# Supplementary material for: Genes differentially expressed between pathogenic and non-pathogenic Entamoeba histolytica clones influence pathogenicity-associated phenotypes by multiple mechanisms
Source: PLoS Pathog. 2023 Dec 22;19(12):e1011745. doi: 10.1371/journal.ppat.1011745 (PMC10773965; doi:10.1371/journal.ppat.1011745)
Supplement: S1 Table — (XLSX) [file ppat.1011745.s005.xlsx]

## Sheet: Rawdata
Table S1 RNAseq analyses of clone A1np and A1npMP8-1Si silencing transfectant
	A1np_1_	A1np_2_	A1np_3_	A1npMP8-1Si_1_	A1npMP8-1Si_2_	A1npMP8-1Si_3_	mean A1np	mean A1npMP8-1Si	FoldChange	1/FoldChange	baseMean	log2FoldChange	pvalue	padj	name
EHI_200230	645.426	537.586	832.942	29.9095	9.64979	18.447	671.985	19.3354	0.0287736	34.7541	345.66	5.11903	9.58135e-43	5.16339e-39	cell surface protease gp63, putative
EHI_127670	6.7459	7.48742	21.7296	269.095	187.762	340.439	11.9876	265.766	22.17	0.045106	138.877	-4.4302	6.18389e-23	1.66625e-19	hypothetical protein
EHI_126550	270.911	326.714	201.227	51.5891	36.9451	57.9156	266.284	48.8166	0.183325	5.45478	157.55	2.44738	6.39738e-15	1.14918e-11	AIG1 family protein, putative
EHI_176800	0	0	0	66.4271	88.9255	81.1244	0	78.8257	#DIV/0!	#DIV/0!	39.4128	-8.72128	1.56859e-12	#N/A	zinc finger protein, putative
EHI_056820	70.7859	54.2814	49.2658	7.56873	0.979683	7.30669	58.1111	5.28504	0.0909471	10.9954	31.6981	3.45889	7.79627e-10	#N/A	hypothetical protein, conserved
EHI_126560	240.34	254.918	135.383	45.1427	16.737	56.6962	210.214	39.5253	0.188024	5.31846	124.869	2.41137	3.1247e-08	4.20976e-05	AIG1 family protein, putative
EHI_181710	88.8059	77.9497	112.77	204.516	546.255	357.721	93.1753	369.498	3.96562	0.252168	231.336	-1.98525	1.05334e-07	0.000113529	NADPH-dependent FMN reductase domain containing protein
EHI_179700	49.4753	72.8235	45.2613	7.71965	11.5785	11.2717	55.8534	10.19	0.182441	5.48121	33.0217	2.45357	1.11484e-07	#N/A	hypothetical protein
EHI_169800	1442.19	958.621	1438.66	2769.76	2996.91	3325.78	1279.82	3030.81	2.36815	0.42227	2155.32	-1.24357	1.71116e-07	0.000153691	surface antigen ariel1, putative
EHI_103260	110.166	102.528	155.31	270.624	697.56	420.55	122.668	462.911	3.77369	0.264993	292.79	-1.91367	2.18996e-07	0.000168596	NADPH-dependent FMN reductase domain containing protein
EHI_154200	3130.5	3689.17	1504.48	1047.81	684.652	785.376	2774.72	839.279	0.302474	3.30607	1807	1.7249	5.74919e-07	0.000386586	hypothetical protein
EHI_161190	138.306	132.795	109.671	48.2468	48.2447	45.0878	126.924	47.1931	0.371822	2.68946	87.0585	1.42457	6.45625e-07	0.000386586	myotubularin, putative
EHI_126270	925.411	1532.47	510.045	283.673	307.816	264.394	989.308	285.294	0.288378	3.46767	637.301	1.79342	1.08862e-06	0.000586655	Ras GTPase-activating protein, putative
EHI_005060	997.352	838.297	1095.48	1642.69	2743.23	2351.73	977.042	2245.88	2.29866	0.435037	1611.46	-1.20054	3.21241e-06	0.00146155	Fe-hydrogenase, putative
EHI_025710	111.288	40.5758	108.431	272.353	272.168	306.045	86.7649	283.522	3.26771	0.306025	185.144	-1.70626	3.25451e-06	0.00146155	iron-sulfur flavoprotein, putative
EHI_048580	7129.06	7737.97	1412.13	1349.91	507.27	1151.06	5426.39	1002.75	0.184791	5.41152	3214.57	2.43598	4.25104e-06	0.00176222	hypothetical protein
EHI_196780	282.922	66.8291	19.8041	8.43409	12.8385	14.7518	123.185	12.0081	0.0974803	10.2585	67.5965	3.35883	5.52577e-06	0.00197259	hypothetical protein
EHI_039610	1292.98	973.481	1150.96	2632.41	3017.8	1882.53	1139.14	2510.91	2.20422	0.453675	1825.03	-1.14038	5.80729e-06	0.00197259	cysteine proteinase, putative
EHI_047760	2214.01	2199.56	904.292	664.72	534.625	607.762	1772.62	602.369	0.339818	2.94275	1187.5	1.55681	5.85664e-06	0.00197259	ATP-binding cassette protein, putative
EHI_121060	440.781	548.334	85.303	74.3086	34.7331	78.8953	358.139	62.6457	0.17492	5.7169	210.392	2.51473	6.39589e-06	0.0020275	hypothetical protein, conserved
EHI_150540	12.3666	43.8217	17.3684	0.958651	0	0	24.5189	0.31955	0.0130328	76.7295	12.4192	6.11544	7.34412e-06	#N/A	ATP-binding cassette sub-family E member 1, putative
EHI_092830	14.6173	5.35307	26.1033	0	0	0	15.3579	0	0	#DIV/0!	7.67895	6.4141	9.53512e-06	#N/A	heat shock protein70, mitochondrial, putative
EHI_176830	49.4669	43.8263	59.9284	115.078	137.659	122.637	51.0739	125.125	2.44988	0.408184	88.0993	-1.2875	9.53658e-06	0.00285515	lipid phosphate phosphatase, putative
EHI_129520	71.9665	95.3505	60.9565	28.0205	21.2062	24.5633	76.0912	24.5967	0.323253	3.09355	50.3439	1.62648	1.01629e-05	0.00288253	hypothetical protein, conserved
EHI_196930	794.985	1003.57	423.072	302.139	173.631	276.579	740.543	250.783	0.338648	2.95292	495.663	1.56163	1.23763e-05	0.00333478	hypothetical protein
EHI_050660	708.428	672.894	141.962	141.128	47.2172	111.516	507.761	99.9536	0.196851	5.07997	303.857	2.34425	1.49061e-05	0.00376073	hypothetical protein, conserved
EHI_115390	332.767	351.536	348.107	147.481	187.294	190.897	344.136	175.224	0.509171	1.96398	259.68	0.974487	1.53528e-05	0.00376073	hypothetical protein
EHI_098510	1819.42	2259.76	746.385	656.33	334.379	467.555	1608.52	486.088	0.302196	3.30912	1047.3	1.72614	1.87253e-05	0.00438741	hypothetical protein
EHI_134980	566.726	599.83	208.942	179.589	125.377	129.042	458.499	144.669	0.315528	3.16929	301.584	1.66281	2.35929e-05	0.0052976	hypothetical protein
EHI_084660	5694.3	5914.4	1732.72	1647.87	705.754	1285.84	4447.14	1213.16	0.272794	3.66576	2830.15	1.87402	2.81353e-05	0.00606484	hypothetical protein, conserved
EHI_077270	297.989	324.658	83.6088	83.1279	45.2908	45.0166	235.419	57.8118	0.24557	4.07216	146.615	2.02343	2.98481e-05	0.00608635	S1 RNA binding domain-containing protein
EHI_004340	228.273	236.817	25.2593	35.7746	14.4514	24.5481	163.45	24.9247	0.152491	6.55775	94.1872	2.71128	3.04938e-05	0.00608635	serine-threonine-isoleucine rich protein, putative
EHI_126240	7600.78	9820.59	2490.13	2366.8	1391.68	1999.01	6637.17	1919.16	0.289154	3.45837	4278.16	1.79002	3.20572e-05	0.00616987	60S ribosomal protein L3, putative
EHI_165050	11.2431	5.34795	18.252	29.7888	63.8841	80.234	11.6144	57.969	4.99115	0.200355	34.7917	-2.29917	3.38546e-05	#N/A	hypothetical protein
EHI_172720	362.008	192.41	293.566	522.663	1203.04	665.723	282.661	797.141	2.82013	0.354594	539.901	-1.49594	4.03627e-05	0.00737568	peroxiredoxin, pseudogene
EHI_123390	2022.52	1040.07	1155.14	3058.2	4700.78	2850.53	1405.91	3536.5	2.51545	0.397543	2471.21	-1.3311	4.19333e-05	0.00737568	peroxiredoxin
EHI_017610	330.602	355.768	228.21	166.313	105.972	125.802	304.86	132.696	0.435268	2.29743	218.778	1.19845	4.42146e-05	0.00737568	hypothetical protein, conserved
EHI_022270	56.1953	38.3811	55.4201	96.0458	216.609	127.76	49.9988	146.805	2.93616	0.340581	98.4017	-1.5526	4.45138e-05	0.00737568	hypothetical protein
EHI_067710	84.3237	105.893	99.9554	182.597	199.379	199.536	96.724	193.837	2.00402	0.498996	145.281	-1.0013	4.51656e-05	0.00737568	endonuclease/exonuclease/phosphatase family protein
EHI_122900	6008.96	6671.4	1658.85	1725.86	858.911	1386.75	4779.74	1323.84	0.276969	3.61051	3051.79	1.85211	4.65853e-05	0.00738377	hypothetical protein, conserved
EHI_194180	131.549	224.694	117.383	62.5342	40.6171	67.8167	157.875	56.9893	0.360977	2.77026	107.432	1.46948	5.27691e-05	0.00812493	hypothetical protein
EHI_035060	5.62101	42.7357	26.9079	0	2.91203	0	25.0882	0.970676	0.0386906	25.8461	13.0294	4.67854	5.77604e-05	#N/A	fumarate hydratase class I, anaerobic, putative
EHI_115350	160.8	203.557	95.7887	57.9734	33.7372	66.5258	153.382	52.7455	0.343883	2.90797	103.064	1.53886	7.12993e-05	0.0104607	chromodomain-helicase-DNA-binding protein, putative
EHI_114010	1367.09	1369.33	1206.4	1898.88	3065.24	2694.8	1314.27	2552.97	1.9425	0.514801	1933.62	-0.958047	7.37013e-05	0.0104607	peroxiredoxin
EHI_176960	24.7342	21.3857	20.8526	106.563	47.4629	61.7717	22.3242	71.9326	3.22218	0.310349	47.1284	-1.69159	7.64319e-05	0.0104607	hypothetical protein
EHI_079960	284.492	504.607	120.171	99.5202	54.9438	96.2071	303.09	83.5571	0.275684	3.62734	193.324	1.85804	7.71921e-05	0.0104607	hypothetical protein, conserved
EHI_007640	703.921	725.291	154.129	185.502	80.9737	126.919	527.78	131.131	0.248458	4.02482	329.456	2.00811	7.76447e-05	0.0104607	hypothetical protein, conserved
EHI_047810	6208.08	6724.06	1695.77	1845.67	728.28	1418.74	4875.97	1330.9	0.27295	3.66368	3103.44	1.87321	8.20096e-05	0.0107793	hypothetical protein
EHI_202480	1.12424	0	0	14.382	8.72619	24.7379	0.374747	15.9487	42.5585	0.0234971	8.16171	-5.45319	8.25456e-05	#N/A	protein phosphatase domain containing protein
EHI_164820	747.776	747.792	291.714	260.865	159.054	215.964	595.761	211.961	0.355782	2.81071	403.861	1.49005	8.48458e-05	0.0108865	hypothetical protein
EHI_041480	92.2001	134.872	33.9269	27.9384	11.5928	20.5245	86.9997	20.0186	0.230099	4.34595	53.5091	2.11605	8.73099e-05	0.0109422	hypothetical protein
EHI_002190	2498.46	2908.14	896.336	842.868	690.2	683.85	2100.98	738.973	0.351728	2.84311	1419.98	1.50717	9.70679e-05	0.0118886	hypothetical protein
EHI_159500	267.617	242.037	191.496	110.98	71.3963	128.078	233.717	103.485	0.442777	2.25847	168.601	1.17488	0.000104636	0.0125308	Rho guanine nucleotide exchange factor, putative
EHI_125930	344.08	314.877	223.714	158.29	146.635	124.987	294.224	143.304	0.487058	2.05314	218.764	1.03548	0.000109556	0.0128347	protein kinase, putative
EHI_052990	154.048	165.989	201.926	296.205	327.124	354.587	173.988	325.972	1.87354	0.53375	249.98	-0.902949	0.000112589	0.0128944	hypothetical protein
EHI_202710	227.123	287.879	92.1883	84.7174	34.7973	58.5336	202.397	59.3494	0.293233	3.41025	130.873	1.76785	0.00011627	0.0128944	pre-mRNA processing factor 3 domain containing protein
EHI_198580	710.496	490.398	797.702	1258.98	1464.7	1182.84	666.199	1302.17	1.95463	0.511605	984.186	-0.966373	0.000118786	0.0128944	hypothetical protein
EHI_199700	304.733	359.972	118.429	111.113	70.3676	78.8093	261.045	86.7632	0.332369	3.0087	173.904	1.58709	0.000122047	0.0128944	SMC4 protein, putative
EHI_196790	44.9748	12.8424	6.95772	1.92548	0	1.02686	21.5916	0.984115	0.0455785	21.9402	11.2879	4.44613	0.000122176	#N/A	hypothetical protein
EHI_076030	65.2145	63.1524	12.1784	9.63293	3.86456	9.23691	46.8485	7.57813	0.161758	6.18206	27.2133	2.62386	0.000124683	#N/A	hypothetical protein
EHI_077750	453.155	1417.07	255.077	167.026	135.993	233.518	708.435	178.846	0.252452	3.96115	443.64	1.98578	0.000125601	0.0128944	hypothetical protein
EHI_012330	1710.36	2318.93	547.009	511.518	251.44	552.295	1525.43	438.417	0.287405	3.47941	981.926	1.79868	0.000125953	0.0128944	serine-threonine-isoleucine rich protein, putative
EHI_164920	124.808	164.851	111.356	52.9947	51.1954	71.8258	133.672	58.672	0.438926	2.27829	96.1718	1.18778	0.000127081	0.0128944	calponin homology domain protein, putative
EHI_150430	1184.08	1548.27	317.013	369.23	163.822	291.594	1016.46	274.882	0.270432	3.69779	645.669	1.88631	0.000129207	0.0128944	villidin, putative
EHI_120640	990.666	998.535	444.128	397.162	213.972	318.268	811.11	309.801	0.381947	2.61817	560.455	1.38795	0.00013565	0.0132913	DNA topoisomerase II, putative
EHI_111080	492.501	765.655	342.909	247.926	190.12	240.865	533.688	226.304	0.424037	2.35828	379.996	1.23703	0.000139355	0.0134104	hsp70 family protein
EHI_082540	738.778	1118.44	750.593	529.404	375.011	359.292	869.27	421.236	0.484586	2.06362	645.253	1.04481	0.000148394	0.0140297	hypothetical protein
EHI_196760	158.536	33.1747	12.1754	4.81304	9.66661	11.2969	67.9619	8.59219	0.126427	7.90973	38.2771	2.98174	0.000161857	#N/A	hypothetical protein
EHI_007320	1159.32	1445.06	477.998	451.023	298.917	384.984	1027.46	378.308	0.368197	2.71594	702.885	1.44096	0.000167053	0.0155216	hypothetical protein, conserved
EHI_200820	205.782	355.755	201.199	140.189	78.0411	90.0148	254.246	102.748	0.40413	2.47445	178.497	1.30607	0.000173284	0.0157953	ubiquitin carboxyl-terminal hydrolase domain containing protein
EHI_050570	700.453	299.512	420.709	223.964	120.965	200.53	473.558	181.819	0.383943	2.60455	327.689	1.38065	0.000175862	0.0157953	cysteine proteinase, putative
EHI_191800	12.348	15.9011	2.58122	0	0	0	10.2768	0	0	#DIV/0!	5.13838	5.80535	0.000176262	#N/A	hypothetical protein
EHI_064500	1122.23	1496.65	730.589	594.186	439.571	502.557	1116.49	512.105	0.458675	2.18019	814.296	1.12398	0.000179041	0.0158173	protein tyrosine kinase domain-containing protein
EHI_004430	127.052	94.1629	112.173	26.9431	38.6773	62.6679	111.129	42.7627	0.384801	2.59875	76.9461	1.38071	0.000192817	0.0167595	hypothetical protein
EHI_121160	365.425	622.932	163.53	80.9038	147.837	135.494	383.962	121.412	0.316208	3.16248	252.687	1.66027	0.000203267	0.0168438	cysteine protease, putative
EHI_197120	833.203	1070.85	187.121	247.926	93.6124	187.567	697.057	176.369	0.253019	3.95227	436.713	1.9822	0.000204754	0.0168438	protein phosphatase, putative
EHI_144040	346.292	88.7867	545.03	1122.82	1697.25	825.693	326.703	1215.25	3.71975	0.268835	770.978	-1.89423	0.000205708	0.0168438	cysteine proteinase, pseudogene
EHI_194390	387.861	298.195	317.835	152.415	162.916	211.346	334.63	175.559	0.524636	1.90608	255.095	0.930815	0.000206289	0.0168438	Rho family GTPase
EHI_019640	531.855	484.016	92.2532	124.439	46.3254	97.3753	369.375	89.38	0.241977	4.13263	229.377	2.04614	0.0002184	0.0175665	caldesmon, putative
EHI_067720	12.3656	8.54431	23.4275	32.5167	72.8588	60.958	14.7792	55.4445	3.75153	0.266558	35.1118	-1.88755	0.000233273	#N/A	NADPH-dependent FMN reductase domain containing protein
EHI_148870	411.557	822.759	137.579	136.215	75.1952	150.473	457.298	120.628	0.263784	3.79099	288.963	1.92214	0.000233997	0.0185442	hypothetical protein
EHI_044930	2963.89	2291.71	1070.85	966.217	623.143	908.267	2108.81	832.542	0.394792	2.53298	1470.68	1.34058	0.000245807	0.0191921	eukaryotic translation initiation factor 4 gamma, putative
EHI_069410	452.025	562.248	371.671	244.146	258.578	248.992	461.982	250.572	0.542385	1.84371	356.277	0.881619	0.000249294	0.0191921	DEAD/DEAH box helicase, putative
EHI_176820	1000.55	398.552	1156.31	1868.46	2359.09	2197.85	851.805	2141.8	2.51442	0.397705	1496.8	-1.32985	0.00025325	0.019222	N-acetylmuraminidase, putative
EHI_170940	40.4753	81.2895	46.0651	13.4534	12.583	24.6867	55.9433	16.9077	0.302229	3.30875	36.4255	1.72958	0.000265669	#N/A	hypothetical protein
EHI_067590	223.64	180.076	260.478	336.981	626.306	450.517	221.398	471.268	2.1286	0.469792	346.333	-1.08866	0.000267195	0.0197722	troponin-like protein, putative
EHI_124550	294.45	728.976	140.224	72.1885	67.3833	160.136	387.883	99.9027	0.257559	3.88261	243.893	1.95737	0.000267836	0.0197722	hypothetical protein
EHI_158080	258.614	281.566	166.187	116.636	99.4624	123.084	235.456	113.061	0.480178	2.08256	174.258	1.05646	0.000282428	0.0203338	protein kinase, putative
EHI_092500	969.209	1314.22	514.012	442.887	389.506	364.516	932.482	398.97	0.427858	2.33722	665.726	1.22413	0.00028299	0.0203338	RNA recognition motif domain containing protein
EHI_050790	246.26	291.403	129.747	108.21	79.0452	90.0708	222.47	92.4421	0.415526	2.40659	157.456	1.26463	0.000286816	0.0203375	structural maintenance of chromosomes protein
EHI_072740	127.06	310.529	147.076	67.5164	82.0427	75.8594	194.888	75.1395	0.385552	2.59369	135.014	1.37428	0.000301132	0.0207996	hypothetical protein
EHI_111220	147.306	147.841	108.846	76.321	59.7694	56.2982	134.664	64.1295	0.476219	2.09988	99.3968	1.06688	0.000304052	0.0207996	tRNA splicing endonuclease, putative
EHI_183900	3196.69	4114.32	740.452	915.759	386.254	896.44	2683.82	732.818	0.27305	3.66233	1708.32	1.87266	0.000305211	0.0207996	snoRNA binding protein, putative
EHI_051850	598.236	593.697	283.104	247.586	168.566	220.88	491.679	212.344	0.431876	2.31548	352.011	1.21021	0.000308771	0.0207996	hypothetical protein
EHI_154180	133.812	174.613	31.3453	39.6015	8.67755	22.5235	113.257	23.6009	0.208384	4.79883	68.4287	2.26011	0.000316822	0.020847	zinc finger domain containing protein
EHI_125650	3286.8	3348.57	866.307	1050.74	382.816	799.686	2500.56	744.415	0.297699	3.35909	1622.49	1.74792	0.000317212	0.020847	PIWI, putative
EHI_082590	673.556	809.862	172.399	212.497	70.3842	166.878	551.939	149.92	0.271624	3.68156	350.929	1.87977	0.000334314	0.0214118	glutamic acid-rich protein precursor, putative
EHI_072050	811.881	804.696	253.444	271.632	181.155	218.933	623.34	223.906	0.359204	2.78393	423.623	1.47625	0.0003362	0.0214118	Viral A-type inclusion protein repeat, putative
EHI_049770	508.262	626.719	122.778	151.678	50.1286	126.925	419.253	109.577	0.261363	3.82609	264.415	1.93523	0.000341081	0.0214118	mitotic chromosome and X-chromosome-associated protein, putative
EHI_154330	1514.65	1393.63	329.11	436.525	199.603	324.582	1079.13	320.237	0.296754	3.36979	699.684	1.75225	0.000341699	0.0214118	hypothetical protein
EHI_012270	15667.3	20686	11294.5	8554.35	8060.03	8467.88	15882.6	8360.75	0.526409	1.89966	12121.7	0.925709	0.000348937	0.021614	Gal/GalNAc lectin heavy subunit
EHI_196770	59.5855	7.48297	6.08009	0.959163	0	3.09115	24.3829	1.3501	0.0553711	18.06	12.8665	4.18947	0.000358473	#N/A	hypothetical protein
EHI_136950	20.2378	60.9706	19.9918	8.65027	3.87112	7.19903	33.7334	6.57347	0.194865	5.13175	20.1534	2.35673	0.000368421	#N/A	AIG1 family protein, putative
EHI_115300	1950.84	2133.6	1471.25	1157.52	1006.32	1043.27	1851.9	1069.04	0.577266	1.7323	1460.47	0.792351	0.000382007	0.0233639	centromere/microtubule binding protein cbf5, putative
EHI_010850	896.087	1002.33	748.438	1589.05	1999.16	1282.24	882.284	1623.48	1.84009	0.543451	1252.88	-0.880245	0.000391583	0.0233639	cysteine proteinase, putative
EHI_184220	875.916	752.65	188.816	236.187	117.801	196.916	605.794	183.635	0.303131	3.29891	394.714	1.72128	0.000392145	0.0233639	hypothetical protein
EHI_064700	489.125	703.503	358.55	271.023	190.15	265.514	517.059	242.229	0.468474	2.13459	379.644	1.09331	0.000397153	0.0233639	autophagy protein apg7, putative
EHI_125760	279.979	327.628	296.728	177.411	187.299	134.333	301.445	166.348	0.551834	1.81214	233.897	0.856947	0.000398864	0.0233639	hypothetical protein
EHI_157140	380.069	464.905	311.7	233.721	149.458	203.755	385.558	195.645	0.507433	1.9707	290.601	0.977957	0.000408476	0.0235133	protein phosphatase domain-containing protein
EHI_067980	246.216	301.507	221.532	127.64	155.991	133.881	256.418	139.171	0.542748	1.84248	197.794	0.880429	0.000410818	0.0235133	hypothetical protein
EHI_146810	336.207	378.031	122.725	105.173	101.318	109.65	278.988	105.38	0.377724	2.64744	192.184	1.40277	0.000419213	0.0235133	hypothetical protein
EHI_178440	227.148	286.114	196.852	134.403	115.607	127.849	236.705	125.953	0.53211	1.87931	181.329	0.908881	0.000420776	0.0235133	hypothetical protein
EHI_082580	92.1977	72.7671	85.2236	136.67	229.124	158.178	83.3961	174.658	2.09431	0.477483	129.027	-1.06678	0.00042323	0.0235133	hypothetical protein
EHI_045540	1296.51	1527.55	448.397	513.807	261.309	380.884	1090.82	385.333	0.353251	2.83085	738.076	1.5008	0.000437309	0.0240475	hypothetical protein
EHI_018610	131.548	178.669	78.2473	50.0129	51.2662	58.5845	129.488	53.2879	0.411527	2.42998	91.388	1.27818	0.0004608	0.0250272	hypothetical protein
EHI_200740	272.113	218.455	175.809	126.38	106.155	112.741	222.126	115.092	0.518139	1.92998	168.609	0.94618	0.000469192	0.0250272	phospholipase, patatin family protein
EHI_009570	1190.83	1107.84	258.645	354.666	98.3069	238.431	852.436	230.468	0.270364	3.69872	541.452	1.88662	0.000469394	0.0250272	gelsolin repeat protein, putative
EHI_155170	369.947	531.29	512.792	279.06	226.631	275.475	471.343	260.389	0.55244	1.81015	365.866	0.856956	0.000475858	0.0250272	DNA mismatch repair protein PMS1, putative
EHI_080100	104.566	112.365	43.4831	34.6527	32.8673	20.5405	86.8046	29.3535	0.338156	2.95722	58.0791	1.55756	0.000486384	0.0250272	cylicin-2, putative
EHI_150770	166.413	336.186	100.067	73.2731	82.0685	56.4034	200.889	70.5817	0.351347	2.84619	135.735	1.50675	0.000488068	0.0250272	heat shock protein 70, putative
EHI_200840	611.676	861.8	374.125	287.221	237.57	315.946	615.867	280.246	0.455043	2.1976	448.056	1.13528	0.000493859	0.0250272	Signal recognition particle receptor alpha subunit, putative
EHI_159750	341.806	373.461	146.965	124.152	90.8794	133.533	287.411	116.188	0.404259	2.47366	201.799	1.30515	0.000496638	0.0250272	hypothetical protein
EHI_055640	472.236	535.098	189.598	195.436	120.82	148.895	398.977	155.05	0.38862	2.57321	277.014	1.36219	0.000499183	0.0250272	zinc finger protein, putative
EHI_020990	31.4587	17.0241	14.6881	5.67115	1.96085	3.13431	21.057	3.58877	0.170431	5.86746	12.3229	2.53734	0.000513362	#N/A	hypothetical protein
EHI_164370	438.528	433.689	204.525	181.357	105.196	166.048	358.914	150.867	0.420343	2.37901	254.89	1.24912	0.000515536	0.0250272	putative GTPase
EHI_167020	420.497	396.86	286.853	209.556	162.571	216.973	368.07	196.367	0.533504	1.8744	282.218	0.905291	0.00051597	0.0250272	hypothetical protein
EHI_159160	9778.9	2686.98	5590	16639.6	22759.6	11184.8	6018.63	16861.3	2.80152	0.356949	11440	-1.48624	0.000516741	0.0250272	iron-containing superoxide dismutase
EHI_034710	118.068	125.324	30.4712	29.9331	16.3949	29.6987	91.2876	25.3422	0.277609	3.60219	58.3149	1.84563	0.000529652	0.0250272	heat shock protein, putative
EHI_085950	200.148	256.99	198.423	127.318	118.72	116.863	218.52	120.967	0.553573	1.80645	169.744	0.852226	0.00053008	0.0250272	hypothetical protein
EHI_189500	467.777	590.246	94.0342	131.354	52.0673	119.79	384.019	101.07	0.263191	3.79952	242.545	1.92513	0.000530487	0.0250272	calponin homology domain protein, putative
EHI_076140	239.503	300.904	98.3454	76.2071	66.5927	96.3503	212.917	79.7167	0.374402	2.67093	146.317	1.41571	0.000531141	0.0250272	hypothetical protein
EHI_066200	30.3518	30.9708	37.3072	63.1048	81.6174	76.4735	32.8766	73.7319	2.24269	0.445894	53.3042	-1.15961	0.000534075	0.0250272	hypothetical protein
EHI_172620	88.8303	81.3871	84.4251	135.072	208.439	156.802	84.8808	166.771	1.96477	0.508966	125.826	-0.974876	0.000543989	0.025117	hypothetical protein
EHI_155160	269.879	326.834	166.366	135.37	105.01	119.667	254.36	120.015	0.471833	2.11939	187.188	1.08165	0.000550805	0.025117	FKBP-rapamycin associated protein (FRAP), putative
EHI_197040	399.183	483.091	152.358	161.259	76.1856	128.007	344.877	121.817	0.353219	2.83111	233.347	1.5002	0.000551661	0.025117	hypothetical protein
EHI_126260	324.944	516.925	240.922	142.504	127.573	205.348	360.931	158.475	0.439074	2.27752	259.703	1.18712	0.000556872	0.025117	WD domain containing protein
EHI_039020	1180.57	346.617	1427.62	2352.45	3364.78	2571.24	984.937	2762.82	2.80507	0.356497	1873.88	-1.48775	0.000559296	0.025117	actobindin, putative
EHI_119620	488.008	548.333	256.779	241.261	140.863	185.456	431.04	189.193	0.438922	2.27831	310.116	1.18676	0.000583944	0.0257785	DEAD/DEAH box helicase, putative
EHI_002200	519.474	742.96	180.1	209.144	119.754	164.133	480.845	164.344	0.341781	2.92585	322.594	1.54794	0.000586033	0.0257785	hypothetical protein, conserved
EHI_084980	371.054	377.913	287.124	228.44	171.893	163.094	345.364	187.809	0.5438	1.83891	266.586	0.877254	0.000588376	0.0257785	hypothetical protein
EHI_176280	28.1079	19.2531	59.1035	85.5299	125.824	91.5419	35.4882	100.965	2.84504	0.351488	68.2268	-1.49517	0.000598563	0.0260133	AIG1 family protein
EHI_183120	1293.14	1682.96	404.887	475.254	156.187	400.277	1127	343.906	0.305153	3.27705	735.451	1.71215	0.000623667	0.0267159	centromeric protein E, putative
EHI_125800	1421.26	1454	490.784	558.292	270.319	422.467	1122.02	417.026	0.371675	2.69052	769.521	1.42745	0.000624644	0.0267159	chaperonin-containing TCP-1, zeta subunit, putative
EHI_145970	333.971	358.923	80.9901	108.237	41.4429	76.7477	257.961	75.4758	0.292586	3.4178	166.719	1.77163	0.000649351	0.027319	hypothetical protein
EHI_109000	218.138	235.565	61.7867	70.4011	36.6814	57.4137	171.83	54.8321	0.319107	3.13375	113.331	1.64553	0.000650123	0.027319	hypothetical protein
EHI_025370	1465.17	1935.52	504.071	581.247	196.747	468.036	1301.59	415.343	0.319106	3.13376	858.464	1.64766	0.000654521	0.027319	hypothetical protein, conserved
EHI_060430	1485.42	1748.32	637.375	648.175	376.964	562.014	1290.37	529.051	0.409998	2.43903	909.712	1.28595	0.000659022	0.027319	Uro-adherence factor A precursor, putative
EHI_150500	111.32	136.016	112.29	60.8028	65.603	61.4723	119.875	62.6261	0.522428	1.91414	91.2506	0.935828	0.000673896	0.0276168	hypothetical protein
EHI_105340	87.7009	112.371	159.159	221.434	233.905	256.712	119.744	237.35	1.98215	0.504502	178.547	-0.981692	0.000679927	0.0276168	hypothetical protein
EHI_170400	233.882	260.226	181.037	123.498	121.587	126.054	225.049	123.713	0.549716	1.81912	174.381	0.861333	0.000681579	0.0276168	hypothetical protein
EHI_189290	461.035	563.526	482.42	345.894	276.653	260.995	502.327	294.514	0.5863	1.70561	398.421	0.76992	0.000724713	0.0287474	protein tyrosine kinase domain-containing protein
EHI_163490	113.536	158.028	181.29	243.662	310.099	299.867	150.951	284.543	1.885	0.530505	217.747	-0.91117	0.000726792	0.0287474	hypothetical protein
EHI_125380	38.2268	26.7406	30.4212	73.0388	66.7823	69.9404	31.7962	69.9205	2.19902	0.454748	50.8583	-1.14013	0.000730539	0.0287474	hypothetical protein
EHI_147540	3466.71	3179.26	2671.13	2015.41	1928.64	1325.03	3105.7	1756.36	0.565528	1.76826	2431.03	0.822114	0.00073082	0.0287474	intracellular protein transport protein USO1, putative
EHI_096370	7463.07	7013.3	2093.12	2714.95	1262.16	1896.18	5523.17	1957.76	0.354464	2.82116	3740.46	1.4962	0.000746517	0.0289673	hypothetical protein
EHI_049670	18201.5	15521.5	3499.72	5189.51	1841.18	4004.56	12407.6	3678.42	0.296465	3.37308	8043	1.75404	0.000749411	0.0289673	hypothetical protein
EHI_077500	8695.59	8755.26	6053.1	5172.5	4122.5	4341.34	7834.65	4545.45	0.580172	1.72363	6190.05	0.78536	0.000754718	0.0289673	galactose-specific adhesin 170kD subunit
EHI_151990	1450.37	1602.35	616.268	602.63	549.702	465.884	1223	539.405	0.441053	2.2673	881.201	1.1804	0.000757913	0.0289673	RNA-binding protein, putative
EHI_077640	339.587	284.933	132.337	133.264	59.7883	96.2556	252.286	96.4361	0.38225	2.61609	174.361	1.38561	0.000778135	0.0295308	ATP-dependent helicase, putative
EHI_075660	64.0897	47.0936	179.183	229.213	374.925	249.448	96.7888	284.529	2.93968	0.340173	190.659	-1.5498	0.000810367	0.0305389	CAAX prenyl protease, putative
EHI_054190	91.0754	101.685	51.323	38.5308	16.4247	33.8694	81.3613	29.6083	0.363911	2.74792	55.4848	1.45538	0.000820278	0.0306978	lipase, putative
EHI_199270	8.99447	2.13909	20.8584	34.5884	62.9231	41.1511	10.664	46.2209	4.3343	0.230718	28.4424	-2.08773	0.000847092	#N/A	leucine rich repeat protein, BspA family
EHI_143620	797.249	741.321	179.37	248.256	79.0567	184.268	572.646	170.527	0.297787	3.3581	371.587	1.74705	0.000863483	0.0320918	hypothetical protein, conserved
EHI_017690	1740.51	1588.02	615.691	649.646	350.945	585.481	1314.74	528.69	0.402125	2.48679	921.716	1.31392	0.000891615	0.0325706	hypothetical protein
EHI_098360	937.818	1112.13	398.855	440.679	180.228	311.083	816.266	310.663	0.380591	2.62749	563.465	1.39318	0.000893212	0.0325706	glycogen debranching enzyme, putative
EHI_106280	346.336	427.429	242.057	205.74	139.802	166.875	338.608	170.806	0.504435	1.98241	254.707	0.985872	0.000894497	0.0325706	RecF/RecN/SMC domain containing protein
EHI_139440	206.899	158.518	173.237	121.635	54.9807	61.4588	179.551	79.3582	0.441981	2.26254	129.455	1.17664	0.00091967	0.0332624	hypothetical protein, conserved
EHI_182150	19.1143	48.1593	8.69724	3.85108	3.86615	5.13417	25.3236	4.2838	0.169162	5.91148	14.8037	2.55933	0.000956666	#N/A	hypothetical protein
EHI_048410	401.412	664.81	201.851	151.316	141.966	209.27	422.691	167.517	0.396312	2.52327	295.104	1.33465	0.000968683	0.0348015	serine/threonine protein kinase, putative
EHI_032470	395.808	982.214	177.599	123.585	83.908	239.655	518.541	149.049	0.28744	3.47899	333.795	1.79868	0.00100617	0.0356125	hypothetical protein
EHI_201250	2420.51	1076.44	1383.6	3260.8	4690.81	2724.61	1626.85	3558.74	2.1875	0.457143	2592.8	-1.1295	0.00102237	0.0356125	peroxiredoxin
EHI_008020	391.311	474.508	113.177	131.312	62.6889	130.066	326.332	108.022	0.33102	3.02096	217.177	1.59407	0.00102473	0.0356125	hypothetical protein, conserved
EHI_092520	326.039	297.233	221.534	167.951	134.672	164.773	281.602	155.799	0.553259	1.80747	218.701	0.852273	0.00102744	0.0356125	hypothetical protein
EHI_064490	122.57	153.228	72.2902	59.9376	38.5414	50.1259	116.029	49.535	0.426918	2.34237	82.7821	1.22462	0.00102838	0.0356125	tyrosine kinase, putative
EHI_055960	508.225	500.96	260.11	234.115	183.546	208.315	423.099	208.659	0.493168	2.02771	315.879	1.01836	0.0010379	0.0356125	ubiquitin fusion degradation protein, putative
EHI_119550	336.196	361.843	115.715	132.038	55.049	101.559	271.252	96.2152	0.354708	2.81922	183.733	1.49383	0.00104781	0.0356125	CCR4/NOT transcription complex subunit 3, putative
EHI_051760	856.799	737.641	384.58	353.766	278.107	323.093	659.673	318.322	0.482545	2.07235	488.998	1.05029	0.00104792	0.0356125	hypothetical protein
EHI_122800	783.766	789.664	192.47	240.667	107.933	232.26	588.633	193.62	0.328931	3.04015	391.127	1.60359	0.00105073	0.0356125	actin-binding protein, putative
EHI_103430	3481.22	3291.6	842.423	1134.27	518.319	956.449	2538.41	869.679	0.342607	2.91879	1704.05	1.54521	0.0010606	0.0356714	cortexillin II, putative
EHI_138370	678.036	828.897	353.384	332.903	272.1	278.725	620.106	294.576	0.475041	2.10508	457.341	1.07288	0.00106571	0.0356714	hypothetical protein, conserved
EHI_041465	588.051	1589.4	194.838	104.973	87.9353	166.302	790.762	119.737	0.15142	6.60416	455.249	2.7234	0.00108548	0.0357941	AIG family protein
EHI_148750	19.113	24.5954	39.971	46.0928	108.466	78.2263	27.8931	77.5951	2.78187	0.35947	52.7441	-1.4644	0.00108763	0.0357941	syntaxin, putative
EHI_044200	309.209	365.029	181.824	156.095	122.675	141.598	285.354	140.123	0.491049	2.03646	212.738	1.02418	0.0010893	0.0357941	hypothetical protein
EHI_053070	22.4865	21.3944	45.2018	63.4468	93.8617	69.9217	29.6942	75.7434	2.55078	0.392037	52.7188	-1.33655	0.00109606	0.035798	hypothetical protein
EHI_189540	432.873	493.232	116.507	130.82	52.2284	143.875	347.537	108.974	0.313562	3.18917	228.256	1.67251	0.00110702	0.0359383	hypothetical protein
EHI_164800	2754.93	2195.9	1286.8	1280.48	736.753	935.942	2079.21	984.392	0.473446	2.11217	1531.8	1.07844	0.00112188	0.0362024	hypothetical protein
EHI_080220	299.111	409.269	226.418	197.129	116.626	140.203	311.599	151.319	0.485621	2.05922	231.459	1.04081	0.00115246	0.0366656	Niemann-Pick C1 protein, putative
EHI_118180	1203.16	1302.38	1110.76	811.778	765.935	805.19	1205.43	794.301	0.658934	1.5176	999.866	0.601558	0.00115644	0.0366656	cullin family protein
EHI_005910	2364.74	2264.48	663.432	855.619	351.972	669.677	1764.22	625.756	0.354693	2.81934	1194.99	1.49512	0.00115664	0.0366656	Rho guanine nucleotide exchange factor, putative
EHI_167000	60.7188	59.9617	45.252	28.9316	14.4796	22.5557	55.3108	21.989	0.397553	2.51539	38.6499	1.32755	0.00115881	#N/A	phospholipase, patatin family protein
EHI_200680	139.433	168.178	94.902	70.5002	44.3565	70.6508	134.171	61.8359	0.460873	2.1698	98.0035	1.11559	0.00116363	0.0366712	protein phosphatase domain-containing protein
EHI_128230	38.2247	36.3458	13.8973	7.6733	8.72366	6.1823	29.4893	7.52642	0.255226	3.9181	18.5079	1.9584	0.00117345	#N/A	midasin, putative
EHI_155210	174.291	193.873	91.4114	90.7583	48.2228	50.1839	153.191	63.055	0.411609	2.42949	108.123	1.27729	0.00118804	0.0372231	hypothetical protein
EHI_050650	744.412	879.71	722.891	574.217	330.503	368.286	782.338	424.335	0.542394	1.84368	603.336	0.882299	0.00121163	0.037603	protein kinase, putative
EHI_048540	747.769	734.856	603.381	505.122	346.158	333.781	695.335	395.02	0.5681	1.76025	545.178	0.815083	0.00121413	0.037603	hypothetical protein
EHI_042370	3915.43	4342.24	2425.23	2159.58	1835.26	1904.62	3560.97	1966.49	0.552234	1.81083	2763.73	0.856455	0.00124079	0.0382091	galactose-specific adhesin 170kD subunit, putative
EHI_092930	451.613	492.37	196.873	184.019	70.6814	177.888	380.285	144.196	0.379178	2.63728	262.241	1.39814	0.00125535	0.0384381	hypothetical protein
EHI_133900	9077.91	9667.01	6852.53	5643.11	5261.78	4975.83	8532.48	5293.58	0.620403	1.61186	6913.03	0.688641	0.00126588	0.0385368	galactose-inhibitable lectin 170 kDa subunit, putative
EHI_092660	635.326	710.271	416.22	318.798	360.554	281.5	587.272	320.284	0.545375	1.8336	453.778	0.87349	0.00127288	0.0385368	hypothetical protein
EHI_174510	2.24778	1.06602	0	6.65419	19.5198	12.4686	1.1046	12.8809	11.6611	0.0857552	6.99274	-3.63665	0.00127865	#N/A	hypothetical protein
EHI_013760	3.37328	21.4163	6.96237	51.1234	31.85	38.9521	10.584	40.6419	3.83994	0.26042	25.6129	-1.94672	0.00128557	#N/A	heat shock protein 70, mitochondrial, putative
EHI_092290	780.386	933.144	201.155	287.929	116.636	223.121	638.228	209.229	0.327827	3.05039	423.729	1.60842	0.00129776	0.0390439	hypothetical protein, conserved
EHI_054250	164.167	161.703	79.2027	63.6764	68.515	39.9695	135.024	57.387	0.425012	2.35287	96.2056	1.22967	0.00130412	0.0390439	hypothetical protein, conserved
EHI_194570	884.88	962.106	315.706	352.363	200.078	321.408	720.897	291.283	0.404056	2.4749	506.09	1.30675	0.00137323	0.0408859	26S protease regulatory subunit, putative
EHI_051420	151.802	164.962	130.596	88.8439	66.538	88.0627	149.12	81.1482	0.544181	1.83762	115.134	0.876745	0.00139403	0.0412772	hypothetical protein
EHI_021290	125.942	155.352	56.605	51.2165	44.3359	40.934	112.633	45.4955	0.403927	2.4757	79.0643	1.30337	0.0014457	0.0424487	hypothetical protein
EHI_152940	580.226	749.893	154.12	214.449	116.656	179.148	494.746	170.084	0.343781	2.90883	332.415	1.53964	0.00144935	0.0424487	hypothetical protein
EHI_028890	82.0866	78.2069	26.9942	25.1197	17.3516	20.471	62.4293	20.9808	0.336073	2.97554	41.705	1.56665	0.00148032	#N/A	recQ family helicase, putative
EHI_186800	2470.44	2470.16	796.644	1047.81	506.257	695.269	1912.41	749.778	0.392058	2.55064	1331.1	1.35059	0.0014985	0.0435822	hypothetical protein, conserved
EHI_055670	23564.7	26589	6835.73	9420.08	3760.11	7187.28	18996.5	6789.16	0.35739	2.79806	12892.8	1.48441	0.00151076	0.0435822	60S ribosomal protein L3, putative
EHI_118160	4252.58	4681.57	1657.9	1869.35	934.28	1605.26	3530.69	1469.63	0.416245	2.40243	2500.16	1.26437	0.00151876	0.0435822	WD repeat protein
EHI_051050	130.42	127.274	146.876	212.326	249.764	215.023	134.856	225.704	1.67366	0.597492	180.28	-0.741413	0.0015204	0.0435822	inositol hexaphosphate kinase, putative
EHI_131230	1533.76	1884.18	343.898	554.284	189.013	420.875	1253.95	388.057	0.309469	3.23134	821.002	1.69187	0.00153194	0.0436804	actin, putative
EHI_095510	37.1055	19.271	6.09075	2.89197	0.965611	5.12822	20.8224	2.99527	0.143848	6.95178	11.9088	2.79691	0.00153425	#N/A	hypothetical protein
EHI_199130	396.933	497.006	100.989	138.075	75.225	122.894	331.643	112.065	0.337908	2.95939	221.854	1.56419	0.00155232	0.0440288	hypothetical protein, conserved
EHI_124890	132.686	138.177	72.2601	56.9689	51.1137	52.2292	114.374	53.4373	0.467214	2.14035	83.9058	1.09342	0.00156966	0.0442876	kinesin, putative
EHI_167520	4630.07	4497.08	2106.8	2105	712.734	1700.56	3744.65	1506.1	0.402199	2.48633	2625.37	1.31393	0.00159007	0.0446296	60S ribosomal protein L3, putative
EHI_111230	143.926	123.14	102.691	65.5857	74.3224	49.2072	123.253	63.0385	0.511458	1.9552	93.1455	0.963275	0.00160929	0.044847	protein kinase domain containing protein
EHI_150490	29716.1	19709.2	9486.23	11761.2	4991.63	6490.51	19637.2	7747.78	0.394547	2.53456	13692.5	1.3417	0.00161446	0.044847	aldehyde-alcohol dehydrogenase 2, putative
EHI_051870	154.038	111.294	31.3077	41.3901	25.1341	25.676	98.8799	30.7334	0.310815	3.21734	64.8067	1.68085	0.00165938	0.0457057	peptidyl-prolyl cis-trans isomerase, FKBP-type , putative
EHI_045590	752.267	828.059	195.034	259.811	152.345	234.46	591.787	215.539	0.364217	2.74562	403.663	1.45642	0.00166233	0.0457057	hypothetical protein
EHI_158220	1243.54	2170.15	570.469	573.61	489.198	578.294	1328.05	547.034	0.411906	2.42774	937.544	1.2793	0.00168964	0.0462205	hypothetical protein
EHI_078740	700.537	735.88	315.162	344.722	209.272	248.849	583.86	267.614	0.458353	2.18172	425.737	1.12447	0.00171624	0.0467113	Rho guanine nucleotide exchange factor, putative
EHI_194320	209.129	210.785	80.8642	72.1562	62.8589	78.0906	166.926	71.0352	0.425549	2.34991	118.981	1.22978	0.00172591	0.0467383	hypothetical protein
EHI_013960	308.098	445.535	261.141	193.03	180.405	187.486	338.258	186.974	0.552754	1.80912	262.616	0.85418	0.00174109	0.0469136	DEAD/DEAH box helicase, putative
EHI_065250	245.115	212.988	265.29	372.692	425.19	365.463	241.131	387.782	1.60818	0.621822	314.456	-0.684453	0.00175509	0.0469914	Lecithin:cholesterol acyltransferase, putative
EHI_114650	4.49659	3.20404	8.6766	13.3881	29.1453	27.8982	5.45908	23.4772	4.30058	0.232527	14.4681	-2.07367	0.00175629	#N/A	hypothetical protein
EHI_064690	147.306	170.339	118.425	71.4921	47.2363	93.1461	145.357	70.6248	0.485873	2.05815	107.991	1.04125	0.00176141	0.0469914	hypothetical protein
EHI_042210	199.034	263.584	118.446	114.06	61.6723	82.8711	193.688	86.2011	0.445051	2.24694	139.945	1.16585	0.00177742	0.0471849	hypothetical protein
EHI_197010	2262.39	2539.49	1919.52	1554.21	1444.94	1273.23	2240.47	1424.13	0.635638	1.57322	1832.3	0.653456	0.00180449	0.0476685	hypothetical protein
EHI_161970	1242.54	1288.75	293.437	440.491	152.327	339.869	941.574	310.896	0.330187	3.02858	626.235	1.59828	0.00181453	0.0476999	leucyl-tRNA synthetase, putative
EHI_035160	19.1152	33.1945	19.1461	7.7162	6.75643	5.12561	23.8186	6.53275	0.274271	3.64603	15.1757	1.86029	0.00181751	#N/A	hypothetical protein
EHI_092590	104.569	111.333	67.8607	51.0748	46.3607	38.9861	94.5876	45.4739	0.480759	2.08004	70.0307	1.05135	0.00183488	0.0480009	hypothetical protein
EHI_048630	3205.79	2611.08	1543.34	1590.54	897.212	1133.13	2453.4	1206.96	0.491954	2.03271	1830.18	1.02316	0.00186446	0.0485389	actin, putative
EHI_110170	156.304	153.219	112.347	92.7893	57.8202	64.4586	140.623	71.6894	0.509797	1.96157	106.156	0.969148	0.0018802	0.0487136	ubiquitin carboxyl-terminal hydrolase domain containing protein
EHI_145840	4425.05	3242.11	3093.73	5253.48	8410.6	5580.33	3586.96	6414.8	1.78837	0.55917	5000.88	-0.838753	0.00189146	0.0487707	peroxiredoxin
EHI_078530	130.264	43.5259	18.9598	12.2082	11.8287	23.1323	64.2498	15.7231	0.244718	4.08634	39.9864	2.02922	0.00190151	#N/A	hypothetical protein
EHI_152880	303.596	330.891	152.307	136.021	88.7874	141.445	262.265	122.084	0.465501	2.14823	192.175	1.10163	0.00193752	0.0497204	alpha-amylase family protein
EHI_157360	274.329	360.402	218.12	164.244	149.115	164.651	284.284	159.337	0.560485	1.78417	221.81	0.833854	0.00195113	0.0498324	AIG1 family protein, putative
EHI_067260	499.222	778.06	421.829	266.711	205.859	372.711	566.37	281.76	0.497484	2.01012	424.065	1.00721	0.00200014	0.0508405	hypothetical protein
EHI_020270	1528.15	1450.44	731.376	784.26	435.824	565.164	1236.65	595.082	0.481203	2.07812	915.869	1.05482	0.00200947	0.0508405	ubiquitin-activating enzyme, putative
EHI_017600	532.973	612.426	172.293	203.442	123.58	195.863	439.231	174.295	0.396818	2.52005	306.763	1.3325	0.00208798	0.0521435	Ser/Thr protein phosphatase, putative
EHI_096770	37.0977	14.9535	31.2382	64.0867	56.3368	80.576	27.7631	66.9998	2.41327	0.414376	47.3815	-1.26915	0.00209867	0.0521435	acetyltransferase, putative
EHI_085060	890.557	864.257	741.603	615.674	466.982	478.513	832.139	520.39	0.625364	1.59907	676.264	0.676678	0.00210722	0.0521435	hypothetical protein
EHI_022970	587.853	560.141	730.584	844.477	1123.97	1094.49	626.193	1020.98	1.63046	0.613325	823.586	-0.704431	0.00211115	0.0521435	hypothetical protein
EHI_151810	2455.9	2433.12	2896.54	3270.92	4519.61	5178.22	2595.19	4322.92	1.66574	0.600333	3459.05	-0.736	0.00211885	0.0521435	translation initiation factor eIF-5A, putative
EHI_122310	2494.71	2268.28	2233.85	3039.98	4962.53	3688.38	2332.28	3896.96	1.67088	0.598487	3114.62	-0.740671	0.00212432	0.0521435	peroxiredoxin
EHI_196370	3672.33	3603.75	1128.55	1374.73	512.715	1251.21	2801.54	1046.22	0.373445	2.67777	1923.88	1.42092	0.00214163	0.0521435	hypothetical protein
EHI_120870	184.407	207.753	163.63	121.569	104.217	98.3826	185.264	108.056	0.583256	1.71451	146.66	0.775925	0.00215898	0.0521435	hypothetical protein
EHI_131080	345.218	538.963	172.446	185.598	92.5051	153.458	352.209	143.854	0.408433	2.44838	248.031	1.29085	0.00215945	0.0521435	DEAD/DEAH box helicase, putative
EHI_125170	375.573	452.076	220.294	198.024	141.724	190.411	349.314	176.72	0.505905	1.97666	263.017	0.981748	0.00216666	0.0521435	DEAD/DEAH box helicase, putative
EHI_024590	435.175	411.424	236.005	201.981	157.095	209.774	360.868	189.617	0.525446	1.90314	275.242	0.92697	0.00217681	0.0521435	Sec7 domain protein
EHI_122790	324.968	388.818	218.518	197.934	145.631	154.646	310.768	166.07	0.534387	1.8713	238.419	0.902289	0.00217708	0.0521435	helicase, putative
EHI_053600	236.14	290.331	239.466	158.45	158.091	155.578	255.312	157.373	0.616394	1.62234	206.343	0.697573	0.00219095	0.0522436	helicase, putative
EHI_012920	0	0	0.865825	5.70359	9.75989	9.35147	0.288608	8.27165	28.6605	0.0348913	4.28013	-4.50993	0.00222088	#N/A	hypothetical protein
EHI_164790	93.3244	102.759	95.69	55.8749	55.067	48.2341	97.2577	53.0587	0.545547	1.83302	75.1582	0.873313	0.00222597	0.052774	RhoGAP domain containing protein
EHI_194370	163.023	173.251	152.078	100.855	100.698	87.4685	162.784	96.3405	0.59183	1.68967	129.562	0.755153	0.00223278	0.052774	hypothetical protein
EHI_197860	1340.34	1411.63	747.767	692.1	494.86	672.004	1166.58	619.654	0.531172	1.88263	893.117	0.912294	0.00225966	0.053176	heat shock protein 70, putative
EHI_194470	579.052	434.507	324.41	281.137	217.466	239.246	445.99	245.95	0.551469	1.81334	345.97	0.857209	0.00229278	0.0537208	hypothetical protein
EHI_063040	1021	1365.55	309.894	390.909	177.503	406.71	898.813	325.041	0.361633	2.76523	611.927	1.46709	0.00241757	0.0563994	hypothetical protein
EHI_125880	95.5626	96.2198	110.324	52.7725	60.0803	53.5626	100.702	55.4718	0.550851	1.81537	78.0869	0.861987	0.00245031	0.0569169	metallo-beta-lactamase domain-containing protein
EHI_080270	249.624	365.17	206.275	130.247	111.94	180.376	273.69	140.854	0.51465	1.94307	207.272	0.957992	0.00246502	0.0570001	5'-3' exonuclease domain containing protein
EHI_042130	55.0982	56.7681	34.8226	23.1708	10.6096	22.5329	48.8963	18.7711	0.383896	2.60487	33.8337	1.37827	0.00247591	#N/A	hypothetical protein
EHI_131360	817.308	351.585	777.958	1054.9	1261.12	1741.02	648.95	1352.34	2.0839	0.47987	1000.65	-1.05899	0.00247991	0.0570001	surface antigen ariel1, putative
EHI_140230	159.669	157.417	56.5726	63.6738	38.6012	47.1453	124.553	49.8068	0.399884	2.50073	87.18	1.31843	0.00248562	0.0570001	kinesin, putative
EHI_027000	17.9897	2.14014	1.73919	0	0	0	7.28969	0	0	#DIV/0!	3.64484	5.31834	0.00251236	#N/A	hypothetical protein
EHI_046650	499.267	575.309	279.524	278.259	137.846	225.174	451.366	213.76	0.473583	2.11156	332.563	1.07744	0.00251413	0.0574095	Gal/GalNAc lectin heavy subunit, putative
EHI_133540	7004.08	6512.93	3650.18	3401.58	3395.08	2279.46	5722.4	3025.38	0.52869	1.89147	4373.89	0.919365	0.00253601	0.0576047	hypothetical protein
EHI_135120	317.091	360.901	193.229	192.984	109.034	129.117	290.407	143.712	0.494863	2.02076	217.059	1.01315	0.00254967	0.0576047	hypothetical protein, conserved domain containing
EHI_088070	871.452	1051.83	272.49	390.057	141.778	271.409	731.924	267.748	0.365814	2.73363	499.836	1.45029	0.00255474	0.0576047	ribosomal RNA methyltransferase, putative
EHI_196410	808.49	1019.8	436.211	436.551	307.588	388.044	754.834	377.394	0.49997	2.00012	566.114	0.999402	0.00260305	0.0584494	Ribosome biogenesis protein BMS1, putative
EHI_034010	505.911	615.689	110.299	189.86	67.8653	139.138	410.633	132.288	0.322156	3.10408	271.46	1.63325	0.00261404	0.0584525	hypothetical protein, conserved
EHI_194400	627.332	606.095	373.473	342.373	272.401	293.697	535.633	302.824	0.565357	1.7688	419.228	0.821486	0.00265785	0.0591866	SNF7 family protein
EHI_169630	398.044	774.115	160.115	161.994	128.4	208.154	444.091	166.183	0.374209	2.67231	305.137	1.41752	0.00271168	0.0601367	DEAD/DEAH box helicase, putative
EHI_011550	394.675	309.474	187.99	175.572	133.182	149.645	297.38	152.8	0.51382	1.94621	225.09	0.958558	0.00273731	0.0604564	hypothetical protein
EHI_095460	49.4737	20.34	2.61008	1.92746	2.89742	5.12947	24.1412	3.31812	0.137446	7.27559	13.7297	2.86031	0.00274479	#N/A	hypothetical protein
EHI_125900	268.749	294.615	149.774	137.192	90.6144	128.968	237.713	118.925	0.500287	1.99885	178.319	0.997317	0.00275547	0.0606091	hypothetical protein
EHI_064710	10613.1	10558.2	9310.38	7367.18	6613.28	7113.52	10160.6	7031.33	0.692022	1.44504	8595.94	0.531072	0.00278082	0.0609179	60S ribosomal protein L4, putative
EHI_178470	4357.28	3993.34	1972.87	2168.93	1470.6	1605.62	3441.16	1748.38	0.508079	1.9682	2594.77	0.976678	0.00279764	0.0610385	hypothetical protein
EHI_113950	1135.56	1061.12	196.445	362.369	166.451	275.606	797.71	268.142	0.33614	2.97495	532.926	1.57233	0.00281599	0.0611911	hypothetical protein, conserved
EHI_011270	823.099	1213.54	266.39	361.067	252.706	298.057	767.677	303.943	0.395926	2.52572	535.81	1.3361	0.00289217	0.062594	hypothetical protein, conserved
EHI_120860	145.055	134.965	87.9323	71.4556	48.2189	66.564	122.651	62.0795	0.506148	1.97571	92.3652	0.979242	0.00290855	0.0626663	hypothetical protein
EHI_067560	247.378	297.747	103.59	125.483	54.9853	82.9776	216.238	87.8152	0.406104	2.46242	152.027	1.29809	0.00291877	0.0626663	hypothetical protein
EHI_034610	6.74611	0	11.3038	22.1292	36.7467	24.6589	6.01665	27.8449	4.62798	0.216077	16.9308	-2.18048	0.00291895	#N/A	leucine rich repeat protein, BspA family
EHI_029030	81.9074	63.5111	179.511	194.739	267.031	274.499	108.31	245.423	2.26593	0.441319	176.866	-1.17407	0.00293894	0.0627097	hypothetical protein
EHI_054240	199.031	241.032	101.003	101.422	51.0997	85.996	180.355	79.506	0.44083	2.26845	129.931	1.1797	0.00294406	0.0627097	DNA repair helicase, putative
EHI_155220	1728.23	1804.13	428.135	637.377	255.832	547.552	1320.17	480.254	0.363783	2.74889	900.21	1.45858	0.00298559	0.0633439	T-complex protein 1, alpha subunit, putative
EHI_087800	590.347	568.856	302.15	315.894	160.998	236.464	487.118	237.785	0.488148	2.04856	362.452	1.03362	0.0030515	0.0644884	tyrosine kinase, putative
EHI_017000	2062.19	1389.83	972.049	901.701	634.208	807.902	1474.69	781.271	0.529787	1.88755	1127.98	0.916108	0.00310936	0.0654545	hypothetical protein
EHI_095320	106.818	64.2291	6.9599	8.67248	7.72719	20.5203	59.3356	12.3067	0.207408	4.82142	35.8211	2.26838	0.00311601	#N/A	hypothetical protein
EHI_035530	1533.56	1131.6	1955.51	2320.44	3569.03	2418.53	1540.22	2769.33	1.79801	0.556171	2154.78	-0.846133	0.0031295	0.0654698	hypothetical protein
EHI_183250	925.204	871.677	548.478	511.933	331.125	454.37	781.786	432.476	0.55319	1.8077	607.131	0.853439	0.00313438	0.0654698	hypothetical protein
EHI_164180	7.8696	3.20621	5.21005	0	0	0	5.42862	0	0	#DIV/0!	2.71431	4.90098	0.00315776	#N/A	hypothetical protein
EHI_128220	654.434	723.022	291.654	320.576	163.948	276.503	556.37	253.676	0.455948	2.19323	405.023	1.1323	0.00316674	0.0658902	5'-3' exonuclease domain containing protein
EHI_148600	166.42	161.742	77.484	75.3155	39.5406	65.542	135.215	60.1327	0.444718	2.24862	97.674	1.16618	0.00318974	0.0659328	hypothetical protein
EHI_173410	1074.94	1123.18	254.101	423.332	160.251	292.22	817.41	291.934	0.357145	2.79998	554.672	1.48491	0.00320231	0.0659328	mucin-2 precursor, putative
EHI_126110	3463.71	3156.48	3033.29	2169.44	1377.86	2257.44	3217.83	1934.92	0.601312	1.66303	2576.37	0.733811	0.00320789	0.0659328	40S ribosomal protein S5
EHI_183890	291.234	374.898	214.168	177.665	142.733	172.05	293.434	164.149	0.559409	1.7876	228.791	0.83661	0.00321773	0.0659328	hypothetical protein
EHI_088450	120.316	136.027	108.818	83.9895	58.8372	53.2623	121.721	65.363	0.536992	1.86223	93.5418	0.894585	0.00323603	0.0660568	inositol polyphosphate 5-phosphatase, putative
EHI_097980	507.115	487.194	162.735	203.493	131.278	165.06	385.681	166.611	0.43199	2.31487	276.146	1.20953	0.00326915	0.0663864	NUC153 domain-containing protein
EHI_185450	855.712	928.676	420.501	476.026	229.53	333.859	734.963	346.472	0.471414	2.12128	540.717	1.08427	0.00327758	0.0663864	hypothetical protein
EHI_182620	380.048	439.984	150.514	170.577	115.898	149.783	323.515	145.42	0.449499	2.2247	234.467	1.15205	0.00328914	0.0663864	glutamic acid-rich protein precursor, putative
EHI_117820	1001.58	835.956	866.435	1352.52	1233.96	1422.26	901.324	1336.25	1.48254	0.674518	1118.79	-0.568295	0.00335964	0.0667038	hypothetical protein, conserved
EHI_065670	1067.12	1357.34	528.548	578.668	321.027	495.439	984.336	465.045	0.472445	2.11665	724.69	1.08134	0.00336658	0.0667038	cation-transporting P-typeATPase, putative
EHI_054180	715.153	663.015	353.453	388.121	224.725	256.049	577.207	289.632	0.501782	1.9929	433.419	0.993816	0.00336668	0.0667038	GTP-binding protein, putative
EHI_175440	472.267	493.731	176.706	215.23	139.885	159.823	380.901	171.646	0.450631	2.21911	276.274	1.14848	0.00337591	0.0667038	non-transporter ABC protein, putative
EHI_170180	253.011	279.679	164.62	142.13	104.051	135.016	232.437	127.066	0.546667	1.82927	179.751	0.869372	0.00338381	0.0667038	hypothetical protein, conserved
EHI_045340	311.458	352.189	101.788	83.8331	95.6247	135.435	255.145	104.964	0.411391	2.43078	180.055	1.28014	0.00338527	0.0667038	glutamate synthase beta subunit, putative
EHI_148910	513.884	601.007	98.3969	189.356	68.4448	134.09	404.429	130.63	0.322999	3.09598	267.53	1.62954	0.00339151	0.0667038	interaptin, putative
EHI_158020	141.677	159.535	53.082	60.7493	38.6157	46.1414	118.098	48.5022	0.410694	2.4349	83.3001	1.27988	0.00346468	0.0676887	transcription initiation factor IIIB chain BRF, putative
EHI_194270	18986.5	20541.1	18409.1	13546.9	12732	14399.3	19312.2	13559.4	0.702114	1.42427	16435.8	0.510219	0.00346671	0.0676887	60S ribosomal protein L4, putative
EHI_166990	244.004	266.678	177.575	152.492	86.8265	130.115	229.419	123.144	0.536766	1.86301	176.282	0.896274	0.00349404	0.0679761	hypothetical protein
EHI_163500	80.9505	25.6699	62.5777	94.1684	155.842	147.1	56.3994	132.37	2.34701	0.426074	94.3847	-1.23063	0.00353811	0.0685858	hypothetical protein
EHI_160870	1186.29	1061.36	604.979	628.317	445.703	475.371	950.877	516.464	0.543145	1.84113	733.67	0.879865	0.00375989	0.0723393	hypothetical protein
EHI_179340	582.422	783.358	228.726	264.725	224.26	229.013	531.502	239.333	0.450295	2.22077	385.418	1.15004	0.00377071	0.0723393	HMG box protein
EHI_187110	2266.91	2107	562.432	933.816	447.448	555.006	1645.45	645.423	0.392248	2.54941	1145.44	1.34984	0.0037792	0.0723393	Rho GTPase activating protein, putative
EHI_176580	87.6967	114.45	67.7958	40.3635	56.1358	34.9702	89.9808	43.8232	0.487028	2.05327	66.902	1.03359	0.00379235	0.0723393	AIG1 family protein, putative
EHI_035950	241.758	221.726	179.344	130.353	132.124	131.085	214.276	131.187	0.612234	1.63336	172.732	0.705682	0.00379886	0.0723393	protein kinase domain containing protein
EHI_098580	688.163	672.618	146.247	258.7	86.8157	175.167	502.342	173.561	0.345503	2.89433	337.952	1.53247	0.00386962	0.073099	hypothetical protein
EHI_155290	1163.76	1390.7	232.314	464.615	148.711	305.658	928.925	306.328	0.329766	3.03245	617.627	1.60009	0.00387291	0.073099	actinin-like protein, putative
EHI_016350	1084.98	1273.09	390.346	495.244	276.676	429.681	916.141	400.534	0.437196	2.2873	658.337	1.19314	0.00387944	0.073099	hypothetical protein, conserved
EHI_171760	371.07	395.239	136.68	156.408	92.5901	148.508	300.996	132.502	0.440211	2.27164	216.749	1.18231	0.00390848	0.0732464	hypothetical protein
EHI_081920	372.194	810.83	244.632	227.855	128.275	242.732	475.886	199.621	0.419472	2.38395	337.753	1.25293	0.00391445	0.0732464	hypothetical protein
EHI_095470	20.2393	16.0589	2.61026	0	0	3.07712	12.9695	1.02571	0.0790862	12.6444	6.9976	3.68643	0.0039496	#N/A	hypothetical protein
EHI_058330	740.903	1002.99	931.416	1100.19	1609.87	1782.11	891.77	1497.39	1.67912	0.595549	1194.58	-0.747413	0.00396338	0.0739054	galactose-inhibitable lectin, putative
EHI_112790	112.418	57.6792	73.7589	160.708	187.454	124.987	81.2852	157.716	1.94028	0.515388	119.501	-0.959617	0.00402604	0.0744382	acetyltransferase, putative
EHI_188110	845.596	645.936	706.98	541.799	442.596	414.683	732.838	466.359	0.636374	1.5714	599.598	0.651604	0.00403014	0.0744382	protein kinase, putative
EHI_007480	1074.96	1018.45	449.125	537.459	274.998	390.426	847.511	400.961	0.473104	2.1137	624.236	1.07914	0.00403339	0.0744382	villin, putative
EHI_174140	497.018	557.101	327.421	302.422	220.741	268.155	460.513	263.773	0.572779	1.74587	362.143	0.802815	0.0040546	0.0745743	hypothetical protein
EHI_093850	327.224	331.063	208.133	201.004	126.26	148.384	288.807	158.549	0.54898	1.82156	223.678	0.863388	0.00418817	0.0767689	Viral A-type inclusion protein repeat, putative
EHI_167710	450.909	668.418	169.776	225.009	128.253	182.267	429.701	178.51	0.415429	2.40715	304.105	1.26636	0.00421677	0.0770311	hypothetical protein, conserved
EHI_183260	419.415	532.238	412.56	288.493	316.504	271.571	454.738	292.189	0.642545	1.55631	373.463	0.637502	0.00424519	0.0772882	leucine-rich repeat containing protein
EHI_118850	140.553	133.842	73.969	64.6122	53.0931	58.4411	116.121	58.7154	0.505639	1.97769	87.4183	0.979423	0.00429115	0.077862	hypothetical protein
EHI_202050	187.783	440.189	135.797	118.722	71.3864	128.056	254.59	106.055	0.416571	2.40055	180.322	1.26267	0.00432711	0.0781149	hypothetical protein, conserved
EHI_059690	244.008	246.37	92.2873	101.396	53.0384	97.2804	194.222	83.9049	0.432006	2.31478	139.063	1.20895	0.00433408	0.0781149	hypothetical protein, conserved
EHI_031370	270.996	274.237	175.01	147.779	125.344	144.357	240.081	139.16	0.579637	1.72522	189.621	0.784602	0.00439591	0.0783798	hypothetical protein
EHI_126040	539.732	610.455	271.58	304	158.225	230.531	473.923	230.919	0.48725	2.05234	352.421	1.03626	0.00440881	0.0783798	hypothetical protein, conserved
EHI_030750	8659.57	6221.15	3423.01	4116.63	2354.09	2449.42	6101.24	2973.38	0.48734	2.05196	4537.31	1.03689	0.00440919	0.0783798	hypothetical protein
EHI_103580	838.814	889.733	271.493	369.283	218.194	289.178	666.68	292.218	0.438319	2.28144	479.449	1.18917	0.00441117	0.0783798	hypothetical protein
EHI_000780	409.313	495.017	150.668	181.713	105.04	170.865	351.666	152.539	0.433762	2.30541	252.103	1.20388	0.0044215	0.0783798	chromodomain-helicase-DNA-binding protein, putative
EHI_176700	196.754	345.471	146.882	130.679	112.286	99.7834	229.703	114.249	0.49738	2.01054	171.976	1.00564	0.00445731	0.0787159	AIG1 family protein, putative
EHI_131540	314.838	290.167	275.858	203.475	188.243	185.581	293.621	192.433	0.655378	1.52584	243.027	0.608621	0.00446967	0.0787159	Rho guanine nucleotide exchange factor, putative
EHI_103410	2418.73	2986.6	781.012	1082.73	619.011	942.94	2062.11	881.561	0.427504	2.33916	1471.84	1.22578	0.00452643	0.0794559	WD domain containing protein
EHI_017670	128.193	206.815	168.107	90.8893	94.4137	103.304	167.705	96.2023	0.573641	1.74325	131.954	0.802788	0.00454433	0.0794634	hypothetical protein
EHI_025880	181.038	243.158	105.348	106.227	68.4664	83.9664	176.515	86.2199	0.488458	2.04726	131.367	1.03118	0.00457653	0.0794634	hypothetical protein
EHI_192610	2266.88	2692.48	1292.64	1310.65	792.053	1202.8	2084	1101.83	0.528711	1.89139	1592.92	0.919233	0.0045833	0.0794634	sericin 1 precursor, putative
EHI_049950	1089.56	1020.38	343.725	453.2	240.387	382.469	817.888	358.685	0.43855	2.28024	588.286	1.1886	0.00458584	0.0794634	hypothetical protein
EHI_056700	338.446	366.136	107.889	138.798	53.1134	124.117	270.824	105.343	0.388971	2.57089	188.083	1.36108	0.00460231	0.0794932	hypothetical protein
EHI_016340	92.2065	138.194	45.2779	51.1966	26.995	32.7589	91.8928	36.9835	0.402464	2.4847	64.4381	1.30889	0.00462766	0.0796755	hypothetical protein
EHI_178570	304.717	416.496	245.389	214.054	139.024	186.629	322.201	179.902	0.558354	1.79098	251.052	0.839748	0.00466695	0.0800962	chaperonin 1 60 kDa
EHI_066300	479.004	498.975	316.77	258.469	290.547	211.193	431.583	253.403	0.587148	1.70315	342.493	0.766583	0.00470016	0.0802695	hypothetical protein
EHI_005150	18402.9	20686.9	6913.45	8698.82	4446.91	7701.28	15334.4	6949	0.453164	2.2067	11141.7	1.14187	0.00470684	0.0802695	hypothetical protein, conserved
EHI_178510	52.8489	71.7568	30.4664	21.2332	22.1889	21.5149	51.6907	21.6457	0.418753	2.38804	36.6682	1.24958	0.00471519	#N/A	hypothetical protein
EHI_159540	5.61964	7.46513	9.52843	19.9868	27.3018	21.795	7.53773	23.0278	3.05501	0.327331	15.2828	-1.59546	0.00474304	#N/A	hypothetical protein
EHI_196720	80.9227	22.3905	9.52603	9.51096	3.90223	11.4239	37.6131	8.27903	0.22011	4.54317	22.946	2.17888	0.00475236	#N/A	hypothetical protein
EHI_134780	266.489	326.598	113.138	113.822	57.9093	130.182	235.409	100.638	0.427503	2.33917	168.023	1.22488	0.00475932	0.0809084	hypothetical protein, conserved
EHI_131140	425.044	487.363	189.789	222.075	138.879	171.03	367.399	177.328	0.482657	2.07186	272.363	1.04947	0.00479941	0.0813334	hypothetical protein, conserved
EHI_031390	774.485	719.368	756.026	968.557	1256.28	1104.69	749.96	1109.84	1.47987	0.675736	929.901	-0.565441	0.00484375	0.0818274	hypothetical protein
EHI_152860	145.054	133.885	60.0679	63.7164	34.7235	52.2379	113.002	50.2259	0.444468	2.24988	81.6142	1.16609	0.00490811	0.0826557	hypothetical protein
EHI_049790	416.029	559.898	130.507	184.087	97.5409	163.106	368.812	148.244	0.401952	2.48786	258.528	1.31387	0.0050082	0.0840784	bromodomain-containing protein
EHI_111990	11104.2	11437.5	3314.21	4737.05	2063.87	4019.44	8618.64	3606.79	0.418487	2.38956	6112.71	1.2567	0.00511432	0.0855769	CXXC-rich protein
EHI_117860	345.221	398.634	133.268	170.184	66.4724	129.891	292.374	122.183	0.417898	2.39293	207.278	1.25755	0.00512921	0.0855769	hypothetical protein, conserved
EHI_082570	66.3405	63.1702	86.1471	130.167	172.816	99.4676	71.886	134.15	1.86615	0.535862	103.018	-0.897021	0.00516825	0.0859621	hypothetical protein
EHI_104940	103.438	100.557	126.917	150.942	197.385	207.69	110.304	185.339	1.68025	0.595148	147.821	-0.745455	0.00518881	0.0859712	serine/threonine protein kinase 6, putative
EHI_081410	7357.25	7696.05	5024.09	4854.4	3730.06	3877.22	6692.46	4153.89	0.620682	1.61113	5423.18	0.687967	0.00520071	0.0859712	40S ribosomal protein SA, putative
EHI_058920	2040.66	729.593	1501.33	4195.08	3911.59	1622.29	1423.86	3242.98	2.2776	0.439059	2333.42	-1.18758	0.00522732	0.0861469	hypothetical protein
EHI_014120	240.63	282.731	148.843	145.716	96.4839	117.835	224.068	120.012	0.535604	1.86705	172.04	0.898595	0.00528166	0.0865203	RNA recognition motif domain containing protein
EHI_054830	2139.87	2368.61	838.523	1051.02	566.879	889.576	1782.33	835.825	0.46895	2.13242	1309.08	1.09223	0.00528209	0.0865203	Plasma membrane calcium-transporting ATPase, putative
EHI_099180	1269.42	1359.26	997.662	682.777	612.666	933.175	1208.78	742.873	0.614562	1.62717	975.828	0.702259	0.00533529	0.0867503	lecithin:cholesterol acyltransferase, putative
EHI_169360	11688.4	10862.9	4729.97	5251.77	3325.7	5152.19	9093.76	4576.56	0.503263	1.98703	6835.16	0.990557	0.00534019	0.0867503	60S ribosomal protein L7a, putative
EHI_048670	380.015	390.369	295.481	239.208	204.277	236.645	355.288	226.71	0.638101	1.56715	290.999	0.64692	0.00534443	0.0867503	WH2 motif domain contaning protein
EHI_183520	437.415	626.627	164.547	209.542	129.225	192.521	409.53	177.096	0.432437	2.31247	293.313	1.20846	0.00536326	0.0867946	hypothetical protein
EHI_062780	179.909	255.93	177.545	128.301	108.091	128.123	204.461	121.505	0.594267	1.68274	162.983	0.750111	0.00537995	0.0868041	protein kinase domain containing protein
EHI_174940	873.687	1025.93	313.339	391.742	213.25	377.117	737.653	327.37	0.4438	2.25327	532.511	1.17148	0.00540328	0.0869202	nucleolar GTP-binding protein 1, putative
EHI_141900	281.119	370.69	81.8563	124.645	47.2315	100.299	244.555	90.7251	0.37098	2.69556	167.64	1.42929	0.00544078	0.087263	chromodomain-helicase-DNA-binding protein, putative
EHI_011510	520.59	501.99	465.371	359.265	341.078	313.063	495.984	337.802	0.681075	1.46827	416.893	0.55337	0.00554375	0.0885236	protein kinase, putative
EHI_053050	209.077	228.397	279.163	389.286	411.659	327.198	238.879	376.048	1.57422	0.635235	307.463	-0.652897	0.00555223	0.0885236	ADP-ribosylation factor, putative
EHI_169210	165.26	149.608	120.685	111.137	50.4469	48.4788	145.184	70.0207	0.482288	2.07345	107.603	1.04899	0.00564609	0.0897545	coatomer subunit delta, putative
EHI_064630	96.6998	114.563	82.6666	51.1029	59.8576	54.3479	97.9765	55.1028	0.562408	1.77807	76.5397	0.827697	0.00570315	0.090227	hypothetical protein
EHI_009590	456.542	683.61	167.219	231.992	119.488	193.362	435.791	181.614	0.416745	2.39955	308.702	1.26191	0.0057093	0.090227	serine/threonine protein kinase, putative
EHI_164750	882.584	939.083	594.482	519.833	406.553	541.094	805.383	489.16	0.607363	1.64646	647.272	0.718777	0.00581857	0.091685	26S proteasome non-ATPase regulatory subunit 14, putative
EHI_035940	430.652	313.714	144.451	166.814	116.816	139.454	296.272	141.028	0.476008	2.10081	218.65	1.06897	0.00585462	0.0918831	Rho GTPase activating protein, putative
EHI_087710	594.814	783.709	241.897	284.402	224.972	261.518	540.14	256.964	0.475736	2.10201	398.552	1.07082	0.00586524	0.0918831	hypothetical protein, conserved
EHI_170950	30.359	61.0247	17.4021	9.63981	6.75932	17.4361	36.262	11.2784	0.311026	3.21517	23.7702	1.6842	0.00587703	#N/A	hypothetical protein
EHI_141120	165.296	224.954	100.127	100.441	57.8552	82.9359	163.459	80.4108	0.491933	2.0328	121.935	1.02119	0.00601315	0.0938103	helicase, putative
EHI_088220	1560.75	1460.02	652.111	814.084	403.084	577.525	1224.29	598.231	0.488634	2.04652	911.263	1.03274	0.00602308	0.0938103	coatomer beta subunit, putative
EHI_105860	172.928	111.447	246.423	257.184	421.101	338.739	176.933	339.008	1.91603	0.521912	257.97	-0.935359	0.00604216	0.0938363	thioredoxin, putative
EHI_125970	77.5418	55.3999	62.2968	35.106	36.1641	30.1869	65.0795	33.819	0.519656	1.92435	49.4492	0.941303	0.00612038	0.0947779	hypothetical protein
EHI_003930	1110.97	1183.71	365.691	506.109	217.908	423.864	886.792	382.627	0.431474	2.31764	634.71	1.21221	0.00627916	0.0969033	I/LWEQ domain protein
EHI_188220	865.827	778.664	674.664	602.379	444.671	440.457	773.052	495.836	0.641401	1.55909	634.444	0.640038	0.00631481	0.0969033	hypothetical protein
EHI_071210	46.0968	113.376	21.7284	22.1007	18.3913	20.5734	60.4002	20.3551	0.337004	2.96732	40.3777	1.56495	0.00634272	#N/A	hypothetical protein
EHI_194980	202.391	314.718	92.2171	109.846	63.7518	94.3978	203.109	89.3318	0.439822	2.27364	146.22	1.18315	0.00634996	0.0969033	hypothetical protein
EHI_083430	1253.77	1392.49	934.162	836.199	744.517	737.344	1193.47	772.687	0.647427	1.54458	983.08	0.626673	0.00635248	0.0969033	Adapter-related protein complex 3 (AP-3) subunit, putative
EHI_166920	5747.18	3674.61	1746.76	2353.43	1301.41	1540.5	3722.85	1731.78	0.465176	2.14972	2727.32	1.10399	0.00636503	0.0969033	hypothetical protein
EHI_141110	176.545	217.521	95.8074	103.444	51.066	78.7668	163.291	77.759	0.476198	2.09997	120.525	1.06806	0.00636552	0.0969033	hypothetical protein
EHI_096670	292.37	398.64	100.171	146.985	67.4331	109.431	263.727	107.95	0.409323	2.44306	185.838	1.28724	0.0064246	0.0970517	hypothetical protein
EHI_154450	810.582	581.489	1082.16	1245.64	1360.18	1535.63	824.744	1380.48	1.67383	0.597432	1102.61	-0.742412	0.00643717	0.0970517	hypothetical protein
EHI_127700	22.4886	10.7081	12.1841	26.044	50.1879	38.9521	15.1269	38.3947	2.53817	0.393985	26.7608	-1.35421	0.00644002	#N/A	heat shock protein 70, mitochondrial, putative
EHI_138480	303.516	84.3619	235.968	492.281	441.21	401.066	207.949	444.852	2.13924	0.467455	326.4	-1.09714	0.006455	0.0970517	iron-sulfur flavoprotein, putative
EHI_127040	393.559	424.158	126.233	188.267	82.9459	127.001	314.65	132.738	0.421859	2.37046	223.694	1.24374	0.0064833	0.0970517	Ras guanine nucleotide exchange factor, putative
EHI_092530	287.84	301.803	185.255	177.16	118.879	146.829	258.299	147.623	0.571518	1.74973	202.961	0.805165	0.00649986	0.0970517	protein kinase, putative
EHI_126180	69.7152	169.207	55.7062	44.3878	33.7708	46.1118	98.2096	41.4235	0.421786	2.37087	69.8165	1.24346	0.00652492	0.0970517	heat shock protein 70, putative
EHI_003690	5.62204	3.21181	11.3113	0	0.965629	0	6.71505	0.321876	0.0479336	20.8622	3.51846	4.26293	0.00655606	#N/A	hypothetical protein
EHI_023490	751.116	821.289	322.869	387.727	249.994	317.797	631.758	318.506	0.504158	1.9835	475.132	0.987173	0.00657145	0.0970517	hypothetical protein, conserved
EHI_023320	524.002	764.874	260.342	288.809	162.942	281.537	516.406	244.429	0.473327	2.1127	380.418	1.07842	0.00660408	0.0970517	hypothetical protein, conserved
EHI_073680	331.713	386.66	144.511	153.499	121.532	154.665	287.628	143.232	0.497976	2.00813	215.43	1.00414	0.00660519	0.0970517	leucine-rich repeat containing protein
EHI_065320	766.863	1076.23	366.418	435.111	257.66	377.157	736.503	356.643	0.484238	2.0651	546.573	1.04562	0.00661677	0.0970517	heat shock protein 70, putative
EHI_078260	619.595	749.005	232.552	308.403	154.16	257.779	533.717	240.114	0.44989	2.22277	386.916	1.15158	0.0066208	0.0970517	HEAT repeat domain containing protein
EHI_164890	1720.32	2619.28	1697.2	888.225	1136.11	1496.27	2012.27	1173.54	0.583192	1.7147	1592.9	0.777981	0.00662411	0.0970517	rab GDP dissociation inhibitor alpha, putative
EHI_052850	392.432	421.979	180.19	197.865	150.493	169.037	331.534	172.465	0.520204	1.92232	251.999	0.941085	0.00662927	0.0970517	hypothetical protein
EHI_153670	276.605	382.21	73.9595	110.861	39.5896	111.794	244.258	87.4145	0.357878	2.79425	165.836	1.4815	0.00665894	0.0970517	U1 small nuclear ribonucleoprotein subunit, putative
EHI_160930	5296.77	6234.21	2967.33	3124.91	2524.58	2635.22	4832.77	2761.57	0.571426	1.75001	3797.17	0.807224	0.00666262	0.0970517	cysteine synthase A, putative
EHI_013980	149.556	173.568	107.116	98.5717	64.5743	73.6785	143.413	78.9415	0.550448	1.8167	111.177	0.858464	0.0066653	0.0970517	phosphatidylinositol 3-kinase, putative
EHI_195260	62.9622	67.3918	42.5936	28.8387	29.9976	26.7354	57.6492	28.5239	0.494784	2.02108	43.0866	1.00919	0.00670312	#N/A	AIG1 family protein, putative
EHI_030900	419.43	322.481	196.805	220.308	127.234	135.093	312.906	160.878	0.514143	1.94498	236.892	0.957865	0.00672704	0.0970517	Rap/Ran GTPase-activating protein, putative
EHI_134640	531.745	731.818	352.39	685.375	1285.31	1073.61	538.651	1014.76	1.8839	0.530813	776.708	-0.91442	0.00674842	0.0970517	acetyltransferase, putative
EHI_112830	2005.48	1643.78	629.955	793.85	564.376	712.843	1426.41	690.356	0.483983	2.06619	1058.38	1.04655	0.0067509	0.0970517	hypothetical protein
EHI_014010	2043.11	2164.41	1686.91	1403.17	1409.59	1028.72	1964.81	1280.49	0.651714	1.53442	1622.65	0.617371	0.00675093	0.0970517	myosin-2 heavy chain, putative
EHI_041980	241.756	275.258	94.0155	101.355	30.8681	106.536	203.677	79.5863	0.390748	2.55919	141.632	1.35478	0.00675346	0.0970517	hypothetical protein, conserved
EHI_155530	12785.2	12385.7	1888.56	2708.37	777.119	1713.83	9019.83	1733.11	0.192144	5.20443	5376.47	2.37973	0.00679379	0.0972298	chromosome partition protein, putative
EHI_038940	134.938	220.723	58.3513	72.493	51.0738	52.1799	138.004	58.5822	0.424496	2.35573	98.2932	1.23309	0.00680194	0.0972298	Sec7 domain protein
EHI_140380	14.614	52.3347	6.07391	5.73854	0	6.19881	24.3409	3.97912	0.163475	6.11715	14.16	2.61263	0.00681178	#N/A	hypothetical protein
EHI_148390	70.8357	83.4793	47.837	30.8127	27.0604	41.0685	67.384	32.9805	0.489441	2.04315	50.1822	1.02817	0.00682589	0.0973141	tyrosyl-DNA phosphodiesterase, putative
EHI_086890	0	0	0	9.54243	9.73104	0	0	6.42449	#DIV/0!	#DIV/0!	3.21224	-5.11053	0.00686872	#N/A	hypothetical protein
EHI_200670	167.532	207.624	86.1044	74.1376	74.42	85.2227	153.753	77.9268	0.50683	1.97305	115.84	0.977576	0.00688824	0.0977575	hypothetical protein, conserved
EHI_010750	190.031	219.556	155.815	114.855	126.378	105.523	188.467	115.585	0.613292	1.63054	152.026	0.703	0.00689327	0.0977575	hypothetical protein
EHI_164510	9915.46	9967.93	2469.88	4171.15	1560.45	3233.18	7451.09	2988.26	0.401051	2.49345	5219.67	1.31809	0.006942	0.0979471	elongation factor 2
EHI_194630	137.185	177.825	91.4228	86.9275	59.78	67.5724	135.477	71.4266	0.527221	1.89674	103.452	0.920364	0.00694299	0.0979471	protein with RhoGEF and ArfGAP domains
EHI_009840	133.426	87.6728	185.898	211.237	256.46	272.911	135.666	246.87	1.81969	0.549544	191.268	-0.859645	0.00700537	0.098569	hypothetical protein, conserved domain containing
EHI_093890	173.169	198.193	106.233	104.338	74.2294	79.8407	159.198	86.1361	0.541062	1.84822	122.667	0.882952	0.00703288	0.0986984	hypothetical protein, conserved
EHI_021270	895.088	977.139	218.589	382.709	122.397	285.491	696.939	263.533	0.378129	2.6446	480.236	1.40257	0.00712665	0.0997546	villidin, putative
EHI_095440	22.4725	13.8381	8.64424	1.8927	0.979436	6.26099	14.9849	3.04438	0.203162	4.92217	9.01465	2.30925	0.00716369	#N/A	hypothetical protein
EHI_067970	733.175	716.928	162.02	307.535	90.5472	194.301	537.374	197.461	0.367455	2.72142	367.418	1.44368	0.00719568	0.100293	chorein, putative
EHI_196730	137.18	21.4158	9.57303	0	3.86082	6.15073	56.0563	3.33718	0.0595327	16.7975	29.6967	4.0729	0.00719716	#N/A	hypothetical protein
EHI_118050	944.544	884.763	255.088	379.474	161.055	329.758	694.798	290.096	0.417525	2.39506	492.447	1.25951	0.00720232	0.100293	coatomer alpha subunit, putative
EHI_163560	169.674	143.742	181.585	222.582	341.588	250.242	165.001	271.471	1.64527	0.607803	218.236	-0.717265	0.00727481	0.100806	hypothetical protein
EHI_201510	2542.43	2143.66	856.82	1274.22	598.676	666.39	1847.64	846.429	0.458114	2.18286	1347.03	1.12591	0.00727743	0.100806	clathrin heavy chain, putative
EHI_143110	433.94	525.634	538.141	609.782	1058.11	789.69	499.238	819.194	1.64089	0.609426	659.216	-0.714032	0.00729533	0.100806	acetyltransferase, putative
EHI_033680	1325.75	1512.63	232.483	293.65	83.8788	237.506	1023.62	205.012	0.200281	4.99298	614.315	2.3198	0.00739851	0.101971	valyl-tRNA synthetase, putative
EHI_111060	472.266	434.812	225.444	248.984	145.685	202.872	377.507	199.18	0.52762	1.8953	288.344	0.921033	0.00746251	0.10246	DNA ligase, putative
EHI_200710	71.9632	99.5824	71.3617	44.3665	49.2268	38.9559	80.9691	44.1831	0.545678	1.83258	62.5761	0.871408	0.00748248	0.10246	hypothetical protein
EHI_133920	464.402	559.146	204.597	251.067	122.474	207.88	409.381	193.807	0.473413	2.11232	301.594	1.07783	0.00749105	0.10246	TPR repeat protein
EHI_182910	13.493	16.0607	18.2742	1.92858	7.72307	2.0507	15.9426	3.90078	0.244676	4.08704	9.92171	2.02796	0.00755688	#N/A	myotubularin, pseudogen, putative
EHI_110010	789.34	740.912	264.533	356.754	218.192	281.996	598.261	285.647	0.477462	2.09441	441.954	1.06561	0.00756017	0.102975	serine/threonine protein kinase, putative
EHI_009860	585.822	678.827	165.337	230.46	134.19	243.013	476.662	202.555	0.424944	2.35325	339.608	1.23389	0.00756694	0.102975	hypothetical protein
EHI_154730	32.6078	22.4822	8.70079	1.9278	1.93136	10.2573	21.2636	4.70549	0.221293	4.51889	12.9845	2.18065	0.00762392	#N/A	hypothetical protein
EHI_174640	260.87	192.768	154.933	379.226	352.181	282.819	202.857	338.076	1.66657	0.600034	270.466	-0.739777	0.00773123	0.104946	glucosamine-6-phosphate isomerase, putative
EHI_093770	512.76	593.511	226.401	281.141	176.412	212.903	444.224	223.485	0.503091	1.98771	333.855	0.989887	0.00779757	0.105581	bromodomain-containing protein
EHI_133530	9385.62	7555.88	2593.57	4075.81	1948.5	2733.57	6511.69	2919.29	0.448316	2.23057	4715.49	1.15733	0.00782487	0.105685	hypothetical protein, conserved
EHI_008630	1974.5	1802.2	479.539	829.578	271.201	589.389	1418.74	563.389	0.397104	2.51823	991.067	1.33214	0.00798493	0.107209	hypothetical protein
EHI_049940	473.39	552.626	143.625	225.833	147.61	141.39	389.881	171.611	0.440163	2.27189	280.746	1.18248	0.00799198	0.107209	ubiquitin carboxyl-terminal hydrolase 5, putative
EHI_010260	291.882	578.947	199.67	117.002	162.124	223.637	356.833	167.588	0.469653	2.12923	262.21	1.09036	0.00799738	0.107209	hypothetical protein
EHI_096350	10012.9	9268.94	3440.68	4855.78	2687.79	3498.75	7574.18	3680.77	0.485963	2.05777	5627.48	1.04101	0.00804542	0.107585	hypothetical protein
EHI_027670	71.9556	77.0057	105.159	125.856	168.448	139.922	84.7067	144.742	1.70874	0.585226	114.724	-0.767869	0.00808847	0.107893	hypothetical protein
EHI_103330	0	0	0	0.962638	6.76646	7.18875	0	4.97262	#DIV/0!	#DIV/0!	2.48631	-4.73278	0.00816424	#N/A	mannosyltransferase, putative
EHI_194050	273.201	300.47	330.166	175.685	210.193	212.083	301.279	199.32	0.661581	1.51153	250.3	0.59741	0.00817418	0.108767	hypothetical protein
EHI_136330	143.925	150.961	71.3512	70.378	54.0702	64.6099	122.079	63.0194	0.516218	1.93716	92.5491	0.949915	0.00822668	0.109196	hypothetical protein
EHI_024240	883.821	667.302	366.513	447.021	135.991	278.579	639.212	287.197	0.449298	2.22569	463.204	1.15366	0.00835898	0.110679	aldehyde-alcohol dehydrogenase 2, putative
EHI_035550	347.459	489.536	81.8417	133.273	63.6426	146.423	306.279	114.446	0.373666	2.67618	210.363	1.41934	0.00839811	0.110925	regulator of nonsense transcripts, putative
EHI_197680	79.8043	43.742	30.3318	17.1549	13.6367	30.0598	51.2927	20.2838	0.395452	2.52875	35.7883	1.33608	0.00844791	#N/A	hypothetical protein
EHI_176840	24.7367	14.9864	40.0183	47.2129	77.2768	56.4351	26.5805	60.3083	2.26889	0.440743	43.4444	-1.16966	0.00849097	#N/A	hypothetical protein
EHI_076260	57.3367	71.6186	59.0599	33.5644	29.083	38.1308	62.6717	33.5927	0.536011	1.86563	48.1322	0.900244	0.00849105	0.111426	homeobox protein, putative
EHI_185410	1047.92	1064.88	291.365	474.68	235.822	343.966	801.386	351.49	0.438602	2.27997	576.438	1.1884	0.00849452	0.111426	26S protease regulatory subunit, putative
EHI_068490	308.065	320.911	261.644	199.943	186.763	207.718	296.873	198.142	0.667428	1.49829	247.507	0.582284	0.00850253	0.111426	hypothetical protein
EHI_177340	80.9528	100.573	99.9876	132.745	181.83	147.984	93.8377	154.186	1.64312	0.608599	124.012	-0.714634	0.00851878	0.111426	hypothetical protein
EHI_117970	391.312	416.68	151.488	190.229	93.5438	165.896	319.827	149.89	0.468659	2.13375	234.858	1.09212	0.00855488	0.111628	DNA replication licensing factor
EHI_085710	30.3516	21.358	22.5565	12.4276	4.85881	9.30231	24.7554	8.86291	0.35802	2.79314	16.8091	1.4781	0.00859095	#N/A	hypothetical protein
EHI_199060	116.721	77.3306	116.062	127.911	222.932	206.234	103.371	185.692	1.79637	0.55668	144.532	-0.843151	0.00867823	0.112964	hypothetical protein
EHI_004350	523.98	526.797	159.249	225.653	78.1936	196.86	403.342	166.902	0.413798	2.41664	285.122	1.2722	0.00870037	0.112979	hypothetical protein
EHI_137680	199.031	218.543	74.0134	92.7387	39.5268	81.893	163.863	71.3861	0.435646	2.29544	117.624	1.19674	0.00894721	0.115724	protein with RhoGEF and ArfGAP domains
EHI_177180	195.631	150.815	244.234	267.153	336.829	368.234	196.893	324.072	1.64593	0.607559	260.483	-0.716475	0.00896488	0.115724	hypothetical protein
EHI_074760	716.186	650.299	778.737	987.778	1133.51	954.629	715.074	1025.31	1.43385	0.697425	870.19	-0.519536	0.00897615	0.115724	protein farnesyltransferase alpha subunit, putative
EHI_159710	48.3493	104.914	24.3613	22.1673	15.4521	27.6975	59.2081	21.7723	0.367725	2.71942	40.4902	1.4405	0.00901454	#N/A	alanine aminotransferase, putative
EHI_185240	1322.35	1174.95	435.263	605.26	311.565	481.441	977.522	466.089	0.476806	2.09729	721.805	1.06801	0.00906579	0.1166	long-chain-fatty-acid--CoA ligase, putative
EHI_093860	802.849	730.375	183.656	319.398	130.259	251.054	572.293	233.57	0.408131	2.4502	402.932	1.29219	0.00910889	0.116779	MIT domain protein
EHI_169810	79.8241	70.5729	107.738	143.044	151.107	135.898	86.0452	143.349	1.66598	0.600247	114.697	-0.731359	0.00912299	0.116779	hypothetical protein
EHI_140180	204.65	207.785	104.463	110.047	61.7343	95.2639	172.299	89.0151	0.516631	1.93562	130.657	0.950354	0.00917442	0.116975	hypothetical protein
EHI_135130	103.45	92.1212	94.029	61.804	57.8595	54.2716	96.5335	57.9784	0.600603	1.66499	77.2559	0.734177	0.00918178	0.116975	hypothetical protein
EHI_198790	1369.6	1162.28	722.667	737.894	552.497	651.171	1084.85	647.187	0.59657	1.67625	866.017	0.744633	0.00923742	0.117407	alanyl-tRNA synthetase, putative
EHI_109860	502.63	546.255	197.616	230.736	114.778	240.699	415.501	195.404	0.470287	2.12636	305.452	1.08758	0.0092949	0.117731	chromatin-specific transcription elongation factor, putative
EHI_144610	463.24	500.847	713.159	195.431	207.815	461.074	559.082	288.107	0.515321	1.94054	423.594	0.957665	0.0093066	0.117731	methionine gamma-lyase
EHI_036550	11.2421	13.8905	14.7576	21.0688	39.7878	36.1156	13.2967	32.3241	2.43098	0.411357	22.8104	-1.27471	0.00936147	#N/A	HAD hydrolase, family IA, variant 3
EHI_095870	593.717	739.133	205.478	308.083	139.817	237.546	512.776	228.482	0.445579	2.24427	370.629	1.16545	0.00949094	0.119764	serine-threonine rich protein
EHI_069520	263.124	319.21	130.596	148.715	112.827	112.64	237.643	124.727	0.52485	1.9053	181.185	0.927633	0.00951175	0.119764	protein kinase domain containing protein
EHI_100290	607.187	612.465	185.359	261.347	112.942	240.937	468.337	205.075	0.43788	2.28373	336.706	1.19062	0.00953817	0.119816	Rap/Ran GTPase-activating protein, putative
EHI_068160	386.826	508.986	264.781	274.576	169.571	212.763	386.865	218.97	0.566012	1.76675	302.917	0.819963	0.00965537	0.120668	tyrosine kinase, putative
EHI_183680	76.4555	43.8669	14.7808	13.467	1.93436	20.5532	45.0344	11.9848	0.266126	3.75761	28.5096	1.90873	0.00968025	#N/A	heat shock protein 101, putative
EHI_145050	107.945	84.5945	93.9924	63.6639	57.9087	42.0268	95.5107	54.5331	0.570964	1.75142	75.0219	0.806121	0.00968982	0.120668	DEAD/DEAH box helicase, putative
EHI_024220	140.54	190.393	100.825	98.0258	61.943	74.0545	143.919	78.0078	0.542025	1.84493	110.963	0.880767	0.00968996	0.120668	hypothetical protein
EHI_188210	119.194	124.267	117.547	85.0039	75.2017	51.1867	120.336	70.4641	0.585562	1.70776	95.4	0.77021	0.00969555	0.120668	phospholipid-transporting P-type ATPase, putative
EHI_043010	2628.92	2701.7	890.329	1294.55	807.802	952.233	2073.65	1018.19	0.491016	2.03659	1545.92	1.02588	0.0097394	0.120829	V-type ATPase, A subunit, putative
EHI_008710	232.763	260.297	67.0395	108.159	40.5012	77.8224	186.7	75.4941	0.40436	2.47304	131.097	1.30433	0.00975332	0.120829	TPR repeat protein
EHI_025850	14741.7	11870.6	4679.55	5768.53	5741.03	4428.68	10430.6	5312.75	0.509341	1.96332	7871.69	0.973228	0.0098536	0.121791	hypothetical protein
EHI_105070	85.449	60.9758	99.969	118.254	145.136	160.394	82.1313	141.261	1.71994	0.581414	111.696	-0.778259	0.00987643	0.121794	hypothetical protein
EHI_155240	82.0739	80.209	129.483	152.723	201.397	151.269	97.2554	168.463	1.73217	0.57731	132.859	-0.787461	0.00993674	0.122258	casein kinase, putative
EHI_134820	58.4698	79.2328	84.4097	120.537	132.257	115.864	74.0374	122.886	1.65978	0.602489	98.4617	-0.726984	0.0100068	0.122574	hypothetical protein
EHI_009460	227.143	294.605	64.4352	98.535	26.9939	90.0821	195.394	71.8703	0.367822	2.71871	133.632	1.44179	0.0100079	0.122574	phospholipid-transporting P-type ATPase, putative
EHI_120350	136.045	221.454	121.711	107.703	75.4572	82.2355	159.737	88.4654	0.55382	1.80564	124.101	0.850556	0.0100533	0.12285	hypothetical protein
EHI_176590	65.2125	110.212	61.7379	31.753	43.5133	46.2322	79.0541	40.4995	0.512301	1.95198	59.7768	0.96375	0.0100986	0.122976	AIG1 family protein, putative
EHI_120890	297.987	242.132	230.771	186.497	162.892	152.485	256.963	167.291	0.651033	1.53602	212.127	0.617524	0.0101092	0.122976	AMP deaminase, putative
EHI_058790	6.73146	3.17476	6.86871	10.2419	26.8199	20.153	5.59165	19.0716	3.41073	0.293192	12.3316	-1.75945	0.0101506	#N/A	hypothetical protein
EHI_152800	425.356	317.748	537.839	592.278	692.336	764.408	426.981	683.007	1.59962	0.625149	554.994	-0.676267	0.0101951	0.123522	hypothetical protein
EHI_001940	792.354	652.479	1014.88	962.36	1749.46	1426.13	819.904	1379.31	1.68229	0.594428	1099.61	-0.749898	0.0101999	0.123522	hypothetical protein
EHI_124840	68.5933	102.854	54.8633	46.3849	28.9147	38.8872	75.4369	38.0623	0.504558	1.98193	56.7496	0.983862	0.0102493	0.123842	ABC transporter, putative
EHI_183570	246.202	219.057	235.278	301.739	361.909	367.261	233.512	343.636	1.4716	0.679533	288.574	-0.557228	0.0103232	0.124114	hypothetical protein
EHI_024640	443.017	372.574	269.734	266.063	175.74	210.255	361.775	217.353	0.600796	1.66446	289.564	0.733519	0.0103311	0.124114	leucine-rich repeat containing protein
EHI_173470	222.537	154.601	262.399	326.226	392.174	318.83	213.179	345.744	1.62185	0.616581	279.461	-0.695891	0.0103409	0.124114	EF-hand calcium-binding domain containing protein
EHI_137940	151.802	249.577	126.239	106.216	91.6173	98.3116	175.873	98.7149	0.561287	1.78162	137.294	0.831332	0.0104157	0.124734	hypothetical protein
EHI_173440	459.906	588.107	299.518	320.665	183.197	249.813	449.177	251.225	0.559301	1.78795	350.201	0.837347	0.0104554	0.124931	hypothetical protein
EHI_103550	288.863	248.529	406.345	395.222	647.128	544.554	314.579	528.968	1.68151	0.594704	421.774	-0.748092	0.0104878	0.125041	clathrin adaptor complex, small chain, putative
EHI_182730	1864.77	1366.84	1849.58	2292.88	2641.91	2497.21	1693.73	2477.33	1.46265	0.683692	2085.53	-0.548461	0.0105643	0.125389	hypothetical protein
EHI_152690	276.621	376.05	162.843	156.535	119.522	167.843	271.838	147.967	0.544319	1.83716	209.902	0.876041	0.0105658	0.125389	Rap/Ran GTPase-activating protein, putative
EHI_180420	366.561	438.997	124.441	167.793	105.224	159.949	310	144.322	0.465555	2.14797	227.161	1.1016	0.0105868	0.125389	hypothetical protein, conserved
EHI_167130	1245.93	1331.83	411.069	657.253	233.209	429.726	996.275	440.063	0.441708	2.26394	718.169	1.17842	0.0107371	0.126891	filopodin, putative
EHI_072850	10.1158	24.5329	19.9274	6.6664	6.82213	2.07449	18.192	5.18768	0.285162	3.50678	11.6899	1.80477	0.0107536	#N/A	AIG1 family protein, putative
EHI_201410	11.2432	39.5768	2.60758	3.84436	0.967819	4.11393	17.8092	2.97537	0.167069	5.98554	10.3923	2.57845	0.0108332	#N/A	hypothetical protein
EHI_106260	196.787	207.888	73.1662	99.5936	50.0962	71.5954	159.28	73.7617	0.463094	2.15939	116.521	1.10784	0.0108527	0.127976	hypothetical protein
EHI_201940	838.779	662.441	312.222	452.465	202.985	201.274	604.481	285.575	0.47243	2.11671	445.028	1.08084	0.010879	0.128007	clathrin heavy chain, putative
EHI_120330	101.203	143.57	123.663	82.1458	67.464	73.6763	122.812	74.4287	0.606036	1.65007	98.6205	0.72323	0.0109157	0.128109	separin, putative
EHI_153400	57.3488	92.1454	55.7379	37.6949	26.0195	40.9268	68.4107	34.8804	0.509868	1.96129	51.6455	0.971001	0.0109352	0.128109	ubiquitin carboxyl-terminal hydrolase domain containing protein
EHI_098440	1089.56	1481.86	149.674	250.713	68.5426	183.539	907.033	167.598	0.184777	5.41194	537.315	2.43603	0.0110045	0.128311	hypothetical protein, conserved
EHI_035980	658.932	773.37	309.938	380.448	294.138	262.163	580.747	312.25	0.537669	1.85988	446.498	0.894105	0.0110127	0.128311	hypothetical protein
EHI_140640	145.034	144.37	135.56	118.129	38.7339	38.0791	141.655	64.9806	0.458725	2.17996	103.318	1.12243	0.0110239	0.128311	F-actin capping protein subunit alpha, putative
EHI_135020	233.865	231.112	111.295	127.952	90.9064	89.3964	192.091	102.752	0.534912	1.86947	147.421	0.899418	0.0110488	0.128323	hypothetical protein
EHI_174240	8.98527	15.9374	1.72524	0	1.96755	0	8.88265	0.65585	0.073835	13.5437	4.76925	3.74315	0.0111037	#N/A	hypothetical protein
EHI_153780	393.577	446.892	57.4937	88.9839	20.2266	60.3282	299.321	56.5129	0.188804	5.2965	177.917	2.40467	0.0111357	0.128838	hypothetical protein
EHI_170460	78.7036	105.915	93.0245	57.7022	57.0737	49.3383	92.5477	54.7047	0.591097	1.69177	73.6262	0.758495	0.011141	0.128838	hypothetical protein
EHI_170480	242.878	309.487	292.443	210.33	127.378	184.471	281.603	174.06	0.618104	1.61785	227.831	0.694742	0.011165	0.128839	chitin sythase, putative
EHI_148160	342.955	375.913	253.302	229.691	182.343	209.013	324.057	207.016	0.638825	1.56537	265.536	0.645007	0.0112379	0.129404	cullin family protein
EHI_080740	1060.38	757.474	512.926	569.172	326.74	409.345	776.928	435.086	0.560008	1.78569	606.007	0.835747	0.0113119	0.129978	filopodin, putative
EHI_148780	444.149	492.58	252.389	265.274	226.804	205.004	396.373	232.36	0.586217	1.70585	314.367	0.768803	0.0113575	0.130224	hypothetical protein, conserved
EHI_105310	1.12414	3.20387	3.47044	7.64907	14.5745	13.4345	2.59948	11.886	4.57246	0.2187	7.24276	-2.16494	0.0113964	#N/A	hypothetical protein, conserved domain containing
EHI_202810	900.636	858.454	575.003	545.243	501.413	462.857	778.031	503.171	0.646724	1.54626	640.601	0.627816	0.0114194	0.130444	coatomer subunit delta, putative
EHI_125780	3940.05	4105.67	3683.22	2653.85	2784.8	3101.72	3909.65	2846.79	0.728145	1.37335	3378.22	0.457687	0.0114251	0.130444	40S ribosomal protein S9
EHI_062960	3.37254	1.06818	11.2814	19.1348	30.1057	13.4264	5.2407	20.889	3.98591	0.250883	13.0649	-1.951	0.0115349	#N/A	hypothetical protein
EHI_188090	414.927	355.639	191.546	214.4	143.675	176.113	320.704	178.063	0.555225	1.80107	249.384	0.847026	0.0115452	0.13126	hypothetical protein, conserved
EHI_135140	203.516	217.311	157.47	130.092	100.45	131.325	192.766	120.623	0.625747	1.59809	156.694	0.674734	0.0115654	0.13126	hypothetical protein, conserved
EHI_025700	1303.29	1622.39	140.236	254.307	19.2675	86.9358	1021.97	120.17	0.117586	8.5044	571.072	3.08808	0.0115696	0.13126	serine-threonine-isoleucine rich protein, putative
EHI_051820	250.756	318.155	242.922	202.828	169.7	150.504	270.611	174.344	0.644261	1.55217	222.477	0.633141	0.0116028	0.13136	protein with RhoGEF and ArfGAP domains
EHI_144740	5.62139	7.48458	7.81921	15.3576	22.2817	21.6239	6.97506	19.7544	2.83214	0.353089	13.3647	-1.49292	0.0116475	#N/A	hypothetical protein
EHI_179090	182.169	245.4	85.363	91.8658	54.9097	100.226	170.977	82.3338	0.481549	2.07663	126.655	1.05245	0.0116639	0.131723	hypothetical protein
EHI_178460	1238.78	1439.33	915.993	689.897	822.395	836.526	1198.03	782.94	0.65352	1.53018	990.487	0.613321	0.0116888	0.131723	hypothetical protein
EHI_164380	149.555	149.983	130.614	106.269	76.1581	85.9832	143.384	89.4701	0.623989	1.60259	116.427	0.678859	0.0117233	0.131723	protein kinase domain containing protein
EHI_002150	393.563	531.338	213.322	226.985	143.661	231.377	379.408	200.674	0.528915	1.89066	290.041	0.917916	0.0117326	0.131723	hypothetical protein
EHI_167150	150.661	189.359	133.013	99.0487	99.6422	98.6826	157.678	99.1245	0.628652	1.59071	128.401	0.667806	0.0117796	0.131794	replication factor C subunit 4, putative
EHI_035770	318.225	369.585	146.281	158.415	124.373	161.751	278.03	148.18	0.532963	1.8763	213.105	0.90614	0.0117879	0.131794	protein with RhoGEF and ArfGAP domains
EHI_079290	6.74591	13.9055	20.8609	30.7557	37.7442	32.9106	13.8374	33.8035	2.44291	0.409349	23.8205	-1.26684	0.0120412	#N/A	EF-hand calcium-binding domain containing protein
EHI_108640	57.2268	47.6471	79.0451	71.7945	134.916	147.214	61.3063	117.975	1.92435	0.519656	89.6406	-0.937992	0.0120653	0.134616	LSM domain containing protein
EHI_020250	245.114	303.946	230.484	176.202	152.703	183.789	259.848	170.898	0.657684	1.52049	215.373	0.603926	0.0121764	0.135317	lecithin:cholesterol acyltransferase domain-containing protein
EHI_182930	753.39	864.453	315.177	422.027	258.429	321.518	644.34	333.992	0.518347	1.92921	489.166	0.94717	0.0122107	0.135317	RhoGAP domain containing protein
EHI_104630	10682.3	7072.7	3784.49	5010.29	2447.7	3494.28	7179.84	3650.76	0.508473	1.96667	5415.3	0.97568	0.0122129	0.135317	filamin 2, putative
EHI_151250	309.237	245.394	114.104	146.006	70.3273	110.461	222.912	108.932	0.488677	2.04634	165.922	1.03098	0.0122285	0.135317	hypothetical protein, conserved
EHI_030770	542	677.125	242.096	324.698	162.885	243.554	487.074	243.712	0.50036	1.99856	365.393	0.998044	0.0123137	0.135981	hypothetical protein, conserved
EHI_077000	39.3482	45.9582	52.9721	65.1826	85.3382	93.8185	46.0928	81.4464	1.76701	0.565928	63.7696	-0.815463	0.0124114	0.13678	pre-mRNA cleavage factor I 25 kDa subunit, putative
EHI_155060	37.101	31.0065	5.21259	8.63761	4.84428	6.17891	24.44	6.5536	0.26815	3.72925	15.4968	1.88743	0.0124684	#N/A	chaperone clpB, putative
EHI_108710	979.859	792.251	1208.1	1270.49	1771.2	1541.67	993.404	1527.79	1.53793	0.650223	1260.6	-0.620475	0.0126082	0.138664	hypothetical protein
EHI_140290	855.686	1108.24	382.038	425.314	368.736	457.246	781.986	417.098	0.533383	1.87483	599.542	0.906125	0.0126741	0.139106	hypothetical protein
EHI_188910	459.918	463.978	168.971	233.964	88.6411	184.126	364.289	168.91	0.463671	2.1567	266.6	1.10782	0.0127444	0.139274	hypothetical protein, conserved
EHI_001760	380.069	395.282	224.636	240.492	173.559	181.222	333.329	198.424	0.595281	1.67988	265.877	0.746524	0.0127548	0.139274	importin, putative
EHI_080710	479.012	554.765	281.155	327.162	211.288	209.015	438.311	249.155	0.568444	1.75919	343.733	0.813563	0.012767	0.139274	hypothetical protein, conserved
EHI_055400	1046.88	887.028	673.086	692.642	482.034	445.293	868.999	539.99	0.621393	1.60929	704.494	0.685691	0.0128315	0.139695	NAD(P)( ) transhydrogenase (AB-specific), alpha subunit, putative
EHI_152980	49.4261	40.3972	53.5187	76.3708	105.12	71.2161	47.7807	84.2357	1.76297	0.567226	66.0082	-0.815729	0.0129261	0.140441	C2 domain containing protein
EHI_049590	121.44	125.309	69.6388	68.529	45.3407	58.3947	105.463	57.4215	0.544473	1.83664	81.442	0.873046	0.0130176	0.14115	adaptor protein (AP) family protein
EHI_130740	105.679	146.442	181.519	186.993	267.573	273.111	144.547	242.559	1.67807	0.595924	193.553	-0.743148	0.0130801	0.141544	hypothetical protein
EHI_176860	11.2437	7.49134	22.6125	34.6582	34.7965	31.8332	13.7825	33.7626	2.44967	0.408218	23.7726	-1.26988	0.0131322	#N/A	protein kinase, putative
EHI_011180	76.4606	54.6077	72.2289	108.974	130.318	98.4258	67.7658	112.573	1.6612	0.601973	90.1692	-0.732027	0.0131596	0.14178	protein kinase domain containing protein
EHI_167940	502.633	417.752	285.564	237.545	211.196	289.805	401.983	246.182	0.61242	1.63287	324.083	0.706269	0.0131784	0.14178	hypothetical protein
EHI_049570	367.69	435.853	140.13	184.283	97.4622	173.195	314.558	151.647	0.482095	2.07428	233.102	1.05137	0.0131809	0.14178	RhoGAP domain containing protein
EHI_059255	5.62072	4.27198	11.2794	0	0.971552	1.03332	7.05735	0.66829	0.0946941	10.5603	3.86282	3.43061	0.0132763	#N/A	hypothetical protein
EHI_007310	21.3553	27.7289	35.5169	53.3064	54.5965	52.9224	28.2004	53.6084	1.90098	0.526043	40.9044	-0.916311	0.0133688	#N/A	myb-like DNA-binding domain containing protein
EHI_121900	88.8207	52.4099	117.334	145.1	160.678	153.268	86.1883	153.015	1.77536	0.563266	119.602	-0.823264	0.0134305	0.144177	hypothetical protein
EHI_118620	206.905	197.148	66.1885	97.6191	53.9668	67.5299	156.747	73.0386	0.465965	2.14609	114.893	1.0986	0.0134884	0.144511	HEAT repeat domain containing protein
EHI_148150	598.13	656.675	434.531	386.191	352.402	383.777	563.112	374.123	0.664385	1.50515	468.618	0.588911	0.0135386	0.144761	hypothetical protein
EHI_125020	19.1162	90.0021	8.70901	6.76568	8.67323	15.3477	39.2758	10.2622	0.261286	3.82723	24.769	1.93517	0.0136846	#N/A	hypothetical protein
EHI_177380	76.454	91.9944	101.702	138.422	180.957	122.369	90.0502	147.249	1.63519	0.611549	118.65	-0.707055	0.0139043	0.148242	hypothetical protein
EHI_110740	42900.3	43713.2	8714.74	11891.1	3906.82	9307.03	31776.1	8368.3	0.263352	3.79719	20072.2	1.92493	0.0139192	0.148242	hypothetical protein
EHI_175260	81.8923	76.1694	128.751	120.95	203.775	183.636	95.6043	169.454	1.77245	0.564191	132.529	-0.820073	0.0139532	0.148249	hypothetical protein
EHI_095890	784.89	1001.81	176.792	346.012	172.503	303.888	654.496	274.134	0.418848	2.3875	464.315	1.25495	0.0139748	0.148249	DNA-directed RNA polymerase I largest subunit, putative
EHI_098300	238.382	259.179	102.714	129.325	69.4627	105.529	200.092	101.439	0.506962	1.97253	150.765	0.97783	0.0141747	0.150073	U2 snRNP auxiliary factor large subunit, putative
EHI_154710	43.8515	28.9031	2.60996	3.85444	3.8636	9.23413	25.1215	5.65072	0.224935	4.44572	15.3861	2.14898	0.0142366	#N/A	hypothetical protein
EHI_111550	2499.62	4147.65	830.354	1349.89	549.04	1294.27	2492.54	1064.4	0.427034	2.34173	1778.47	1.22747	0.0142496	0.150342	hypothetical protein, conserved
EHI_159740	175.375	71.5807	259.525	309.206	466.919	271.482	168.827	349.203	2.06841	0.483464	259.015	-1.04638	0.0142558	0.150342	hypothetical protein
EHI_167010	57.3442	26.7616	27.839	19.271	9.65944	17.4432	37.3149	15.4579	0.414255	2.41397	26.3864	1.26651	0.0142726	#N/A	tubulin family protein
EHI_178580	1211.06	1387.45	539.051	692.865	310.354	591.503	1045.86	531.574	0.508267	1.96747	788.715	0.975975	0.0143241	0.150661	ATP-binding cassette protein, putative
EHI_013930	103.431	145.379	128.546	76.7259	78.5184	81.4072	125.786	78.8839	0.62713	1.59457	102.335	0.674427	0.0143421	0.150661	hypothetical protein
EHI_128200	319.334	269.813	186.218	189.95	139.989	140.483	258.455	156.807	0.60671	1.64823	207.631	0.718497	0.014409	0.150787	protein with DnaJ and myb domains
EHI_013260	644.159	570.448	700.369	864.13	938.945	865.31	638.326	889.462	1.39343	0.717654	763.894	-0.478148	0.01441	0.150787	Rho family GTPase
EHI_017580	131.559	203.471	109.667	107.098	75.2667	63.5379	148.232	81.9677	0.552967	1.80842	115.1	0.852073	0.0144506	0.150919	hypothetical protein
EHI_062470	2.24869	6.41963	11.3031	21.1633	19.343	20.5524	6.65715	20.3529	3.0573	0.327086	13.505	-1.57654	0.0145339	#N/A	hypothetical protein
EHI_107210	638.636	670.934	490.453	515.828	250.413	274.27	600.008	346.837	0.578055	1.72994	473.422	0.790021	0.0145359	0.151517	NADP-dependent alcohol dehydrogenase, putative
EHI_194040	1707.71	1789.14	1362.5	1251.85	975.597	1134.11	1619.78	1120.52	0.691769	1.44557	1370.15	0.531325	0.0146285	0.152188	snoRNP protein gar1, putative
EHI_177330	123.685	126.337	134.002	194.751	214.345	168.186	128.008	192.427	1.50324	0.66523	160.218	-0.587558	0.0146849	0.152289	hypothetical protein
EHI_000680	11.2426	6.41449	0.868665	0.959418	0	0	6.17526	0.319806	0.0517882	19.3094	3.24753	4.1128	0.0146899	#N/A	hypothetical protein
EHI_178520	43.854	127.47	21.766	17.3825	28.9295	23.5516	64.3635	23.2879	0.361819	2.76382	43.8257	1.46313	0.0147085	#N/A	regulator of nonsense transcripts, putative
EHI_092620	1123.26	1219.08	1018.56	866.759	679.317	822.263	1120.3	789.446	0.704677	1.41909	954.871	0.504752	0.0147092	0.152289	hypothetical protein, conserved
EHI_005040	52.844	52.4243	74.7702	78.8683	131.549	106.889	60.0128	105.769	1.76243	0.567398	82.8907	-0.81206	0.0147531	0.152289	adenosine deaminase, putative
EHI_103450	121.432	60.9989	149.585	196.375	238.762	170.479	110.672	201.872	1.82406	0.548227	156.272	-0.864322	0.0147976	0.152289	actin binding protein, putative
EHI_081790	419.429	501.383	452.808	369.071	294.012	270.215	457.873	311.099	0.679443	1.47179	384.486	0.557337	0.0148251	0.152289	protein kinase domain containing protein
EHI_160940	10872.4	5538.93	2713.71	4562.53	1479.36	2268.3	6375.01	2770.06	0.434519	2.3014	4572.54	1.20243	0.0148423	0.152289	aldehyde-alcohol dehydrogenase 2, putative
EHI_065480	200.154	201.384	130.598	137.134	81.0004	90.1074	177.379	102.747	0.579254	1.72636	140.063	0.785078	0.0148454	0.152289	hypothetical protein
EHI_095860	484.647	663.135	166.314	247.312	124.361	233.387	438.032	201.687	0.460438	2.17184	319.86	1.11812	0.0148643	0.152289	DNA-directed RNA polymerase III subunit 127.6 kDa polypeptide, putative
EHI_188200	59.5978	61.0741	57.4808	40.5968	28.9093	29.6704	59.3842	33.0588	0.556694	1.79632	46.2215	0.843519	0.0149006	0.15237	hypothetical protein
EHI_098970	109.052	57.72	29.5284	31.6419	31.9948	7.21489	65.4334	23.6172	0.360935	2.77058	44.5253	1.46238	0.0149737	#N/A	hypothetical protein, conserved
EHI_194210	111.314	138.079	82.6394	71.2837	66.6636	56.4478	110.678	64.7984	0.585469	1.70803	87.738	0.768265	0.0149836	0.152673	hypothetical protein
EHI_010020	1838.04	1438.86	2680.68	2156.6	4489.47	3872.83	1985.86	3506.3	1.76563	0.566369	2746.08	-0.819945	0.0150122	0.152673	calmodulin, putative
EHI_198610	419.292	356.578	455.318	544.392	658.359	568.959	410.396	590.57	1.43903	0.694915	500.483	-0.524393	0.0150255	0.152673	hypothetical protein, conserved
EHI_014000	572.306	602.54	323.546	349.513	264.815	294.68	499.464	303.003	0.606656	1.64838	401.233	0.719782	0.0150513	0.152673	Retinoblatoma-binding protein 6, putative
EHI_164440	1751.84	2419.67	1889.08	1403.74	1447.32	1407.03	2020.2	1419.36	0.702586	1.42331	1719.78	0.509203	0.0150718	0.152673	actinin-like protein, putative
EHI_025090	238.381	238.821	224.569	173.7	165.953	112.713	233.924	150.789	0.644605	1.55134	192.356	0.632159	0.0151246	0.15292	long-chain-fatty-acid--CoA ligase, putative
EHI_056450	390.181	455.159	262.002	250.911	214.188	233.613	369.114	232.904	0.630982	1.58483	301.009	0.662823	0.0151831	0.153224	Rho GTPase activating protein, putative
EHI_035920	297.982	298.855	212.433	213.41	145.617	144.387	269.757	167.805	0.622059	1.60756	218.781	0.682942	0.0152467	0.153522	regulator of nonsense transcripts, putative
EHI_105140	5294.16	4839.64	6195.7	6463.45	8340.04	8823.61	5443.17	7875.7	1.4469	0.691134	6659.43	-0.532863	0.0152981	0.153522	40S ribosomal protein S15a, putative
EHI_167270	5294.16	4839.64	6195.7	6463.45	8340.04	8823.61	5443.17	7875.7	1.4469	0.691134	6659.43	-0.532863	0.0152981	0.153522	40S ribosomal protein S15a, putative
EHI_098530	4.49708	3.20749	8.68741	19.1932	22.2851	11.3288	5.46399	17.6023	3.22152	0.310413	11.5332	-1.66174	0.0153189	#N/A	hypothetical protein
EHI_151440	354.164	223.58	345.983	153.83	89.0151	245.726	307.909	162.857	0.528913	1.89067	235.383	0.920027	0.015332	0.153569	cysteine proteinase, putative
EHI_059670	742.135	755.077	50.4891	134.17	27.975	76.8313	515.9	79.6587	0.154407	6.47639	297.78	2.69496	0.0153658	0.153569	Rab family GTPase
EHI_030830	1359.48	1251.22	855.907	879.947	639.235	721.761	1155.54	746.981	0.646436	1.54694	951.259	0.628868	0.0153882	0.153569	Plasma membrane calcium-transporting ATPase, putative
EHI_065370	96.6923	132.65	29.5563	49.0332	19.3511	34.9569	86.2996	34.4471	0.399157	2.50528	60.3733	1.32109	0.0154559	0.153959	hypothetical protein
EHI_044890	138.309	175.678	60.9468	72.4336	36.6417	69.6253	124.978	59.5668	0.476619	2.09811	92.2724	1.06658	0.0155382	0.15425	helicase, putative
EHI_027570	95.413	65.4562	101.861	85.5437	217.426	206.262	87.5768	169.744	1.93823	0.515936	128.66	-0.950829	0.0155874	0.15425	hypothetical protein
EHI_153540	95.413	65.4562	101.861	85.5437	217.426	206.262	87.5768	169.744	1.93823	0.515936	128.66	-0.950829	0.0155874	0.15425	hypothetical protein
EHI_114770	778	1754.6	447.433	524.077	343.913	558.101	993.344	475.364	0.478549	2.08965	734.354	1.06299	0.0156023	0.15425	hypothetical protein
EHI_027700	742.104	521.34	883.935	1238.35	1209.22	916.156	715.793	1121.24	1.56643	0.638393	918.518	-0.646992	0.0156282	0.15425	molybdenum cofactor sulfurase, putative
EHI_075700	326.022	250.03	442.733	470.227	580.311	557.202	339.595	535.913	1.5781	0.633675	437.754	-0.656449	0.0156782	0.154389	casein kinase II regulatory subunit family protein
EHI_144710	1508.9	906.448	1623.74	2220.98	2891.04	1649.19	1346.36	2253.74	1.67394	0.597392	1800.05	-0.743118	0.0156996	0.154389	hypothetical protein
EHI_126150	136.047	163.71	138.255	95.2535	98.6344	93.4966	146.004	95.7948	0.656111	1.52413	120.899	0.607299	0.0157509	0.1545	pre-mRNA-splicing factor cwc2, putative
EHI_111020	1130.07	1088.13	601.495	673.675	543.144	505.085	939.899	573.968	0.61067	1.63755	756.933	0.710756	0.0157683	0.1545	WD domain containing protein
EHI_105320	50.5998	56.7599	63.5404	102.288	83.9429	93.246	56.9667	93.1589	1.63532	0.611501	75.0628	-0.705779	0.0159739	0.156036	hypothetical protein
EHI_200560	337.348	454.33	67.0652	102.477	11.5621	30.6884	286.248	48.2426	0.168535	5.9335	167.245	2.56833	0.016008	0.156036	hypothetical protein, conserved
EHI_031380	88.7508	67.0016	120.034	146.307	172.744	140.185	91.9289	153.079	1.66519	0.600534	122.504	-0.731	0.0160119	0.156036	hypothetical protein
EHI_192390	28.1081	10.6971	12.1696	7.69033	2.90299	4.11314	16.9916	4.90215	0.288504	3.46615	10.9469	1.7824	0.0161083	#N/A	guanine nucleotide exchange factor, putative
EHI_193360	277.602	192.947	354.117	384.007	592.458	400.061	274.889	458.842	1.66919	0.599092	366.865	-0.737746	0.0161366	0.156616	histone H3, putative
EHI_016400	142.806	176.739	105.344	86.9042	68.4716	97.2871	141.63	84.221	0.594655	1.68165	112.925	0.747967	0.0161447	0.156616	Ras guanine nucleotide exchange factor, putative
EHI_097640	174.288	194.913	130.564	122.556	91.6595	96.317	166.589	103.511	0.621357	1.60938	135.05	0.68382	0.0161586	0.156616	tyrosin kinase, putative
EHI_019630	66.3271	107.894	20.8288	16.2682	13.5938	40.271	65.0165	23.3777	0.359565	2.78114	44.1971	1.47522	0.0162097	#N/A	hypothetical protein
EHI_019060	65.2044	54.4981	39.9373	26.8229	29.1066	28.8841	53.2133	28.2712	0.531281	1.88224	40.7422	0.906691	0.0162549	#N/A	DNA mismatch repair protein mutS, putative
EHI_074030	204.649	276.312	80.0814	106.159	74.2882	95.2859	187.014	91.9111	0.491467	2.03473	139.462	1.0225	0.0162747	0.157138	hypothetical protein
EHI_131890	613.645	620.424	259.748	372.635	167.87	225.474	497.939	255.326	0.512767	1.9502	376.633	0.962397	0.0162953	0.157138	hypothetical protein
EHI_155370	215.893	227.045	147.105	136.073	122.53	113.731	196.681	124.111	0.631029	1.58471	160.396	0.661291	0.0162999	0.157138	heat shock protein 70, putative
EHI_159630	189.988	149.562	70.3009	68.9107	65.049	80.5313	136.617	71.497	0.523338	1.91081	104.057	0.930664	0.0163779	0.157608	Mob1/phocein family protein
EHI_125680	146.178	141.374	99.2353	94.5893	70.4228	67.6149	128.929	77.5423	0.601434	1.66269	103.236	0.729721	0.0164739	0.158249	exocyst complex component sec15, putative
EHI_061870	75.341	50.3624	71.4205	48.3393	29.8684	24.5503	65.708	34.2527	0.521286	1.91833	49.9803	0.938722	0.0165384	0.15831	hypothetical protein, conserved
EHI_163740	610.565	671.408	216.707	324.116	169.862	254.205	499.56	249.394	0.499228	2.00309	374.477	1.00128	0.016539	0.15831	WD repeat protein
EHI_164900	1068.06	953.727	1026.9	801.41	715.963	720.847	1016.23	746.073	0.73416	1.3621	881.151	0.445752	0.0166845	0.159294	Rab family GTPase
EHI_138180	339.588	318.149	142.79	181.568	108.96	141.297	266.842	143.942	0.539427	1.85382	205.392	0.888485	0.0167009	0.159294	hypothetical protein
EHI_061140	2.24875	10.7024	7.82779	0	0.966462	1.02674	6.92631	0.6644	0.0959241	10.4249	3.79535	3.39986	0.0167109	#N/A	hypothetical protein
EHI_052040	874.587	835.243	419.97	483.962	382.727	399.812	709.933	422.167	0.594657	1.68164	566.05	0.748866	0.016736	0.159347	hypothetical protein, conserved
EHI_154250	20.2356	26.7098	36.4559	52.6547	57.2699	48.5128	27.8004	52.8125	1.8997	0.526399	40.3064	-0.914459	0.0168927	#N/A	hypothetical protein
EHI_184530	232.764	226.024	206.348	143.901	138.853	169.968	221.712	150.907	0.680646	1.46919	186.31	0.554665	0.0169213	0.159807	helicase, putative
EHI_158610	482.387	531.213	308.145	327.181	225.75	266.377	440.581	273.103	0.619869	1.61324	356.842	0.688717	0.0169242	0.159807	Activator 1 140 kDa subunit, putative
EHI_195050	178.793	292.513	179.41	161.421	102.146	121.75	216.906	128.439	0.592143	1.68878	172.672	0.755055	0.0169258	0.159807	tyrosine kinase, putative
EHI_177990	1081.73	862.28	436.18	561.993	345.245	416.79	793.397	441.343	0.55627	1.79769	617.37	0.845366	0.0169528	0.159807	leucine-rich repeat containing protein
EHI_050940	10060.2	9507.27	3708.99	5249.39	2856.25	4236.19	7758.82	4113.94	0.530228	1.88598	5936.38	0.915247	0.0169674	0.159807	2,3-bisphosphoglycerate-independent phosphoglycerate mutase, putative
EHI_099780	1904.83	1756.71	691.277	958.886	493.751	814.107	1450.94	755.581	0.520753	1.9203	1103.26	0.940996	0.0170068	0.159807	hypothetical protein
EHI_087350	517.227	521.369	182.715	249.643	148.718	227.718	407.104	208.693	0.512628	1.95073	307.898	0.962839	0.017014	0.159807	hypothetical protein, conserved
EHI_004960	892.763	1028.62	435.809	502.821	394.195	468.019	785.732	455.012	0.579093	1.72684	620.372	0.787394	0.0170216	0.159807	bystin, putative
EHI_164910	199.017	229.062	196.596	154.129	124.631	142.657	208.225	140.472	0.674618	1.48232	174.349	0.567387	0.0170527	0.159821	serine/threonine protein kinase, putative
EHI_015250	446.404	364.139	289.867	245.148	221.888	260.227	366.804	242.421	0.660901	1.51309	304.612	0.596092	0.017094	0.159929	lysozyme, putative
EHI_174970	158.459	95.8984	219.806	249.65	344.908	239.305	158.054	277.954	1.7586	0.568634	218.004	-0.811747	0.0171618	0.16005	hypothetical protein
EHI_131950	178.788	219.577	111.433	118.754	83.9102	92.1778	169.933	98.2805	0.578349	1.72906	134.107	0.7871	0.0172228	0.16005	WD domain containing protein
EHI_184570	179.917	222.85	52.2508	92.7698	22.1679	63.4476	151.673	59.4618	0.39204	2.55076	105.567	1.34912	0.017244	0.16005	hypothetical protein
EHI_187800	428.4	466.787	425.482	343.18	311.892	206.154	440.223	287.076	0.652114	1.53347	363.649	0.616092	0.0172605	0.16005	hypothetical protein, conserved
EHI_083620	4583.41	3959.07	565.223	1010.06	244.77	674.249	3035.9	643.027	0.211808	4.72126	1839.46	2.23913	0.0173009	0.16005	hypothetical protein
EHI_169320	809.637	834.752	756.907	653.607	465.337	558.473	800.432	559.139	0.698546	1.43154	679.785	0.51738	0.0173342	0.16005	phosphatidylinositol3-kinaseTor2, putative
EHI_123220	7.86876	7.47299	20.8139	37.2433	28.2038	25.8643	12.0519	30.4371	2.52551	0.395959	21.2445	-1.31073	0.017349	#N/A	Ras family protein
EHI_186960	92.1511	117.192	135.842	159.4	184.73	192.571	115.062	178.9	1.55482	0.64316	146.981	-0.63251	0.0173923	0.16005	prefoldin, alpha subunit
EHI_151830	106.826	105.002	55.7373	60.8901	32.7659	46.0438	89.1885	46.5666	0.522115	1.91529	67.8775	0.933173	0.0174123	0.16005	Rho guanine nucleotide exchange factor, putative
EHI_194560	467.759	518.239	395.954	377.073	250.982	282.973	460.651	303.676	0.659231	1.51692	382.163	0.600327	0.0174458	0.16005	hypothetical protein
EHI_145980	78.7025	90.9226	112.999	137.45	147.097	157.343	94.2082	147.297	1.56352	0.639582	120.752	-0.639868	0.0174597	0.16005	hypothetical protein
EHI_153770	647.675	656.458	242.834	371.462	178.519	234.684	515.656	261.555	0.507228	1.9715	388.605	0.978278	0.0174701	0.16005	phosphatidylinositol-4-phosphate 5-kinase, putative
EHI_121760	328.35	444.658	121.927	188.479	86.7302	147.334	298.312	140.847	0.472149	2.11798	219.58	1.08141	0.017478	0.16005	DNA-directed RNA polymerase II large subunit, putative
EHI_131260	407.06	373.9	195.93	241.55	128.204	172.971	325.63	180.908	0.555564	1.79997	253.269	0.846393	0.0175006	0.16005	Ras guanine nucleotide exchange factor, putative
EHI_092080	8779.34	7422.07	6057.22	5919.52	4440.62	4811.24	7419.54	5057.12	0.681595	1.46715	6238.33	0.552927	0.0175227	0.16005	hypothetical protein, conserved
EHI_103250	29.232	41.7122	31.2876	56.6866	51.3066	79.2159	34.0773	62.403	1.83122	0.546083	48.2401	-0.872633	0.0175542	0.160067	endonuclease/exonuclease/phosphatase family protein
EHI_055710	208.027	231.402	107.104	133.319	68.446	90.0778	182.178	97.281	0.533989	1.8727	139.729	0.902596	0.0175852	0.160078	protein kinase, putative
EHI_007510	39484.5	29053.8	3484.42	7753	3604.47	4482.25	24007.6	5279.91	0.219927	4.54697	14643.7	2.1849	0.017679	0.160188	hypothetical protein, conserved
EHI_111560	84.333	126.372	59.1887	48.2497	48.2424	51.2333	89.9645	49.2418	0.547347	1.82699	69.6031	0.865836	0.0177115	0.160188	hypothetical protein
EHI_183090	200.128	268.476	79.0952	103.792	55.168	102.853	182.566	87.2711	0.478024	2.09195	134.919	1.06298	0.017714	0.160188	hypothetical protein
EHI_012070	74.1983	76.9398	76.4034	106.34	136.795	112.436	75.8472	118.523	1.56266	0.639934	97.1853	-0.643852	0.017716	0.160188	hypothetical protein
EHI_091100	355.33	426.334	97.5131	172.866	56.8932	142.329	293.059	124.029	0.423223	2.36282	208.544	1.23947	0.0177822	0.16039	TPR repeat protein
EHI_074010	115.759	112.991	122.072	164.422	153.252	229.678	116.941	182.45	1.56019	0.640946	149.696	-0.640032	0.0178843	0.16039	hypothetical protein
EHI_140340	440.769	524.61	339.349	303.676	267.461	299.47	434.91	290.202	0.667271	1.49864	362.556	0.582569	0.017927	0.16039	hypothetical protein, conserved
EHI_040650	604.968	494.962	243.823	321.744	162.906	235.405	447.918	240.018	0.535853	1.86618	343.968	0.898935	0.017964	0.16039	hypothetical protein
EHI_124620	1284.16	1813.97	79.2517	234.863	17.3466	110.504	1059.13	120.905	0.114155	8.76	590.016	3.13085	0.0179641	0.16039	hypothetical protein
EHI_074060	491.374	585.719	237.584	286.459	226.826	234.757	438.226	249.347	0.568993	1.75749	343.786	0.812149	0.0179715	0.16039	Rap/Ran GTPase-activating protein, putative
EHI_158250	1506.72	1471.17	885.001	941.165	768.433	778.227	1287.63	829.275	0.644032	1.55272	1058.45	0.634232	0.0179901	0.16039	T-complex protein 1 gamma subunit, putative
EHI_167170	173.167	207.816	244.66	137.145	145.599	133.103	208.548	138.616	0.664671	1.5045	173.582	0.591411	0.0180041	0.16039	Ras guanine nucleotide exchange factor, putative
EHI_033240	62.921	36.1847	56.175	76.6079	93.0889	98.1481	51.7602	89.2816	1.72491	0.579741	70.5209	-0.785144	0.0180064	0.16039	Riboflavin kinase / FAD synthetase, putative
EHI_146780	124.776	128.112	78.9217	71.6305	38.8986	72.4129	110.603	60.9807	0.551347	1.81374	85.7919	0.856534	0.0180431	0.160452	hypothetical protein
EHI_095900	6.73623	7.42545	25.8315	26.2394	53.329	30.5572	13.3311	36.7085	2.75361	0.36316	25.0198	-1.43422	0.018092	#N/A	hypothetical protein
EHI_011560	7.87091	13.9188	5.22101	2.89255	0.965462	1.02545	9.00357	1.62782	0.180797	5.53105	5.3157	2.45292	0.0181333	#N/A	hypothetical protein
EHI_028920	148.428	81.4068	42.6597	65.6596	19.2881	23.5542	90.8316	36.1673	0.39818	2.51143	63.4995	1.32397	0.0181441	0.161085	heat shock protein, putative
EHI_146170	169.746	159.13	110.19	84.1469	102.015	86.801	146.355	90.9877	0.621691	1.60852	118.671	0.682251	0.0182017	0.161331	nucleolar transcription factor 1-B, putative
EHI_156330	10314.6	11399.8	4256.23	6279.47	3131.68	4367.17	8656.88	4592.77	0.530534	1.88489	6624.83	0.914423	0.0182991	0.16134	hypothetical protein
EHI_012000	25.8604	20.3325	46.9613	54.8651	77.3366	54.4339	31.0514	62.2119	2.00351	0.499123	46.6316	-0.99012	0.0183092	0.16134	hypothetical protein
EHI_189930	3823.64	2839.61	3955.25	4311.33	5731.55	5458.92	3539.5	5167.27	1.45989	0.684985	4353.38	-0.545777	0.0183208	0.16134	hypothetical protein
EHI_069440	433.968	440.489	293.63	258.137	250.957	268.813	389.363	259.302	0.665966	1.50158	324.332	0.584994	0.0183226	0.16134	ARF GTPase activating protein, putative
EHI_081280	553.228	604.058	241.998	292.464	183.288	288.892	466.428	254.881	0.546454	1.82998	360.654	0.870855	0.01847	0.162289	Rho guanine nucleotide exchange factor, putative
EHI_174230	22.4885	153.123	8.70277	9.64531	8.6868	27.6781	61.4382	15.3367	0.249629	4.00595	38.3875	2.00274	0.0184764	#N/A	hypothetical protein
EHI_078410	70.8292	95.1577	22.5879	36.4699	23.2526	17.5069	62.8583	25.7431	0.409542	2.44175	44.3007	1.28079	0.0184882	#N/A	hypothetical protein
EHI_057680	291.237	336.379	122.773	183.534	85.8059	106.467	250.13	125.269	0.500816	1.99674	187.699	0.995723	0.0184905	0.162289	protein kinase, putative
EHI_009480	49.4693	122.991	13.0357	19.2123	6.77728	30.8685	61.8319	18.9527	0.30652	3.26243	40.3923	1.70518	0.0185387	#N/A	immediate-early protein, putative
EHI_104430	387.93	342.682	167.979	194.888	137.995	177.301	299.53	170.061	0.567761	1.76131	234.796	0.81476	0.0185866	0.162315	hypothetical protein
EHI_099350	3310.83	2945.17	4114.64	4491.62	5664.44	4740.43	3456.88	4965.5	1.43641	0.696179	4211.19	-0.522314	0.018594	0.162315	hypothetical protein
EHI_004610	597.069	513.973	202.771	279.7	169.881	239.888	437.938	229.823	0.524785	1.90554	333.881	0.92899	0.0186035	0.162315	phosphoribulokinase /uridine kinase family protein
EHI_160720	206.901	202.451	70.5212	92.7039	53.0388	90.1132	159.958	78.6186	0.491497	2.0346	119.288	1.02223	0.018614	0.162315	exosome complex exonuclease, putative
EHI_112870	257.488	124.181	337.571	558.97	571.753	267.756	239.747	466.16	1.94438	0.514302	352.953	-0.958242	0.0187534	0.162747	fatty acid elongase, putative
EHI_164850	113.565	102.773	112.236	72.2853	74.3628	65.6528	109.525	70.767	0.646128	1.54768	90.1458	0.629838	0.0187707	0.162747	glycerol kinase, putative
EHI_035410	52.841	56.6683	86.0102	100.78	124.975	102.974	65.1732	109.576	1.68131	0.594773	87.3748	-0.742426	0.0187879	0.162747	hypothetical protein
EHI_013910	1272.65	1242.07	634.872	736.428	562.312	614.269	1049.86	637.67	0.607385	1.6464	843.766	0.718653	0.0188203	0.162747	hypothetical protein
EHI_164740	1272.65	1242.07	634.872	736.428	562.312	614.269	1049.86	637.67	0.607385	1.6464	843.766	0.718653	0.0188203	0.162747	hypothetical protein
EHI_024510	241.724	196.775	171.192	132.544	113.291	150.249	203.231	132.028	0.649646	1.5393	167.629	0.620829	0.0188447	0.162747	hypothetical protein, conserved
EHI_040060	4.49723	6.4172	0.86909	0	0	0	3.92784	0	0	#DIV/0!	1.96392	4.42547	0.019043	#N/A	cylicin-2, putative
EHI_040370	379.665	416.686	755.174	740.801	937.51	874.85	517.175	851.054	1.64558	0.607688	684.114	-0.717056	0.0190779	0.164497	hypothetical protein
EHI_008390	276.612	403.743	127.08	166.939	124.468	132.185	269.145	141.198	0.524615	1.90616	205.171	0.928835	0.019282	0.165991	hypothetical protein, conserved
EHI_165650	8.99225	2.13414	4.33402	0	0	1.036	5.15347	0.345333	0.0670099	14.9232	2.7494	3.85862	0.0194252	#N/A	hypothetical protein
EHI_199580	1804.43	1093.57	2623.08	2843.79	3803.65	2750.21	1840.36	3132.55	1.70214	0.587496	2486.45	-0.767072	0.0194805	0.167367	hypothetical protein
EHI_006980	20853.3	25549.4	11129.1	13425.2	7490.68	11958.2	19177.3	10958	0.571407	1.75007	15067.6	0.807387	0.0195251	0.167367	Gal/GalNAc lectin subunit Igl1
EHI_107300	78.7016	55.6167	69.5287	49.0017	25.1687	37.035	67.949	37.0685	0.545534	1.83307	52.5087	0.873691	0.019535	0.167367	hypothetical protein
EHI_092560	52.8436	104.839	71.2847	38.4602	33.8626	51.4038	76.3223	41.2422	0.540369	1.85059	58.7822	0.889795	0.0196334	0.167944	hypothetical protein
EHI_151520	116.945	125.343	68.7901	74.388	41.4533	55.2752	103.693	57.0388	0.550076	1.81793	80.3657	0.858491	0.0197599	0.168758	DNA polymerase alpha catalytic subunit, putative
EHI_186480	2923.42	2213.97	3209.39	3383.64	4700.56	4199.97	2782.26	4094.72	1.47173	0.679475	3438.49	-0.557375	0.0198318	0.168827	translation initiation factor eIF-5A, putative
EHI_104570	31.4859	22.5031	47.0349	97.6565	78.9999	36.8216	33.6746	71.1593	2.11314	0.473228	52.417	-1.07324	0.0198626	0.168827	ubiquitin ligase, putative
EHI_177000	41.6043	53.5475	50.4847	71.4105	79.1168	90.1695	48.5455	80.2323	1.65272	0.605062	64.3889	-0.722077	0.0198834	0.168827	hypothetical protein
EHI_095130	425.05	385.669	268.193	294.65	193.772	167.875	359.637	218.766	0.608295	1.64394	289.201	0.715528	0.0198933	0.168827	phosphatidylinositol 3-kinase, putative
EHI_073630	237.271	289.358	87.9841	134.449	58.7516	101.225	204.871	98.1418	0.479042	2.0875	151.506	1.05992	0.0199602	0.169128	serine-threonine-isoleucine rich protein, putative
EHI_128470	57.3416	50.2868	32.1702	25.9726	21.2776	24.6633	46.5995	23.9712	0.514408	1.94398	35.2854	0.952154	0.0199892	#N/A	hypothetical protein
EHI_048230	139.437	148.942	112.355	94.741	64.5563	91.0442	133.578	83.4472	0.624707	1.60075	108.513	0.677169	0.0200531	0.169567	hypothetical protein
EHI_142720	483.463	359.454	732.859	834.644	973.255	744.279	525.259	850.726	1.61963	0.617424	687.992	-0.694547	0.0200749	0.169567	bifunctional short chain isoprenyl diphosphate synthase, putative
EHI_110200	7.86562	7.45265	13.8337	19.8849	33.2849	19.816	9.71733	24.3286	2.50363	0.39942	17.023	-1.30609	0.0201471	#N/A	hypothetical protein
EHI_189490	10575.5	10188.6	2685.78	5114.45	1878.73	3770.88	7816.61	3588.02	0.459025	2.17853	5702.32	1.12331	0.0201742	0.170096	elongation factor 2
EHI_184540	193.409	224.966	132.35	126.541	104.125	113.634	183.575	114.766	0.625175	1.59955	149.171	0.675018	0.0202007	0.170096	protein kinase, putative
EHI_115370	95.57	104.861	108.693	65.4291	68.6553	65.7536	103.041	66.6127	0.646466	1.54687	84.827	0.630645	0.0203175	0.170791	RNA 3'-terminal phosphate cyclase, putative
EHI_014280	109.06	77.0223	141.696	164.403	299.946	136.745	109.259	200.365	1.83384	0.545302	154.812	-0.872773	0.0203691	0.170791	hypothetical protein
EHI_155720	480.096	656.938	405.171	356.883	346.244	323.706	514.068	342.278	0.665822	1.5019	428.173	0.585882	0.0203783	0.170791	hypothetical protein
EHI_196700	50.6014	4.28539	4.354	0.966204	4.81967	5.11746	19.7469	3.63445	0.184051	5.43327	11.6907	2.43653	0.0203818	#N/A	DNA polymerase, putative
EHI_111210	71.965	70.6922	62.6804	40.5485	37.616	45.0662	68.4459	41.0769	0.600137	1.66629	54.7614	0.735454	0.0205998	0.17238	hypothetical protein
EHI_068050	174.289	167.077	79.2137	91.692	48.2355	82.9834	140.193	74.3036	0.530008	1.88676	107.248	0.913139	0.0206569	0.17259	Rho guanine nucleotide exchange factor, putative
EHI_004550	1648.35	682.875	2041.53	2403.09	2992.44	2463.48	1457.59	2619.67	1.79727	0.5564	2038.63	-0.84556	0.0207072	0.172742	hypothetical protein
EHI_174570	24.733	21.3747	19.9719	11.5008	4.84942	10.3114	22.0265	8.8872	0.403477	2.47846	15.4569	1.30789	0.0207355	#N/A	hypothetical protein
EHI_178480	119.164	133.536	88.5255	59.3369	58.255	86.7298	113.742	68.1072	0.598788	1.67004	90.9245	0.738752	0.0208608	0.173553	histone H3, putative
EHI_064510	161.916	183.082	194.913	147.51	95.5857	103.577	179.97	115.558	0.642093	1.55741	147.764	0.639759	0.0208688	0.173553	hypothetical protein
EHI_124400	105.602	80.8273	129.533	141.587	170.781	190.4	105.321	167.59	1.59123	0.628446	136.455	-0.665995	0.0210231	0.174296	thioredoxin, putative
EHI_122850	308.006	286.109	443.162	412.541	676.892	553.496	345.759	547.643	1.58389	0.631358	446.701	-0.661938	0.021078	0.174296	hypothetical protein
EHI_154160	8.99083	10.6575	11.2525	15.1976	32.2268	27.036	10.3003	24.8201	2.40965	0.414998	17.5602	-1.26219	0.0210976	#N/A	hypothetical protein, pseudogene
EHI_123280	242.86	174.41	353.029	407.954	477.7	365.767	256.767	417.14	1.62459	0.61554	336.954	-0.69801	0.0211137	0.174296	hypothetical protein
EHI_001950	1343.7	1318.3	649.313	809.551	598.251	575.913	1103.77	661.238	0.599072	1.66925	882.504	0.738565	0.0211176	0.174296	heat shock protein 70 family
EHI_029600	481.28	625.739	54.8677	106.323	19.2731	85.943	387.296	70.5132	0.182065	5.49253	228.904	2.45731	0.02112	0.174296	hypothetical protein, conserved
EHI_068730	23.6054	33.0855	32.0778	42.9359	58.3914	60.0553	29.5895	53.7942	1.81801	0.550051	41.6919	-0.857023	0.0211833	#N/A	hypothetical protein
EHI_197670	125.939	154.237	100.985	89.7849	64.6229	80.9152	127.053	78.441	0.617386	1.61973	102.747	0.693458	0.0212099	0.174771	ABC transporter, putative
EHI_064470	344.071	521.418	348.066	258.398	248.127	296.36	404.518	267.628	0.661597	1.51149	336.073	0.59571	0.0213378	0.175556	heat shock protein 70, putative
EHI_023300	1444.88	1771.01	471.667	702.078	394.81	734.08	1229.19	610.322	0.496525	2.014	919.755	1.00975	0.0213793	0.17563	TPR repeat protein
EHI_059260	33.6889	10.6161	1.72361	2.81727	1.97145	4.20588	15.3429	2.9982	0.195414	5.11735	9.17053	2.34773	0.021398	#N/A	hypothetical protein
EHI_192050	2158.74	2379.48	1129.41	1197.55	1101.65	1221.93	1889.21	1173.71	0.621271	1.6096	1531.46	0.686371	0.0217018	0.177593	UDP-glucose 4-epimerase, putative
EHI_127340	2108.36	2451.89	397.005	617.044	230.482	530.452	1652.42	459.326	0.277972	3.59748	1055.87	1.84691	0.021712	0.177593	translation initiation factor IF-2, putative
EHI_064620	472.256	464.69	363.745	297.967	341.744	243.007	433.564	294.239	0.678653	1.47351	363.901	0.557876	0.0217286	0.177593	hypothetical protein, conserved
EHI_053140	39.3425	8.53977	77.1764	96.4204	108.952	102.453	41.6862	102.609	2.46145	0.406265	72.1474	-1.29096	0.0217501	0.177593	hypothetical protein
EHI_023290	11.2435	32.1	13.9125	5.77294	6.76903	7.19205	19.0853	6.57801	0.344663	2.90139	12.8317	1.53486	0.021756	#N/A	hypothetical protein
EHI_050720	159.645	137.904	214.547	237.894	252.969	289.514	170.699	260.125	1.52389	0.656217	215.412	-0.604409	0.0217979	0.177714	paxillin, putative
EHI_010300	744.377	690.734	311.597	393.666	240.271	352.527	582.236	328.821	0.564757	1.77067	455.529	0.823397	0.0218394	0.177761	hypothetical protein, conserved
EHI_102600	23.6055	18.1443	6.93602	1.90849	7.78483	4.1413	16.2286	4.61154	0.284161	3.51913	10.4201	1.80476	0.0218626	#N/A	AIG1 family protein
EHI_134850	247.368	418.566	68.7302	97.3294	66.6445	148.765	244.888	104.246	0.42569	2.34913	174.567	1.2313	0.0218697	0.177761	hypothetical protein
EHI_144490	51.7238	108.155	31.3315	143.736	118.707	114.798	63.7367	125.747	1.97291	0.506865	94.7417	-0.985621	0.0219989	0.178542	hypothetical protein, conserved
EHI_131480	2564.86	2987.08	436.116	665.035	186.183	611.596	1996.02	487.605	0.244289	4.09352	1241.81	2.0333	0.0220669	0.178825	hypothetical protein, conserved
EHI_136960	493.638	497.019	228.104	292.59	162.012	232.456	406.253	229.019	0.563735	1.77388	317.636	0.825669	0.0221433	0.178867	poly(ADP-ribose) polymerase, putative
EHI_167730	167.511	137.875	196.257	202.258	305.472	267.022	167.214	258.251	1.54443	0.647489	212.732	-0.62508	0.0221729	0.178867	biotin--acetyl-CoA-carboxylase ligase, putative
EHI_045930	82.0684	74.8087	55.5713	2.87482	21.3395	0	70.8161	8.07145	0.113978	8.77366	39.4438	3.13064	0.022208	#N/A	hypothetical protein
EHI_160860	477.897	512.042	550.268	419.162	354.837	320.472	513.402	364.824	0.7106	1.40726	439.113	0.49313	0.0222205	0.178867	inositol polyphosphate 5-phosphatase, putative
EHI_176850	283.329	247.097	296.409	468.113	398.701	333.188	275.612	400.001	1.45132	0.689029	337.806	-0.537114	0.0222321	0.178867	hypothetical protein, conserved
EHI_147710	287.525	304.657	357.877	353.616	515.106	568.723	316.686	479.148	1.51301	0.660936	397.917	-0.595219	0.0222615	0.178867	Ribosomal protein S30, putative
EHI_031960	142.798	104.901	162.676	215.804	237.648	180.613	136.792	211.355	1.54509	0.647213	174.073	-0.625781	0.0222712	0.178867	hypothetical protein, conserved domain containing
EHI_190460	24.7377	48.1937	94.8785	13.5109	13.5071	38.9346	55.9366	21.9842	0.39302	2.5444	38.9604	1.35712	0.0223272	#N/A	amino acid transporter, putative
EHI_121840	284.484	312.73	201.078	188.202	171.724	168.022	266.098	175.983	0.661346	1.51207	221.04	0.594373	0.0223902	0.179474	hypothetical protein
EHI_010350	319.156	286.593	349.575	436.483	413.416	486.075	318.441	445.325	1.39845	0.715077	381.883	-0.482707	0.0224263	0.179474	hypothetical protein
EHI_033750	166.421	174.609	119.283	114.933	90.6367	86.0041	153.438	97.1914	0.633425	1.57872	125.315	0.655524	0.0224467	0.179474	hypothetical protein, conserved
EHI_140480	151.754	87.5431	192.534	248.319	274.235	203.791	143.944	242.115	1.68201	0.594527	193.029	-0.747698	0.0224964	0.179605	hypothetical protein
EHI_073360	55.087	55.5725	140.666	151.41	153.254	167.062	83.7751	157.242	1.87696	0.532778	120.509	-0.900554	0.022546	0.179734	hypothetical protein, conserved
EHI_166900	242.883	271.008	87.0639	124.574	88.7178	99.3272	200.318	104.206	0.520203	1.92233	152.262	0.940261	0.0226557	0.180151	nuclear transport receptor, putative
EHI_198010	525.121	521.638	232.448	311.867	158.168	235.553	426.402	235.196	0.551583	1.81296	330.799	0.857201	0.0226651	0.180151	19S cap proteasome S2 subunit
EHI_155900	605.705	734.945	545.819	428.554	383.366	499.975	628.823	437.299	0.695424	1.43797	533.061	0.52382	0.0227853	0.18077	hypothetical protein, conserved
EHI_192950	8.99471	10.6986	26.9512	23.0814	49.334	41.1144	15.5482	37.8433	2.43394	0.410857	26.6957	-1.26106	0.022795	#N/A	WD domain containing protein
EHI_013250	61.8305	55.5513	74.6398	90.9217	111.653	102.215	64.0072	101.597	1.58727	0.630013	82.8019	-0.662198	0.02281	0.18077	splicing factor, putative
EHI_112990	85.4384	94.0085	0	0	2.9128	2.06504	59.8156	1.65928	0.0277399	36.0491	30.7375	5.17344	0.0228875	#N/A	2,3-bisphosphoglycerate-independentphosphoglycerate mutase, putative
EHI_136470	389.018	423.628	202.549	213.444	149.001	233.383	338.398	198.609	0.58691	1.70384	268.504	0.767525	0.0229288	0.181444	hypothetical protein
EHI_177660	2183.72	2146.82	720.96	1188.13	526.408	858.905	1683.83	857.816	0.509442	1.96293	1270.82	0.97273	0.0230117	0.181833	isoleucyl-tRNA synthetase, putative
EHI_085010	97.8102	96.2096	81.6469	64.2639	60.0963	47.3977	91.8889	57.2526	0.623064	1.60497	74.5708	0.678851	0.0230949	0.182223	hypothetical protein
EHI_005657	70.8408	33.2054	6.09424	15.4493	4.82202	12.2891	36.7135	10.8535	0.295627	3.38264	23.7835	1.75173	0.0231181	#N/A	hypothetical protein
EHI_007630	76.4394	124.906	41.6277	39.1532	29.1764	50.6941	80.9909	39.6745	0.489864	2.04138	60.3327	1.02691	0.0232372	0.182786	hypothetical protein
EHI_120470	55.0926	49.2134	48.6861	90.4021	80.2887	74.0059	50.9974	81.5656	1.59941	0.625231	66.2815	-0.68	0.0232439	0.182786	hypothetical protein
EHI_181600	61.8433	74.9535	59.1771	41.4713	36.68	38.9575	65.3246	39.0362	0.597573	1.67344	52.1804	0.741099	0.0232907	0.182786	hypothetical protein
EHI_004780	450.896	469.024	310.702	298.076	224.871	291.101	410.207	271.349	0.661493	1.51173	340.778	0.595058	0.023302	0.182786	protein kinase, putative
EHI_147680	5.62184	5.35086	16.5241	30.8054	24.1654	18.4848	9.16561	24.4852	2.67142	0.374333	16.8254	-1.38775	0.0233116	#N/A	leucine rich repeat protein, BspA family
EHI_004480	11.2367	4.25903	14.6998	20.8375	33.2779	21.8962	10.0652	25.3372	2.51731	0.397249	17.7012	-1.31684	0.023439	#N/A	hypothetical protein
EHI_098260	164.172	217.467	68.7873	94.6644	59.7752	76.7794	150.142	77.073	0.513333	1.94805	113.608	0.959136	0.0234617	0.183291	hypothetical protein, conserved
EHI_049680	891.697	991.908	359.573	551.405	245.904	378.879	747.726	392.062	0.52434	1.90716	569.894	0.930804	0.0234867	0.183291	hypothetical protein
EHI_183070	318.223	374.921	256.846	215.366	224.674	210.927	316.663	216.989	0.685236	1.45935	266.826	0.54381	0.0234875	0.183291	protein kinase domain containing protein
EHI_143430	2906.8	2746.61	3224.05	3248.69	4478.93	5158.31	2959.15	4295.31	1.45153	0.688926	3627.23	-0.537298	0.0235023	0.183291	60S ribosomal protein L39, putative
EHI_149870	47.2194	48.1123	81.6617	92.1271	111.425	96.8101	58.9978	100.121	1.69703	0.589266	79.5593	-0.754474	0.0235699	0.183553	haloacid dehalogenase-like hydrolase, putative
EHI_191780	86.5679	94.0754	73.8332	44.1274	44.583	64.9061	84.8255	51.2055	0.603657	1.65657	68.0155	0.728115	0.0237582	0.184752	IBR domain containing protein
EHI_194220	1005.17	1078.54	1222.54	870.702	690.471	829.184	1102.08	796.786	0.722982	1.38316	949.434	0.468385	0.0239648	0.185938	protein phosphatase domain-containing protein
EHI_180350	730.846	733.144	451.425	450.685	426.165	398.324	638.472	425.058	0.665743	1.50208	531.765	0.585827	0.0240005	0.185938	26S protease regulatory subunit, putative
EHI_006550	1052.48	1141.69	682.455	710.369	515.156	656.698	958.876	627.408	0.654315	1.52831	793.142	0.611382	0.0240434	0.185938	hypothetical protein
EHI_084940	409.28	414.274	281.873	281.365	245.344	206.235	368.476	244.315	0.663041	1.5082	306.395	0.591022	0.0240675	0.185938	hypothetical protein
EHI_065340	696.791	1072.27	390.441	411.444	336.821	482.302	719.834	410.189	0.569839	1.75488	565.011	0.810864	0.0240926	0.185938	hypothetical protein
EHI_048150	103.438	103.76	80.8388	47.0996	62.9019	67.8716	96.012	59.291	0.617538	1.61933	77.6515	0.693751	0.0241177	0.185938	CAF1 family ribonuclease, putative
EHI_173600	4.49775	3.21279	6.96326	22.1938	14.4733	9.22239	4.89127	15.2965	3.1273	0.319764	10.0939	-1.62732	0.0242029	#N/A	hypothetical protein
EHI_183450	6.74652	4.28294	13.0534	15.4298	28.9599	20.5056	8.02761	21.6318	2.69467	0.371103	14.8297	-1.40511	0.0242456	#N/A	hypothetical protein
EHI_120600	4670.47	6030.39	3600.76	2723.02	2195.24	4019.72	4767.21	2979.33	0.624962	1.6001	3873.27	0.678139	0.0243266	0.187103	hypothetical protein
EHI_050610	678.035	534.379	530.931	466.99	358.963	394.548	581.115	406.834	0.700092	1.42838	493.974	0.513743	0.0243384	0.187103	phospholipase, patatin family protein
EHI_024610	122.569	147.858	72.2833	84.083	46.2592	59.3475	114.237	63.2299	0.553499	1.80669	88.7333	0.849835	0.024439	0.18755	hypothetical protein, conserved
EHI_153100	315.956	378.962	279.275	195.63	193.167	265.716	324.731	218.171	0.671851	1.48842	271.451	0.573542	0.024466	0.18755	alpha-amylase, putative
EHI_075690	599.206	426.37	819.589	849.728	1037.15	968.632	615.055	951.836	1.54756	0.646177	783.446	-0.629037	0.0246492	0.188493	hypothetical protein
EHI_098040	1153.63	1273.8	909.073	827.573	681.063	837.383	1112.17	782.006	0.703138	1.4222	947.086	0.507732	0.024659	0.188493	zinc finger domain containing protein
EHI_189910	28.1113	19.2795	33.081	54.0632	52.0847	41.9946	26.824	49.3808	1.84092	0.543206	38.1024	-0.874378	0.0246648	#N/A	meiotic check point regulator, putative
EHI_131210	454.037	335.713	500.304	622.151	611.333	613.509	430.018	615.664	1.43172	0.698462	522.841	-0.516897	0.0247378	0.188827	hypothetical protein
EHI_011900	88.7846	82.0723	193.922	176.741	231.382	244.269	121.593	217.464	1.78846	0.559141	169.528	-0.833158	0.0247748	0.188843	hypothetical protein
EHI_073390	2674.94	3527.29	3466.08	4867.39	3601.73	5880.9	3222.77	4783.34	1.48423	0.67375	4003.05	-0.569607	0.0248634	0.18925	Fe-hydrogenase, putative
EHI_177640	5420.76	4919.3	2879.94	3468.05	2549.43	2303.83	4406.67	2773.77	0.629448	1.58869	3590.22	0.667672	0.0249132	0.189361	hypothetical protein
EHI_169340	256.355	193.696	182.629	134.761	133.402	156.108	210.893	141.424	0.670593	1.49122	176.158	0.575039	0.0250324	0.189888	competence protein ComEC, putative
EHI_141850	248.513	290.382	118.451	170.143	61.6668	102.299	219.115	111.37	0.50827	1.96746	165.242	0.974605	0.0250529	0.189888	hypothetical protein
EHI_138070	6.73526	5.30037	2.58122	16.839	9.89115	16.8884	4.87228	14.5395	2.98412	0.335107	9.70589	-1.60483	0.0252101	#N/A	hypothetical protein
EHI_056440	221.516	240.985	184.549	166.031	143.729	129.071	215.684	146.277	0.6782	1.47449	180.98	0.558158	0.0252467	0.191088	WD domain containing protein
EHI_038930	159.678	187.525	81.8751	98.6218	61.6592	79.7813	143.026	80.0208	0.559484	1.78736	111.523	0.834682	0.0253662	0.191723	hypothetical protein, conserved domain containing
EHI_137000	439.615	521.006	336.445	295.223	275.709	314.551	432.355	295.161	0.682681	1.46481	363.758	0.549685	0.0254358	0.19198	heat shock transcription factor, putative
EHI_101240	5569.43	4912.17	2492.49	3235.47	2046.56	2496.88	4324.7	2592.97	0.599573	1.66785	3458.83	0.737847	0.0255374	0.192477	hypothetical protein, conserved
EHI_095310	56.1539	21.239	10.3455	3.76014	4.92462	17.8574	29.2461	8.84739	0.302515	3.30562	19.0468	1.72783	0.0256025	#N/A	hypothetical protein
EHI_098790	518.283	530.236	202.387	283.938	176.4	232.847	416.969	231.062	0.554146	1.80458	324.015	0.850325	0.0256073	0.192734	hypothetical protein
EHI_012340	878.202	750.88	464.04	541.715	384.785	391.189	697.707	439.229	0.629533	1.58848	568.468	0.666668	0.0256639	0.192855	hypothetical protein
EHI_199830	125.94	179.966	110.577	98.5152	87.7434	72.6933	138.828	86.3173	0.621759	1.60834	112.572	0.682913	0.0257142	0.192855	hypothetical protein
EHI_151640	923.19	1087.35	556.399	663.636	499.401	429.953	855.645	530.997	0.620581	1.61139	693.321	0.687552	0.0257307	0.192855	HEAT repeat domain containing protein
EHI_120250	0	2.12156	0	1.87424	4.93787	14.7518	0.707186	7.18796	10.1642	0.0983848	3.94757	-3.3863	0.0258279	#N/A	hypothetical protein
EHI_150550	240.594	275.844	213.71	142.989	152.12	197.74	243.383	164.283	0.674998	1.48149	203.833	0.566843	0.0258483	0.193467	EF-hand calcium-binding domain containing protein
EHI_013330	237.177	181.43	281.752	344.401	364.006	321.021	233.453	343.143	1.46986	0.680339	288.298	-0.553946	0.0259187	0.193726	pre-mRNA-splicing factor, putative
EHI_029350	6.74518	0	6.07563	0	0	0	4.2736	0	0	#DIV/0!	2.1368	4.56091	0.0259561	#N/A	hypothetical protein, conserved
EHI_017560	507.083	557.477	582.593	464.739	342.31	359.59	549.051	388.88	0.708276	1.41188	468.965	0.497834	0.0260501	0.194386	hypothetical protein
EHI_134470	147.307	184.277	111.466	122.719	72.29	58.334	147.683	84.4478	0.571817	1.74881	116.066	0.803596	0.0260793	0.194386	ATP-binding cassette protein, putative
EHI_142910	219.255	249.387	95.6824	111.724	81.1655	119.071	188.108	103.987	0.552804	1.80896	146.047	0.852862	0.0261213	0.194415	hypothetical protein
EHI_096620	472.279	489.594	238.592	306.261	160.023	227.232	400.155	231.172	0.577707	1.73098	315.664	0.790373	0.0261552	0.194415	phospholipid-transporting P-type ATPase, putative
EHI_192080	130.387	112.037	137.814	161.127	202.542	194.794	126.746	186.155	1.46872	0.680866	156.45	-0.552886	0.0263087	0.195125	zinc finger protein, putative
EHI_181530	529.617	525.905	203.71	292.523	169.756	231.48	419.744	231.253	0.550939	1.81508	325.499	0.858781	0.0263233	0.195125	hypothetical protein
EHI_072250	6.74527	11.7543	1.73637	1.91581	0	0	6.7453	0.638602	0.0946735	10.5626	3.69195	3.36286	0.0265021	#N/A	hypothetical protein
EHI_144750	129.307	147.744	154.009	200.51	203.744	209.231	143.687	204.495	1.4232	0.702642	174.091	-0.507334	0.0265298	0.196076	hypothetical protein
EHI_143550	884.926	941.259	383.807	517.048	315.593	434.603	736.664	422.415	0.573416	1.74394	579.539	0.801621	0.026563	0.196076	hypothetical protein, conserved
EHI_081930	811.862	994.069	417.915	532.124	309.535	450.533	741.282	430.731	0.581062	1.72099	586.006	0.782601	0.0265964	0.196076	ATPase, AAA family protein
EHI_197870	76.4618	115.66	101.837	62.7205	64.6481	57.3847	97.9863	61.5844	0.628501	1.59109	79.7853	0.671063	0.0265971	0.196076	ankyrin repeat protein, putative
EHI_168210	71.9632	86.7337	70.492	48.2257	51.1563	43.0556	76.3963	47.4792	0.621485	1.60905	61.9377	0.684191	0.0267431	0.19628	protein kinase domain containing protein
EHI_051740	220.373	193.666	186.075	171.251	103.475	111.998	200.038	128.908	0.64442	1.55178	164.473	0.632516	0.0267686	0.19628	hypothetical protein
EHI_092280	220.365	201.081	225.106	270.974	313.62	316.83	215.517	300.475	1.3942	0.717257	257.996	-0.478737	0.0267939	0.19628	GPI-anchor transamidase, putative
EHI_116460	19.1148	12.8463	30.4509	46.2588	36.7008	42.0619	20.804	41.6739	2.00317	0.49921	31.2389	-0.987641	0.0268314	#N/A	hypothetical protein
EHI_104410	310.34	331.923	143.584	184.183	127.429	143.547	261.949	151.719	0.579195	1.72654	206.834	0.785688	0.0268336	0.19628	pumilio family RNA-binding protein
EHI_175030	635.3	769.887	292.407	395.436	213.318	336.255	565.865	315.003	0.556675	1.79638	440.434	0.844302	0.0268381	0.19628	DEAD/DEAH box helicase, putative
EHI_001410	160.79	165.936	113.107	80.9603	76.2938	116.943	146.611	91.399	0.623413	1.60407	119.005	0.680462	0.0269161	0.19628	hypothetical protein, conserved
EHI_081760	128.19	148.916	62.6972	75.3624	51.0893	61.4106	113.268	62.6208	0.552855	1.80879	87.9444	0.850966	0.0269601	0.19628	cytosolic regulator pianissimo, putative
EHI_139050	64.0611	65.0321	129.019	123.599	204.925	131.939	86.0373	153.488	1.78397	0.560549	119.762	-0.82903	0.026987	0.19628	hypothetical protein
EHI_022940	572.357	649.222	305.643	407.706	174.483	271.245	509.074	284.478	0.558815	1.7895	396.776	0.838731	0.0270049	0.19628	DNA-directed RNA polymerase subunit, putative
EHI_015280	337.343	373.907	243.829	225.139	206.273	217.992	318.36	216.468	0.679948	1.4707	267.414	0.554823	0.0270115	0.19628	UDP-glucose:glycoprotein glucosyltransferase, putative
EHI_122710	502.625	579.389	226.313	308.81	189.105	244.886	436.109	247.6	0.567749	1.76134	341.855	0.815473	0.0270305	0.19628	hypothetical protein, conserved
EHI_074080	779.013	735.668	1089.45	1024.27	1417.39	1412.56	868.044	1284.74	1.48004	0.675658	1076.39	-0.564891	0.0270657	0.19628	hypothetical protein
EHI_055690	448.631	552.324	461.048	382.445	354.56	310.963	487.335	349.323	0.716803	1.39508	418.329	0.479882	0.0270982	0.19628	hypothetical protein
EHI_002000	26.9844	50.2886	31.3021	17.3172	20.3086	16.4404	36.1917	18.022	0.497961	2.00819	27.1069	1.00367	0.0272226	#N/A	hypothetical protein, conserved
EHI_129640	26.9844	50.2886	31.3021	17.3172	20.3086	16.4404	36.1917	18.022	0.497961	2.00819	27.1069	1.00367	0.0272226	#N/A	hypothetical protein, conserved
EHI_138760	272.113	252.731	138.389	176.566	99.3914	107.605	221.078	127.854	0.578322	1.72914	174.466	0.787552	0.0272325	0.196646	hypothetical protein
EHI_035370	39.3538	42.8175	66.1157	95.3833	84.0426	71.8307	49.429	83.7522	1.69439	0.590182	66.5906	-0.752673	0.027251	0.196646	hypothetical protein
EHI_095070	250.718	329.385	199	181.527	145.245	182.151	259.701	169.641	0.653216	1.53089	214.671	0.613025	0.0272587	0.196646	hypothetical protein
EHI_140720	1927.36	1689.56	221.19	473.484	107.953	290.647	1279.37	290.695	0.227217	4.40108	785.032	2.13775	0.0273322	0.196646	myosin heavy chain
EHI_062700	1956.54	2379.84	920.123	1178.58	705.159	1127.87	1752.17	1003.87	0.572931	1.74541	1378.02	0.803312	0.0273361	0.196646	glutaminyl-tRNA synthetase, putative
EHI_163250	20.2378	20.3244	51.2858	48.0633	91.9299	53.4721	30.616	64.4884	2.10637	0.474751	47.5522	-1.06142	0.0273677	0.196646	hypothetical protein
EHI_012960	66.34	48.1762	85.2677	91.5704	158.371	96.4188	66.5946	115.454	1.73368	0.576809	91.0241	-0.789982	0.0274878	0.19695	hypothetical protein, conserved
EHI_067830	193.406	213.151	123.622	122.618	106.092	108.563	176.727	112.424	0.636148	1.57196	144.575	0.649496	0.0275093	0.19695	WD domain containing protein
EHI_076840	90.6679	104.163	249.742	220.041	337.602	265.225	148.191	274.289	1.85092	0.540271	211.24	-0.883498	0.0275196	0.19695	LSM domain containing protein
EHI_184510	604.887	761.64	528.513	486.426	436.408	406.163	631.68	442.999	0.701303	1.42592	537.34	0.511129	0.027586	0.197163	hypothetical protein
EHI_178850	1235.68	1169.74	293.968	548.787	377.912	432.291	899.798	452.997	0.503443	1.98632	676.397	0.989502	0.0276561	0.197191	peptidyl-prolyl cis-trans isomerase, FKBP-type, putative
EHI_085470	80.9565	125.245	53.9383	47.2144	53.1265	44.1207	86.7132	48.1539	0.555323	1.80075	67.4336	0.844141	0.0276739	0.197191	splicing factor3B subunit 1, putative
EHI_135210	671.306	530.26	482.363	375.719	435.817	376.768	561.31	396.101	0.705673	1.41709	478.706	0.501939	0.0277104	0.197191	Sec1 family protein
EHI_107010	229.386	204.557	238.504	165.032	138.927	168.029	224.149	157.329	0.701894	1.42472	190.739	0.511649	0.0277436	0.197191	N-system amino acid transporter 1, putative
EHI_009540	330.587	380.208	132.313	182.419	128.306	155.722	281.036	155.482	0.553247	1.80751	218.259	0.852148	0.0277728	0.197191	hypothetical protein, conserved
EHI_135460	283.35	327.596	176.625	204.343	125.54	151.811	262.524	160.565	0.611619	1.63501	211.544	0.707393	0.027879	0.197684	hypothetical protein
EHI_095500	22.4854	13.8988	0.868716	2.87874	0.968976	3.08992	12.4176	2.31254	0.186231	5.36968	7.36508	2.41535	0.0279498	#N/A	hypothetical protein
EHI_069060	1788.08	1132.42	1761.99	1976.84	2847.16	2201.74	1560.83	2341.92	1.50043	0.666476	1951.37	-0.585262	0.0280574	0.198687	LIM zinc finger domain containing protein
EHI_174190	143.931	140.322	61.8141	78.2161	50.1471	61.4428	115.356	63.2687	0.548467	1.82326	89.3121	0.862278	0.0281042	0.198758	hypothetical protein
EHI_126070	239.508	329.884	242.875	195.958	172.665	190.531	270.756	186.385	0.688387	1.45267	228.57	0.538173	0.0282033	0.199197	formin homology 2 family protein
EHI_051470	56.218	43.8736	37.3933	30.7973	22.2365	21.5708	45.8283	24.8682	0.542639	1.84285	35.3483	0.875603	0.0282645	#N/A	kinesin motor domain containing protein
EHI_083440	311.48	423.182	289.976	261.84	232.309	199.582	341.546	231.244	0.67705	1.477	286.395	0.561546	0.0284196	0.200271	tyrosine kinase, putative
EHI_030890	436.266	567.356	438.472	331.478	309.09	379.629	480.698	340.066	0.707441	1.41354	410.382	0.499236	0.0284297	0.200271	hypothetical protein
EHI_109570	317.07	302.842	198.278	222.337	131.477	158.174	272.73	170.663	0.625756	1.59807	221.696	0.674424	0.0285613	0.200713	serine/threonine- protein phosphatase 2B catalytic subunit, putative
EHI_109820	100.068	69.5516	149.563	152.032	217.564	166.433	106.394	178.676	1.67938	0.595457	142.535	-0.743529	0.0285669	0.200713	hypothetical protein
EHI_014050	211.398	244.216	133.2	143.862	81.014	126.995	196.271	117.291	0.597595	1.67337	156.781	0.740923	0.0286255	0.200863	hypothetical protein, conserved
EHI_128120	30.3585	31.0412	47.8443	68.3954	63.764	56.4466	36.4147	62.8687	1.72647	0.579218	49.6417	-0.778548	0.0286956	0.201093	hypothetical protein
EHI_192030	7.83688	5.26271	8.5287	14.6875	21.1406	18.3044	7.20943	18.0442	2.50286	0.399543	12.6268	-1.31417	0.0287025	#N/A	hypothetical protein
EHI_016390	42.7171	29.9012	44.2454	45.8865	89.4022	74.4185	38.9546	69.9024	1.79446	0.557271	54.4285	-0.840427	0.0287902	0.201494	hypothetical protein
EHI_019970	60.7123	59.8905	69.5227	100.861	105.534	86.4344	63.3752	97.61	1.54019	0.649269	80.4926	-0.621009	0.0288458	0.201621	hypothetical protein, conserved
EHI_071320	33.7292	59.8944	42.5859	24.9805	18.3929	28.8058	45.4032	24.0597	0.529913	1.8871	34.7315	0.917965	0.028871	#N/A	protein kinase, putative
EHI_194870	808.465	1335.33	146.213	268.172	161.174	224.476	763.335	217.94	0.285511	3.50249	490.637	1.80818	0.0288837	0.201625	hypothetical protein, conserved
EHI_079840	149.54	131.625	192.192	202.131	284.216	228.01	157.786	238.119	1.50912	0.662636	197.952	-0.591146	0.0292014	0.203579	hypothetical protein, conserved
EHI_031340	41.5996	54.55	53.888	91.2934	55.1703	116.23	50.0125	87.5647	1.75086	0.571149	68.7886	-0.804603	0.0293129	0.203698	hypothetical protein
EHI_072110	673.551	790.519	428.349	510.829	322.094	357.386	630.806	396.77	0.628988	1.58986	513.788	0.668025	0.0293274	0.203698	RasGEF domain containing protein
EHI_031640	67.4636	48.17	135.712	53.9554	44.4356	27.7056	83.7819	42.0322	0.501685	1.99328	62.9071	0.99892	0.0293319	0.203698	hypothetical protein
EHI_177190	2002.64	1972.84	669.415	1104.24	479.436	847.197	1548.3	810.291	0.523343	1.91079	1179.29	0.93388	0.029461	0.204331	hypothetical protein, conserved
EHI_087650	178.662	156.506	288.779	267.025	388.65	338.957	207.982	331.544	1.5941	0.627313	269.763	-0.669693	0.0295199	0.204373	hypothetical protein
EHI_079880	114.681	144.413	60.8491	75.9459	31.9317	58.6095	106.648	55.4957	0.520364	1.92173	81.0718	0.939319	0.0295429	0.204373	RNA recognition motif domain containing protein
EHI_183210	29.2348	27.8375	3.48066	3.85671	6.75827	7.17822	20.1843	5.93107	0.293845	3.40315	13.0577	1.75768	0.0295587	#N/A	hypothetical protein
EHI_192740	595.896	503.871	191.253	299.996	156.733	232.34	430.34	229.69	0.53374	1.87357	330.015	0.904575	0.0296946	0.204662	UBA/TS-N domain-containing protein
EHI_065850	191.16	236.754	178.502	157.461	134.006	119.769	202.139	137.079	0.678143	1.47462	169.609	0.558753	0.0297294	0.204662	hypothetical protein
EHI_078720	62.9646	83.4734	79.1419	44.2827	30.9317	57.5083	75.1933	44.2409	0.588362	1.69963	59.7171	0.768733	0.0297421	0.204662	Ras GTPase-activating protein, putative
EHI_080000	62.906	46.7757	66.4668	83.9136	87.4364	109.966	58.7162	93.772	1.59704	0.626159	76.2441	-0.671609	0.029785	0.204662	hypothetical protein
EHI_118170	1936.09	2169.44	932.746	1333.44	716.985	879.102	1679.43	976.511	0.581455	1.71982	1327.97	0.781917	0.0298022	0.204662	ribosomal protein S4, putative
EHI_125300	1052.51	1288.81	684.435	775.815	434.755	665.306	1008.58	625.292	0.61997	1.61298	816.938	0.689333	0.0298125	0.204662	diaphanous protein, putative
EHI_177400	664.482	910.415	946.731	1048.15	1250.88	1262.35	840.542	1187.13	1.41233	0.708048	1013.83	-0.49748	0.0298684	0.204785	arsenite-translocating ATPase, putative
EHI_185270	115.823	108.229	114.974	83.1519	66.4762	76.7126	113.008	75.4469	0.667622	1.49785	94.2277	0.583249	0.0299119	0.204822	Dedicator of cytokinesis domain containing protein
EHI_013940	79.8343	91.0188	98.3431	46.2999	49.2232	71.7547	89.7321	55.7593	0.621397	1.60928	72.7457	0.690302	0.0301276	0.205723	leucine rich repeat protein, BspA family
EHI_074770	168.618	149.485	209.048	225.507	278.992	262.642	175.717	255.714	1.45526	0.687163	215.715	-0.538672	0.0301428	0.205723	proteasome regulatory subunit, putative
EHI_197290	34.8547	47.0764	56.5144	66.3717	77.3754	86.3249	46.1485	76.6907	1.66182	0.601748	61.4196	-0.724916	0.030158	0.205723	hypothetical protein
EHI_068570	202.307	117.309	263.331	258.876	379.3	323.811	194.316	320.662	1.65021	0.605982	257.489	-0.720435	0.030199	0.205743	hypothetical protein
EHI_060760	2.24848	3.20652	6.07906	12.4631	19.393	7.21589	3.84469	13.024	3.38753	0.2952	8.43435	-1.73146	0.0302768	#N/A	hypothetical protein
EHI_078200	172.043	199.247	107.964	103.343	103.172	95.2195	159.751	100.578	0.629591	1.58833	130.165	0.664113	0.0303275	0.206357	protein kinase, putative
EHI_159510	123.687	163.84	122.717	89.718	84.9257	98.3944	136.748	91.0127	0.665549	1.50252	113.88	0.586762	0.0304077	0.206642	hypothetical protein
EHI_103840	355.329	404.897	132.334	217.266	98.3659	148.487	297.52	154.706	0.519987	1.92313	226.113	0.941951	0.0304726	0.206822	DNA repair protein, putative
EHI_087880	202.404	229.248	296.042	179.662	177.403	114.662	242.565	157.242	0.648247	1.54262	199.904	0.626368	0.0306046	0.207457	pro protein convertase subtilisin/kexinType 5 precursor, putative
EHI_187080	285.596	393.93	186.173	173.437	121.71	218.556	288.566	171.234	0.593396	1.68522	229.9	0.752086	0.0306496	0.207501	hypothetical protein
EHI_160920	103.437	162.583	182.527	89.3764	95.8181	100.796	149.516	95.3303	0.637593	1.5684	122.423	0.652656	0.0307017	0.207593	hypothetical protein
EHI_148930	187.784	157.451	52.2336	94.6128	35.687	57.3572	132.489	62.5523	0.472131	2.11806	97.5208	1.07957	0.0308077	0.207638	helicase, putative
EHI_119920	418.293	493.731	187.151	238.393	161.11	231.539	366.392	210.347	0.574105	1.74184	288.37	0.79933	0.0308185	0.207638	DEAD/DEAH box helicase, putative
EHI_151310	7.82646	8.3965	13.5937	20.0381	27.3805	20.6323	9.93889	22.6836	2.28231	0.438152	16.3113	-1.17191	0.0308381	#N/A	LSM domain containing protein
EHI_020100	756.737	1012.95	573.498	516.951	516.411	551.549	781.061	528.304	0.676392	1.47843	654.682	0.563464	0.0308469	0.207638	hypothetical protein
EHI_065330	6002.43	10059.4	2359.73	3301.92	1967.65	4065.95	6140.53	3111.84	0.50677	1.97328	4626.18	0.980553	0.0308639	0.207638	Gal/GalNAc lectin subunit Igl2
EHI_021260	1285.27	1102.34	170.662	327.463	87.7343	242.622	852.755	219.273	0.257135	3.88901	536.014	1.95925	0.0309011	0.207638	villidin, putative
EHI_103570	14.6148	23.5082	35.5942	47.8924	43.6641	49.5213	24.5724	47.0259	1.91377	0.522529	35.7992	-0.920598	0.0309197	#N/A	hypothetical protein
EHI_063570	17.9786	14.9053	21.6152	21.7787	50.9063	39.6319	18.1663	37.439	2.0609	0.485226	27.8027	-1.03602	0.0309426	#N/A	hypothetical protein, conserved
EHI_155350	26.9756	19.2004	46.7883	42.8629	83.8048	57.0403	30.9881	61.236	1.97611	0.506044	46.112	-0.971456	0.0310168	0.208157	transport protein particle component Bet3 domain-containing protein
EHI_053200	215.888	202.365	34.8082	81.0014	40.5457	73.8244	151.021	65.1238	0.431225	2.31898	108.072	1.2112	0.0311459	0.208695	glutamic acid-rich protein, putative
EHI_013890	11771.3	10327.5	8821.82	8314.65	6780.89	7579.75	10306.9	7558.43	0.73334	1.36362	8932.64	0.44739	0.0311745	0.208695	40S ribosomal protein S6, putative
EHI_143570	70.8191	73.6707	88.4706	97.4461	124.447	136.515	77.6535	119.469	1.53849	0.649986	98.5614	-0.617334	0.0312162	0.208715	hypothetical protein, conserved
EHI_134340	157.418	161.673	66.1333	99.3132	48.2723	54.3479	128.408	67.3111	0.524196	1.90768	97.8597	0.928028	0.0312919	0.208962	glutamic acid-rich protein precursor, putative
EHI_183510	699.431	696.461	230.795	377.94	150.328	303.864	542.229	277.377	0.51155	1.95484	409.803	0.966331	0.0314125	0.209252	nuclear pore protein, putative
EHI_182810	276.619	341.726	295.167	238.573	190.907	220.118	304.504	216.533	0.7111	1.40627	260.518	0.491884	0.031413	0.209252	hypothetical protein
EHI_097910	135.933	73.374	154.556	150.027	253.3	210.351	121.287	204.559	1.68657	0.592921	162.923	-0.751636	0.0315626	0.209867	hypothetical protein
EHI_109120	88.8078	140.988	61.6078	37.3024	66.053	56.8194	97.1346	53.3916	0.549666	1.81929	75.2631	0.86093	0.0315833	0.209867	AIG1 family protein, putative
EHI_136170	530.739	593.354	234.166	309.85	197.752	279.662	452.753	262.421	0.579612	1.72529	357.587	0.785736	0.0316993	0.210159	cleavage and polyadenylation specificity factor 73 kDa subunit, putative
EHI_095110	60.7199	82.4656	73.9887	46.3249	46.3089	43.0316	72.3914	45.2218	0.624684	1.60081	58.8066	0.67965	0.0317455	0.210159	glutamine synthetase, putative
EHI_051930	294.566	375.377	232.895	223.799	156.858	213.014	300.946	197.89	0.657561	1.52077	249.418	0.60369	0.031762	0.210159	hypothetical protein
EHI_196890	703.909	561.265	460.538	493.375	308.627	330.806	575.238	377.603	0.656429	1.52339	476.42	0.606372	0.031785	0.210159	gamma-adaptin, putative
EHI_107070	518.363	505.444	367.282	377.205	230.649	315.679	463.696	307.844	0.663892	1.50627	385.77	0.590094	0.0318327	0.210159	metallo-beta-lactamase superfamily protein
EHI_023260	464.365	275.039	545.308	712.418	744.259	549.379	428.237	668.685	1.56148	0.640417	548.461	-0.642169	0.0319271	0.210159	nicotinate phosphoribosyltransferase, putative
EHI_096560	236.136	201.372	100.118	126.486	86.7993	99.3411	179.209	104.209	0.581494	1.71971	141.709	0.778986	0.0319411	0.210159	phosphatidylinositol 3-kinase, putative
EHI_000290	152.917	180.892	180.065	263.933	238.643	220.667	171.291	241.081	1.40743	0.710514	206.186	-0.492194	0.0319858	0.210159	hypothetical protein
EHI_161940	856.546	644.679	930.331	958.17	1357.36	1188.43	810.518	1167.99	1.44104	0.693946	989.252	-0.526703	0.0319944	0.210159	LIM zinc finger domain containing protein
EHI_184010	301.344	418.642	192.311	235.275	123.574	176.369	304.099	178.406	0.58667	1.70454	241.252	0.768076	0.0320369	0.210159	hypothetical protein
EHI_118900	467.743	596.169	211.369	273.525	210.648	254.571	425.094	246.248	0.579279	1.72628	335.671	0.78645	0.0320562	0.210159	vacuolar sorting protein-associating protein 4A (VPS4), putative
EHI_006030	414.882	570.244	242.567	246.218	206.032	291.895	409.231	248.048	0.606132	1.64981	328.639	0.721348	0.0321976	0.21083	deoxyhypusine synthase, putative
EHI_005050	4.49762	5.35284	9.57072	16.3856	23.1771	12.3093	6.47373	17.2906	2.67089	0.374406	11.8822	-1.39561	0.032255	#N/A	sucrose transporter, putative
EHI_134630	326.089	371.635	193.244	214.261	178.477	176.218	296.989	189.652	0.638582	1.56597	243.321	0.644995	0.032262	0.210883	DnaJ domain containing protein
EHI_141040	206.901	215.307	183.705	169.962	104.147	129.023	201.971	134.377	0.665329	1.50302	168.174	0.58685	0.032284	0.210883	ATPase, AAA family protein
EHI_040840	68.575	61.9546	56.4069	31.5725	41.7596	40.2793	62.3122	37.8704	0.607754	1.6454	50.0913	0.716849	0.0323633	0.211145	dephospho-CoA kinase, putative
EHI_154440	78.7083	32.1168	118.328	116.623	206.666	125.147	76.3843	149.479	1.95694	0.511003	112.932	-0.96423	0.0324978	0.211766	hypothetical protein
EHI_130730	49.4658	50.2273	69.4619	75.6965	102.825	92.8218	56.385	90.4478	1.60411	0.623398	73.4164	-0.67542	0.0325762	0.212021	phosphatidylcholine transfer protein, putative
EHI_198620	900.703	614.935	361.369	463.731	266.066	370.538	625.669	366.779	0.586218	1.70585	496.224	0.769613	0.0326748	0.212406	hypothetical protein
EHI_040670	46.0954	53.4619	47.7847	32.6361	30.031	22.6528	49.114	28.4399	0.579059	1.72694	38.777	0.785774	0.0327885	#N/A	hypothetical protein
EHI_006130	484.646	461.714	223.775	303.308	173.543	214.985	390.045	230.612	0.591245	1.69135	310.329	0.75674	0.0328896	0.213545	phosphatidylinositol 3-kinase, putative
EHI_044220	179.692	114.691	256.913	288.591	356.543	254.205	183.765	299.78	1.63132	0.613001	241.772	-0.703537	0.0329708	0.213798	hypothetical protein
EHI_177620	1062.02	725.68	1139.79	1207.7	1518.13	1506.28	975.829	1410.7	1.44564	0.691735	1193.26	-0.531333	0.0330289	0.213798	calcium binding family protein
EHI_088090	793.863	978.965	370.853	529.999	266.216	415.858	714.56	404.024	0.565417	1.76861	559.292	0.821989	0.0330477	0.213798	coatomer alpha subunit, putative
EHI_013150	48.3482	54.5838	69.5828	86.6666	106.303	81.1051	57.5049	91.3582	1.5887	0.629444	74.4316	-0.662528	0.0332023	0.214541	phosphoesterase, putative
EHI_051840	693.655	803.763	604.429	445.788	367.502	610.268	700.616	474.519	0.677289	1.47647	587.568	0.562149	0.0332753	0.214666	histone H3, putative
EHI_012280	1101.97	1297.24	821.919	826.733	620.001	772.001	1073.71	739.578	0.688805	1.45179	906.646	0.537397	0.0333013	0.214666	hypothetical protein, conserved
EHI_178870	413.795	379.123	189.757	235.475	148.579	205.944	327.558	196.666	0.600401	1.66555	262.112	0.734375	0.0333917	0.214991	hypothetical protein
EHI_007150	328.333	379.072	257.611	254.662	219.083	182.454	321.672	218.733	0.679988	1.47062	270.203	0.554702	0.0335408	0.215605	mitochondrial-type heat shock protein 70
EHI_140130	447.543	486.409	263.863	302.457	215.902	251.752	399.271	256.704	0.642931	1.55538	327.988	0.635835	0.0335671	0.215605	phospholipid-transporting P-type ATPase, putative
EHI_081380	347.433	392.787	133.946	208.96	97.6065	160.159	291.389	155.575	0.533909	1.87298	223.482	0.903825	0.0337074	0.216249	hypothetical protein
EHI_074820	8.99513	8.56331	23.4878	31.792	37.6765	23.6032	13.6821	31.0239	2.26748	0.441018	22.353	-1.15809	0.0338052	#N/A	hypothetical protein
EHI_166940	154.054	197.147	114.088	120.814	72.2775	94.1335	155.096	95.7418	0.617306	1.61994	125.419	0.69373	0.0338123	0.216664	hypothetical protein
EHI_092350	19.0999	20.2162	19.8722	41.5884	33.3345	33.4326	19.7294	36.1185	1.83069	0.546241	27.924	-0.873017	0.0338476	#N/A	hypothetical protein
EHI_164470	62.9694	70.6919	12.1878	30.8936	6.75166	15.3637	48.6164	17.6697	0.363451	2.7514	33.143	1.45446	0.0338596	#N/A	hypothetical protein
EHI_159600	1133.44	787.964	1219.54	1266.15	1626.85	1641.5	1046.98	1511.5	1.44367	0.692677	1279.24	-0.529354	0.0339157	0.21682	cysteine protease inhibitor 1 (EhICP1)
EHI_093130	278.859	259.143	156.658	174.605	149.59	111.723	231.553	145.306	0.627528	1.59355	188.429	0.669375	0.0339417	0.21682	Sec1 family protein
EHI_129360	172.035	185.216	94.8416	122.427	56.0054	76.9233	150.697	85.1184	0.56483	1.77044	117.908	0.821288	0.0339574	0.21682	RhoGAP domain containing protein
EHI_062820	14.6136	12.8138	25.1568	25.8043	36.9345	44.4554	17.5281	35.7314	2.03853	0.49055	26.6297	-1.01081	0.0340792	#N/A	hypothetical protein
EHI_012490	479.013	569.77	173.223	311.741	136.028	186.463	407.335	211.411	0.519009	1.92675	309.373	0.945025	0.0340999	0.217365	ARF GTPase activating protein, putative
EHI_153790	224.876	232.253	100.897	134.824	76.3409	106.765	186.009	105.976	0.569739	1.75519	145.993	0.80901	0.0341233	0.217365	hypothetical protein
EHI_000700	194.527	289.136	198.441	152.434	129.312	173.205	227.368	151.65	0.666983	1.49929	189.509	0.584051	0.0342996	0.217528	hypothetical protein, conserved
EHI_151770	11.2448	7.49963	6.96661	24.1572	21.2052	14.3277	8.57034	19.8967	2.32158	0.430742	14.2335	-1.22813	0.0343385	#N/A	hypothetical protein
EHI_067890	235.017	309.639	123.662	170.087	69.3925	122.796	222.773	120.758	0.542071	1.84478	171.766	0.881893	0.0343447	0.217528	Ras guanine nucleotide exchange factor, putative
EHI_001070	1740.53	1656.68	1701.18	1308.4	1389.88	1242.47	1699.46	1313.58	0.772942	1.29376	1506.52	0.371501	0.0343944	0.217528	LIM zinc finger domain containing protein
EHI_012590	200.143	238.72	119.189	130.09	82.1002	125.171	186.017	112.454	0.604534	1.65417	149.236	0.724027	0.0344045	0.217528	hypothetical protein
EHI_154580	285.561	102.623	39.0861	22.0604	38.7723	100.979	142.423	53.9372	0.378711	2.64054	98.1802	1.40028	0.0344471	0.217528	hypothetical protein
EHI_181610	216.866	249.132	234.309	183.698	156.635	162.7	233.435	167.678	0.718303	1.39217	200.557	0.477233	0.0344819	0.217528	hypothetical protein
EHI_122810	12.3688	20.3482	37.4286	33.776	54.0301	56.3548	23.3819	48.0536	2.05517	0.486579	35.7178	-1.02199	0.0344933	#N/A	hypothetical protein
EHI_114140	1028.44	791.415	1200.78	1278.8	1740.82	1333.05	1006.88	1450.89	1.44098	0.693972	1228.88	-0.526671	0.0345025	0.217528	hypothetical protein
EHI_167700	545.367	474.563	350.895	369.942	287.32	275.397	456.942	310.886	0.680363	1.4698	383.914	0.554199	0.0345063	0.217528	hypothetical protein
EHI_201930	23.3562	47.9176	26.8597	48.0582	59.0747	70.2374	32.7112	59.1234	1.80744	0.553269	45.9173	-0.852947	0.0345123	0.217528	serine acetyltransferase, putative
EHI_062850	8.99356	11.7516	24.3021	25.8433	39.804	32.0039	15.0158	32.5504	2.16775	0.461308	23.7831	-1.09393	0.0345216	#N/A	hypothetical protein
EHI_039850	386.805	437.986	287.216	306.795	189.144	237.774	370.669	244.571	0.659811	1.51559	307.62	0.598739	0.0348773	0.219324	Rho guanine nucleotide exchange factor, putative
EHI_038690	111.318	107.076	109.651	86.7998	57.916	70.739	109.349	71.8183	0.656783	1.52257	90.5834	0.606366	0.0348938	0.219324	ubiquitin-activating enzyme E1 1, putative
EHI_066720	471.162	714.717	59.2268	142.117	48.1748	111.499	415.035	100.597	0.242382	4.12572	257.816	2.04439	0.0349384	0.219324	hypothetical protein, conserved
EHI_008220	250.748	374.793	186.248	176.533	128.358	197.823	270.596	167.571	0.619267	1.61481	219.084	0.690385	0.0349678	0.219324	protein kinase domain containing protein
EHI_110160	383.421	380.036	139.204	194.672	129.419	183.637	300.887	169.243	0.562479	1.77784	235.065	0.828464	0.0350211	0.219324	hypothetical protein
EHI_016410	79.8326	65.303	75.6935	42.4062	38.6309	56.4218	73.6097	45.8196	0.622467	1.60651	59.7147	0.685887	0.0350414	0.219324	hypothetical protein
EHI_098480	8.99423	8.55391	15.6386	17.2779	27.1248	29.8605	11.0623	24.7544	2.23773	0.446881	17.9083	-1.14325	0.0351467	#N/A	hypothetical protein
EHI_153450	572.318	496.701	559.396	803.625	722.509	658.72	542.805	728.285	1.34171	0.74532	635.545	-0.424107	0.0351758	0.21991	transporter, major facilitator family
EHI_063900	88.8203	62.0329	109.505	108.566	181.029	134.774	86.7862	141.456	1.62994	0.61352	114.121	-0.701387	0.0353194	0.220552	hypothetical protein
EHI_155580	20.2322	34.1364	28.594	44.7741	64.3074	40.4408	27.6542	49.8408	1.80229	0.554851	38.7475	-0.847674	0.0354857	#N/A	Myb family DNA-binding protein, SHAQKYF family
EHI_011400	56.2103	45.9427	113.713	130.218	177.616	89.7893	71.9553	132.541	1.84199	0.542891	102.248	-0.875138	0.035489	0.221355	hypothetical protein
EHI_127410	358.687	408.986	187.079	230.416	168.004	190.753	318.251	196.391	0.617095	1.6205	257.321	0.694636	0.0358766	0.223272	protein kinase domain containing protein
EHI_198880	326.078	321.174	143.563	190.85	106.225	161.041	263.605	152.706	0.579298	1.72623	208.155	0.785799	0.0358793	0.223272	Proliferating-cell nucleolar antigen p120, putative
EHI_159140	110.195	189.555	75.7256	75.2663	74.2958	67.6306	125.159	72.3976	0.578447	1.72877	98.7781	0.786626	0.0360922	0.224179	heat shock protein 70, putative
EHI_118270	5725.42	2230.5	8139.97	9042.15	12351.2	7788.04	5365.29	9727.13	1.81297	0.55158	7546.21	-0.858287	0.0361083	0.224179	amoebapore C
EHI_007620	6320.87	4344.56	778.729	1598.85	918.637	1039.01	3814.72	1185.5	0.310769	3.21782	2500.11	1.68602	0.0363573	0.225374	hypothetical protein, conserved
EHI_189750	14.6175	8.56596	6.96186	27.0029	15.4449	25.6314	10.0484	22.6931	2.25837	0.442798	16.3707	-1.1906	0.0363634	#N/A	hypothetical protein
EHI_000460	1.12426	4.27627	4.34326	10.5531	9.69131	12.3621	3.24793	10.8688	3.34639	0.29883	7.05839	-1.71623	0.0364326	#N/A	hypothetical protein
EHI_110180	9569.44	7275.81	836.15	2153.08	405.625	1302.16	5893.8	1286.96	0.218358	4.57964	3590.38	2.19522	0.0364799	0.225374	myosin heavy chain
EHI_188850	3152.32	2395.99	4459.54	4178.88	6226.47	4807.92	3335.95	5071.09	1.52013	0.657837	4203.52	-0.60403	0.0364821	0.225374	hypothetical protein
EHI_153050	107.945	113.509	76.588	66.5618	51.1503	70.7241	99.3473	62.8121	0.632247	1.58166	81.0797	0.658599	0.036507	0.225374	hypothetical protein
EHI_065800	333.706	292.67	382.854	382.094	543.835	512.667	336.41	479.532	1.42544	0.701539	407.971	-0.510205	0.0365098	0.225374	Aha1 domain protein, putative
EHI_021360	2257.14	1588.16	2594.94	2148.96	4592.08	3521.14	2146.74	3420.72	1.59345	0.62757	2783.73	-0.672017	0.0366198	0.225601	hypothetical protein, conserved
EHI_045370	184.383	260.912	88.6258	101.77	86.2034	114.27	177.973	100.748	0.566084	1.76652	139.361	0.818681	0.0366303	0.225601	hypothetical protein
EHI_142570	31.443	15.9241	2.58542	3.75637	1.97145	7.36028	16.6508	4.3627	0.262011	3.81663	10.5068	1.92806	0.0367898	#N/A	hypothetical protein
EHI_156200	1637.18	1436.08	1154.99	1076.78	1045.04	974.581	1409.42	1032.14	0.732314	1.36554	1220.78	0.448959	0.0369476	0.227124	RNAseL inhibitor-like protein, putative
EHI_151500	118.068	134.969	88.806	82.0855	58.8227	77.8216	113.948	72.9099	0.639853	1.56286	93.4289	0.641577	0.0369697	0.227124	hypothetical protein
EHI_187140	181.018	181.868	220.816	252.899	328.927	249.801	194.567	277.209	1.42475	0.701879	235.888	-0.509179	0.037004	0.227124	hypothetical protein, conserved domain containing
EHI_054120	66.3397	43.8915	58.2916	37.5852	32.8376	29.7512	56.1742	33.3913	0.594424	1.6823	44.7828	0.749281	0.0373342	#N/A	hypothetical protein
EHI_017650	190.02	175.529	168.743	114.602	134.32	130.374	178.097	126.432	0.709905	1.40864	152.265	0.493528	0.0373786	0.228858	RhoGAP domain containing protein
EHI_068120	64.0752	49.1194	92.8197	95.5713	121.495	115.791	68.6715	110.952	1.6157	0.618927	89.812	-0.685404	0.0374065	0.228858	Ras family GTPase
EHI_048260	101.976	114.971	94.065	134.749	185.276	139.146	103.671	153.057	1.47638	0.677335	128.364	-0.563378	0.037414	0.228858	hypothetical protein
EHI_192440	86.5817	46.0497	29.5936	33.7723	20.263	26.6431	54.075	26.8928	0.497324	2.01076	40.4839	1.00069	0.0375674	#N/A	heat shock protein70, hsp70A2, putative
EHI_078300	6482.36	6914.72	6356.06	7828.19	8593.64	9014.83	6584.38	8478.89	1.28773	0.776562	7531.63	-0.364832	0.037577	0.229595	ribosomal protein S24, putative
EHI_027380	4130.32	2907.15	2366.21	2461.53	2203.32	1500.71	3134.56	2055.19	0.655654	1.5252	2594.88	0.608756	0.0377041	0.23011	hypothetical protein
EHI_013120	16.8524	29.7859	31.9605	34.9487	52.9705	57.4986	26.1996	48.4726	1.85013	0.540503	37.3361	-0.87709	0.0377138	#N/A	hypothetical protein
EHI_021380	193.408	214.241	159.332	159.354	78.1047	119.797	188.994	119.085	0.6301	1.58705	154.039	0.665239	0.0380445	0.231925	U5 small nuclear ribonucleoprotein subunit, putative
EHI_004870	106.822	129.594	126.222	94.592	73.3153	76.8331	120.879	81.5801	0.674889	1.48172	101.23	0.568066	0.0382001	0.232329	hypothetical protein
EHI_120310	775.683	990.182	962.363	696.454	682.76	664.139	909.409	681.118	0.748967	1.33517	795.264	0.417343	0.0382735	0.232329	hypothetical protein, conserved
EHI_178060	116.941	95.3096	33.9445	54.0308	28.9491	39.9679	82.0651	40.9826	0.499391	2.00244	61.5239	0.996494	0.0382821	0.232329	hypothetical protein
EHI_009990	170.913	132.777	80.0646	95.4857	54.0524	74.8355	127.918	74.7912	0.58468	1.71034	101.355	0.770639	0.0382832	0.232329	hypothetical protein
EHI_197450	182.129	166.756	167.629	229.208	245.258	230.836	172.171	235.1	1.3655	0.73233	203.636	-0.450166	0.0383423	0.232426	hypothetical protein
EHI_012530	13.4935	10.7117	21.7659	35.7301	32.7873	24.576	15.3237	31.0311	2.02504	0.493818	23.1774	-1.00373	0.0384208	#N/A	hypothetical protein
EHI_087630	58.4626	47.047	73.8501	86.3928	114.308	84.4301	59.7866	95.0437	1.58972	0.629043	77.4151	-0.664105	0.0385843	0.233307	heat shock transcription factor, putative
EHI_027010	7.86975	2.1379	2.60563	0	0	1.03052	4.20443	0.343505	0.0817009	12.2398	2.27397	3.56196	0.0386088	#N/A	hypothetical protein
EHI_078520	7.86975	2.1379	2.60563	0	0	1.03052	4.20443	0.343505	0.0817009	12.2398	2.27397	3.56196	0.0386088	#N/A	hypothetical protein
EHI_150380	401.395	601.354	240.866	285.782	232.068	245.54	414.538	254.463	0.613848	1.62907	334.501	0.702825	0.0386095	0.233307	hypothetical protein
EHI_049610	475.635	501.166	371.639	395.552	275.998	236.75	449.48	302.766	0.673593	1.48458	376.123	0.568923	0.0387448	0.233307	guanine nucleotide exchange factor
EHI_059860	1225.39	1199.92	1368.12	1686.46	1492.53	1822.29	1264.48	1667.09	1.3184	0.758492	1465.79	-0.398476	0.0387796	0.233307	C2 domain containing protein
EHI_126900	243.968	252.334	342.303	360.889	430.147	392.332	279.535	394.456	1.41111	0.70866	336.995	-0.494677	0.0388121	0.233307	hypothetical protein
EHI_068650	1407.73	1654.81	928.171	1058.66	677.263	898.033	1330.24	877.985	0.660021	1.5151	1104.11	0.599041	0.0388254	0.233307	hypothetical protein
EHI_068450	122.565	116.748	77.4787	71.4391	66.5537	65.5538	105.597	67.8489	0.642525	1.55636	86.723	0.633597	0.0388269	0.233307	hypothetical protein
EHI_045410	84.3295	114.538	47.8472	42.3935	38.6396	57.4634	82.2381	46.1655	0.561364	1.78138	64.2018	0.829751	0.038834	0.233307	metallo-beta-lactamase family protein
EHI_073660	471.156	308.556	351.814	317.909	225.546	99.2706	377.176	214.242	0.568016	1.76051	295.709	0.815082	0.0390142	0.234129	tyrosine kinase, putative
EHI_105180	6055.55	5407.85	5149.84	6843.68	7028.48	7650	5537.75	7174.05	1.29548	0.771913	6355.9	-0.373545	0.039091	0.234329	40S ribosomal protein S26, putative
EHI_103420	313.706	378.933	156.589	206.178	150.699	155.978	283.076	170.952	0.603909	1.65588	227.014	0.725568	0.0391417	0.234372	hypothetical protein, conserved
EHI_023090	597.062	633.805	306.279	399.098	192.154	323.073	512.382	304.775	0.59482	1.68118	408.579	0.748634	0.039211	0.234526	recQ family DNA helicase
EHI_038910	4.4967	17.0901	4.33876	0	1.94253	3.09885	8.64186	1.68046	0.194456	5.14255	5.16116	2.37278	0.03928	#N/A	hypothetical protein
EHI_059440	10.1181	16.0323	10.4211	25.8836	33.9391	17.5251	12.1905	25.7826	2.11497	0.472819	18.9866	-1.08646	0.039366	#N/A	hypothetical protein
EHI_029010	158.513	130.352	111.111	234.599	161.108	196.08	133.325	197.262	1.47956	0.675879	165.294	-0.568134	0.0395423	0.235713	hypothetical protein
EHI_187100	21.3005	10.5594	52.2362	52.7618	91.8804	43.7511	28.032	62.7978	2.24022	0.446385	45.4149	-1.15025	0.0395623	0.235713	hypothetical protein
EHI_178450	204.647	315.904	132.292	163.041	98.4342	125.039	217.614	128.838	0.592048	1.68905	173.226	0.754383	0.0395948	0.235713	hypothetical protein
EHI_052880	423.932	396.453	201.187	281.294	125.268	186.198	340.524	197.587	0.580243	1.72342	269.055	0.783922	0.0396201	0.235713	hypothetical protein
EHI_126280	200.133	202.208	104.331	123.111	74.4798	108.944	168.89	102.179	0.604999	1.6529	135.534	0.722286	0.0396628	0.235713	hypothetical protein, conserved
EHI_095200	579.084	495.823	381.223	391.722	343.53	243.908	485.377	326.387	0.67244	1.48712	405.882	0.571163	0.0396718	0.235713	hypothetical protein
EHI_118080	1339.21	1331.17	1026.22	969.79	670.585	968.335	1232.2	869.57	0.705706	1.41702	1050.88	0.502601	0.0399553	0.237135	protein kinase, putative
EHI_117630	82.0764	95.2126	128.663	130.774	172.206	160.369	101.984	154.45	1.51445	0.660306	128.217	-0.593809	0.0400507	0.237187	hypothetical protein
EHI_022910	47.2172	51.295	85.9574	74.7341	121.261	114.486	61.4899	103.494	1.6831	0.59414	82.4919	-0.743199	0.0400906	0.237187	longin-type vesicle-associated membrane protein, putative
EHI_002670	252.939	200.804	308.043	341.477	385.616	354.328	253.929	360.474	1.41959	0.704431	307.201	-0.503618	0.0401203	0.237187	hypothetical protein, conserved
EHI_096820	46.0462	49.9116	54.3138	60.1623	83.7186	96.6401	50.0905	80.1736	1.60057	0.624776	65.1321	-0.673998	0.0401401	0.237187	hypothetical protein
EHI_109020	57.3484	115.708	33.9622	19.3256	17.3498	55.2645	69.0063	30.6466	0.444114	2.25168	49.8265	1.17113	0.0402743	0.237677	ABC transporter, pseudogene, putative
EHI_152450	213.609	207.391	264.058	311.756	290.769	347.21	228.353	316.578	1.38636	0.721315	272.465	-0.469124	0.040313	0.237677	hypothetical protein
EHI_173400	88.8306	118.873	25.2418	46.3173	27.9817	35.865	77.6485	36.7213	0.472917	2.11453	57.1849	1.07558	0.0403552	0.237677	hypothetical protein, conserved
EHI_039330	3592.54	2430.69	2012.08	2227.09	1643.74	1451.57	2678.44	1774.13	0.662377	1.50971	2226.29	0.594025	0.0405542	0.238588	hypothetical protein, conserved
EHI_194360	257.466	180.751	195.545	151.8	148.115	143.004	211.254	147.64	0.698872	1.43088	179.447	0.515385	0.0406172	0.238698	hypothetical protein
EHI_114430	50.6005	76.0503	35.6944	32.8287	24.1107	32.772	54.1151	29.9038	0.552597	1.80964	42.0095	0.851412	0.0408425	#N/A	hypothetical protein
EHI_153350	327.212	427.307	174.954	213.262	138.939	206.984	309.824	186.395	0.601615	1.66219	248.11	0.731731	0.0411297	0.241271	prolyl oligopeptidase family protein
EHI_163260	519.425	418.141	532.684	568.561	709.794	746.137	490.083	674.831	1.37697	0.726231	582.457	-0.460971	0.0411446	0.241271	copine, putative
EHI_194590	283.367	323.528	302.147	240.538	215.953	217.019	303.014	224.503	0.740901	1.34971	263.759	0.432668	0.0412499	0.241458	hypothetical protein
EHI_109250	2.24854	18.1755	0.868729	0	0	2.05987	7.0976	0.686622	0.09674	10.337	3.89211	3.39794	0.0413021	#N/A	hypothetical protein
EHI_158110	139.431	148.863	133.176	106.153	99.3769	90.1677	140.49	98.5659	0.701587	1.42534	119.528	0.509973	0.0413026	0.241458	DNA replication licensing factor, putative
EHI_076880	193.406	239.925	73.9976	120.679	58.8355	90.1329	169.109	89.8826	0.531505	1.88145	129.496	0.909414	0.0413745	0.241458	DNA replication licensing factor, putative
EHI_042880	276.616	318.123	188.046	188.276	156.242	183.324	260.928	175.947	0.674312	1.48299	218.438	0.566627	0.0413905	0.241458	DNA topoisomerase III, putative
EHI_054790	550.954	547.013	344.511	340.144	292.674	359.115	480.826	330.644	0.687658	1.45421	405.735	0.53908	0.0414005	0.241458	tRNA nucleotidyltransferase, putative
EHI_009670	110.198	116.771	53.1159	68.5895	48.2026	42.993	93.3618	53.2617	0.570487	1.75289	73.3117	0.80427	0.041504	0.241563	hypothetical protein
EHI_086060	61.7827	53.1542	84.5941	82.0279	132.628	105.777	66.5103	106.811	1.60593	0.622692	86.6607	-0.67772	0.0415082	0.241563	hypothetical protein
EHI_006680	41.5965	99.3926	58.1789	40.2527	24.2471	43.3079	66.3893	35.9359	0.541291	1.84744	51.1626	0.886307	0.041633	0.241818	phosphopantetheine adenylyltransferase, putative
EHI_011210	140557	162631	38012.2	76906.9	33312.4	64479.9	113733	58233.1	0.512014	1.95307	85983.2	0.965742	0.0416632	0.241818	elongation factor 1-alpha 1
EHI_126220	322.702	281.534	177.475	171.515	193.186	149.804	260.57	171.502	0.658178	1.51935	216.036	0.600809	0.041688	0.241818	zinc finger protein, putative
EHI_107170	561.076	1241.81	94.8329	159.98	78.2303	233.904	632.573	157.371	0.248779	4.01962	394.972	2.00701	0.0417882	0.241818	hypothetical protein
EHI_140610	909.664	794.564	396.867	545.044	351.292	401.789	700.365	432.708	0.617832	1.61856	566.537	0.693806	0.0418001	0.241818	hypothetical protein
EHI_069070	43.8468	47.0454	46.9146	17.2766	36.8143	22.6544	45.9356	25.5818	0.556905	1.79564	35.7587	0.844547	0.041831	#N/A	hypothetical protein
EHI_126990	616.176	661.633	293.223	342.207	334.108	318.983	523.678	331.766	0.633531	1.57845	427.722	0.657262	0.0418469	0.241818	hypothetical protein
EHI_063010	38.232	48.2074	43.5366	30.9116	24.1025	19.4503	43.3253	24.8215	0.572909	1.74548	34.0734	0.802386	0.0418899	#N/A	serine/threonine protein kinase, putative
EHI_122780	81.4928	77.4675	103.237	96.6992	153.236	157.722	87.3992	135.886	1.55477	0.643181	111.643	-0.631081	0.0419001	0.241818	DNA-directed RNA polymerase subunit N, putative
EHI_026330	1009.72	1039.62	567.342	627.661	618.879	499.413	872.227	581.984	0.667239	1.49871	727.106	0.582868	0.0419109	0.241818	pumilio family RNA-binding protein
EHI_042140	283.352	223.77	233.203	193.795	167.029	171.255	246.775	177.36	0.718711	1.39138	212.067	0.475411	0.0419573	0.241827	aldehyde dehydrogenase 1, putative
EHI_068530	203.527	235.652	85.3196	105.249	97.4044	103.433	174.833	102.029	0.58358	1.71356	138.431	0.774025	0.0420454	0.242036	hypothetical protein
EHI_135010	100.08	94.2943	46.1613	56.0711	38.5411	42.9647	80.1785	45.859	0.571961	1.74837	63.0187	0.800173	0.0420834	0.242036	hypothetical protein
EHI_023610	132.687	119.979	92.2938	82.0991	60.7437	82.9289	114.986	75.2572	0.654488	1.52791	95.1219	0.60893	0.0421506	0.242164	protein kinase, putative
EHI_164940	43.8525	44.9719	48.7337	33.755	22.2014	24.6051	45.8527	26.8538	0.585655	1.70749	36.3533	0.772676	0.0422538	#N/A	hypothetical protein
EHI_155520	374.44	630.815	336.87	322.355	226.714	317.604	447.375	288.891	0.645747	1.54859	368.133	0.630461	0.0422893	0.242685	glutamine synthetase, putative
EHI_194070	64.0823	68.4138	8.68556	23.9769	15.5098	16.4875	47.0606	18.6581	0.396469	2.52226	32.8593	1.32744	0.0423383	#N/A	26S protease regulatory subunit S10B, putative
EHI_126950	431.751	472.932	191.293	240.525	191.475	236.323	365.325	222.774	0.609797	1.63989	294.05	0.712093	0.0423736	0.242685	hypothetical protein
EHI_114120	1435.88	1518.24	817.099	1014.36	682.563	779.318	1257.07	825.414	0.656616	1.52296	1041.24	0.606381	0.0424068	0.242685	chaperonin containing TCP-1 delta subunit, putative
EHI_100470	40.475	41.7114	58.2284	60.5261	90.0326	77.1626	46.805	75.9071	1.62177	0.616608	61.356	-0.69072	0.0424215	0.242685	hypothetical protein
EHI_178020	299.105	422.014	218.512	224.952	150.462	225.327	313.21	200.247	0.639337	1.56412	256.729	0.644349	0.042479	0.242756	leucine rich repeat / protein phosphatase 2C domain containing protein
EHI_170170	549.866	498.153	192.436	299.476	136.895	249.768	413.485	228.713	0.553135	1.80788	321.099	0.853252	0.0427413	0.243877	hypothetical protein
EHI_182830	48.3501	54.6079	52.2138	29.8958	26.0635	37.9347	51.7239	31.298	0.605097	1.65263	41.511	0.727305	0.0427485	#N/A	UBA/TS-N domain-containing protein
EHI_180450	85.4595	113.552	58.3374	55.0567	51.1004	51.1889	85.7831	52.4487	0.61141	1.63556	69.1159	0.7053	0.0427869	0.243877	structural maintenance of chromosomes protein
EHI_060350	294.618	338.613	172.458	224.309	105.016	153.43	268.563	160.918	0.599183	1.66894	214.741	0.737423	0.0428109	0.243877	splicing factor Prp8, putative
EHI_069280	313.657	369.752	172.783	182.045	155.214	205.25	285.397	180.836	0.63363	1.57821	233.117	0.656656	0.0429244	0.24408	hypothetical protein
EHI_124870	376.68	307.295	335.898	278.681	250.033	206.094	339.958	244.936	0.72049	1.38794	292.447	0.472176	0.0429724	0.24408	HEAT repeat domain containing protein
EHI_201820	246.248	342.628	217.55	206.358	179.561	167.132	268.809	184.35	0.685806	1.45814	226.58	0.54265	0.0430191	0.24408	NF-X1-type Zn finger domain containing protein
EHI_008450	448.637	460.334	233.172	269.86	195.084	264.667	380.714	243.204	0.63881	1.56541	311.959	0.645152	0.0430276	0.24408	hypothetical protein
EHI_140300	494.743	648.839	353.294	353.871	331.143	335.31	498.959	340.108	0.681635	1.46706	419.533	0.551848	0.0431427	0.244475	hypothetical protein, conserved
EHI_142200	190.015	169.05	134.768	121.208	121.861	92.4858	164.611	111.851	0.67949	1.47169	138.231	0.55414	0.0432536	0.244846	U3 small nucleolar ribonucleoprotein subunit, putative
EHI_069200	91.0499	91.8026	124.003	119.332	196.503	154.197	102.285	156.677	1.53177	0.652839	129.481	-0.61164	0.0433133	0.244927	hypothetical protein
EHI_112050	0	16.0249	0	0	0	0	5.34162	0	0	#DIV/0!	2.67081	4.8759	0.0435754	#N/A	transcription initiation factor TFIID family protein
EHI_169910	26.9498	18.0438	33.6031	43.1769	49.3092	45.2354	26.1989	45.9072	1.75226	0.570693	36.053	-0.800563	0.0436048	#N/A	RNA recognition motif domain containing protein
EHI_200800	607.934	404.713	505.994	420.873	292.465	342.778	506.214	352.039	0.695435	1.43795	429.126	0.523568	0.043607	0.246329	hypothetical protein
EHI_026000	33.7302	39.5851	28.6904	57.7056	47.398	61.6695	34.0019	55.591	1.63494	0.611643	44.7965	-0.713288	0.0436226	#N/A	AIG1 family protein, putative
EHI_044560	23.607	25.6316	20.8232	36.3362	36.9198	48.5672	23.354	40.6077	1.73879	0.575112	31.9808	-0.800398	0.0436937	#N/A	protein tyrosine phosphatase, putative
EHI_098430	416.036	485.049	495.164	381.902	350.404	295.27	465.416	342.525	0.735955	1.35878	403.971	0.442533	0.0437235	0.24656	hypothetical protein, conserved
EHI_014150	362.07	343.782	349.049	259.604	294.261	220.287	351.634	258.051	0.733862	1.36265	304.842	0.445843	0.0437393	0.24656	hypothetical protein, conserved
EHI_162340	100.074	98.5163	75.7171	65.5956	58.8721	56.3754	91.4359	60.2811	0.659271	1.51683	75.8585	0.597104	0.0439235	0.24734	serine/threonine protein kinase, putative
EHI_148700	363.209	399.658	193.343	230.044	129.13	224.067	318.737	194.414	0.609951	1.63948	256.575	0.71203	0.0440641	0.247872	phosphatidylinositol 4-kinase, putative
EHI_098340	559.986	749.902	275.155	391.241	295.005	266.152	528.348	317.466	0.600866	1.66427	422.907	0.73379	0.0441675	0.248195	importin beta-3 family protein
EHI_075720	0	0	0.867776	3.82667	7.76967	1.03288	0.289259	4.20974	14.5536	0.0687117	2.2495	-3.53862	0.0442705	#N/A	hypothetical protein
EHI_198320	541.971	653.148	389.859	389.599	347.52	371.154	528.326	369.424	0.699236	1.43013	448.875	0.515104	0.0443754	0.249038	heat shock protein 70, putative
EHI_161910	12.3683	13.9158	10.4394	15.416	24.1496	38.9926	12.2412	26.1861	2.13917	0.46747	19.2136	-1.0993	0.0443801	#N/A	hypothetical protein
EHI_052080	91.077	108.13	58.2958	62.655	43.4547	50.2597	85.8341	52.1231	0.607254	1.64676	68.9786	0.714993	0.04441	0.249038	hypothetical protein
EHI_093960	196.78	184.237	127.109	123.596	81.0093	125.962	169.375	110.189	0.650562	1.53713	139.782	0.618272	0.0446006	0.249792	pre-mRNA splicing factor, putative
EHI_186340	218.042	292.207	310.107	300.753	438.779	456.657	273.452	398.73	1.45813	0.685808	336.091	-0.542506	0.0446371	0.249792	glucosamine 6-phosphate N-acetyltransferase. putative
EHI_036860	37.1041	22.4731	39.1351	47.167	73.4671	50.3234	32.9041	56.9859	1.73188	0.577408	44.945	-0.788865	0.0446876	#N/A	hypothetical protein
EHI_150660	52.8437	34.2338	10.4322	14.4236	17.4141	8.22407	32.5032	13.3539	0.410849	2.43398	22.9286	1.27104	0.044746	#N/A	hypothetical protein
EHI_199110	243.953	143.175	149.308	141.723	75.6988	114.547	178.812	110.656	0.618842	1.61592	144.734	0.690567	0.0448861	0.250925	lysozyme, putative
EHI_036570	86.5763	95.2439	110.449	134.767	161.43	127.345	97.4231	141.181	1.44915	0.690058	119.302	-0.532506	0.0452404	0.252643	hypothetical protein
EHI_087840	194.533	222.822	125.383	122.674	103.162	131.04	180.913	118.959	0.657548	1.5208	149.936	0.602455	0.0455119	0.253896	hypothetical protein
EHI_142890	3.37176	5.33129	10.3926	16.1718	22.4354	11.4219	6.3652	16.6764	2.61993	0.38169	11.5208	-1.3613	0.0455193	#N/A	hypothetical protein
EHI_164420	47.2219	54.5581	58.2438	25.9594	34.8313	37.0123	53.3413	32.601	0.611178	1.63618	42.9711	0.714342	0.0456721	#N/A	protein phosphatase domain-containing protein
EHI_039590	113.565	61.021	245.352	224.562	290.695	256.46	139.979	257.239	1.83769	0.54416	198.609	-0.873931	0.0457401	0.254905	hypothetical protein, conserved
EHI_033890	4.4968	4.27348	10.4157	15.3167	15.5316	17.5483	6.39533	16.1322	2.5225	0.396432	11.2638	-1.30403	0.0461762	#N/A	hypothetical protein
EHI_189860	480.121	359.714	612.532	690.139	761.931	626.732	484.122	692.934	1.43132	0.698655	588.528	-0.516332	0.046178	0.256975	glycerophosphoryl diester phosphodiesterase, putative
EHI_040440	922.057	1169.72	701.731	733.909	572.817	649.222	931.169	651.983	0.700177	1.42821	791.576	0.513677	0.0462543	0.256975	hypothetical protein
EHI_174100	407.046	333.055	212.376	224.822	201.668	210.075	317.492	212.188	0.668326	1.49627	264.84	0.579292	0.0462545	0.256975	ankyrin repeat protein
EHI_098840	18080.4	16455.7	9248.98	11900.4	7759.92	9115.36	14595	9591.9	0.657202	1.5216	12093.5	0.605545	0.046428	0.257673	ribosomal protein S4, putative
EHI_075650	2.24654	0	3.45223	5.65497	11.7926	7.33407	1.89959	8.26054	4.34859	0.229959	5.08006	-2.0801	0.04663	#N/A	hypothetical protein
EHI_064450	248.508	229.252	215.941	170.977	179.324	159.7	231.233	170	0.73519	1.36019	200.617	0.442501	0.0466627	0.258303	HEAT repeat domain containing protein
EHI_124350	24.7328	11.7549	26.9154	45.0295	48.5067	27.8495	21.1344	40.4619	1.91451	0.522328	30.7981	-0.932338	0.046716	#N/A	hypothetical protein
EHI_148210	33.7317	24.6189	44.3647	43.3492	72.4591	61.5781	34.2384	59.1288	1.72697	0.579048	46.6836	-0.780699	0.0468268	0.258303	hypothetical protein
EHI_058120	354.19	309.417	198.392	239.096	135.174	177.418	287.333	183.896	0.64001	1.56248	235.615	0.642059	0.0468338	0.258303	hypothetical protein
EHI_119590	1250.31	1232.57	1633.15	1531.73	1872.44	2444.05	1372.01	1949.41	1.42084	0.70381	1660.71	-0.506069	0.046853	0.258303	60S ribosomal protein L40, putative
EHI_170350	87.699	80.2448	39.1259	43.2877	24.1791	46.2438	69.0232	37.9035	0.549141	1.82103	53.4634	0.860344	0.0468914	0.258303	hypothetical protein, conserved
EHI_192460	909.7	1117.41	567.757	564.25	320.032	708.271	864.955	530.851	0.613733	1.62937	697.903	0.704076	0.0469135	0.258303	formin homology 2 family protein
EHI_135750	30.3597	47.1181	53.9615	77.1804	65.6221	69.6931	43.8131	70.8318	1.61668	0.618551	57.3225	-0.685474	0.0469203	0.258303	heat shock protein, putative
EHI_099840	102.309	96.2262	173.752	148.755	234.468	204.939	124.096	196.054	1.57986	0.632966	160.075	-0.655272	0.046925	0.258303	hypothetical protein
EHI_188990	140.56	203.564	78.3758	100.499	59.7577	84.9391	140.833	81.732	0.580345	1.72311	111.283	0.782373	0.047174	0.259197	hypothetical protein
EHI_008210	5214.66	4883.66	2295.94	2876.06	2322.85	2780.76	4131.42	2659.89	0.64382	1.55323	3395.66	0.635114	0.0471836	0.259197	ribosomal protein S4, putative
EHI_073310	146.176	183.114	71.3666	94.539	38.6034	85.0723	133.552	72.7382	0.544642	1.83607	103.145	0.874479	0.0473447	0.259817	hypothetical protein
EHI_020840	6.74611	3.20997	1.73904	0.96212	0	0	3.89837	0.320707	0.0822669	12.1556	2.10954	3.45098	0.0474855	#N/A	hypothetical protein
EHI_135070	133.799	132.697	132.188	112.62	64.7686	88.3254	132.895	88.5712	0.666476	1.50043	110.733	0.58518	0.0474915	0.260358	RNA recognition motif domain containing protein
EHI_199140	0	0	0	4.75548	5.85335	0	0	3.53628	#DIV/0!	#DIV/0!	1.76814	-4.251	0.047518	#N/A	hypothetical protein
EHI_127710	0	0	2.6102	3.85546	9.65705	5.12882	0.870068	6.21378	7.14172	0.140022	3.54192	-2.71006	0.0475207	#N/A	leucine rich repeat protein, BspA family
EHI_048840	12.3663	9.61591	26.9092	45.0019	33.9702	23.7374	16.2971	34.2365	2.10077	0.476016	25.2668	-1.05333	0.0477154	#N/A	hypothetical protein, conserved domain containing
EHI_201710	3086.6	2514.67	1334.41	1898.37	883.72	1399.54	2311.89	1393.88	0.602916	1.65861	1852.89	0.729755	0.0477377	0.261406	clathrin heavy chain, putative
EHI_100270	805.82	542.569	875.285	941.86	1156.71	1039.27	741.225	1045.95	1.4111	0.708665	893.585	-0.496356	0.0477797	0.261406	calmodulin, putative
EHI_022490	518.337	414.188	300.07	314.871	300.56	208.42	410.865	274.617	0.668388	1.49614	342.741	0.579514	0.0478873	0.261729	AIG family protein
EHI_135150	213.562	274.158	213.155	129.559	158.82	197.019	233.625	161.799	0.69256	1.44392	197.712	0.530481	0.0479625	0.261874	Myb family DNA-binding protein, SHAQKYF family
EHI_200810	101.204	125.36	97.5411	59.925	79.0224	78.7844	108.035	72.5773	0.671794	1.48855	90.3062	0.573136	0.0481228	0.262369	hypothetical protein
EHI_108730	163.044	149.93	96.6152	107.109	79.1205	78.9027	136.53	88.3775	0.647313	1.54485	112.454	0.623481	0.0481505	0.262369	hypothetical protein
EHI_034560	4.49742	2.14005	1.73911	0	0	0	2.79219	0	0	#DIV/0!	1.3961	3.93648	0.0482625	#N/A	deoxyuridine 5'-triphosphate nucleotidohydrolase domain containing protein
EHI_151540	89.9209	208.018	35.5259	15.2422	47.7434	76.7338	111.155	46.5731	0.418993	2.38668	78.8641	1.25501	0.0484835	0.26358	translation initiation factor eIF-5A, putative
EHI_069450	3133.58	3731.89	1722.18	2211.53	1345.74	1929.12	2862.55	1828.8	0.63887	1.56526	2345.67	0.646208	0.0484888	0.26358	hypothetical protein
EHI_189430	291.229	414.434	272.425	261.466	166.942	232.638	326.029	220.349	0.675856	1.47961	273.189	0.564639	0.0485583	0.26358	ubiquitin carboxyl-terminal hydrolase domain containing protein
EHI_097860	186.619	113.268	270.873	274.918	412.363	247.592	190.254	311.624	1.63794	0.610523	250.939	-0.709759	0.0485684	0.26358	hypothetical protein
EHI_054820	62.9683	63.1822	54.8329	26.0498	38.5996	46.1182	60.3278	36.9225	0.612032	1.6339	48.6252	0.708412	0.0486728	0.263729	FAD dependent oxidoreductase, pseudogene, putative
EHI_005000	37.083	30.8839	36.3235	37.9058	76.3111	63.5707	34.7635	59.2626	1.70474	0.586601	47.013	-0.767656	0.0487736	0.263729	hypothetical protein
EHI_025490	129.083	94.3285	196.989	172.021	281.052	218.629	140.133	223.901	1.59777	0.625873	182.017	-0.672295	0.0488041	0.263729	hypothetical protein
EHI_070120	38.2313	39.6289	48.7491	19.3061	29.903	24.5847	42.2031	24.5979	0.582847	1.71572	33.4005	0.782715	0.0488213	#N/A	myotubularin, putative
EHI_013550	0	0	0	1.90033	0	9.35568	0	3.752	#DIV/0!	#DIV/0!	1.876	-4.32758	0.0488906	#N/A	heat shock protein 101, putative
EHI_099330	130.384	101.353	59.7971	67.6667	26.2993	65.3024	97.1783	53.0895	0.54631	1.83046	75.1339	0.869213	0.048959	0.263729	hypothetical protein
EHI_169230	48.3431	40.6235	65.1469	59.4761	93.0428	98.9046	51.3712	83.8078	1.63142	0.612964	67.5895	-0.699528	0.0490253	0.263729	hypothetical protein
EHI_129370	197.723	132.94	301.381	274.679	374.933	343.139	210.681	330.917	1.5707	0.636659	270.799	-0.648647	0.0490398	0.263729	hypothetical protein
EHI_178810	328.349	397.504	197.691	258.051	142.631	177.018	307.848	192.567	0.625524	1.59866	250.207	0.675342	0.0490517	0.263729	SNF2 family protein
EHI_157890	148.386	222.123	133.604	108.025	87.4587	133.333	168.038	109.605	0.652267	1.53311	138.822	0.615843	0.0490752	0.263729	Rab family GTPase
EHI_189530	44.9732	53.488	69.5443	74.0305	97.723	89.4485	56.0018	87.0673	1.55472	0.643201	71.5346	-0.629832	0.0490828	0.263729	hypothetical protein
EHI_142050	240.616	287.889	154.813	157.901	163.339	132.456	227.773	151.232	0.663961	1.50611	189.503	0.588198	0.0490852	0.263729	hypothetical protein
EHI_077490	47.2085	16.0014	39.8583	80.0217	72.1023	41.4777	34.3561	64.5339	1.87838	0.532372	49.445	-0.909857	0.049206	0.26405	hypothetical protein
EHI_160980	38456.5	32322.5	15172.7	22004.8	13415.4	17745.1	28650.6	17721.8	0.618548	1.61669	23186.2	0.693021	0.0493243	0.26405	hypothetical protein
EHI_075040	0	9.6095	102.352	0	0	0	37.3204	0	0	#DIV/0!	18.6602	7.68433	0.0493318	#N/A	GTP-binding protein
EHI_069130	1175.84	918.379	1375.05	1373.65	1987.34	1532.9	1156.42	1631.3	1.41064	0.708898	1393.86	-0.496023	0.0494071	0.26405	hypothetical protein
EHI_055630	308.059	372.177	179.021	199.801	78.4247	211.97	286.419	163.399	0.570489	1.75288	224.909	0.809015	0.0494157	0.26405	ATP-binding cassette, sub-family C, putative
EHI_133950	772.472	1393.99	685.675	689.34	510.759	659.412	950.712	619.837	0.651971	1.53381	785.275	0.616832	0.0494322	0.26405	heat shock protein 70, putative
EHI_198900	77.5826	89.9093	32.1848	29.8592	35.7498	43.1094	66.5589	36.2394	0.544472	1.83664	51.3992	0.872076	0.0494732	0.26405	CXXC-rich protein
EHI_153300	21.3633	11.7735	33.9233	36.5979	59.9096	34.9013	22.3534	43.8029	1.95957	0.510316	33.0781	-0.958733	0.0495019	#N/A	hypothetical protein, conserved
EHI_140140	1120.98	1157.75	670.417	789.96	540.54	668.837	983.05	666.446	0.677937	1.47506	824.748	0.560171	0.0495438	0.26405	gtpase activating protein, putative
EHI_174890	563.317	553.377	738.52	799.485	943.961	774.916	618.405	839.454	1.35745	0.736675	728.929	-0.440035	0.0495713	0.26405	PCI domain containing protein
EHI_087360	81.9723	80.6664	89.6083	92.9242	137.08	147.278	84.0823	125.761	1.49568	0.66859	104.921	-0.577985	0.0496292	0.26405	RNA polymerases II subunit, putative
EHI_141890	92.1665	105.602	87.5114	123.826	127.656	157.639	95.0934	136.374	1.4341	0.697301	115.734	-0.52071	0.0496348	0.26405	zinc finger protein containing CCHC type domain
EHI_096250	662.29	693.914	625.772	537.349	500.864	496.067	660.659	511.427	0.774117	1.2918	586.043	0.369001	0.0497668	0.26449	hypothetical protein
EHI_044550	1569.7	1222.13	1622.67	1276.01	2637.72	2968.37	1471.5	2294.03	1.55898	0.641446	1882.77	-0.640284	0.0499872	0.264983	Ribosomal protein S30, putative
EHI_103610	393.55	451.886	252.388	289.384	170.829	255.234	365.941	238.482	0.651696	1.53446	302.212	0.616607	0.0500025	0.264983	protein kinase, putative
EHI_170330	236.113	222.547	216.498	166.421	178.922	153.115	225.053	166.153	0.738284	1.35449	195.603	0.436748	0.0500914	0.264983	RIO1 family protein
EHI_142170	380.06	371.612	340.328	307.814	261.486	243.884	364	271.062	0.744675	1.34287	317.531	0.424395	0.0500929	0.264983	chloride channel protein 2, putative
EHI_166050	103.444	141.297	106.133	87.6746	64.723	83.1192	116.958	78.5056	0.671228	1.48981	97.7318	0.574561	0.0501054	0.264983	mitochondrial-typeheat shock protein70, putative
EHI_159900	91.0584	99.3387	90.2487	127.237	130.142	136.34	93.5486	131.24	1.4029	0.712808	112.394	-0.488814	0.0502304	0.265384	hypothetical protein
EHI_004750	1219.98	1538.39	918.777	909.848	818.946	897.581	1225.72	875.458	0.714243	1.40008	1050.59	0.485086	0.0503011	0.265497	signal recognition particle protein SRP54, putative
EHI_102170	63962.2	74950.5	20367.8	36559.9	20050.8	32460.9	53093.5	29690.5	0.559212	1.78823	41392	0.838525	0.0505808	0.266542	elongation factor 1-alpha 1
EHI_021200	224.875	165.888	340.076	330.268	478.394	325.472	243.613	378.045	1.55183	0.644402	310.829	-0.631929	0.0506446	0.266542	UDP-N-acetylglucosamine pyrophosphorylase, putative
EHI_140240	519.302	407.602	462.847	537.726	647.551	685.924	463.25	623.734	1.34643	0.742705	543.492	-0.429144	0.0506475	0.266542	deoxycytidine triphosphate deaminase, putative
EHI_062670	167.542	179.923	71.3763	103.261	65.6064	75.8206	139.614	81.5628	0.584204	1.71173	110.588	0.771817	0.0508046	0.267108	hypothetical protein
EHI_086050	116.946	192.846	78.3735	80.1993	51.0864	94.1565	129.388	75.1474	0.58079	1.72179	102.268	0.782278	0.050918	0.267444	protein kinase, putative
EHI_016480	369.95	419.94	307.369	293.66	222.707	274.352	365.753	263.573	0.720631	1.38767	314.663	0.471746	0.0511827	0.268572	Plasma membrane calcium-transporting ATPase, putative
EHI_146100	24.7363	52.443	6.08846	8.66654	1.9328	16.4265	27.7559	9.00863	0.324566	3.08104	18.3823	1.62266	0.0512802	#N/A	hypothetical protein
EHI_011970	67.4642	39.61	122.676	139.748	139.071	117.973	76.5833	132.264	1.72706	0.579019	104.424	-0.781797	0.0513126	0.268992	high-affinity potassium uptake transporter, putative
EHI_133970	601.523	686.874	715.544	667.523	1077.5	1102.76	667.981	949.263	1.42109	0.703683	808.622	-0.506593	0.0514364	0.269252	thioredoxin, putative
EHI_063140	14.6056	23.4057	17.2781	10.3937	9.80677	3.13528	18.4298	7.77858	0.422065	2.3693	13.1042	1.23496	0.0514869	#N/A	hypothetical protein
EHI_125160	38.2292	24.6187	71.3306	75.136	83.0887	78.0014	44.7261	78.742	1.76054	0.568008	61.7341	-0.80535	0.0515169	0.269252	guanine nucleotide exchange factor, putative
EHI_053160	187.776	155.238	208.824	248.705	307.068	222.568	183.946	259.447	1.41045	0.708993	221.697	-0.49505	0.0515546	0.269252	hypothetical protein, conserved
EHI_023270	254.128	265.652	168.904	175.755	146.578	153.599	229.561	158.644	0.691074	1.44702	194.103	0.530635	0.0515622	0.269252	Ras guanine nucleotide exchange factor, putative
EHI_126050	56.223	70.6974	73.1334	51.1809	39.5376	36.8641	66.6846	42.5275	0.637741	1.56803	54.6061	0.650554	0.0516976	0.269698	hypothetical protein
EHI_191730	55.0985	65.3408	36.5662	29.9348	13.5011	39.9376	52.3351	27.7911	0.531022	1.88316	40.0631	0.911952	0.0517586	#N/A	hypothetical protein
EHI_053130	670.13	665.713	702.792	943.729	869.734	810.004	679.545	874.489	1.28687	0.777077	777.017	-0.363761	0.0517617	0.269772	protein kinase 2, putative
EHI_168340	9107.23	7382.48	12030	10864.5	13393.4	16726.8	9506.56	13661.5	1.43706	0.695863	11584	-0.523057	0.0519251	0.269915	actin-binding protein, cofilin/tropomyosin family
EHI_107120	341.808	393.822	226.119	245.479	189.457	221.819	320.583	218.918	0.682875	1.4644	269.751	0.548651	0.0519365	0.269915	RNA recognition motif domain containing protein
EHI_006690	215.898	242.109	105.359	135.239	102.194	112.606	187.789	116.68	0.621336	1.60944	152.234	0.68365	0.0519846	0.269915	DNA polymerase delta catalytic subunit, putative
EHI_109960	128.184	111.358	60.0462	67.5079	55.9874	60.4894	99.8627	61.3282	0.614126	1.62833	80.5955	0.698174	0.0519895	0.269915	Rho guanine nucleotide exchange factor, putative
EHI_172510	24.7357	22.4696	45.2147	39.4462	68.6603	57.5394	30.8067	55.2153	1.79232	0.557938	43.011	-0.829763	0.0521961	#N/A	acid sphingomyelinase-like phosphodiesterase 3a precursor, putative
EHI_197560	123.465	83.7101	180.584	141.08	275.271	220.892	129.253	212.414	1.6434	0.608495	170.834	-0.713069	0.0522546	0.27103	hypothetical protein
EHI_183110	136.053	179.861	107.022	97.3604	76.2847	105.644	140.979	93.0963	0.660356	1.51434	117.038	0.596862	0.0523509	0.271268	RNA recognition motif domain containing protein
EHI_156340	116.934	74.912	56.53	56.7974	54.1304	36.9696	82.7921	49.2992	0.595457	1.67938	66.0456	0.741574	0.0524448	0.271494	hypothetical protein, conserved
EHI_059320	5.62108	2.13708	0.868135	0	0	0	2.87543	0	0	#DIV/0!	1.43771	3.97166	0.0524936	#N/A	hypothetical protein
EHI_000280	354.175	288.938	482.663	482.251	661.212	488.863	375.259	544.109	1.44996	0.689676	459.684	-0.534696	0.0525231	0.271638	hypothetical protein
EHI_021780	85.4491	162.605	38.2498	48.0733	43.5389	57.5743	95.4346	49.7288	0.521078	1.9191	72.5817	0.937425	0.0527754	0.272609	heat shock protein 70, putative
EHI_070720	3598.11	2831.78	3754.52	5050.38	4809.68	3842.03	3394.8	4567.36	1.3454	0.743274	3981.08	-0.42799	0.0528161	0.272609	L-myo-inositol-1-phosphate synthase
EHI_129880	16.8369	13.7783	19.7849	25.2422	38.5952	29.573	16.8	31.1368	1.85338	0.539556	23.9684	-0.882966	0.0528484	#N/A	hypothetical protein
EHI_148330	156.29	127.377	196.599	234.094	251.185	201.149	160.089	228.809	1.42926	0.699661	194.449	-0.512823	0.0529116	0.272609	pumilio family RNA-binding protein
EHI_074020	994.016	1172.84	1042.05	868.873	865.185	713.908	1069.64	815.988	0.762866	1.31085	942.812	0.390329	0.0529132	0.272609	vacuolar proton ATPase subunit, putative
EHI_134750	293.487	370.668	191.565	216.395	148.464	197.563	285.24	187.474	0.657249	1.52149	236.357	0.603967	0.0530705	0.27296	protein tyrosine kinase domain-containing protein
EHI_007960	47.1536	28.641	39.6083	53.4159	64.1923	67.4366	38.4676	61.6816	1.60347	0.623648	50.0746	-0.680961	0.0530859	0.27296	hypothetical protein
EHI_062480	359.802	458.099	256.602	261.008	189.388	273.045	358.168	241.147	0.673279	1.48527	299.657	0.569722	0.0531333	0.27296	cysteine protease, putative
EHI_065790	175.375	144.229	184.877	218.258	261.13	216.778	168.16	232.055	1.37996	0.724657	200.108	-0.463593	0.0535906	0.275047	Rab family GTPase
EHI_198770	687.001	617.605	463.647	537.505	318.832	345.878	589.417	400.738	0.679889	1.47083	495.078	0.555735	0.0537805	0.275205	ADP-ribosylglycohydrolase, putative
EHI_045710	675.803	560.244	299.511	421.086	258.418	287.713	511.852	322.406	0.62988	1.5876	417.129	0.665643	0.0537827	0.275205	AP-2 complex protein, putative
EHI_118780	255.226	180.815	239.967	307.805	385.916	266.174	225.336	319.965	1.41994	0.704253	272.65	-0.505885	0.0538094	0.275205	WD domain containing protein
EHI_127210	165.293	231.323	175.824	134.131	112.889	152.678	190.813	133.233	0.698237	1.43218	162.023	0.518365	0.0538255	0.275205	long-chain-fatty-acid--CoA ligase, putative
EHI_130060	8.99167	4.26614	28.5881	39.987	40.942	20.7513	13.9486	33.8934	2.42988	0.411544	23.921	-1.25826	0.0538763	#N/A	myb-like DNA-binding domain containing protein
EHI_194200	1064.82	1299.81	1403.6	920.824	1025.3	917.756	1256.08	954.626	0.760006	1.31578	1105.35	0.396281	0.0539842	0.275508	amino acid transporter, putative
EHI_118490	37.1024	28.8793	70.4018	72.0731	97.7586	66.8588	45.4612	78.8968	1.73548	0.57621	62.179	-0.785569	0.0539872	0.275508	hypothetical protein
EHI_044190	158.551	227.131	106.241	124.65	80.0017	103.365	163.974	102.672	0.626149	1.59706	133.323	0.673108	0.0540911	0.275562	protein kinase with WD repeats
EHI_147860	83.1979	190.355	40.8418	24.9703	32.9239	85.4207	104.798	47.7716	0.455844	2.19374	76.2849	1.13333	0.0540999	0.275562	hypothetical protein
EHI_113410	37.1063	63.1819	0	0	0	0	33.4294	0	0	#DIV/0!	16.7147	7.52787	0.0541611	#N/A	heat shock protein 70, putative
EHI_156270	128.148	128.104	162.169	178.558	213.977	190.38	139.474	194.305	1.39313	0.717808	166.889	-0.475447	0.0541687	0.275651	RNA recognition motif domain containing protein
EHI_050370	17.9862	17.0864	22.5565	25.8112	40.814	37.2093	19.2097	34.6115	1.80177	0.555009	26.9106	-0.841906	0.0542778	#N/A	hypothetical protein
EHI_048140	5140.55	839.119	3776.89	10489.6	15334.7	4153.68	3252.19	9992.65	3.07259	0.325458	6622.42	-1.61945	0.0543115	0.276118	hypothetical protein
EHI_137770	28.1111	32.1292	33.9475	58.8698	43.4153	50.2046	31.3959	50.8299	1.619	0.617666	41.1129	-0.691784	0.0543708	#N/A	hypothetical protein
EHI_198640	13.4878	13.867	10.3974	17.1452	27.2853	30.0758	12.5841	24.8354	1.97356	0.506698	18.7097	-0.985845	0.0544073	#N/A	hypothetical protein, conserved
EHI_152130	59.5881	50.2662	99.0721	115.277	136.511	86.4294	69.6421	112.739	1.61883	0.617728	91.1906	-0.688899	0.0544802	0.276714	hypothetical protein, conserved
EHI_179880	184.407	202.395	105.313	124.455	75.2715	110.687	164.038	103.471	0.630777	1.58535	133.755	0.662254	0.0545842	0.276981	hypothetical protein
EHI_085960	6.7467	2.1421	11.3168	16.4103	20.2568	14.341	6.73519	17.0027	2.52446	0.396125	11.8689	-1.31106	0.0547387	#N/A	hypothetical protein
EHI_115270	66.2496	62.6112	96.4814	47.8437	51.3041	46.3119	75.1141	48.4866	0.645506	1.54917	61.8003	0.63669	0.0548142	0.277625	hypothetical protein
EHI_115400	66.2496	62.6112	96.4814	47.8437	51.3041	46.3119	75.1141	48.4866	0.645506	1.54917	61.8003	0.63669	0.0548142	0.277625	hypothetical protein
EHI_196910	89.949	94.1701	65.2229	61.5999	51.2374	50.328	83.114	54.3884	0.654383	1.52816	68.7512	0.607144	0.0548965	0.277688	glycerate kinase, putative
EHI_187090	260.795	172.971	243.736	307.654	331.51	301.962	225.834	313.708	1.38911	0.719885	269.771	-0.473876	0.0549295	0.277688	Rab family GTPase
EHI_053180	19.1022	26.6166	16.4275	41.6635	29.369	38.589	20.7155	36.5405	1.76392	0.566918	28.628	-0.825125	0.0551019	#N/A	hypothetical protein
EHI_161170	0	0	0	0	14.6151	0	0	4.8717	#DIV/0!	#DIV/0!	2.43585	-4.70987	0.0551083	#N/A	nuclear localization sequence-binding protein, putative
EHI_167070	211.388	196.981	181.84	160.954	144.864	118.997	196.736	141.605	0.71977	1.38933	169.17	0.472545	0.055226	0.278675	tRNA nucleotidyltransferase, putative
EHI_181210	566.716	676.817	467.4	502.711	351.232	357.642	570.311	403.862	0.708142	1.41215	487.086	0.497091	0.0552283	0.278675	hypothetical protein
EHI_139080	3.37301	4.27934	5.21625	10.5783	10.6412	13.363	4.28953	11.5275	2.68735	0.372113	7.90851	-1.41152	0.0554484	#N/A	longevity-assurance family protein
EHI_081630	5221.65	4306.11	6296.43	6001.2	8056.28	7556.85	5274.73	7204.78	1.3659	0.732115	6239.75	-0.449757	0.0556318	0.280281	hypothetical protein
EHI_013160	34.8461	41.6237	55.4858	67.7434	57.4182	86.9767	43.9852	70.7128	1.60765	0.622026	57.349	-0.676288	0.0556505	0.280281	hypothetical protein
EHI_031220	478.977	445.147	230.442	329.124	174.034	215.722	384.855	239.627	0.622641	1.60606	312.241	0.682069	0.0558069	0.280456	DNA repair protein RAD51, putative
EHI_189300	29.2344	72.7937	57.4198	64.5638	99.4853	107.729	53.1493	90.5925	1.70449	0.586685	71.8709	-0.765752	0.0558258	0.280456	glycogen phosphorylase, putative
EHI_119950	613.895	589.557	238.245	345.388	245.633	297.977	480.566	296.333	0.616633	1.62171	388.449	0.69628	0.0558414	0.280456	leucine-rich repeat containing protein
EHI_015110	24.7338	19.2432	40.8266	46.0501	61.0553	42.2371	28.2679	49.7808	1.76104	0.567847	39.0243	-0.804973	0.0558658	#N/A	Rho guanine nucleotide exchange factor, putative
EHI_129850	174.279	384.245	102.64	108.832	82.1333	165.266	220.388	118.744	0.538794	1.856	169.566	0.891449	0.0559508	0.280731	hypothetical protein
EHI_052400	14567.6	12841.7	5578.77	8958.49	5522.06	5853.65	10996	6778.07	0.616411	1.6223	8887.05	0.697978	0.0560004	0.280731	elongation factor 1-alpha 1
EHI_012580	238.394	350.418	115.85	174.063	77.0659	145.225	234.887	132.118	0.562472	1.77787	183.503	0.828762	0.0560695	0.280817	hypothetical protein, conserved
EHI_099290	32.6061	29.959	37.3883	48.1023	54.157	56.515	33.3178	52.9247	1.58848	0.629532	43.1213	-0.663047	0.0560721	#N/A	aminoalcoholphosphotransferase, putative
EHI_161010	52.8479	79.2366	63.5283	82.9425	85.9084	138.402	65.2043	102.417	1.57072	0.636652	83.8109	-0.649791	0.0562792	0.28085	anaerobic glycerol-3-phosphate dehydrogenase subunit A, putative
EHI_166370	188.901	156.307	58.2961	103.142	52.145	65.6443	134.501	73.6436	0.547531	1.82638	104.072	0.865322	0.0563108	0.28085	hypothetical protein
EHI_041950	741.011	474.465	427.414	478.756	315.446	296.061	547.63	363.421	0.663625	1.50687	455.525	0.590545	0.0563142	0.28085	vacuolar protein sorting-associated protein 35 , putative
EHI_011800	109.056	81.2676	160.743	160.336	215.024	163.684	117.022	179.682	1.53545	0.651275	148.352	-0.61457	0.0563476	0.28085	hypothetical protein
EHI_008130	75.3083	152.558	119.589	45.739	83.7776	81.8981	115.818	70.4716	0.608467	1.64348	93.145	0.718991	0.0563582	0.28085	Myb family DNA-binding protein, SHAQKYF family
EHI_068020	41.5873	24.5339	63.2508	62.8657	79.9069	77.7822	43.124	73.5182	1.70481	0.586576	58.3211	-0.760199	0.056389	0.28085	hypothetical protein
EHI_137670	35.982	67.4685	28.7234	22.1936	19.2978	29.7168	44.058	23.7361	0.538747	1.85616	33.897	0.889601	0.0564741	#N/A	heat shock protein 70, putative
EHI_050380	107.943	94.2146	115.725	144.602	164.151	136.408	105.961	148.387	1.40039	0.714087	127.174	-0.484487	0.0565782	0.281331	hypothetical protein
EHI_129340	373.308	381.185	134.016	209.272	106.184	192.748	296.17	169.401	0.571974	1.74833	232.785	0.804568	0.0565898	0.281331	hypothetical protein
EHI_165190	4.49642	1.06754	2.60164	7.63885	10.6988	8.27738	2.72186	8.87169	3.25942	0.306803	5.79678	-1.7156	0.0565994	#N/A	hypothetical protein
EHI_085980	945.688	649.267	566.051	664.852	365.288	383.755	720.335	471.298	0.654276	1.52841	595.817	0.611352	0.0567362	0.281545	glycogen synthase, putative
EHI_088020	3052.65	1569.91	2085.48	3871.61	3404.58	2630.13	2236.01	3302.11	1.47678	0.677148	2769.06	-0.5626	0.0567373	0.281545	alcohol dehydrogenase, putative
EHI_175400	665.681	666.276	124.502	244.324	53.0371	158.716	485.486	152.026	0.313141	3.19345	318.756	1.67484	0.0568598	0.281853	hypothetical protein, conserved
EHI_049690	5189.82	6176.77	3536.47	3596.55	3519.59	3590.15	4967.69	3568.76	0.718395	1.39199	4268.23	0.477023	0.056904	0.281853	galactose-specific adhesin light subunit, putative
EHI_140510	647.675	622.194	379.486	489.184	293.345	309.488	549.785	364.006	0.662088	1.51037	456.895	0.593838	0.0571725	0.282597	hypothetical protein
EHI_182590	1641.96	1733.26	1753.42	1701.35	2445.6	3056.69	1709.55	2401.21	1.40459	0.711951	2055.38	-0.489828	0.0572015	0.282597	Ribosomal protein S30, putative
EHI_137710	725.225	729.945	435.776	495.009	430.979	395.225	630.315	440.404	0.698705	1.43122	535.36	0.516095	0.0572117	0.282597	RNA recognition motif domain containing protein
EHI_030420	190.036	215.329	135.836	139.108	93.5143	132.052	180.4	121.558	0.673825	1.48407	150.979	0.567646	0.057356	0.28284	tyrosine kinase, putative
EHI_178080	1307.64	1061.62	828.821	895.295	620.559	753.759	1066.03	756.538	0.709681	1.40908	911.282	0.494217	0.0573658	0.28284	hypothetical protein
EHI_075670	3.37334	2.14207	9.57557	17.3748	17.3636	8.19522	5.03033	14.3112	2.84498	0.351496	9.67076	-1.47285	0.0573739	#N/A	hypothetical protein
EHI_127960	16.8637	21.3784	39.9516	37.3986	56.2292	48.4385	26.0646	47.3554	1.81685	0.550403	36.71	-0.845816	0.0574779	#N/A	transcriptional regulator cudA, putative
EHI_024350	413.79	339.451	154.915	219.935	155.386	183.479	302.719	186.267	0.615313	1.62519	244.493	0.698641	0.0575033	0.283088	hypothetical protein
EHI_181510	59.5779	56.5845	38.1613	33.431	18.4754	37.2375	51.4412	29.7146	0.577642	1.73118	40.5779	0.788507	0.0575127	#N/A	RecF/RecN/SMC domain containing protein
EHI_148440	155.171	156.339	91.3815	106.106	76.2464	79.9535	134.297	87.4355	0.651059	1.53596	110.866	0.615217	0.0575393	0.283088	serine/threonine-protein kinase, putative
EHI_101630	69.7163	185.307	79.2248	56.0031	54.9716	79.8803	111.416	63.6183	0.570998	1.75132	87.5171	0.807986	0.0575931	0.283088	hypothetical protein, conserved
EHI_118190	194.431	170.576	236.39	223.428	348.372	288.812	200.466	286.871	1.43102	0.698801	243.668	-0.515167	0.0576344	0.283088	hypothetical protein
EHI_048210	191.104	150.586	200.424	216.105	282.728	253.169	180.705	250.667	1.38717	0.720895	215.686	-0.470903	0.0576787	0.283088	splicing factor, arginine/serine-rich, putative
EHI_147690	59.589	37.4384	70.4067	78.8157	122.906	71.9885	55.8114	91.2366	1.63473	0.611722	73.524	-0.705576	0.0578247	0.283303	hypothetical protein
EHI_033350	38.2286	29.9651	31.3092	51.9857	52.196	52.3722	33.1676	52.1846	1.57336	0.635582	42.6761	-0.656887	0.0578259	#N/A	RNA-binding protein, putative
EHI_201300	40.4757	44.9279	39.9859	49.0259	61.9305	91.5173	41.7965	67.4912	1.61476	0.619287	54.6439	-0.690317	0.0578724	0.283303	hypothetical protein
EHI_038280	466.652	572.028	235.952	337.063	238.168	227.303	424.877	267.511	0.62962	1.58826	346.194	0.666062	0.0579807	0.283303	hypothetical protein
EHI_025380	85.4531	67.4307	116.559	118.466	148.803	135.494	89.8142	134.255	1.49481	0.668984	112.034	-0.574971	0.0579888	0.283303	hypothetical membrane-spanning protein
EHI_042260	192.263	374.474	170.414	149.099	133.471	182.923	245.717	155.164	0.631476	1.58359	200.441	0.662457	0.0580225	0.283303	NADP-dependent alcohol dehydrogenase, putative
EHI_169600	78.6215	53.1155	106.944	98.7949	155.497	123.835	79.5603	126.042	1.58423	0.63122	102.801	-0.658674	0.0581225	0.283303	hypothetical protein
EHI_131470	153.94	160.835	226.516	175.495	309.713	347.082	180.43	277.43	1.5376	0.650363	228.93	-0.616564	0.0581323	0.283303	ribosome biogenesis protein Nop10, putative
EHI_142960	335.075	239.823	356.755	445.402	492.428	365.1	310.551	434.31	1.39851	0.715044	372.431	-0.483281	0.0582001	0.283303	hypothetical protein
EHI_124420	282.162	212.541	249.028	310.829	388.572	314.081	247.91	337.828	1.3627	0.733837	292.869	-0.446901	0.0582155	0.283303	hypothetical protein
EHI_006090	74.2124	111.368	78.3295	51.1288	44.3935	72.7719	87.97	56.0981	0.637696	1.56815	72.034	0.649856	0.0582525	0.283303	hypothetical protein
EHI_126130	71.9367	38.4034	84.9156	19.0528	48.7177	39.4039	65.0852	35.7248	0.548893	1.82185	50.405	0.869637	0.0583008	0.283303	hypothetical protein
EHI_197440	2084.67	1952.95	399.416	791.648	218.184	507.569	1479.01	505.8	0.341985	2.92411	992.407	1.54788	0.0584422	0.283734	hypothetical protein
EHI_184670	0	0	0.867474	1.91143	5.83177	3.10154	0.289158	3.61491	12.5015	0.0799903	1.95204	-3.31549	0.0585649	#N/A	GTP-binding protein EhRabX29, putative
EHI_045130	124.807	154.131	100.905	101.139	74.3968	81.0849	126.614	85.54	0.675596	1.48018	106.077	0.562976	0.0587301	0.284875	hypothetical protein
EHI_121500	65.2201	87.8583	44.4154	44.4587	31.8027	42.9749	65.8313	39.7454	0.603747	1.65632	52.7883	0.723777	0.0588586	0.2851	hypothetical protein
EHI_104580	402.484	301.465	544.62	538.139	724.014	549.149	416.19	603.767	1.4507	0.689321	509.978	-0.535548	0.0588822	0.2851	hypothetical protein
EHI_095300	20.2246	13.8353	6.04962	4.72888	1.95977	7.3089	13.3698	4.66585	0.348983	2.86547	9.01785	1.5126	0.0588831	#N/A	hypothetical protein
EHI_099270	486.865	594.132	243.602	328.614	222.145	288.292	441.533	279.683	0.633437	1.57869	360.608	0.657555	0.0590725	0.285765	hypothetical protein
EHI_119280	40.4766	35.3094	56.5184	59.6503	73.4955	75.0067	44.1015	69.3842	1.57329	0.635613	56.7428	-0.645721	0.0592257	0.28578	hypothetical protein, conserved domain containing
EHI_158070	147.163	188.196	166.619	67.9106	106.068	150.752	167.326	108.244	0.646903	1.54583	137.785	0.630772	0.0592313	0.28578	hypothetical protein
EHI_101730	94.4276	24.5624	127.535	111.858	159.359	202.567	82.1749	157.928	1.92185	0.520331	120.051	-0.938804	0.0592348	0.28578	surface antigen ariel1, putative
EHI_141030	29.2295	18.1657	14.7591	39.274	42.6917	28.8857	20.7181	36.9505	1.78349	0.5607	28.8343	-0.848216	0.0592369	#N/A	hypothetical protein, conserved
EHI_023080	429.515	460.248	272.265	317.852	240.588	244.289	387.343	267.577	0.690801	1.4476	327.46	0.532042	0.0593044	0.28586	WD domain containing protein
EHI_039080	17.9902	21.4077	27.8365	36.6056	41.5436	36.9472	22.4115	38.3655	1.71187	0.584158	30.3885	-0.765847	0.0593054	#N/A	hypothetical protein
EHI_097750	29.2332	28.8902	27.8252	42.3357	41.5806	55.4805	28.6495	46.4656	1.62186	0.616574	37.5576	-0.697396	0.0593094	#N/A	hypothetical protein, conserved
EHI_125770	37.1051	59.9474	49.5895	24.0906	33.8061	30.7801	48.8807	29.5589	0.604715	1.65367	39.2198	0.727597	0.0594262	#N/A	hypothetical protein, conserved
EHI_158940	66.3273	38.4589	42.5277	73.6962	82.5249	72.2717	49.1046	76.1642	1.55106	0.64472	62.6344	-0.638739	0.0594336	0.286201	G-box-binding factor, putative
EHI_105350	196.735	131.409	460.027	403.021	602.821	377.804	262.724	461.215	1.75551	0.569634	361.97	-0.809718	0.0594814	0.286201	hypothetical protein
EHI_080880	1061.19	1045.58	470.272	631.154	484.784	556.93	859.017	557.623	0.649141	1.5405	708.32	0.622632	0.0596611	0.286561	hypothetical protein
EHI_062840	75.332	67.4138	106.959	106.819	130.527	133.544	83.2349	123.63	1.48532	0.673257	103.433	-0.565011	0.0596625	0.286561	UDP-N-acetylglucosamine--dolichyl-phosphate N-acetylglucosaminephosphotransferase, putative
EHI_065220	23.6035	26.6649	8.66361	11.4264	4.87352	8.29914	19.644	8.19968	0.417413	2.39571	13.9218	1.2481	0.0597714	#N/A	hypothetical protein
EHI_015290	3564.05	2782.89	2990.5	2864.87	1793.89	2095.76	3112.48	2251.51	0.72338	1.3824	2681.99	0.467089	0.059833	0.287124	C2 domain protein, putative
EHI_005890	14466.2	15700.5	4282.71	8232.76	4359.62	6943.65	11483.2	6512.01	0.567092	1.76338	8997.58	0.818304	0.0601693	0.288481	60S ribosomal protein L3, putative
EHI_137980	313.675	191.404	352.761	396.506	464.93	380.913	285.947	414.116	1.44823	0.690499	350.032	-0.533181	0.0602416	0.288571	protein kinase, putative
EHI_169070	220.388	277.342	230.63	184.24	167.934	187.582	242.787	179.919	0.741058	1.34942	211.353	0.432237	0.0604095	0.289118	hypothetical protein
EHI_089770	246.18	243.406	329.553	155.658	222.713	203.811	273.046	194.06	0.710724	1.40702	233.553	0.494643	0.060635	0.289413	hypothetical protein
EHI_045520	39.3508	68.4507	16.5129	23.0589	20.329	17.4892	41.4381	20.2924	0.489703	2.04205	30.8653	1.02214	0.0606428	#N/A	hypothetical protein
EHI_000260	157.417	202.339	87.8777	96.389	31.8676	113.857	149.211	80.7046	0.540874	1.84886	114.958	0.88577	0.0606817	0.289413	RNA recognition motif domain containing protein
EHI_139010	1953.44	1499.55	2540.87	2361.14	3095.99	2939.42	1997.95	2798.85	1.40086	0.713848	2398.4	-0.48601	0.0606891	0.289413	hypothetical protein
EHI_058680	58.4597	74.8091	19.9711	29.7071	19.3993	28.8749	51.08	25.9937	0.508883	1.96509	38.5369	0.968263	0.0607099	#N/A	splicing factor, putative
EHI_198910	58.4597	74.8091	19.9711	29.7071	19.3993	28.8749	51.08	25.9937	0.508883	1.96509	38.5369	0.968263	0.0607099	#N/A	splicing factor, putative
EHI_069220	191.161	189.635	59.2166	122.721	54.9398	55.2631	146.671	77.6414	0.529358	1.88908	112.156	0.914474	0.0607966	0.289413	hypothetical protein
EHI_098490	56.1902	40.4874	38.0733	55.0435	71.3383	85.3379	44.917	70.5732	1.57119	0.636459	57.7451	-0.655558	0.0607989	0.289413	vesicle-associated membrane protein, putative
EHI_199660	2153.86	1322.15	1504.46	2688.8	2262.84	2011.97	1660.16	2321.21	1.39818	0.715214	1990.68	-0.483813	0.0608099	0.289413	hypothetical protein
EHI_117890	315.892	249.937	410.435	389.303	512.859	477.258	325.422	459.807	1.41296	0.707736	392.614	-0.497056	0.0609286	0.289413	Rab family GTPase
EHI_192550	2.2483	3.20426	1.73541	6.69512	8.74248	8.26485	2.39599	7.90082	3.29752	0.303258	5.1484	-1.73531	0.0609432	#N/A	hypothetical protein
EHI_020230	71.966	116.767	71.3989	50.229	51.0991	65.5197	86.7108	55.6159	0.641396	1.5591	71.1633	0.639892	0.0609442	0.289413	hypothetical protein
EHI_018620	32.606	75.9656	65.2104	25.0112	33.8502	41.1048	57.9273	33.322	0.575239	1.73841	45.6247	0.802576	0.0609545	0.289413	hypothetical protein
EHI_088480	7.86853	16.0102	13.0056	20.9958	25.2985	25.8804	12.2948	24.0582	1.95678	0.511043	18.1765	-0.961876	0.0609703	#N/A	acetyltransferase, GNAT family
EHI_040260	204.653	215.327	80.9783	118.817	74.2353	104.417	166.986	99.1565	0.593801	1.68407	133.071	0.749147	0.0610556	0.289623	HEAT repeat domain containing protein
EHI_035460	4853.2	3994.48	5824.62	5047.34	7793.67	7761.37	4890.77	6867.46	1.40417	0.712165	5879.11	-0.489618	0.0611062	0.289623	40S ribosomal protein S13, putative
EHI_049960	10.12	10.7104	11.3167	26.0628	19.2925	18.4388	10.7157	21.2647	1.98444	0.50392	15.9902	-0.986837	0.061118	#N/A	hypothetical protein
EHI_114220	292.369	308.612	245.624	250.42	158.966	191.272	282.202	200.219	0.709491	1.40946	241.21	0.494094	0.0611752	0.289695	hypothetical protein, conserved
EHI_182050	17.9897	10.7001	28.6949	27.9036	40.613	40.0686	19.1282	36.1951	1.89223	0.528476	27.6616	-0.904935	0.0613525	#N/A	hypothetical protein
EHI_048610	222.641	240.982	157.561	166.023	138.911	130.101	207.061	145.011	0.700332	1.42789	176.036	0.511219	0.0613579	0.29017	ankyrin repeat protein
EHI_096580	115.776	245.424	78.8784	79.1437	53.5516	111.89	146.693	81.5283	0.555776	1.79929	114.111	0.846522	0.0613832	0.29017	hypothetical protein
EHI_054260	909.608	785.444	909.615	682.353	679.665	681.021	868.222	681.013	0.784376	1.2749	774.618	0.350537	0.0614626	0.290291	dolichol monophosphate mannose synthase, putative
EHI_091690	29.2235	22.4005	4.33225	3.81004	1.94895	12.4451	18.6521	6.06805	0.325328	3.07382	12.3601	1.61987	0.0614856	#N/A	hypothetical protein
EHI_023600	1209.91	1138.58	591.984	820.634	428.239	631.944	980.158	626.939	0.639631	1.5634	803.549	0.644167	0.0615899	0.290422	adaptor protein (AP) family protein
EHI_128150	230.27	245.547	267.548	264.841	368.518	390.801	247.788	341.387	1.37774	0.725829	294.588	-0.460811	0.0615981	0.290422	hypothetical protein
EHI_125030	12.3687	12.85	8.70315	6.75257	3.86043	1.025	11.3073	3.87933	0.343082	2.91475	7.59331	1.52823	0.0616864	#N/A	P-glycoprotein 5, putative
EHI_022890	392.345	309.821	470.431	515.946	515.483	560.549	390.866	530.659	1.35765	0.736566	460.762	-0.43978	0.061771	0.290982	hypothetical protein
EHI_152170	182.158	212.029	137.513	118.66	67.5542	151.691	177.233	112.635	0.635518	1.57352	144.934	0.653518	0.0619276	0.291295	chitinase Jessie 3, putative
EHI_078170	251.886	265.735	119.321	176.906	100.21	114.577	212.314	130.565	0.61496	1.62612	171.439	0.698981	0.0619456	0.291295	leucine-rich repeat domain-containing protein
EHI_002560	37.1059	83.5171	17.4044	18.3226	18.3414	28.7082	46.0091	21.7908	0.473618	2.1114	33.8999	1.07455	0.0621117	#N/A	heat shock protein 70, putative
EHI_188720	7963.57	6204.15	9570.21	10277.2	12198.3	9728.42	7912.64	10734.6	1.35664	0.737114	9323.63	-0.439982	0.0621525	0.292014	hypothetical protein
EHI_110560	148.433	192.883	117.587	129.563	74.1832	97.1688	152.968	100.305	0.655726	1.52503	126.636	0.606878	0.0622845	0.292379	hypothetical protein
EHI_077290	34.8583	20.3526	20.8956	42.4918	58.8222	31.7427	25.3688	44.3522	1.7483	0.571985	34.8605	-0.814592	0.0623233	#N/A	hypothetical protein, conserved
EHI_057850	1775.01	1623.25	929.181	1228.53	800.68	883.649	1442.48	970.952	0.673112	1.48564	1206.72	0.570595	0.0623759	0.292546	40S ribosomal protein S4, putative
EHI_083560	343.899	352.765	321.995	382.789	436.527	557.357	339.553	458.891	1.35146	0.739942	399.222	-0.434428	0.0624287	0.292546	ubiquitin-conjugating enzyme family protein
EHI_168040	24.7333	17.102	54.7135	54.6514	80.4749	46.3836	32.1829	60.5033	1.87998	0.53192	46.3431	-0.898308	0.0625918	0.292806	hypothetical protein
EHI_138040	163.041	188.45	104.427	104.151	82.0527	115.856	151.973	100.687	0.662533	1.50936	126.33	0.591519	0.0625927	0.292806	hypothetical protein, conserved
EHI_114000	32.6064	39.593	10.4353	13.4736	6.76773	16.4351	27.5449	12.2255	0.443838	2.25307	19.8852	1.16531	0.0626155	#N/A	hypothetical protein
EHI_200690	49.472	39.594	36.5246	24.062	23.2022	28.7593	41.8635	25.3412	0.605328	1.652	33.6023	0.721507	0.0629311	#N/A	cysteine protease, putative
EHI_027710	675.808	634.214	502.43	554.532	323.913	395.113	604.151	424.519	0.702671	1.42314	514.335	0.508409	0.0629317	0.294019	calcium-transporting P-type ATPase, putative
EHI_175090	637.485	651.376	615.35	778.338	774.364	864.074	634.737	805.592	1.26917	0.787914	720.164	-0.343972	0.0629818	0.294019	ribosome biogenesis protein, putative
EHI_148080	55.088	71.6166	49.5044	38.3556	23.2681	45.3487	58.7363	35.6575	0.607077	1.64724	47.1969	0.719633	0.0630158	0.294019	hypothetical protein
EHI_165180	48.3257	44.7617	36.3543	53.1916	70.313	75.9087	43.1472	66.4711	1.54057	0.649112	54.8092	-0.627189	0.0631527	0.294403	hypothetical protein
EHI_081660	149.342	151.753	241.204	212.013	308.811	274.714	180.766	265.179	1.46697	0.681675	222.973	-0.549255	0.0632265	0.294488	hypothetical protein
EHI_114150	346.339	344.982	322.205	298.581	246.752	192.402	337.842	245.912	0.72789	1.37383	291.877	0.457308	0.0632802	0.294488	P-glycoprotein-1
EHI_037140	1140.22	1168.8	578.19	804.763	488.754	597.777	962.403	630.431	0.65506	1.52658	796.417	0.609698	0.0634585	0.294872	receptor protein kinase, putative
EHI_175490	55.086	51.2838	92.8778	89.0403	113.563	106.309	66.4159	102.971	1.55039	0.644997	84.6933	-0.624712	0.0634721	0.294872	dual specificity protein phosphatase, putative
EHI_098410	202.404	231.395	201.139	164.216	125.334	171.983	211.646	153.844	0.726895	1.37571	182.745	0.460269	0.0635282	0.294878	WD domain containing protein
EHI_159560	11.2426	13.8981	14.7673	19.1884	36.8258	21.6328	13.3027	25.8823	1.94565	0.513968	19.5925	-0.955767	0.0637619	#N/A	cyclin C, putative
EHI_160960	438.451	476.68	515.824	355.623	381.118	372.187	476.985	369.642	0.774956	1.2904	423.314	0.368597	0.0638317	0.295766	RNA recognition motif domain containing protein
EHI_054760	50.5957	81.3182	28.6937	38.4833	20.3083	27.7427	53.5359	28.8448	0.538793	1.856	41.1903	0.88658	0.0638557	#N/A	peptidyl prolyl cis-trans isomerase, putative
EHI_152300	61.8371	59.896	85.1744	95.1265	115.19	94.64	68.9691	101.652	1.47388	0.678482	85.3107	-0.554354	0.0638635	0.295766	hypothetical protein
EHI_103900	105.69	176.57	26.0893	50.0507	27.0685	67.7876	102.783	48.3023	0.469944	2.12791	75.5427	1.08746	0.063925	0.295766	nucleosome-binding protein 1, putative
EHI_104700	94.4557	87.8475	88.8181	64.7282	62.6612	62.4396	90.3737	63.2763	0.700163	1.42824	76.825	0.513556	0.0639849	0.295766	hypothetical protein
EHI_132370	377.813	401.622	196.725	268.308	150.5	205.93	325.387	208.246	0.639994	1.56251	266.816	0.642336	0.0640134	0.295766	ccaat-box-binding transcription factor, putative
EHI_160880	159.666	190.57	157.49	141.709	98.4911	121.024	169.242	120.408	0.711454	1.40557	144.825	0.490522	0.0640487	0.295766	hypothetical protein
EHI_166810	7881.33	8630.24	1511.38	3159.45	1075.29	2228.39	6007.65	2154.38	0.358606	2.78858	4081.01	1.4795	0.0641713	0.296078	elongation factor 2
EHI_134000	146.18	230.303	80.9693	91.74	69.4316	111.616	152.484	90.929	0.596319	1.67696	121.706	0.743897	0.0643184	0.296326	regulator of nonsense transcripts, putative
EHI_092330	80.9549	88.8286	98.2808	75.1005	57.0231	47.2318	89.3548	59.7852	0.669076	1.4946	74.57	0.580266	0.0643349	0.296326	phosphopantothenoylcysteine decarboxylase/phosphopantothenate--cysteine ligase, putative
EHI_129750	1941.47	1307.51	1797.31	2135.77	2276.12	2305.93	1682.1	2239.27	1.33124	0.75118	1960.68	-0.412714	0.0644438	0.296467	Rho family GTPase
EHI_012150	33.7286	41.704	49.5274	55.6897	68.7653	68.9693	41.6534	64.4747	1.54789	0.646041	53.0641	-0.623285	0.0644757	0.296467	hypothetical protein, conserved
EHI_186020	850.1	1028.44	692.246	742.885	601.573	512.849	856.929	619.102	0.722466	1.38415	738.016	0.468369	0.0645473	0.296543	DNA-directed RNA polymerase subunit, putative
EHI_126140	17479	16631.9	12087.9	12395.8	11392.3	11134.8	15399.6	11641	0.755926	1.32288	13520.3	0.403632	0.0646508	0.296766	60S ribosomal protein L9, putative
EHI_193290	193.408	216.387	90.5512	105.276	68.4592	129.005	166.782	100.913	0.605061	1.65273	133.848	0.72288	0.0650389	0.298293	hypothetical protein
EHI_007040	91.0809	160.669	65.2944	80.1396	45.3286	62.4724	105.681	62.6469	0.59279	1.68694	84.1642	0.751679	0.0651049	0.298342	hypothetical protein
EHI_172160	311.408	366.539	267.417	238.56	176.564	261.992	315.122	225.705	0.716248	1.39616	270.414	0.480919	0.0652421	0.298502	hypothetical protein
EHI_199170	299.067	241.727	185.997	215.248	140.352	136.809	242.264	164.136	0.677511	1.47599	203.2	0.55934	0.0652505	0.298502	hypothetical protein, conserved
EHI_030150	327.206	307.298	221.034	225.653	218.17	160.974	285.179	201.599	0.70692	1.41459	243.389	0.498111	0.0655558	0.299506	hypothetical protein, conserved
EHI_083660	174.288	238.826	163.643	147.654	126.389	137.297	192.252	137.113	0.713193	1.40214	164.683	0.486361	0.0655812	0.299506	hypothetical protein
EHI_086000	0	3.20214	2.60127	7.63565	9.72931	5.17551	1.93447	7.51349	3.884	0.257467	4.72398	-1.92902	0.0656465	#N/A	hypothetical protein
EHI_107930	197.847	112.124	207.333	206.453	295.456	266.71	172.434	256.206	1.48582	0.67303	214.32	-0.569801	0.0656494	0.299564	hypothetical protein
EHI_186120	119.182	121.984	44.3476	64.4709	27.0741	63.6952	95.171	51.7467	0.543724	1.83917	73.4589	0.875895	0.0657438	0.299741	hypothetical protein
EHI_039480	844.466	1046.48	516.255	663.301	487.054	478.288	802.4	542.881	0.676571	1.47804	672.641	0.562932	0.0658247	0.299856	Rho guanine nucleotide exchange factor, putative
EHI_011190	50.5981	49.2442	77.4323	75.1711	111.068	87.201	59.0915	91.1466	1.54246	0.648313	75.1191	-0.618619	0.0659862	0.300263	hypothetical protein
EHI_008690	191.143	238.654	80.8835	112.641	78.2913	113.982	170.227	101.638	0.597074	1.67483	135.932	0.741535	0.0660255	0.300263	hypothetical protein
EHI_028540	24.7361	9.63136	38.2656	41.3921	48.333	47.2417	24.211	45.6556	1.88574	0.530296	34.9333	-0.902397	0.0660781	#N/A	hypothetical protein
EHI_017010	138.301	137.022	113.098	105.996	84.0339	85.16	129.474	91.7299	0.708484	1.41146	110.602	0.494589	0.0661921	0.300766	hypothetical protein
EHI_154310	13.4759	23.3593	17.2394	27.2477	29.5597	39.936	18.0249	32.2478	1.78907	0.558949	25.1364	-0.835814	0.0664429	#N/A	hypothetical protein
EHI_087790	187.77	200.133	161.773	147.315	132.408	123.212	183.225	134.312	0.73304	1.36418	158.768	0.446014	0.0664443	0.301658	hypothetical protein
EHI_049040	120.301	90.9135	162.527	166.231	186.821	189.28	124.58	180.777	1.45109	0.689138	152.679	-0.533044	0.0665487	0.301878	hypothetical protein
EHI_182890	199.014	212.97	347.888	317.709	450.411	345.021	253.29	371.047	1.46491	0.682637	312.169	-0.548358	0.0666249	0.301969	COP9 signalosome complex subunit 1, putative
EHI_072510	38.2169	25.6118	0.86686	4.76896	1.94693	11.3937	21.5652	6.03652	0.279919	3.57246	13.8009	1.83495	0.0666553	#N/A	hypothetical protein
EHI_038130	40.4749	119.782	62.5712	24.976	0.968183	0	74.2761	8.64805	0.116431	8.58877	41.4621	3.10045	0.0666666	#N/A	hypothetical protein
EHI_148360	103.397	125.8	95.2487	121.697	182.481	159.989	108.148	154.722	1.43065	0.698984	131.435	-0.517895	0.0667895	0.302454	hypothetical protein
EHI_183400	66.3321	8.5534	22.5876	48.9445	144.364	37.0748	32.491	76.7944	2.36356	0.423091	54.6427	-1.24664	0.066844	0.302454	galactose-inhibitable lectin 35 kDa subunit precursor, putative
EHI_040690	56.2236	73.9195	24.3811	32.8458	24.1012	27.6382	51.5081	28.1951	0.547392	1.82685	39.8516	0.862373	0.0671222	#N/A	phosphatidylinositol 3-kinase, putative
EHI_175040	956.884	890.871	551.735	659.67	500.013	530.036	799.83	563.24	0.704199	1.42005	681.535	0.505087	0.0673069	0.304293	hypothetical protein
EHI_165220	314.849	486.31	169.773	271.35	116.686	180.228	323.644	189.421	0.585277	1.70859	256.532	0.771663	0.0673857	0.304394	hypothetical protein
EHI_008400	37.1011	42.768	59.0769	62.3852	72.662	79.2931	46.3153	71.4468	1.54262	0.648249	58.8811	-0.616665	0.0675312	0.304795	hypothetical protein
EHI_197000	89.9401	58.7931	46.0335	32.6085	42.652	44.3103	64.9222	39.8569	0.613918	1.62888	52.3896	0.698927	0.0676835	0.305227	phosphatidylinositol-3,4,5-trisphosphate3-phosphatase, putative
EHI_094680	119.178	80.2283	43.4629	53.8323	32.9006	53.4708	80.9565	46.7346	0.57728	1.73226	63.8456	0.787753	0.0678458	0.30533	chaperone clpB, putative
EHI_060860	4695.13	2734.92	3760.75	4593.11	6374.03	4757.59	3730.26	5241.58	1.40515	0.711668	4485.92	-0.490762	0.0679611	0.30533	D-3-phosphoglycerate dehydrogenase, putative
EHI_134740	729.56	370.542	1121.68	982.562	1446.18	1139.2	740.594	1189.31	1.60589	0.622706	964.954	-0.682707	0.0679613	0.30533	NADPH-dependent FMN reductase domain containing protein
EHI_056510	177.616	230.696	83.2978	120.503	75.7731	101.252	163.87	99.1761	0.605213	1.65231	131.523	0.721648	0.0679821	0.30533	hypothetical protein
EHI_152850	30.3575	21.3998	49.5626	50.9924	66.7252	53.4285	33.7733	57.0487	1.68917	0.592008	45.411	-0.745293	0.0679896	0.30533	histidine acid phosphatase family protein
EHI_103490	11.2432	9.62717	19.9924	27.8753	28.0639	22.6239	13.6209	26.1877	1.92261	0.520127	19.9043	-0.925951	0.0680796	#N/A	hypothetical protein, conserved
EHI_140670	111.32	137.089	50.488	73.3544	34.7292	62.493	99.6325	56.8589	0.570686	1.75228	78.2457	0.805845	0.0681021	0.305343	DNA replication licensing factor, putative
EHI_028880	521.691	387.268	936.281	826.939	1057.44	931.389	615.08	938.588	1.52596	0.655325	776.834	-0.608619	0.0681059	0.305343	geranylgeranyl pyrophosphate synthetase, putative
EHI_123250	158.544	186.316	186.237	137.922	136.098	117.893	177.032	130.638	0.737932	1.35514	153.835	0.439	0.0682942	0.305933	hypothetical protein, conserved
EHI_049470	137.184	92.1222	58.3336	73.3951	31.8218	61.4373	95.8801	55.5514	0.579384	1.72597	75.7157	0.783888	0.0685191	0.306452	hypothetical protein
EHI_148090	165.285	178.757	106.129	121.383	86.9479	95.4419	150.057	101.258	0.674794	1.48193	125.657	0.564139	0.0685238	0.306452	hypothetical protein
EHI_015430	52.8405	43.8335	32.1416	81.5574	58.1422	60.773	42.9385	66.8242	1.55628	0.642559	54.8814	-0.646302	0.0685922	0.306504	hypothetical protein
EHI_188050	32.6094	48.2044	51.3695	37.6655	18.3208	19.4541	44.0611	25.1468	0.570726	1.75215	34.6039	0.811335	0.0687577	#N/A	myotubularin, putative
EHI_153370	211.4	245.314	106.225	130.394	111.844	121.832	187.647	121.357	0.646732	1.54623	154.502	0.625889	0.0687649	0.307021	hypothetical protein
EHI_039600	78.71	85.6662	91.3825	101.287	143.803	118.902	85.2529	121.33	1.42318	0.702651	103.292	-0.507385	0.0688601	0.307035	hypothetical protein
EHI_187130	66.3435	77.1296	48.7594	41.5334	47.2444	33.7852	64.0775	40.8543	0.637577	1.56844	52.4659	0.643621	0.0688931	0.307035	hypothetical protein, conserved domain containing
EHI_178610	12.3694	15.001	9.58038	8.69996	2.89077	2.0461	12.3169	4.54561	0.369054	2.70963	8.43126	1.42724	0.0689202	#N/A	tyrosine kinase, putative
EHI_095480	154.039	97.3891	36.5286	36.5858	32.8619	78.0384	95.9856	49.162	0.512181	1.95243	72.5738	0.962983	0.068942	0.307035	hypothetical protein
EHI_117840	138.303	119.917	87.8877	88.707	79.1666	67.6785	115.369	78.5174	0.680575	1.46935	96.9433	0.550583	0.0690745	0.307035	hypothetical protein
EHI_164620	47.226	108.153	41.7748	26.0451	55.9771	20.5003	65.7181	34.1742	0.520012	1.92303	49.9461	0.939387	0.0690812	0.307035	leucine rich repeat protein
EHI_037160	488.777	328.92	467.654	484.532	790.405	556.184	428.45	610.374	1.42461	0.701947	519.412	-0.510351	0.0691428	0.307035	hypothetical protein
EHI_013050	301.339	269.77	237.515	236.108	180.61	175.433	269.542	197.383	0.732293	1.36557	233.462	0.447865	0.069167	0.307035	RhoGAP domain containing protein
EHI_020490	2.24853	2.13822	10.4243	11.514	20.3498	10.3005	4.93701	14.0548	2.84681	0.35127	9.49589	-1.46543	0.0693595	#N/A	hypothetical protein, conserved
EHI_069120	6.74599	5.34895	13.04	17.3075	14.5123	23.6452	8.37831	18.4883	2.20669	0.453168	13.4333	-1.11694	0.0693926	#N/A	N-acetylglucosaminyl transferase, putative
EHI_161900	140.532	133.63	217.156	216.8	283.974	210.172	163.773	236.982	1.44702	0.691077	200.378	-0.529829	0.0694167	0.307035	hypothetical protein
EHI_197520	1273.92	1284.34	446.206	750.178	434.862	637.524	1001.49	607.521	0.606618	1.64848	804.505	0.720621	0.0694405	0.307035	hypothetical protein
EHI_186980	82.0339	88.412	125.44	129.929	151.556	142.667	98.6287	141.384	1.43349	0.697596	120.006	-0.514054	0.0694467	0.307035	hypothetical protein
EHI_119530	172.037	179.886	101.818	111.872	59.848	115.851	151.247	95.857	0.633778	1.57784	123.552	0.656067	0.0694577	0.307035	kinesin, putative
EHI_192270	55.0967	71.7413	71.3606	40.5068	49.2284	42.0331	66.0662	43.9228	0.66483	1.50414	54.9945	0.591094	0.0694958	0.307035	hypothetical protein
EHI_015380	10592.5	8266.13	6386.97	7725.5	5418.93	4178.5	8415.2	5774.31	0.686176	1.45735	7094.76	0.543274	0.0695088	0.307035	immuno-dominant variable surface antigen
EHI_156100	16.861	19.2102	25.141	38.1608	33.0915	33.1376	20.404	34.7966	1.70538	0.58638	27.6003	-0.760896	0.0697318	#N/A	hypothetical protein
EHI_161000	87.6933	88.7415	64.2878	50.8639	58.1331	53.5525	80.2409	54.1832	0.675257	1.48092	67.212	0.562358	0.0698928	0.308479	ser/thr protein phosphatase family protein
EHI_131510	59.5832	50.2228	92.8957	82.3796	114.491	116.574	67.5673	104.482	1.54634	0.646689	86.0245	-0.621631	0.070063	0.308977	hypothetical protein
EHI_031950	43.8526	252.706	15.6649	5.78712	17.3738	42.0302	104.075	21.7304	0.208796	4.78936	62.9025	2.26035	0.0701379	0.309054	hypothetical protein
EHI_129490	70.837	93.1314	52.1987	42.3975	26.0799	60.5365	72.0557	43.0046	0.596825	1.67553	57.5302	0.743652	0.070216	0.309145	CXXC-rich protein
EHI_135780	213.64	208.799	154.034	129.236	156.373	129.175	192.158	138.261	0.719518	1.38982	165.21	0.472225	0.0702816	0.309157	hypothetical protein
EHI_105840	14.6152	11.7583	24.3188	25.8926	40.7162	27.8251	16.8974	31.478	1.86288	0.536802	24.1877	-0.883262	0.0703027	#N/A	hypothetical protein
EHI_096320	215.848	178.436	208.339	268.131	258.148	266.24	200.874	264.173	1.31512	0.760389	232.524	-0.394936	0.0703334	0.309157	hypothetical protein
EHI_161950	7.87033	7.48858	14.7788	12.5001	26.1216	25.7008	10.0459	21.4408	2.13429	0.46854	15.7434	-1.0741	0.0703342	#N/A	RhoGAP domain containing protein
EHI_148140	121.435	114.541	86.1276	84.7941	58.9217	75.9279	107.368	73.2146	0.681905	1.46648	90.2911	0.54925	0.0706158	0.310146	hypothetical protein
EHI_119600	354.211	432.834	244.701	289.883	202.415	222.083	343.915	238.127	0.6924	1.44425	291.021	0.528843	0.0707394	0.310369	ubiquitin carboxyl-terminal hydrolase domain containing protein
EHI_050980	89.9438	110.152	137.301	143.109	180.104	155.394	112.466	159.536	1.41853	0.704956	136.001	-0.500255	0.0708113	0.310369	hypothetical protein
EHI_198660	478.92	372.977	421.998	619.057	644.057	454.78	424.632	572.631	1.34854	0.741545	498.631	-0.431898	0.0708395	0.310369	hypothetical protein
EHI_142680	33.726	28.846	22.5674	39.249	49.507	47.4836	28.3798	45.4132	1.6002	0.624923	36.8965	-0.685784	0.0712695	#N/A	hypothetical protein
EHI_045580	165.263	227.656	182.365	230.064	249.22	313.406	191.761	264.23	1.37791	0.725736	227.996	-0.462106	0.0713296	0.312263	hypothetical protein
EHI_188770	100.021	71.3958	97.7951	117.731	126.022	136.272	89.7373	126.675	1.41162	0.708404	108.206	-0.49574	0.0714244	0.312424	hypothetical protein
EHI_166390	301.272	259.531	406.941	394.015	512.937	431.883	322.581	446.278	1.38346	0.722826	384.43	-0.466564	0.0714906	0.31246	hypothetical protein
EHI_110790	213.641	303.043	92.2523	154.339	90.7224	113.778	202.979	119.613	0.58929	1.69696	161.296	0.760752	0.0717065	0.313149	zinc finger domain containing protein
EHI_013870	184.387	229.952	191.202	145.079	145.207	160.489	201.847	150.259	0.74442	1.34333	176.053	0.425788	0.0718737	0.313394	dimethyladenosine transferase, putative
EHI_038860	6324.9	5677.08	7315.12	6472.32	9521.31	10320.5	6439.03	8771.37	1.36222	0.734096	7605.2	-0.445861	0.0719534	0.313394	40S ribosomal protein S28, putative
EHI_100490	247.335	229.823	308.331	344.286	354.804	341.106	261.83	346.732	1.32427	0.755136	304.281	-0.403282	0.071988	0.313394	hypothetical protein, conserved
EHI_098380	1094.1	992.99	698.26	725.255	617.153	712.678	928.45	685.028	0.737819	1.35535	806.739	0.437979	0.0719952	0.313394	Orn/Arg/Lys decarboxylase, putative
EHI_091710	22.4894	0	0	0.966039	0	1.02365	7.49647	0.66323	0.0884723	11.303	4.07985	3.49599	0.0721348	#N/A	repeat organellar protein, putative
EHI_194410	602.654	549.99	592.162	511.896	407.091	431.501	581.602	450.163	0.774005	1.29198	515.882	0.369522	0.0721748	0.313922	isopentenyl-diphosphate delta-isomerase, putative
EHI_128440	16.865	11.7682	9.56312	22.1182	24.1846	24.6701	12.7321	23.6576	1.85811	0.538182	18.1949	-0.906406	0.0721824	#N/A	cell division cycle protein 123 homolog, putative
EHI_119770	14.6125	6.40238	1.73359	2.86062	0	2.07203	7.58281	1.64422	0.216835	4.61181	4.61351	2.18943	0.0722871	#N/A	hypothetical protein
EHI_049300	226.009	252.697	93.9854	154.304	56.9527	115.853	190.897	109.036	0.571179	1.75076	149.967	0.806112	0.0723193	0.314165	RhoGAP domain containing protein
EHI_167480	101.117	71.2886	93.3128	107.752	151.966	122.238	88.5728	127.319	1.43745	0.695679	107.946	-0.523088	0.0724438	0.314165	hypothetical protein, conserved domain containing
EHI_199590	5658.17	11437.4	2706.05	3718.74	4107.65	3865.37	6600.54	3897.25	0.590445	1.69364	5248.9	0.760064	0.0724551	0.314165	70 kDa heat shock protein, putative
EHI_079280	155.164	90.9733	223.536	206.077	306.343	220.726	156.558	244.382	1.56097	0.640627	200.47	-0.639687	0.0725063	0.314165	hypothetical protein
EHI_177360	20.2373	18.18	24.3313	38.4159	34.8605	31.9041	20.9162	35.0602	1.67622	0.59658	27.9882	-0.739831	0.0725178	#N/A	hypothetical protein
EHI_178720	391.323	380.392	149.807	269.723	135.857	143.215	307.174	182.932	0.595531	1.67917	245.053	0.746021	0.072522	0.314165	hypothetical protein
EHI_071330	4.49696	7.48188	3.47375	0	1.9393	1.03084	5.15086	0.990048	0.19221	5.20264	3.07045	2.37673	0.0725235	#N/A	endonuclease V, putative
EHI_201230	31.479	18.1724	18.2397	37.4039	44.5907	32.9751	22.6304	38.3232	1.69344	0.590513	30.4768	-0.769946	0.0726379	#N/A	hypothetical protein
EHI_146200	119.166	133.56	169.275	144.599	239.709	229.09	140.667	204.466	1.45355	0.687972	172.566	-0.536584	0.0726599	0.314509	septum formation protein maf, putative
EHI_095180	2629.79	2016.37	2114.86	3058.65	3045.38	2628.44	2253.67	2910.82	1.29159	0.77424	2582.25	-0.369331	0.0728342	0.315011	hypothetical protein
EHI_042860	91.0811	226.011	0	0	0	5.12047	105.697	1.70682	0.0161482	61.9264	53.7021	5.95636	0.0730427	0.315659	heat shock protein, putative
EHI_000540	146.157	142.217	233.726	213.134	263.46	271.787	174.033	249.46	1.43341	0.697639	211.747	-0.515682	0.0731405	0.315829	hypothetical protein
EHI_201720	702.762	1250.6	446.418	440.693	517.434	575.207	799.928	511.111	0.638947	1.56508	655.519	0.645779	0.0732284	0.315955	fumarate hydratase class 1, putative
EHI_118280	1.12415	1.06809	5.20624	10.5209	5.82832	9.29795	2.46616	8.54906	3.46655	0.288471	5.50761	-1.73448	0.0733088	#N/A	Ras family protein
EHI_041960	222.618	219.31	137.357	148.082	96.745	148.033	193.095	130.953	0.678182	1.47453	162.024	0.558215	0.0735247	0.316812	haloacid dehalogenase-like hydrolase
EHI_049990	2.24807	16.0059	45.0733	25.7455	64.2619	68.377	21.1091	52.7948	2.50104	0.399833	36.952	-1.30606	0.0735353	#N/A	chaperone proteinDNAJ, putative
EHI_006800	200.132	166.893	239.077	245.22	302.794	276.515	202.034	274.843	1.36038	0.735089	238.438	-0.441968	0.0735882	0.316812	casein kinase, putative
EHI_140600	2284.81	2526.83	1398.38	1776.09	1090.94	1423.28	2070.01	1430.11	0.69087	1.44745	1750.06	0.533254	0.0736362	0.316812	T-complex protein 1 theta subunit, putative
EHI_058460	161.908	231.133	162.613	139.538	127.627	133.544	185.218	133.57	0.72115	1.38667	159.394	0.470657	0.0736623	0.316812	GTP-binding protein, putative
EHI_040700	842.217	685.519	423.977	540.695	358.774	432.19	650.571	443.887	0.682303	1.46562	547.229	0.550563	0.0737578	0.316971	coatomer protein gamma subunit, putative
EHI_071380	24.7323	33.1178	38.1888	20.0999	18.4461	17.5509	32.0129	18.699	0.584106	1.71202	25.356	0.780962	0.0738314	#N/A	hypothetical protein, conserved
EHI_054500	17.9874	20.3032	34.7281	34.4866	47.5408	43.3262	24.3396	41.7845	1.71673	0.582502	33.062	-0.765185	0.0739986	#N/A	hypothetical protein, conserved domain containing
EHI_086990	131.546	123.015	81.7088	88.4343	55.159	79.1817	112.09	74.2583	0.662489	1.50946	93.1741	0.590642	0.0740219	0.317852	hypothetical protein
EHI_188080	255.216	248.118	208.568	201.723	155.881	170.811	237.301	176.138	0.742257	1.34724	206.72	0.428397	0.0741432	0.317857	3' exoribonuclease family protein
EHI_001170	31.484	35.3371	27.8497	25.08	17.3725	6.15021	31.5569	16.2009	0.513386	1.94785	23.8789	0.954998	0.0741803	#N/A	hypothetical protein
EHI_094250	0	0	0	0	3.88088	5.15788	0	3.01292	#DIV/0!	#DIV/0!	1.50646	-4.0104	0.0741868	#N/A	hypothetical protein
EHI_168290	195.573	131.203	191.485	211.457	262.134	243.718	172.754	239.103	1.38407	0.722508	205.928	-0.467957	0.0744097	0.317857	hypothetical protein
EHI_021460	35.9822	25.7035	30.4659	40.5341	55.9567	49.1791	30.7172	48.5566	1.58076	0.632606	39.6369	-0.662091	0.074444	#N/A	hypothetical protein
EHI_013100	50.583	40.5564	45.0822	27.6698	0	24.8505	45.4072	17.5068	0.38555	2.5937	31.457	1.37572	0.074461	#N/A	AP-2 complex subunit beta-1, putative
EHI_192620	30.3519	22.4277	34.7054	35.3799	63.1522	46.5005	29.1617	48.3442	1.6578	0.603209	38.7529	-0.724297	0.0744644	#N/A	hypothetical protein
EHI_039820	133.804	107.057	214.905	203.372	277.161	202.079	151.922	227.537	1.49772	0.66768	189.73	-0.579271	0.0744773	0.317857	hypothetical protein
EHI_138360	192.277	243.07	167.093	155.289	149.606	132.24	200.813	145.712	0.725608	1.37815	173.263	0.460749	0.0745141	0.317857	ARF GTPase activating protein, putative
EHI_118260	811.87	809.923	382.272	552.632	274.735	449.34	668.022	425.569	0.637059	1.56971	546.795	0.649813	0.0745393	0.317857	formin homology 2 family protein
EHI_050450	43.8309	37.304	51.9388	51.3025	80.0668	73.8128	44.3579	68.394	1.54187	0.648563	56.376	-0.619459	0.0745604	0.317857	hypothetical protein
EHI_015270	26.9817	25.6513	42.5519	35.4683	66.9111	57.7326	31.7283	53.3707	1.68212	0.59449	42.5495	-0.740666	0.0745804	#N/A	N-acetylglucosaminyl-phosphatidylinositol de-N-acetylase, putative
EHI_182760	95.5727	103.823	96.554	66.46	72.4664	72.8762	98.65	70.6009	0.71567	1.39729	84.6255	0.482638	0.0745818	0.317857	hypothetical protein
EHI_065230	115.82	148.901	97.5175	86.927	70.3864	93.1684	120.746	83.494	0.691483	1.44617	102.12	0.530471	0.0746008	0.317857	hypothetical protein
EHI_104540	34.8542	33.1625	45.2038	43.2646	83.2097	56.5479	37.7402	61.0074	1.61651	0.618616	49.3738	-0.688069	0.0746261	0.317857	hypothetical protein
EHI_198710	34.8376	30.8961	62.2968	55.031	73.3055	80.1513	42.6768	69.496	1.62842	0.614091	56.0864	-0.692165	0.0746493	0.317857	hypothetical protein, conserved
EHI_088470	7.86775	6.39897	19.0578	27.6051	23.3985	18.6785	11.1082	23.2274	2.09101	0.478237	17.1678	-1.04004	0.0746504	#N/A	hypothetical protein
EHI_143580	79.8145	41.6553	64.2103	79.385	107.824	95.0457	61.8934	94.0849	1.52011	0.657846	77.9891	-0.604722	0.0746719	0.317857	UMP-CMP kinase, putative
EHI_066190	22.4593	15.9241	24.1306	31.9291	37.4576	35.75	20.838	35.0456	1.68181	0.594597	27.9418	-0.744591	0.0747564	#N/A	hypothetical protein
EHI_078280	22.4593	15.9241	24.1306	31.9291	37.4576	35.75	20.838	35.0456	1.68181	0.594597	27.9418	-0.744591	0.0747564	#N/A	hypothetical protein
EHI_035600	2889.99	2263.89	2398.34	2905.25	3392.71	3388	2517.41	3228.65	1.28253	0.779708	2873.03	-0.359085	0.0748973	0.318565	ribosomal protein L18a, putative
EHI_004230	1972.21	1848.86	1065.82	1359	882.678	1137.61	1628.96	1126.43	0.691502	1.44613	1377.7	0.531824	0.0750331	0.318891	guanine nucleotide regulatory protein, putative
EHI_021320	28.1054	14.9595	19.9671	32.5649	46.5764	29.9209	21.0107	36.3541	1.73027	0.577945	28.6824	-0.796114	0.0751333	#N/A	hypothetical protein
EHI_118810	1036.76	968.433	1006.57	917.686	730.788	672.573	1003.92	773.682	0.770661	1.29759	888.801	0.37567	0.0751602	0.318943	protein kinase domain containing protein
EHI_075710	105.673	52.3397	196.985	174.114	291.363	156.997	118.333	207.491	1.75346	0.570301	162.912	-0.806628	0.0751639	0.318943	hypothetical protein
EHI_008740	59.5897	58.8393	58.2462	94.234	69.6564	91.4928	58.8917	85.1278	1.4455	0.691804	72.0097	-0.531558	0.0753228	0.319149	hypothetical protein
EHI_094050	35.9803	42.8143	46.1029	56.8302	62.8025	67.7418	41.6325	62.4582	1.50023	0.666567	52.0453	-0.580473	0.0753307	0.319149	hypothetical protein
EHI_050390	26.9743	20.2625	29.4515	41.8771	47.7781	35.2871	25.5628	41.6474	1.62922	0.61379	33.6051	-0.700808	0.0754651	#N/A	hypothetical protein
EHI_038590	589.052	437.877	740.967	673.194	987.097	820.455	589.299	826.915	1.40322	0.712647	708.107	-0.487941	0.0754769	0.319214	hypothetical protein
EHI_117810	55.074	66.1252	83.1652	93.3029	93.5817	109.982	68.1215	98.9555	1.45263	0.688405	83.5385	-0.532179	0.0754957	0.319214	hypothetical protein
EHI_145850	66.3391	95.2671	80.0329	54.914	62.7936	45.1535	80.5464	54.287	0.673984	1.48371	67.4167	0.568714	0.0755827	0.319214	hypothetical protein
EHI_035800	1944.18	1547.71	1103.85	1289.76	1015.67	994.58	1531.91	1100	0.718059	1.39264	1315.96	0.477352	0.0756229	0.319214	Ras GTPase activating protein, putative
EHI_197200	56.2244	78.2177	57.4808	43.4966	25.0547	51.1558	63.9743	39.9024	0.623725	1.60327	51.9383	0.681807	0.0756743	0.319214	hypothetical protein
EHI_187280	751.132	832.211	146.248	295.39	80.0616	235.599	576.531	203.683	0.353292	2.83052	390.107	1.50084	0.0757015	0.319214	transcription initiation factor SPT5, putative
EHI_035610	37.1059	12.8491	56.5657	58.8295	88.8063	51.2613	35.5069	66.299	1.86722	0.535557	50.903	-0.893047	0.0758414	0.319554	hypothetical protein
EHI_068440	199.011	285.703	146.089	165.515	117.961	142.794	210.268	142.09	0.675759	1.47982	176.179	0.56352	0.0760844	0.320125	hypothetical protein
EHI_053150	78.7046	43.8695	113.037	141.432	119.912	110.967	78.5372	124.104	1.58019	0.632836	101.32	-0.655	0.0761575	0.320125	Rab family GTPase
EHI_148680	277.745	410.31	273.418	256.975	174.49	247.716	320.491	226.394	0.706397	1.41563	273.442	0.501069	0.0762049	0.320125	hypothetical protein, conserved
EHI_023140	328.34	385.585	228.081	258.717	178.445	224.323	314.002	220.495	0.70221	1.42407	267.249	0.508563	0.0762999	0.320125	protein phosphatase domain-containing protein
EHI_068320	349.68	344.611	461.831	458.299	597.3	493.887	385.374	516.495	1.34025	0.746132	450.935	-0.421182	0.0763141	0.320125	glycerophosphoryl diester phosphodiesterase, putative
EHI_025470	223.758	211.984	73.9601	126.288	40.5544	110.765	169.901	92.5358	0.544647	1.83605	131.218	0.874798	0.0763334	0.320125	hypothetical protein
EHI_011980	2.24842	2.13699	1.73619	6.7037	8.73391	5.15938	2.04054	6.86566	3.36464	0.297209	4.4531	-1.7622	0.0764697	#N/A	hypothetical protein
EHI_091490	111.297	89.7615	144.99	165.727	174.64	148.547	115.35	162.971	1.41285	0.707791	139.16	-0.495008	0.0766533	0.3211	hypothetical protein
EHI_137050	22.4827	19.2222	60.7289	49.7104	83.5716	55.8139	34.1446	63.032	1.84603	0.541703	48.5883	-0.871024	0.0767134	0.3211	hypothetical protein
EHI_199820	973.539	764.807	951.091	601.76	696.343	764.31	896.479	687.471	0.766857	1.30402	791.975	0.383269	0.0767447	0.3211	Rab family GTPase
EHI_096420	4266.02	2369.76	4737.94	5358.47	5741.3	5042.05	3791.24	5380.61	1.41922	0.704612	4585.92	-0.505013	0.0768203	0.321167	LIM zinc finger domain containing protein
EHI_101130	13.4913	23.5221	14.769	37.4296	19.3771	38.1033	17.2608	31.6367	1.83286	0.545595	24.4487	-0.875788	0.0768663	#N/A	hypothetical protein
EHI_183190	237.218	228.771	89.467	136.213	93.046	114.363	185.152	114.541	0.618631	1.61647	149.847	0.689894	0.0769029	0.321263	hypothetical protein
EHI_110480	32.6064	27.8218	14.7831	42.3441	53.1764	32.8713	25.0705	42.7973	1.70708	0.585795	33.9339	-0.785566	0.0770918	#N/A	hypothetical protein
EHI_131930	286.731	278.428	123.59	187.167	120.626	130.159	229.583	145.984	0.635867	1.57265	187.784	0.650675	0.0772441	0.322364	Rho GTPase activating protein, putative
EHI_012970	2.2471	1.06413	1.72823	3.78201	5.88086	9.40015	1.67982	6.35434	3.78276	0.264357	4.01708	-1.91728	0.07727	#N/A	hypothetical protein
EHI_004740	39.3473	54.4912	39.9306	51.7076	72.7897	80.4958	44.5897	68.3311	1.53244	0.652554	56.4604	-0.616424	0.0772861	0.322364	hypothetical protein
EHI_059820	26.9803	28.8403	42.521	37.3101	57.3013	67.137	32.7805	53.9161	1.64476	0.607991	43.3483	-0.707867	0.0773326	#N/A	dual specificity protein phosphatase, putative
EHI_004490	1574.61	916.314	1772.73	1746.87	2396.76	1950.23	1421.22	2031.29	1.42926	0.699664	1726.25	-0.51501	0.0773757	0.322488	thioredoxin, putative
EHI_150530	294.533	305.479	255.98	230.521	185.523	230.365	285.331	215.47	0.755158	1.32423	250.4	0.404315	0.0774929	0.322728	ATP-binding cassette sub-family E member 1, putative
EHI_115930	7.86714	3.19785	5.19457	10.4545	10.7374	17.6676	5.41985	12.9532	2.38995	0.41842	9.18651	-1.26064	0.0777954	#N/A	hypothetical protein
EHI_045320	29.23	33.1319	41.682	46.008	76.6145	45.3657	34.6813	55.9961	1.61459	0.619352	45.3387	-0.685977	0.0778314	0.323887	vacuolar protein sorting 36, putative
EHI_063020	17.988	19.2411	6.94834	11.5083	1.9388	2.06103	14.7258	5.16939	0.351043	2.84866	9.9476	1.49381	0.0780353	#N/A	hypothetical protein
EHI_186900	2093.36	1531.88	2380.82	2542.82	3141.41	2415.15	2002.02	2699.79	1.34853	0.741546	2350.91	-0.431219	0.0781105	0.324797	hypothetical protein
EHI_124540	74.0932	83.767	54.2208	60.8412	34.5996	39.0309	70.6937	44.8239	0.634058	1.57714	57.7588	0.650813	0.0782271	0.325031	hypothetical protein
EHI_096390	320.458	303.003	155.761	211.16	144.818	162.019	259.741	172.666	0.664761	1.5043	216.203	0.586778	0.0785984	0.326161	DEAD/DEAH box helicase, putative
EHI_020340	71.9408	82.1883	98.8484	123.125	109.941	121.107	84.3258	118.058	1.40002	0.714277	101.192	-0.480971	0.0786201	0.326161	peptidyl-prolyl cis-trans isomerase, putative
EHI_044990	1.12398	1.0666	6.06453	0.952198	8.77234	24.8974	2.7517	11.5407	4.19401	0.238436	7.14618	-2.02032	0.0786877	#N/A	hypothetical protein
EHI_058470	70.8244	91.8778	78.9839	48.8186	42.7142	70.1976	80.562	53.9101	0.669176	1.49438	67.2361	0.5819	0.0791947	0.32808	N-acetylmuraminidase pseudogene
EHI_005970	998.265	1293.85	1442.35	1453.94	1543.38	2036.64	1244.82	1677.99	1.34797	0.741854	1461.4	-0.430267	0.0792044	0.32808	hypothetical protein, conserved
EHI_065770	296.846	420.785	274.98	238.171	265.488	221.483	330.871	241.714	0.730539	1.36885	286.292	0.451882	0.0794116	0.328686	heat shock protein 70, putative
EHI_128080	15.7409	16.0492	22.6064	26.9357	33.8497	32.8832	18.1321	31.2228	1.72196	0.580733	24.6775	-0.773587	0.0795865	#N/A	hypothetical protein
EHI_186790	808.458	782.708	599.584	637.442	477.838	533.146	730.25	549.476	0.752448	1.32899	639.863	0.409591	0.0796451	0.329399	hypothetical protein, conserved
EHI_005950	839.923	595.173	556.774	536.68	492.643	451.485	663.957	493.603	0.743426	1.34512	578.78	0.426822	0.0797992	0.329783	tubulin alpha-1 chain
EHI_079070	7.87133	5.35673	9.57879	22.2226	13.4951	13.3054	7.60228	16.3411	2.14949	0.465226	11.9717	-1.09488	0.0798726	#N/A	hypothetical protein
EHI_077260	5.62213	10.708	11.3136	14.4681	16.4082	26.6527	9.21458	19.1764	2.08109	0.480517	14.1955	-1.04258	0.0799224	#N/A	DNA repair helicase, putative
EHI_009920	61.8417	51.3819	74.8165	99.2425	97.5627	76.9577	62.68	91.2543	1.45587	0.686872	76.9672	-0.538304	0.0800539	0.330374	hypothetical protein
EHI_156670	1297.5	1378.15	710.402	888.054	755.241	735.657	1128.69	792.984	0.702573	1.42334	960.835	0.508652	0.0800647	0.330374	serine/threonine-protein kinase 3, putative
EHI_116040	3.36737	7.4191	4.30107	0.934897	0	2.11236	5.02918	1.01575	0.201972	4.95119	3.02247	2.32811	0.0801152	#N/A	hypothetical protein
EHI_016900	59.5917	64.2121	13.9155	33.6964	12.5651	19.5101	45.9064	21.9239	0.477578	2.0939	33.9152	1.05896	0.0802726	#N/A	hypothetical protein
EHI_125790	309.191	295.253	311.211	249.012	240.921	223.107	305.218	237.68	0.778722	1.28416	271.449	0.360731	0.0802821	0.330666	endonuclease/exonuclease/phosphatase domain containing protein
EHI_016110	111.109	97.4577	112.623	129.778	145.649	161.814	107.063	145.747	1.36132	0.734583	126.405	-0.443222	0.0802945	0.330666	hypothetical protein
EHI_010700	134.918	104.826	152.11	181.651	199.367	159.411	130.618	180.143	1.37916	0.725081	155.38	-0.461901	0.0803465	0.330666	A/G-specific adenine glycosylase, putative
EHI_189850	1611.27	1270.78	764.799	981.249	803.445	739.553	1215.62	841.416	0.692171	1.44473	1028.52	0.530185	0.0803809	0.330666	V-type ATPase, B subunit, putative
EHI_054800	3289.99	2330.5	1671.29	2238.62	1158.05	1477.37	2430.59	1624.68	0.668429	1.49604	2027.64	0.580927	0.0807001	0.331726	hypothetical protein
EHI_061750	6.7462	5.35076	16.5238	1.92521	0.966661	6.16196	9.54025	3.01795	0.316338	3.16117	6.2791	1.68814	0.0807934	#N/A	hypothetical protein
EHI_074170	493.619	496.805	364.61	377.024	336.928	304.539	451.678	339.497	0.751635	1.33043	395.587	0.410493	0.0808306	0.332009	hypothetical protein
EHI_009610	12.3554	12.7521	13.8045	17.8922	23.6018	30.4081	12.9707	23.9674	1.84781	0.541181	18.469	-0.879439	0.0808373	#N/A	CBF/NF-Y transcription factor family protein
EHI_115340	46.1032	40.708	40.9239	27.0466	26.9955	27.6409	42.5784	27.2277	0.639472	1.56379	34.903	0.643694	0.0809589	#N/A	hypothetical protein
EHI_016460	171.984	154.766	241.036	229.999	277.31	277.437	189.262	261.582	1.38212	0.723527	225.422	-0.463696	0.0810014	0.332215	hypothetical protein
EHI_163570	214.754	160.521	332.211	322.463	377.974	325.567	235.829	342.001	1.45021	0.689555	288.915	-0.533713	0.081004	0.332215	hypothetical protein
EHI_139290	0	1.0614	0	4.69314	3.94474	1.05199	0.3538	3.22996	9.12932	0.109537	1.79188	-3.16599	0.0810142	#N/A	hypothetical protein
EHI_167080	142.731	152.413	214.68	124.456	99.5953	137.229	169.942	120.427	0.708637	1.41116	145.184	0.500424	0.0812244	0.332866	acetyltransferase, GNAT family
EHI_084730	5.62065	7.4749	6.07251	0	0	4.13504	6.38935	1.37835	0.215726	4.63552	3.88385	2.24611	0.0813027	#N/A	multidrug resistance-associated protein, putative
EHI_182540	13.4894	2.13538	9.54095	15.2857	26.2505	15.5131	8.38856	19.0164	2.26695	0.441122	13.7025	-1.18208	0.081364	#N/A	hypothetical protein
EHI_143610	39.3553	52.4744	62.6677	62.7168	101.319	72.7596	51.4991	78.9317	1.53268	0.652451	65.2154	-0.610684	0.0813677	0.3332	hypothetical protein
EHI_194310	367.682	336.173	491.612	324.867	291.613	275.896	398.489	297.459	0.746466	1.33965	347.974	0.423148	0.0814732	0.333378	amino acid transporter, putative
EHI_048710	104.561	128.343	124.279	87.4266	74.5431	95.6817	119.061	85.8838	0.721345	1.3863	102.472	0.473136	0.0815646	0.333499	protein kinase domain containing protein
EHI_105240	222.636	147.764	73.9702	125.373	68.536	68.691	148.123	87.5332	0.590949	1.69219	117.828	0.75525	0.0816988	0.333795	BAR/SH3 domain containing protein
EHI_144280	82.0704	172.103	39.9536	33.5676	32.9584	84.4987	98.0425	50.3415	0.513467	1.94755	74.192	0.961047	0.0818927	0.334054	hypothetical protein
EHI_094000	154.006	133.48	176.97	183.514	248.805	201.583	154.819	211.301	1.36482	0.732695	183.06	-0.446874	0.0819258	0.334054	hypothetical protein
EHI_194190	105.669	117.475	87.6285	64.061	82.589	72.3398	103.591	72.9966	0.704661	1.41912	88.2938	0.502549	0.0819484	0.334054	hypothetical protein
EHI_197660	25.8464	18.1073	29.4102	35.0808	40.097	44.7894	24.4547	39.9891	1.63523	0.611534	32.2219	-0.702237	0.0821043	#N/A	hypothetical protein, conserved
EHI_060980	231.61	263.136	237.294	198.956	177.104	186.146	244.014	187.402	0.767998	1.30209	215.708	0.3806	0.0823273	0.335345	WD domain containing protein
EHI_148880	194.528	149.934	220.22	286.614	309.708	197.753	188.227	264.692	1.40623	0.711119	226.46	-0.490895	0.0825172	0.335733	citrate transporter, putative
EHI_188280	190.019	153.041	146.986	130.943	109.215	120.135	163.349	120.097	0.735221	1.36013	141.723	0.44185	0.0825471	0.335733	presenilin 1 peptidase, putative
EHI_064520	2.24851	0	3.47428	4.79559	10.6626	6.18256	1.9076	7.21359	3.78151	0.264445	4.56059	-1.88129	0.0826176	#N/A	inositol hexakisphosphate kinase, putative
EHI_192070	11.2446	5.35566	18.2825	22.2077	26.0395	21.5066	11.6276	23.2513	1.99966	0.500084	17.4394	-0.980898	0.0828858	#N/A	hypothetical protein
EHI_180150	142.808	132.846	69.6632	87.9216	54.9457	78.8113	115.106	73.8929	0.641956	1.55774	94.4993	0.63564	0.0829679	0.336355	protein tyrosine kinase domain-containing protein
EHI_054140	132.645	156.933	91.0606	75.4415	82.6664	102.423	126.879	86.8435	0.684457	1.46101	106.861	0.544718	0.0829726	0.336355	CCAAT-binding transcription factor, putative
EHI_153510	380.049	296.55	200.117	220.731	211.485	183.607	292.239	205.275	0.70242	1.42365	248.757	0.507201	0.0829755	0.336355	Rho guanine nucleotide exchange factor, putative
EHI_059870	922.056	1284.31	127.11	368.867	73.2926	248.846	777.827	230.335	0.296127	3.37693	504.081	1.75558	0.0829895	0.336355	hypothetical protein
EHI_029050	1362.81	2118.12	1150.57	1030.27	1045.19	1244.32	1543.83	1106.6	0.716785	1.39512	1325.21	0.480193	0.083012	0.336355	long-chain-fatty-acid--CoA ligase, putative
EHI_188270	22.4822	20.2855	20.8159	11.4631	11.6678	11.3773	21.1945	11.5027	0.542722	1.84257	16.3486	0.880646	0.0830423	#N/A	hypothetical protein
EHI_153240	564.479	514.164	321.265	385.307	285.442	324.607	466.636	331.785	0.711015	1.40644	399.211	0.490694	0.0831535	0.336675	adaptor protein (AP) family protein
EHI_101120	243.997	177.724	171.413	166.777	119.732	139.482	197.711	141.997	0.718204	1.39236	169.854	0.47566	0.083239	0.336768	heat shock protein 70, mitochondrial, putative
EHI_076870	4013.77	3125.15	4434.05	4665.31	5603.32	4789.23	3857.66	5019.29	1.30112	0.768567	4438.47	-0.379663	0.0834577	0.337399	3-oxo-5-alpha-steroid 4-dehydrogenase domain-containing protein
EHI_042090	138.297	172.299	132.194	135.739	49.2966	96.53	147.597	93.8552	0.635889	1.5726	120.726	0.652578	0.0835467	0.337506	hypothetical protein, conserved
EHI_023430	432.916	633.047	452.717	411.344	352.968	372.766	506.227	379.026	0.748727	1.3356	442.626	0.41715	0.0836936	0.33762	glycosyl hydrolase, family 31 protein
EHI_173500	161.871	167.603	130.949	137.499	92.3991	97.2592	153.474	109.053	0.710558	1.40734	131.263	0.490315	0.0837252	0.33762	hypothetical protein
EHI_188830	412.634	524.253	267.788	247.2	269.855	324.759	401.558	280.605	0.69879	1.43105	341.082	0.516048	0.0837627	0.33762	DnaJ domain containing protein
EHI_067870	230.517	244.257	163.703	166.164	134.001	162.756	212.825	154.307	0.72504	1.37923	183.566	0.461788	0.0839286	0.337828	hypothetical protein, conserved
EHI_178100	107.949	138.195	99.2639	64.722	70.3785	102.369	115.136	79.1565	0.687504	1.45454	97.1463	0.54049	0.0839399	0.337828	hypothetical protein
EHI_068430	55.0725	56.5217	99.6154	74.2366	120.908	136.997	70.4032	110.714	1.57257	0.635902	90.5585	-0.645799	0.0842962	0.338212	5-nitroimidazole antibiotic resistance protein, putative
EHI_184560	562.208	1044.99	468.153	419.427	360.113	588.602	691.782	456.047	0.659235	1.51691	573.915	0.600907	0.0843326	0.338212	hypothetical protein, conserved
EHI_004580	151.755	125.981	261.925	239.748	289.772	262.731	179.887	264.084	1.46805	0.681174	221.985	-0.550254	0.0843509	0.338212	hypothetical protein
EHI_000480	122.562	134.909	77.4475	80.0348	72.4045	76.9024	111.639	76.4472	0.684769	1.46035	94.0433	0.542127	0.0843621	0.338212	dual specificity protein phosphatase, putative
EHI_185590	254.129	334.224	260.337	192.205	214.052	232.41	282.897	212.889	0.752532	1.32885	247.893	0.410008	0.0843669	0.338212	hypothetical protein
EHI_125820	103.444	81.3509	85.2515	63.5825	70.5238	55.4173	90.0154	63.1745	0.701819	1.42487	76.595	0.508312	0.0844118	0.338212	PH domain containing protein kinase, putative
EHI_174150	39.2485	62.3429	71.9893	67.6921	89.7353	109.704	57.8602	89.0438	1.53895	0.649795	73.452	-0.613825	0.0845689	0.33859	hypothetical protein
EHI_030870	381.19	373.822	298.612	322.485	229.539	224.289	351.208	258.771	0.736803	1.35722	304.989	0.439321	0.084675	0.338763	MmpL efflux pump, putative
EHI_121830	120.302	119.805	79.1003	84.5871	36.7734	80.2119	106.403	67.1908	0.631477	1.58359	86.7967	0.66128	0.0849281	0.339086	cyclin family protein
EHI_154240	134.897	89.7061	120.594	150.1	141.868	192.232	115.066	161.4	1.40268	0.712921	138.233	-0.487484	0.0849422	0.339086	Ras family GTPase
EHI_078690	208.004	233.246	160.852	168.344	123.795	143.867	200.701	145.335	0.724139	1.38095	173.018	0.463601	0.0849577	0.339086	hypothetical protein
EHI_081680	33.7222	30.9567	44.2247	52.5061	52.5304	61.058	36.3012	55.3648	1.52515	0.655672	45.833	-0.601262	0.0850075	0.339086	hypothetical protein
EHI_030110	48.3424	39.5483	61.6612	69.0334	77.5661	74.2137	49.8506	73.6044	1.4765	0.677278	61.7275	-0.555945	0.0853662	0.340044	hypothetical protein, conserved
EHI_103730	3048.35	2615.23	1897.5	2134.51	1879.56	1581.1	2520.36	1865.06	0.739995	1.35136	2192.71	0.434108	0.0853738	0.340044	threonyl-tRNA synthetase, putative
EHI_053610	142.793	147.658	116.515	99.0964	101.54	98.639	135.655	99.7584	0.735384	1.35983	117.707	0.440941	0.085453	0.340108	apyrase, putative
EHI_126120	15.742	19.2752	6.09227	5.7881	7.72067	3.0749	13.7032	5.52789	0.403403	2.47891	9.61553	1.2926	0.0854637	#N/A	DNA mismatch repair protein mutL, putative
EHI_197810	194.515	263.25	216.542	136.678	144.042	205.416	224.769	162.045	0.720943	1.38707	193.407	0.472937	0.0855243	0.340141	actin, putative
EHI_013270	17.9894	12.8384	28.6902	31.7376	48.3659	26.7238	19.8393	35.6091	1.79487	0.557142	27.7242	-0.832302	0.0857413	#N/A	hypothetical protein
EHI_117910	139.422	144.479	125.242	98.2054	105.35	100.627	136.381	101.394	0.743463	1.34506	118.888	0.426174	0.085751	0.340791	zinc finger protein, putative
EHI_086250	206.897	207.768	132.307	152.479	100.339	128.075	182.324	126.965	0.696368	1.43602	154.644	0.519559	0.0858227	0.340824	oxysterol-binding protein, putative
EHI_102270	2635.7	2085.22	880.041	1494.03	1150.94	903.634	1866.99	1182.87	0.63357	1.57836	1524.93	0.658059	0.0859276	0.34099	heat shock protein 90, putative
EHI_169900	1067.97	882.278	925.024	1151.74	1165.52	1305.65	958.422	1207.64	1.26002	0.793635	1083.03	-0.333614	0.0862986	0.34221	hypothetical protein
EHI_182770	454.271	380.157	275.899	332.837	211.343	239.828	370.109	261.336	0.706107	1.41622	315.722	0.50054	0.0864273	0.342283	hypothetical protein
EHI_009830	104.577	124.29	57.4801	73.4584	44.3288	63.4353	95.4491	60.4075	0.632876	1.58009	77.9283	0.656053	0.0864442	0.342283	hypothetical protein
EHI_020970	10.1191	9.62926	0.869453	1.92382	0.967193	2.05536	6.8726	1.64879	0.239907	4.16827	4.2607	2.04458	0.086457	#N/A	hypothetical protein
EHI_127120	24.7333	16.0326	32.1322	42.1828	46.5432	32.9869	24.2993	40.571	1.66963	0.598934	32.4352	-0.731482	0.0865008	#N/A	hypothetical protein
EHI_099790	3839.03	3403.7	4288.58	4120.46	4978.4	5964.42	3843.77	5021.09	1.30629	0.765525	4432.43	-0.38533	0.0866457	0.34283	60S ribosomal protein L38, putative
EHI_137730	6.74606	1.0699	3.47776	12.5043	7.73779	10.2772	3.76457	10.1731	2.70232	0.370052	6.96883	-1.44634	0.0866501	#N/A	ubiquitin carboxyl-terminal hydrolase domain containing protein
EHI_076860	29.2338	17.1239	53.9251	68.3646	57.9871	47.2294	33.4276	57.8604	1.73092	0.577728	45.644	-0.780213	0.0867379	0.342942	hypothetical protein
EHI_091480	13.4769	16.9912	16.3803	29.1411	22.6533	29.4122	15.6162	27.0689	1.73339	0.576905	21.3425	-0.790015	0.0867577	#N/A	hypothetical protein
EHI_142080	34.8546	55.6347	38.2551	23.0844	26.1154	30.8321	42.9148	26.6773	0.621634	1.60866	34.7961	0.686081	0.0867975	#N/A	glycosyltransferase, putative
EHI_180810	17.9907	16.061	13.0534	26.0377	27.9945	26.6573	15.7017	26.8965	1.71297	0.583782	21.2991	-0.784489	0.0868564	#N/A	hypothetical protein, conserved
EHI_178030	346.319	425.039	229.712	250.649	217.254	246.144	333.69	238.016	0.713284	1.40197	285.853	0.485892	0.0868607	0.34298	calcineurin catalytic subunit A, putative
EHI_159580	201.276	188.502	108.813	141.893	77.1719	109.612	166.197	109.559	0.659211	1.51697	137.878	0.59849	0.0868747	0.34298	protein kinase, putative
EHI_069290	115.811	109.169	71.3237	77.0412	62.8128	62.6223	98.768	67.4921	0.68334	1.4634	83.1301	0.544337	0.0871551	0.343835	protein kinase domain containing protein
EHI_076790	122.56	82.4322	153.128	165.773	191.22	155.927	119.373	170.973	1.43225	0.6982	145.173	-0.515151	0.087283	0.344046	hypothetical protein
EHI_137930	111.279	75.7684	148.233	123.039	219.029	164.69	111.76	168.92	1.51145	0.661617	140.34	-0.592581	0.0873363	0.344046	acetyltransferase, GNAT family
EHI_197090	20.2331	10.672	29.4744	32.4327	45.7483	30.0343	20.1265	36.0718	1.79226	0.557956	28.0991	-0.830087	0.0875487	#N/A	hypothetical protein
EHI_064460	44.9749	61.002	80.8847	37.5486	31.8954	50.3142	62.2872	39.9194	0.640892	1.56032	51.1033	0.64941	0.0875854	0.344397	ubiquitin carboxyl-terminal hydrolase domain containing protein
EHI_035250	41.5954	64.1035	96.3476	78.5034	120.364	118.702	67.3488	105.856	1.57176	0.636229	86.6026	-0.644602	0.0876153	0.344397	casein kinase II regulatory subunit family protein
EHI_194550	16455.9	12509.8	12506.5	11057	11477	9880.44	13824.1	10804.8	0.781595	1.27944	12314.5	0.355467	0.0876705	0.344397	hypothetical protein
EHI_120650	0	0	0	0	11.6857	0	0	3.89523	#DIV/0!	#DIV/0!	1.94761	-4.38707	0.0876874	#N/A	hypothetical protein
EHI_139570	1052.23	524.478	768.002	1077.29	1355.73	919.195	781.571	1117.4	1.42969	0.699452	949.488	-0.515984	0.0877237	0.344397	peroxiredoxin, pseudogene
EHI_060310	5.62198	4.28186	5.21981	10.599	15.4551	9.23465	5.04122	11.7629	2.33335	0.428568	8.40208	-1.22369	0.0877285	#N/A	hypothetical protein
EHI_048990	6472.09	6342.41	8116.46	7367.32	9586.34	10464	6976.99	9139.23	1.30991	0.763411	8058.11	-0.389355	0.0878108	0.344397	60S ribosomal protein L37
EHI_144270	320.426	591.413	233.768	201.716	237.216	305.616	381.869	248.183	0.649917	1.53866	315.026	0.621067	0.0878384	0.344397	AIG1 family protein
EHI_037130	5455.37	4912.39	6715.01	5806.97	8135.65	8963.47	5694.25	7635.36	1.34089	0.745774	6664.81	-0.423087	0.0878726	0.344397	ribosomal protein S17, putative
EHI_178770	50.5944	70.5976	123.428	124.948	152.909	104.9	81.54	127.586	1.5647	0.639099	104.563	-0.639249	0.0879983	0.344639	GTP-binding protein, putative
EHI_014310	19.1158	13.9248	22.6357	24.1393	33.7544	37.8918	18.5588	31.9285	1.7204	0.581259	25.2436	-0.774498	0.088086	#N/A	calcium-gated potassium channel protein, putative
EHI_110330	29.2351	17.133	56.569	52.0874	67.5613	58.4288	34.3124	59.3592	1.72996	0.578047	46.8358	-0.7784	0.0881126	0.344836	hypothetical protein
EHI_054940	0	6.40522	14.7426	14.3228	25.2882	17.5894	7.04927	19.0668	2.70479	0.369714	13.058	-1.40098	0.0881648	#N/A	hypothetical protein
EHI_049820	134.933	308.441	72.2472	120.635	82.0067	92.2125	171.874	98.2847	0.571843	1.74873	135.079	0.804339	0.0882456	0.345106	hypothetical protein, conserved
EHI_021470	7.87042	14.979	26.9534	33.6682	31.9164	27.7463	16.601	31.1103	1.874	0.533617	23.8556	-0.885562	0.0882949	#N/A	hypothetical protein
EHI_197880	25.8594	39.5778	44.3301	21.1457	23.2262	22.625	36.5891	22.3323	0.610354	1.63839	29.4607	0.718867	0.0883157	#N/A	hypothetical protein
EHI_156690	2487	2028.05	2511.81	2585.93	3144.71	3246.22	2342.29	2992.29	1.27751	0.782774	2667.29	-0.353178	0.0883508	0.345266	60S ribosomal protein L37
EHI_021890	0	0	0	0.964995	1.9297	4.09866	0	2.33112	#DIV/0!	#DIV/0!	1.16556	-3.63734	0.0886673	#N/A	hypothetical protein
EHI_194730	76.4569	34.2449	14.7845	31.7664	10.6332	16.4317	41.8288	19.6104	0.468826	2.13299	30.7196	1.08464	0.0886968	#N/A	mucin-like protein 1 precursor, putative
EHI_142070	68.5828	73.7978	73.8727	59.5672	47.4354	42.1811	72.0844	49.7279	0.689857	1.44958	60.9061	0.534994	0.0887285	0.346491	hypothetical protein
EHI_068740	24.7338	27.7965	45.1713	48.9324	46.5153	60.7754	32.5672	52.0743	1.59898	0.625398	42.3208	-0.664582	0.0889011	#N/A	hypothetical protein
EHI_194260	73.0826	67.4073	63.4727	48.1013	45.4539	48.2955	67.9876	47.2836	0.695474	1.43787	57.6356	0.522192	0.0890781	0.347604	protein phosphatase domain-containing protein
EHI_091670	14.6154	13.8982	2.60603	0.959459	3.87627	5.15046	10.3732	3.32873	0.320896	3.11628	6.85098	1.63291	0.0890974	#N/A	hypothetical protein
EHI_152090	378.939	458.397	299.45	325.28	228.629	277.625	378.928	277.178	0.731477	1.3671	328.053	0.45005	0.0891997	0.347827	ARF GTPase activating protein, putative
EHI_074550	40.1246	9.39823	1.68597	3.58911	6.17074	6.62684	17.0696	5.46223	0.319997	3.12503	11.2659	1.63831	0.089201	#N/A	hypothetical protein
EHI_035520	47.2257	48.1834	46.9924	34.7177	32.8207	25.6316	47.4672	31.0566	0.654276	1.52841	39.2619	0.610164	0.0892643	#N/A	hypothetical protein
EHI_050820	102.328	82.5046	64.449	77.3302	36.6174	43.9925	83.094	52.6467	0.63358	1.57833	67.8704	0.65449	0.0893698	0.348239	tyrosine kinase, putative
EHI_155730	188.888	119.816	254.712	224.03	368.618	249.822	187.805	280.824	1.49529	0.668765	234.314	-0.578384	0.0898959	0.350036	1-acyl-glycerol-3-phosphate acyltransferase, putative
EHI_151780	10.1197	2.14137	10.4421	19.2841	22.2053	10.2543	7.56774	17.2479	2.27914	0.438763	12.4078	-1.18068	0.0899609	#N/A	hypothetical protein
EHI_022860	33.7328	35.3365	56.5687	75.2361	73.3532	48.1789	41.8793	65.5894	1.56615	0.638508	53.7344	-0.639711	0.0899806	0.350112	RhoGAP domain containing protein
EHI_081010	5.62199	6.42297	8.69997	2.89091	0	3.07796	6.91498	1.98962	0.287727	3.47552	4.4523	1.81159	0.0900288	#N/A	hypothetical protein
EHI_060400	148.395	217.953	150.165	149.351	107.743	109.41	172.171	122.168	0.709574	1.4093	147.169	0.493531	0.0901803	0.350636	LSM domain containing protein
EHI_181170	74.2147	110.336	131.474	125.559	169.701	158.696	105.342	151.319	1.43646	0.696157	128.33	-0.518061	0.0906603	0.352248	hypothetical protein
EHI_053210	17.9859	13.8808	10.409	28.6661	20.4141	25.8506	14.0919	24.9769	1.77243	0.564197	19.5344	-0.8381	0.0906836	#N/A	small GTPase RhoA, putative
EHI_065350	163.018	140.044	234.529	219.678	271.375	255.503	179.197	248.852	1.38871	0.720094	214.024	-0.47046	0.0908194	0.352612	START domain containing protein
EHI_038850	26.9642	19.1502	22.4615	34.0157	34.3237	41.8038	22.8586	36.7144	1.60615	0.622606	29.7865	-0.684512	0.091107	#N/A	hypothetical protein
EHI_048290	26.9642	19.1502	22.4615	34.0157	34.3237	41.8038	22.8586	36.7144	1.60615	0.622606	29.7865	-0.684512	0.091107	#N/A	hypothetical protein
EHI_133990	14.6139	10.6801	41.6477	40.1644	44.6895	41.3306	22.3139	42.0615	1.88499	0.530507	32.1877	-0.895149	0.0911522	#N/A	hypothetical protein
EHI_081640	15.7413	16.0548	39.1423	22.1514	63.7747	49.2724	23.6461	45.0662	1.90586	0.524698	34.3561	-0.916414	0.0912319	#N/A	hypothetical protein
EHI_107780	228.257	221.634	171.427	190.92	106.196	140.48	207.106	145.865	0.704303	1.41984	176.485	0.504125	0.0913211	0.353949	WD domain containing protein
EHI_190430	149.556	156.425	93.1816	115.966	60.7194	88.0053	133.054	88.2302	0.663114	1.50804	110.642	0.58989	0.0913525	0.353949	hypothetical protein, conserved
EHI_160450	8.99555	18.2067	8.70458	2.89533	6.75333	5.12277	11.969	4.92381	0.411382	2.43083	8.44638	1.27701	0.0914141	#N/A	hypothetical protein
EHI_063560	80.6957	83.3589	123.195	103.474	160.087	153.971	95.7499	139.177	1.45355	0.68797	117.464	-0.533626	0.0914284	0.353949	hypothetical protein
EHI_008470	302.437	251.325	182.496	186.349	187.835	160.524	245.419	178.236	0.726252	1.37693	211.828	0.458733	0.0914753	0.353949	vacuolar sorting protein 26, putative
EHI_087750	185.527	198.055	127.029	118.553	132.303	117.965	170.204	122.941	0.722315	1.38444	146.572	0.466188	0.0915651	0.353949	hypothetical protein, conserved
EHI_006780	48.3483	41.7414	62.626	76.0792	69.5766	76.9937	50.9052	74.2165	1.45793	0.685902	62.5608	-0.537595	0.0916211	0.353949	Rab GTPase activating protein, putative
EHI_112020	26.9652	26.6031	31.9722	33.0926	40.1859	66.8455	28.5135	46.708	1.6381	0.610463	37.6107	-0.705208	0.091646	#N/A	hypothetical protein
EHI_143090	251.88	349.222	171.526	217.318	110.882	181.217	257.543	169.806	0.659331	1.51669	213.674	0.599693	0.0916609	0.353949	hypothetical protein, conserved
EHI_108620	288.981	305.213	98.3553	181.406	85.8761	145.512	230.85	137.598	0.59605	1.67771	184.224	0.744646	0.0917264	0.353949	hypothetical protein
EHI_192540	466.619	372.475	207.892	271.605	169.095	257.645	348.995	232.782	0.667005	1.49924	290.888	0.582764	0.0917549	0.353949	serine/threonine protein kinase STE20, putative
EHI_035450	48.3426	47.0325	67.744	82.4686	86.2827	69.0506	54.373	79.2673	1.45784	0.685945	66.8202	-0.538073	0.0918448	0.354043	hypothetical protein
EHI_195110	0	52.4384	0	0	0	0	17.4795	0	0	#DIV/0!	8.73973	6.59161	0.0919896	#N/A	S-adenosylmethionine synthetase, putative
EHI_094010	183.267	225.743	105.198	123.106	108.338	118.199	171.403	116.548	0.679964	1.47067	143.975	0.553495	0.0921745	0.354961	hypothetical protein
EHI_182860	2325.22	2181.24	1665.66	1796	1314.25	1588.16	2057.37	1566.14	0.761232	1.31366	1811.75	0.393325	0.0922149	0.354961	hypothetical protein
EHI_065490	2933.47	1992.58	1146.2	1612.26	1203.55	1277.66	2024.08	1364.49	0.674127	1.4834	1694.29	0.568566	0.0922835	0.354972	hypothetical protein
EHI_045120	1209.91	1154.62	671.19	911.326	489.028	685.246	1011.91	695.2	0.687019	1.45556	853.553	0.541073	0.0924242	0.35517	transitional endoplasmic reticulum ATPase, putative
EHI_101280	287.865	197.125	150.646	193.232	80.0092	134.083	211.879	135.775	0.640813	1.56052	173.827	0.640332	0.0924669	0.35517	protein tyrosine kinase domain-containing protein
EHI_025720	3.37178	5.33224	0	8.56576	10.7257	7.26499	2.90134	8.85215	3.05106	0.327755	5.87675	-1.65627	0.0925402	#N/A	hypothetical protein
EHI_199620	185.532	288.065	123.59	117.703	138.962	143.482	199.062	133.382	0.670053	1.49242	166.222	0.575727	0.0925752	0.355333	tRNA pseudouridine synthase D domain-containing protein
EHI_152710	108.843	115.412	134.033	87.6452	89.2826	87.9049	119.429	88.2776	0.739162	1.35288	103.853	0.438609	0.0928525	0.356144	RING finger protein, putative
EHI_034580	11.2443	0	0	0	0	0	3.74809	0	0	#DIV/0!	1.87404	4.36128	0.0929825	#N/A	hypothetical protein
EHI_156320	168.666	180.99	124.471	128.345	91.6603	119.885	158.042	113.297	0.716877	1.39494	135.67	0.477968	0.0930089	0.356419	long-chain-fatty-acid--CoA ligase, putative
EHI_050270	390.148	375.549	791.221	718.595	786.287	757.351	518.973	754.078	1.45302	0.688222	636.525	-0.537567	0.0930565	0.356419	UDP-N-acetylglucosamine transporter, putative
EHI_109990	490.171	346.323	527.175	629.022	735.863	493.69	454.556	619.525	1.36292	0.733718	537.041	-0.446321	0.0932455	0.356889	hypothetical protein
EHI_022730	128.167	157.163	125.964	112.271	104.649	82.3978	137.098	99.7726	0.727748	1.3741	118.435	0.456578	0.0933527	0.356917	signal recognition particle 54 kDa protein, putative
EHI_004840	580.019	452.524	782.871	756.627	880.737	816.959	605.138	818.108	1.35194	0.73968	711.623	-0.434005	0.0933999	0.356917	bacterial transferase hexapeptide family protein
EHI_183170	190.034	201.387	121.894	130.38	87.7471	137.203	171.105	118.443	0.692227	1.44461	144.774	0.528661	0.0937435	0.356917	hypothetical protein, conserved
EHI_179200	67.4549	59.8604	81.6416	94.9394	94.035	103.056	69.6523	97.3435	1.39756	0.715531	83.4979	-0.478406	0.0937909	0.356917	hypothetical protein, conserved
EHI_124900	104.57	98.4915	80.0453	77.1064	64.704	58.4705	94.3688	66.7603	0.707441	1.41355	80.5645	0.495395	0.0937946	0.356917	importin alpha-1 subunit, putative
EHI_131500	38.2033	32.9984	77.7982	47.3176	118.512	89.7408	49.6666	85.19	1.71524	0.58301	67.4283	-0.769844	0.0938209	0.356917	hypothetical protein
EHI_196710	12.3622	6.39408	0.865509	0	0.976756	3.12012	6.5406	1.36563	0.208792	4.78945	3.95311	2.26752	0.0938634	#N/A	hypothetical protein
EHI_181560	10000.7	9631.95	4237.55	6475.9	3769.93	5570.43	7956.73	5272.08	0.662594	1.50922	6614.41	0.593733	0.0938783	0.356917	60S ribosomal protein L13, putative
EHI_117690	88.7515	54.2452	171.877	133.139	205.074	172.556	104.958	170.256	1.62214	0.61647	137.607	-0.692676	0.0939006	0.356917	hypothetical protein
EHI_103640	37.1075	47.1357	21.7681	18.3532	11.5694	28.6644	35.3371	19.529	0.552649	1.80947	27.4331	0.85273	0.0939843	#N/A	protein kinase domain containing protein
EHI_132360	164.168	178.848	133.175	134.134	107.098	108.615	158.73	116.616	0.734678	1.36114	137.673	0.442364	0.0940057	0.356917	serine/threonine-protein kinase, putative
EHI_152970	270.971	254.685	365.245	390.763	438.911	354.359	296.967	394.678	1.32903	0.752429	345.822	-0.408642	0.0940173	0.356917	hypothetical protein
EHI_091540	96.6875	79.1199	74.7138	119.007	121.107	102.982	83.5071	114.365	1.36953	0.730178	98.9362	-0.457315	0.0940239	0.356917	hypothetical protein, conserved
EHI_164860	79.837	109.264	100.999	82.0939	65.5678	55.2891	96.6999	67.6503	0.69959	1.42941	82.1751	0.515714	0.094081	0.356917	Ras guanine nucleotide exchange factor, putative
EHI_075170	296.848	342.643	221.042	227.605	211.396	200.942	286.844	213.314	0.743659	1.3447	250.079	0.425358	0.0941277	0.356917	hypothetical protein
EHI_170290	0	0	0	0	0	11.3414	0	3.78048	#DIV/0!	#DIV/0!	1.89024	-4.3365	0.0941732	#N/A	CBF/Mak21 family protein
EHI_039180	179.89	113.374	175.562	265.193	201.345	189.285	156.275	218.608	1.39887	0.714864	187.441	-0.48377	0.0941801	0.356917	acetyltransferase, putative
EHI_001900	15.7407	21.3973	25.2126	23.0819	48.3659	35.9744	20.7835	35.8074	1.72287	0.580426	28.2955	-0.776775	0.0943162	#N/A	hypothetical protein
EHI_130920	274.377	338.618	231.69	248.491	168.598	200.474	281.562	205.854	0.731117	1.36777	243.708	0.450652	0.0943988	0.357356	hypothetical protein, conserved
EHI_160900	336.2	278.374	389.831	371.2	622.737	401.989	334.802	465.309	1.3898	0.719526	400.055	-0.474214	0.0944284	0.357356	Sec1 family protein
EHI_049650	167.549	196.084	112.351	144.031	77.0877	98.2135	158.661	106.444	0.670889	1.49056	132.553	0.573414	0.094545	0.357546	hypothetical protein
EHI_046050	2.24837	2.13641	14.753	23.9203	19.4219	8.26185	6.37925	17.2014	2.69646	0.370857	11.7903	-1.39322	0.0946119	#N/A	hypothetical protein
EHI_012310	55.0599	42.5903	93.3868	75.7726	131.154	93.8409	63.679	100.256	1.57439	0.635165	81.9674	-0.647725	0.0948103	0.358157	hypothetical protein
EHI_180400	2.24889	2.14196	1.74091	3.86038	7.71819	8.19655	2.04392	6.5917	3.22503	0.310074	4.31781	-1.69683	0.0948928	#N/A	hypothetical protein
EHI_180020	805.077	731.226	459.415	543.685	430.665	480.005	665.239	484.785	0.728738	1.37224	575.012	0.455518	0.0949091	0.358157	histidyl-tRNA synthetase, putative
EHI_110960	98.948	138.109	63.5176	75.1905	70.49	49.2313	100.191	64.9706	0.648465	1.5421	82.581	0.620177	0.0949857	0.358157	hypothetical protein, conserved
EHI_076890	100.074	122.072	199.296	129.252	268.318	255.246	140.48	217.605	1.54901	0.645575	179.043	-0.627814	0.0950661	0.358157	hypothetical protein, conserved
EHI_093330	902.113	996.516	728.841	650.358	563.381	784.617	875.823	666.119	0.760563	1.31482	770.971	0.394596	0.095158	0.358157	Helix-turn-helix protein, putative
EHI_182870	229.379	194.845	214.039	178.32	169.961	132.32	212.754	160.2	0.752982	1.32805	186.477	0.40843	0.0951767	0.358157	hypothetical protein
EHI_054200	104.568	112.383	104.379	74.1589	77.3027	85.2002	107.11	78.8873	0.736507	1.35776	92.9987	0.441452	0.09519	0.358157	hypothetical protein
EHI_199720	58.4678	63.1482	153.088	103.049	239.643	125.237	91.5682	155.976	1.70339	0.587064	123.772	-0.763354	0.0953643	0.358157	hypothetical protein
EHI_050970	159.669	129.572	134.03	100.327	110.985	104.547	141.09	105.286	0.746234	1.34006	123.188	0.420962	0.0953728	0.358157	CXXC-rich protein
EHI_166870	512.725	299.735	309.715	307.388	245.34	251.376	374.058	268.035	0.716559	1.39556	321.047	0.479535	0.0954098	0.358157	GTP binding protein, putative
EHI_086230	1320.5	1095.17	1417.07	1417.49	1968.3	1592.5	1277.58	1659.43	1.29889	0.769891	1468.5	-0.377037	0.0954376	0.358157	hypothetical protein
EHI_045330	104.56	122.985	148.598	144.069	198.502	173.918	125.381	172.163	1.37312	0.728268	148.772	-0.454108	0.095944	0.359807	unspecified product
EHI_111790	129.257	82.128	124.756	121.881	165.7	192.955	112.047	160.179	1.42957	0.699513	136.113	-0.513886	0.0960927	0.360041	LIM zinc finger domain containing protein
EHI_163710	57.2666	43.5095	35.3191	65.6678	64.1301	69.4679	45.3651	66.4219	1.46416	0.682983	55.8935	-0.557442	0.0962004	0.360041	LSM domain containing protein
EHI_103830	507.119	594.332	398.62	394.587	362.85	387.41	500.024	381.615	0.763195	1.31028	440.82	0.388881	0.096207	0.360041	tRNA (cytosine-5-)-methyltransferase, putative
EHI_049310	218.138	289.108	228.877	183.247	190.155	188.634	245.374	187.345	0.763509	1.30974	216.36	0.38892	0.0965229	0.360946	PH domain containing protein
EHI_038890	344.09	367.483	206.387	259.934	158.074	220.031	305.987	212.68	0.695062	1.43872	259.333	0.523264	0.0966098	0.360946	hypothetical protein
EHI_073440	73.065	59.7804	128.343	110.752	148.824	133.486	87.0628	131.021	1.5049	0.664496	109.042	-0.58315	0.0966756	0.360946	ADP ribosylation factor, putative
EHI_143440	202.289	136.398	252.71	212.676	318.474	315.194	197.132	282.115	1.43109	0.698766	239.624	-0.514841	0.0967165	0.360946	calmodulin, putative
EHI_048240	3770	3441.68	3841.17	4088.29	5039.3	4591.3	3684.28	4572.96	1.24121	0.805666	4128.62	-0.3117	0.0969125	0.361347	hypothetical protein
EHI_103560	317.072	294.301	376.583	407.227	438.828	416.918	329.319	420.991	1.27837	0.782246	375.155	-0.352948	0.0969583	0.361347	COP9 signalosome complex subunit 3, putative
EHI_091110	16.8659	11.7746	10.4391	26.0119	25.1174	18.4719	13.0265	23.2004	1.78101	0.561478	18.1135	-0.8445	0.0969891	#N/A	hypothetical protein
EHI_198670	4332.38	3104.07	4740.81	4297.86	5801.05	6235.69	4059.09	5444.87	1.3414	0.745488	4751.98	-0.423639	0.0970896	0.361587	ferredoxin
EHI_045090	0	6.4137	9.55396	19.1806	8.72458	15.4577	5.32255	14.4543	2.71567	0.368233	9.88843	-1.40852	0.0972313	#N/A	hypothetical protein
EHI_105280	126.926	56.3296	94.921	126.241	133.699	149.882	92.7255	136.607	1.47324	0.678774	114.666	-0.559637	0.0974591	0.362491	hypothetical protein
EHI_182700	396.885	438.568	205.137	267.211	233.225	220.074	346.864	240.17	0.692405	1.44424	293.517	0.528433	0.0974669	0.362491	hypothetical protein, conserved
EHI_168460	0	0	0	0	2.91651	5.17058	0	2.69569	#DIV/0!	#DIV/0!	1.34785	-3.84969	0.0975374	#N/A	hypothetical protein, conserved
EHI_179810	157.394	114.373	198.886	173.559	289.882	213.345	156.884	225.595	1.43797	0.695424	191.24	-0.521786	0.097568	0.362616	phosphomannomutase, putative
EHI_039040	374.43	483.935	236.68	266.095	237.517	271.764	365.015	258.459	0.708077	1.41228	311.737	0.496628	0.0978047	0.363016	hypothetical protein
EHI_032780	35.898	31.7373	58.3672	39.0761	106.361	66.8734	42.0008	70.7701	1.68497	0.593483	56.3854	-0.744869	0.0978101	0.363016	hypothetical protein
EHI_150420	16.8398	32.8771	12.9126	45.8934	26.6772	36.9007	20.8765	36.4905	1.74792	0.572109	28.6835	-0.815013	0.0979236	#N/A	hypothetical protein
EHI_098230	58.4462	71.4551	76.2314	76.152	106.268	111.033	68.7109	97.8178	1.42361	0.702437	83.2644	-0.50545	0.0979554	0.363304	hypothetical protein, conserved
EHI_177450	47.1951	51.113	138.365	137.376	146.785	106.322	78.891	130.161	1.64988	0.606104	104.526	-0.715002	0.0981096	0.363626	hypothetical protein, conserved
EHI_035390	49.4761	39.6324	91.414	109.112	98.3684	74.7582	60.1742	94.0795	1.56345	0.63961	77.1268	-0.637065	0.0982949	0.364063	phosphatidylinositol-glycan biosynthesis class O protein, putative
EHI_124060	65.2183	98.5406	0	4.82719	6.7516	0	54.5863	3.85959	0.0707063	14.143	29.2229	3.81964	0.0983809	#N/A	unspecified product
EHI_024120	219.271	235.679	80.1067	151.656	54.9547	106.468	178.352	104.359	0.585131	1.70902	141.356	0.771086	0.0985562	0.364344	phospholipid-transporting P-type ATPase, putative
EHI_096210	357.473	280.843	369.556	395.701	492.75	421.774	335.957	436.742	1.29999	0.769235	386.35	-0.377897	0.0986379	0.364344	Coated vesicle membrane protein, putative
EHI_125960	249.605	327.397	203.453	227.015	179.895	156.204	260.152	187.705	0.721521	1.38596	223.928	0.469052	0.0986763	0.364344	hypothetical protein
EHI_001140	372.163	339.218	170.444	225.205	158.556	214.681	293.942	199.481	0.678641	1.47353	246.711	0.557405	0.0987187	0.364344	hypothetical protein
EHI_014070	670.165	692.884	922.619	584.735	672.545	461.137	761.889	572.805	0.751822	1.3301	667.347	0.412009	0.0987224	0.364344	hypothetical protein, conserved
EHI_070680	1334.67	1814.7	1774.16	1901.99	2183.21	2211.25	1641.18	2098.82	1.27885	0.781954	1870	-0.354591	0.0987802	0.364344	hypothetical protein
EHI_054230	785.878	621.289	648.209	542.513	544.297	543.502	685.125	543.437	0.793194	1.26073	614.281	0.333804	0.098844	0.364344	proteasome regulatory subunit, putative
EHI_139190	0	4.27243	3.47091	0	0	0	2.58111	0	0	#DIV/0!	1.29056	3.83787	0.0988448	#N/A	hypothetical protein
EHI_135040	49.472	69.5581	61.745	46.2014	37.7021	39.0287	60.2584	40.9774	0.680028	1.47053	50.6179	0.557334	0.0989685	0.364553	WD domain containing protein
EHI_185570	7.84158	8.43176	12.8139	12.8948	25.0845	19.3107	9.69575	19.0967	1.96959	0.50772	14.3962	-0.960377	0.0989909	#N/A	hypothetical protein
EHI_153650	16.8592	29.8573	21.6529	27.5915	38.0369	47.7559	22.7898	37.7948	1.65841	0.602988	30.2923	-0.726992	0.0990193	#N/A	protein tyrosine phosphatase, putative
EHI_200240	66.3334	51.3317	73.8629	24.0099	62.9427	29.8458	63.8427	38.9328	0.609824	1.63982	51.3877	0.714274	0.099166	0.364904	hypothetical protein
EHI_044820	197.794	175.826	210.303	212.676	298.936	261.102	194.641	257.571	1.32332	0.755678	226.106	-0.403039	0.0991991	0.364904	calmodulin, putative
EHI_093730	319.325	310.4	340.983	365.048	486.974	397.227	323.57	416.416	1.28695	0.777034	369.993	-0.363546	0.099764	0.366623	hypothetical protein
EHI_182510	328.315	397.022	326.993	272.409	269.705	283.459	350.777	275.191	0.784519	1.27467	312.984	0.349781	0.0998133	0.366623	hypothetical protein, conserved
EHI_130970	93.327	88.8716	115.741	113.797	145.762	148.663	99.313	136.074	1.37015	0.729845	117.694	-0.45075	0.0998706	0.366623	hypothetical protein
EHI_193940	5.61953	14.926	18.1847	42.7927	8.78143	32.1996	12.9101	27.9246	2.16301	0.46232	20.4173	-1.10093	0.0999379	#N/A	hypothetical protein
EHI_079950	402.526	462.338	338.33	379.356	226.159	273.122	401.064	292.879	0.730254	1.36939	346.972	0.452675	0.100071	0.367107	hypothetical protein
EHI_081310	15.739	14.9595	27.7803	26.8182	37.8433	35.0797	19.493	33.2471	1.70559	0.586306	26.37	-0.755049	0.100154	#N/A	hypothetical protein
EHI_002990	825.345	724.022	611.097	669.899	491.001	474.295	720.155	545.065	0.756872	1.32123	632.61	0.401125	0.100185	0.367276	vacuolar protein sorting-associated protein 35 , putative
EHI_179360	5.62123	2.13781	6.94799	4.79446	19.3901	13.3985	4.90234	12.5277	2.55545	0.391321	8.71501	-1.33844	0.100312	#N/A	hypothetical protein
EHI_182030	71.9441	51.2551	67.663	84.1028	94.2802	88.9108	63.6207	89.098	1.40046	0.714053	76.3593	-0.485137	0.100439	0.367957	Rab family GTPase
EHI_174670	864.522	666.812	842.174	909.158	982.789	1151.18	791.169	1014.37	1.28212	0.779958	902.772	-0.358261	0.100674	0.368159	proteasome subunit beta type 1, putative
EHI_003940	14888.5	14498.8	6797.83	9807.81	6696.78	8472.53	12061.7	8325.71	0.69026	1.44873	10193.7	0.534736	0.100707	0.368159	ribosomal protein S4, putative
EHI_098280	3979.88	3694.62	2858.66	2676.46	2610.02	2982.55	3511.05	2756.34	0.785048	1.27381	3133.7	0.348988	0.100806	0.368159	14-3-3 protein 2
EHI_177370	297.974	418.698	469.103	505.489	558.788	503.264	395.259	522.514	1.32195	0.756456	458.886	-0.4013	0.100827	0.368159	hypothetical protein, conserved
EHI_130650	47.2218	33.1623	61.72	67.2988	90.9518	58.6055	47.368	72.2854	1.52604	0.655292	59.8267	-0.6044	0.100835	0.368159	zinc finger domain containing protein
EHI_029340	22.4878	34.2537	30.4477	15.415	8.69427	24.6284	29.0631	16.2459	0.558987	1.78895	22.6545	0.845611	0.101004	#N/A	short chain dehydrogenase family protein
EHI_009420	10.1173	14.9514	13.0141	17.2104	24.2909	26.8691	12.6943	22.7901	1.79531	0.557008	17.7422	-0.839485	0.101181	#N/A	Ras family GTPase, pseudogene
EHI_050620	166.378	151.675	281.152	254.454	322.46	270.633	199.735	282.516	1.41445	0.706986	241.125	-0.496999	0.101245	0.36922	hypothetical protein, conserved
EHI_104710	236.136	263.506	157.584	199.889	102.221	147.46	219.075	149.857	0.684043	1.4619	184.466	0.546133	0.101323	0.36922	myotubularin, putative
EHI_048590	214.766	249.497	157.522	173.621	130.299	148.638	207.261	150.853	0.727837	1.37393	179.057	0.456126	0.101332	0.36922	calcineurin catalytic subunit A, putative
EHI_004390	69.7121	92.053	33.9258	46.2386	34.7807	38.9999	65.2303	40.0064	0.61331	1.6305	52.6183	0.699237	0.10158	0.369494	protein kinase domain containing protein
EHI_048680	248.474	324.091	263.356	149.913	184.869	267.433	278.64	200.738	0.720422	1.38808	239.689	0.473797	0.101657	0.369494	60S ribosomal protein L12, putative
EHI_119030	11.2439	16.0555	5.21924	25.0444	28.9852	11.29	10.8395	21.7732	2.00869	0.497837	16.3064	-1.02476	0.101675	#N/A	hypothetical protein, conserved
EHI_060330	12.3675	20.324	20.8616	23.0692	29.0316	40.1059	17.8511	30.7356	1.72178	0.580795	24.2933	-0.773955	0.101704	#N/A	peptidase S54 (rhomboid) family protein
EHI_155990	4.48491	0	0.856675	4.6324	14.9685	2.13212	1.78053	7.24434	4.06865	0.245782	4.51243	-2.06725	0.101706	#N/A	hypothetical protein, pseudogene
EHI_155420	359.429	325.179	402.92	414.346	458.268	522.18	362.509	464.931	1.28254	0.779705	413.72	-0.357744	0.101778	0.369494	prefoldin subunit 6, putative
EHI_118870	139.431	155.287	82.6901	101.324	68.5043	87.0965	125.803	85.6417	0.680763	1.46894	105.722	0.551248	0.101786	0.369494	DNA replication licensing factor, putative
EHI_111830	43.8254	39.4036	51.8907	51.1728	66.5277	83.3714	45.0399	67.024	1.4881	0.671997	56.0319	-0.567655	0.101792	0.369494	hypothetical protein, conserved domain containing
EHI_042110	69.7107	121.996	60.0067	56.792	54.1343	55.4593	83.9045	55.4619	0.661012	1.51283	69.6832	0.594198	0.101818	0.369494	hypothetical protein
EHI_045170	183.292	202.513	123.674	164.331	74.1969	99.2365	169.826	112.588	0.662962	1.50838	141.207	0.590945	0.101961	0.369764	U5 snRNP-specific 200kd protein, putative
EHI_055980	79.8338	67.4553	99.2036	46.2868	61.7836	63.5706	82.1642	57.2137	0.696333	1.43609	69.6889	0.526425	0.102139	0.369845	hypothetical protein
EHI_095450	13.4769	8.4956	4.31062	0.940036	3.9397	4.20174	8.76105	3.02716	0.345525	2.89415	5.8941	1.53108	0.102172	#N/A	hypothetical protein
EHI_088010	363.184	269.796	296.709	535.027	504.039	274.866	309.897	437.978	1.4133	0.707563	373.937	-0.499848	0.102211	0.369845	hypothetical protein
EHI_112010	291.235	357.774	232.462	237.563	194.792	226.299	293.824	219.551	0.74722	1.33829	256.687	0.419025	0.102235	0.369845	ABC transporter, putative
EHI_054490	170.785	179.874	245.465	228.954	295.864	275.567	198.708	266.795	1.34265	0.744796	232.751	-0.422061	0.102268	0.369845	hypothetical protein
EHI_189880	11.242	5.34207	16.4923	24.893	18.4419	20.6425	11.0255	21.3258	1.93423	0.517002	16.1756	-0.935321	0.102276	#N/A	hypothetical protein
EHI_048440	134.919	145.478	146.902	127.845	104.512	77.125	142.433	103.161	0.724275	1.38069	122.797	0.46462	0.102327	0.369845	hypothetical protein
EHI_178970	248.493	238.729	147.036	211.063	65.6734	117.975	211.419	131.57	0.62232	1.60689	171.495	0.682768	0.102507	0.370207	hypothetical protein
EHI_174950	155.141	142.122	309.946	260.56	373.541	270.278	202.403	301.459	1.4894	0.671411	251.931	-0.571636	0.102652	0.370207	hypothetical protein
EHI_192100	494.623	448.554	442.494	537.393	558.654	642.74	461.89	579.596	1.25483	0.796918	520.743	-0.327712	0.102701	0.370207	inosine triphosphate pyrophosphatase, putative
EHI_152990	158.445	157.625	179.044	226.551	200.519	212.543	165.038	213.205	1.29185	0.774083	189.121	-0.368051	0.102702	0.370207	actin-binding protein, cofilin/tropomyosin family
EHI_164300	8.99005	0	1.73001	0	0.977975	0	3.57336	0.325992	0.0912285	10.9615	1.94967	3.32263	0.102887	#N/A	hypothetical protein
EHI_093740	3895.84	3422.53	1604.07	2231.33	1634.72	2229.31	2974.14	2031.79	0.68315	1.46381	2502.97	0.549526	0.102896	0.370659	hypothetical protein
EHI_023500	2719.79	1897.66	2795.98	2838.02	3520.8	3297.44	2471.14	3218.75	1.30254	0.767733	2844.95	-0.381205	0.103085	0.370823	calmodulin, putative
EHI_028990	258.339	227.413	230.363	288.159	300.923	318.761	238.705	302.614	1.26773	0.78881	270.66	-0.342718	0.103155	0.370823	hypothetical protein
EHI_151270	269.868	281.694	253.33	217.215	208.341	208.951	268.297	211.503	0.788313	1.26853	239.9	0.342446	0.103198	0.370823	Rap/Ran GTPase activating protein, putative
EHI_169260	109.068	165.952	64.3909	91.5913	46.3446	73.8372	113.137	70.591	0.623944	1.60271	91.864	0.677668	0.103217	0.370823	hypothetical protein, conserved
EHI_118750	5763.86	3824.26	5877.57	5751.35	8230.27	6691.44	5155.23	6891.02	1.3367	0.748108	6023.12	-0.418634	0.103652	0.372108	hypothetical protein
EHI_102050	40.473	43.8263	59.0599	75.7597	70.7686	61.8337	47.7864	69.454	1.45343	0.688029	58.6202	-0.533174	0.103712	0.372108	hypothetical protein
EHI_158630	163.046	140.316	128.846	120.687	92.5893	107.539	144.069	106.938	0.742271	1.34722	125.504	0.428081	0.10384	0.37232	leucine rich repeat / protein phosphatase 2C domain containing protein
EHI_015240	25.8612	17.1282	0	4.81843	3.86336	4.10376	14.3298	4.26185	0.297412	3.36234	9.29582	1.73796	0.103901	#N/A	hypothetical protein
EHI_155670	20.2363	32.0652	20.8425	27.8023	44.6039	46.3879	24.3813	39.598	1.62411	0.615721	31.9897	-0.701231	0.103915	#N/A	hypothetical protein
EHI_167640	107.945	186.326	115.752	110.936	89.7543	86.0989	136.674	95.5965	0.699447	1.4297	116.135	0.51431	0.103969	0.372533	protein kinase domain containing protein
EHI_024370	19.1113	11.7516	29.5097	43.0722	40.7748	22.7125	20.1242	35.5198	1.76503	0.566562	27.822	-0.809462	0.104191	#N/A	hypothetical protein
EHI_004640	801.73	788.267	483.99	559.816	535.405	433.349	691.329	509.523	0.73702	1.35682	600.426	0.439153	0.104234	0.373221	vesicle-fusing ATPase, putative
EHI_093910	152.723	125.27	182.703	185.001	210.945	219.757	153.565	205.235	1.33646	0.748243	179.4	-0.41543	0.1043	0.373221	hypothetical protein, conserved
EHI_030070	382.162	298.303	409.324	307.216	564.906	708.121	363.263	526.748	1.45005	0.689634	445.005	-0.534435	0.104448	0.373376	hypothetical protein
EHI_179330	561.023	439.528	563.965	645.387	705.926	631.907	521.505	661.073	1.26763	0.788877	591.289	-0.341833	0.104485	0.373376	protein phosphatase family protein
EHI_124380	7.85466	9.52942	14.6062	24.2423	16.8645	19.0637	10.6634	20.0568	1.8809	0.53166	15.3601	-0.896404	0.104591	#N/A	hypothetical protein
EHI_167460	164.169	187.426	107.069	118.717	99.3653	108.596	152.888	108.893	0.712238	1.40403	130.89	0.486353	0.104597	0.373376	hypothetical protein, conserved
EHI_177560	163.023	133.675	142.51	252.576	168.497	174.963	146.403	198.679	1.35707	0.736881	172.541	-0.441627	0.104623	0.373376	RNA recognition motif domain containing protein
EHI_163650	449.699	351.68	504.615	490.041	618.498	597.725	435.331	568.755	1.30649	0.765411	502.043	-0.384779	0.104689	0.373376	proteasome subunit alpha type 7, putative
EHI_006670	2418.35	2390.03	2389.56	2748.25	3012.87	2949.99	2399.31	2903.7	1.21022	0.826294	2651.51	-0.275273	0.105019	0.374304	hypothetical protein
EHI_187290	44.9788	40.7086	33.9587	73.4157	64.5941	41.9714	39.882	59.9938	1.50428	0.664769	49.9379	-0.594989	0.105201	0.374524	hypothetical protein
EHI_165110	155.17	170.247	93.9839	110.901	90.7414	92.2759	139.8	97.9727	0.700805	1.42693	118.886	0.5091	0.105225	0.374524	DEAD/DEAH box helicase, putative
EHI_131670	167.506	191.238	124.121	136.893	104.838	108.387	160.955	116.706	0.725086	1.37915	138.83	0.46077	0.105332	0.374524	dynamin-1-like protein, putative
EHI_193690	20.2385	0	1.73919	0	0	3.08169	7.32588	1.02723	0.140219	7.13169	4.17656	2.84765	0.105356	#N/A	hypothetical protein
EHI_189480	62.9517	52.3285	73.7445	83.1766	78.7076	106.451	63.0083	89.4451	1.41958	0.704435	76.2267	-0.500702	0.105359	0.374524	iron-sulfur flavoprotein, putative
EHI_126960	43.828	40.4845	50.1835	55.9798	64.5089	73.9058	44.832	64.7981	1.44535	0.691872	54.8151	-0.52666	0.105471	0.374545	Synbindin, putative
EHI_099870	107.934	63.1084	130.378	123.977	172.275	142.963	100.474	146.405	1.45715	0.686271	123.439	-0.539877	0.105504	0.374545	ATP-binding cassette, putative
EHI_140730	4.49683	10.6846	20.8334	28.7265	22.3222	20.64	12.0049	23.8962	1.99053	0.502378	17.9506	-0.968244	0.105843	#N/A	hypothetical protein
EHI_159530	10.0935	10.5697	13.7183	23.2029	15.9397	23.4108	11.4605	20.8511	1.81939	0.549635	16.1558	-0.854345	0.105937	#N/A	hypothetical protein
EHI_103690	862.379	773.619	1144.32	1100.75	1301.55	1200	926.772	1200.77	1.29564	0.771816	1063.77	-0.37298	0.105941	0.375851	apyrase, putative
EHI_141390	4.4976	8.56404	15.6601	15.4187	18.3512	24.623	9.57391	19.4643	2.03306	0.49187	14.5191	-0.996176	0.106102	#N/A	hypothetical protein
EHI_014290	6.74562	5.34575	14.7684	11.5154	37.7889	11.3293	8.95325	20.2112	2.25741	0.442985	14.5822	-1.15699	0.106134	#N/A	hypothetical protein
EHI_010255	64.0802	167.757	113.723	53.633	76.6606	90.7998	115.187	73.6978	0.639811	1.56296	94.4423	0.646073	0.106149	0.376339	hypothetical protein, conserved
EHI_130500	16.8538	12.7711	0.864231	2.83733	0.979884	5.22064	10.163	3.01262	0.296429	3.37349	6.58783	1.74761	0.106233	#N/A	hypothetical protein
EHI_025870	66.3419	73.8943	33.9459	41.493	37.6303	30.7412	58.0607	36.6215	0.630745	1.58543	47.3411	0.657169	0.106254	0.376465	hypothetical protein
EHI_036600	98.915	91.7705	146.494	111.578	189.845	187.501	112.393	162.975	1.45004	0.689636	137.684	-0.531843	0.106405	0.376754	hypothetical protein
EHI_134710	11.242	10.6839	7.81197	22.0192	15.5308	17.5472	9.91263	18.3658	1.85276	0.539735	14.1392	-0.900477	0.106407	#N/A	hypothetical protein
EHI_154760	25.8614	18.2004	6.09075	2.89197	0.965611	14.359	16.7175	6.0722	0.363224	2.75313	11.3949	1.46285	0.106419	#N/A	hypothetical protein
EHI_098520	255.215	392.478	155.548	161.352	135.565	231.555	267.747	176.157	0.657925	1.51993	221.952	0.603063	0.106554	0.376939	hypothetical protein
EHI_174530	3.37309	3.21036	1.73929	0	0.966732	0	2.77425	0.322244	0.116156	8.60914	1.54824	2.96527	0.106561	#N/A	hypothetical protein
EHI_029610	40.4683	14.9485	37.2989	50.6434	60.2701	41.361	30.9053	50.7582	1.64238	0.608873	40.8317	-0.713908	0.106589	#N/A	maltose O-acetyltransferase, putative
EHI_006750	113.571	109.264	43.5337	72.4349	53.9975	34.8121	88.7894	53.7482	0.605344	1.65195	71.2688	0.71833	0.106617	0.376939	protein kinase, putative
EHI_154170	3.37278	1.06905	4.34319	5.75601	10.6608	8.24171	2.92834	8.21951	2.80688	0.356268	5.57392	-1.4673	0.106667	#N/A	leucine rich repeat protein, BspA family
EHI_142930	360.893	510.027	398.785	470.343	568.651	622.951	423.235	553.982	1.30892	0.763987	488.608	-0.38829	0.106668	0.376939	hypothetical protein
EHI_148770	165.301	189.67	128.04	146.003	91.5235	107.395	161.004	114.974	0.714108	1.40035	137.989	0.483585	0.106858	0.37735	hypothetical protein, conserved
EHI_018010	2.24891	2.14219	1.74112	0	0	0	2.04407	0	0	#DIV/0!	1.02204	3.49372	0.106862	#N/A	DNA polymerase, putative
EHI_171780	33.7317	19.2672	20.0079	14.4504	13.5252	13.3413	24.3356	13.7723	0.565933	1.76699	19.054	0.814284	0.106871	#N/A	glycosyltransferase, putative
EHI_000790	463.19	461.78	481.164	506.343	666.97	602.878	468.712	592.064	1.26317	0.791657	530.388	-0.336789	0.107036	0.37735	hypothetical protein
EHI_143080	377.789	314.642	405.293	477.541	487.129	430.238	365.908	464.969	1.27073	0.786951	415.439	-0.345011	0.107042	0.37735	hypothetical protein
EHI_093880	241.75	271.956	208.844	194.774	179.57	183.549	240.85	185.964	0.772118	1.29514	213.407	0.371616	0.10707	0.37735	DNA repair protein Rad21, putative
EHI_082090	3.3726	5.34185	13.0196	16.274	20.3853	11.3548	7.24469	16.0047	2.20916	0.452661	11.6247	-1.11267	0.107096	#N/A	hypothetical protein
EHI_072500	24.7373	23.5562	1.74045	7.71489	3.86131	7.17697	16.678	6.25106	0.374809	2.66802	11.4645	1.40478	0.107116	#N/A	hypothetical protein
EHI_017700	10614.8	9309.82	6515.94	7243.83	5921.59	6937.3	8813.52	6700.91	0.760299	1.31527	7757.21	0.395284	0.107134	0.37735	ribosomal protein L13, putative
EHI_103310	5521.44	4741.95	1903.14	2995.87	1999.44	2998.63	4055.51	2664.65	0.657043	1.52197	3360.08	0.605805	0.107259	0.377543	60S ribosomal protein L7a, putative
EHI_087110	8073.6	6388.97	3756.79	3892.16	5044.47	4064.59	6073.12	4333.74	0.713594	1.40136	5203.43	0.486707	0.107361	0.377654	hypothetical protein, conserved
EHI_066970	20.2391	11.7747	9.56922	9.63422	5.79625	3.07859	13.861	6.16969	0.445112	2.24663	10.0153	1.15248	0.107425	#N/A	mucin-like protein 1 precursor, putative
EHI_174250	2139.68	2373.76	1362.02	1436.54	1441.04	1535.03	1958.49	1470.87	0.751025	1.33151	1714.68	0.412743	0.10757	0.377972	S-adenosylmethionine synthetase, putative
EHI_105080	381.139	287.691	365.867	450.528	409.541	463.028	344.899	441.032	1.27873	0.782027	392.966	-0.35436	0.107748	0.377972	zinc finger protein, putative
EHI_125950	13950.1	9942.18	12292.6	10522	9381.28	8507.4	12061.6	9470.23	0.785153	1.27364	10765.9	0.348939	0.107837	0.377972	alcohol dehydrogenase, putative
EHI_191910	212.176	163.293	234.957	217.156	318.316	289.04	203.475	274.837	1.35072	0.740347	239.156	-0.431951	0.107863	0.377972	hypothetical protein, conserved
EHI_198970	212.176	163.293	234.957	217.156	318.316	289.04	203.475	274.837	1.35072	0.740347	239.156	-0.431951	0.107863	0.377972	hypothetical protein, conserved
EHI_148230	5325.27	4602.93	6304.26	5797.74	6997.89	8210.61	5410.82	7002.08	1.29409	0.772744	6206.45	-0.371819	0.107903	0.377972	60S ribosomal protein L37a, putative
EHI_105830	35.9805	42.816	41.7555	62.6177	61.8302	50.2871	40.184	58.245	1.44946	0.689913	49.2145	-0.534513	0.107957	0.377972	protein kinase, putative
EHI_127050	15.7386	29.9105	19.0926	13.3964	9.71042	12.3919	21.5806	11.8329	0.548313	1.82377	16.7067	0.866041	0.108044	#N/A	hypothetical protein
EHI_127320	15.7386	29.9105	19.0926	13.3964	9.71042	12.3919	21.5806	11.8329	0.548313	1.82377	16.7067	0.866041	0.108044	#N/A	hypothetical protein
EHI_098850	139.417	117.677	196.469	181.729	232.196	209.723	151.188	207.883	1.375	0.727275	179.535	-0.455889	0.108068	0.377972	protein phosphatase regulatory subunit, putative
EHI_103670	59.5896	38.5122	91.2791	84.6124	106.425	95.611	63.127	95.5495	1.51361	0.660672	79.3382	-0.590887	0.108202	0.377972	hypothetical protein
EHI_200080	1253.63	971.327	941.439	871.979	795.36	835.918	1055.46	834.419	0.790571	1.26491	944.941	0.338575	0.108268	0.377972	purine nucleoside phosphorylase, putative
EHI_181520	188.864	165.583	123.24	114.843	131.076	103.252	159.229	116.39	0.730961	1.36806	137.81	0.448571	0.10829	0.377972	kinetochore protein Spc25 domain-containing protein
EHI_041900	102.317	128.418	161.758	77.0073	103.434	101.674	130.831	94.0384	0.718778	1.39125	112.435	0.480276	0.108355	0.377972	phosphatidylinositol-3,4,5-trisphosphate 3-phosphatase, putative
EHI_161060	155.166	192.672	233.135	142.576	125.593	163.177	193.657	143.782	0.742453	1.34689	168.72	0.432632	0.108363	0.377972	hypothetical protein
EHI_181290	0	0	0	0	43.5525	0	0	14.5175	#DIV/0!	#DIV/0!	7.25874	-6.28116	0.10843	#N/A	syntaxin, putative
EHI_017720	838.322	1000.16	959.293	643.78	738.371	835.375	932.593	739.175	0.792602	1.26167	835.884	0.335772	0.10857	0.378448	zinc finger protein, putative
EHI_137750	62.9562	54.5	80.7462	87.1847	96.0432	93.8631	66.0675	92.3637	1.39802	0.715297	79.2156	-0.477997	0.108733	0.378772	hypothetical protein
EHI_151740	55.0977	50.3357	87.9152	49.2188	44.3803	34.836	64.4495	42.8117	0.664267	1.50542	53.6306	0.595286	0.109118	0.379869	hypothetical protein
EHI_178740	374.248	326.143	503.806	393.319	643.464	623.77	401.399	553.518	1.37897	0.725179	477.458	-0.46227	0.109245	0.380065	clathrin adaptor complex small chain, putative
EHI_181160	1.12441	2.14114	2.6102	7.71085	5.79427	5.12887	1.95858	6.21133	3.17134	0.315324	4.08495	-1.64319	0.109994	#N/A	hypothetical protein
EHI_131980	150.657	183.958	134.708	139.306	85.1921	114.201	156.441	112.9	0.721676	1.38566	134.67	0.469189	0.110173	0.382691	DnaJ domain containing protein
EHI_126870	3761.24	3559.93	3254.85	3974.41	4081.92	5231.62	3525.34	4429.32	1.25642	0.79591	3977.33	-0.329334	0.110194	0.382691	40S ribosomal protein S21, putative
EHI_042890	305.847	323.415	249.801	251.835	197.811	226.474	293.021	225.373	0.769137	1.30016	259.197	0.377374	0.110213	0.382691	leucine rich repeat protein
EHI_130990	255.156	209.151	270.451	245.089	356.325	385.362	244.919	328.925	1.34299	0.744605	286.922	-0.424282	0.110344	0.382799	nuclear movement protein, putative
EHI_003010	504.725	401.406	267.111	322.775	229.521	290.715	391.081	281.004	0.718531	1.39173	336.042	0.47531	0.110386	0.382799	ubiquitin-conjugating enzyme family protein
EHI_028940	122.536	164.5	93.7223	72.7123	76.721	113.608	126.919	87.6806	0.690837	1.44752	107.3	0.532502	0.110643	0.383444	hypothetical protein
EHI_041580	168.655	202.264	97.4062	128.037	104.393	88.3147	156.108	106.915	0.684877	1.46012	131.512	0.542467	0.110919	0.383941	hypothetical protein, conserved
EHI_127020	1035.6	939.09	522.169	735.95	496.106	536.127	832.285	589.394	0.708164	1.4121	710.84	0.497053	0.110929	0.383941	arginyl-tRNA synthetase
EHI_117620	58.4635	42.7777	66.9134	58.59	96.8276	92.6165	56.0515	82.678	1.47504	0.67795	69.3648	-0.556588	0.11106	0.384148	WD repeat protein
EHI_148110	80.9593	99.5929	61.7962	54.9951	64.6534	48.1669	80.7828	55.9385	0.692455	1.44414	68.3606	0.525553	0.111204	0.384183	hypothetical protein
EHI_177350	68.5767	64.1073	101.563	99.5851	130.051	102.168	78.0822	110.601	1.41647	0.70598	94.3418	-0.496748	0.111213	0.384183	hypothetical protein
EHI_151870	12.3684	9.63498	10.4406	4.81906	1.93149	7.18071	10.8147	4.64375	0.429394	2.32887	7.72922	1.22482	0.11136	#N/A	glycosyltransferase, putative
EHI_148510	12.3676	11.7667	19.9928	24.0317	19.3537	34.9625	14.709	26.1159	1.77551	0.56322	20.4125	-0.812878	0.11146	#N/A	hypothetical protein
EHI_035640	7.87055	8.56109	22.6111	14.4384	31.901	30.8112	13.0143	25.7169	1.97605	0.506059	19.3656	-0.959435	0.111577	#N/A	hypothetical protein
EHI_169640	32.6048	96.2535	28.6784	24.976	33.8864	29.8396	52.5122	29.5673	0.563056	1.77602	41.0398	0.825282	0.111765	#N/A	hypothetical protein
EHI_187270	122.393	84.8966	166.258	176.365	201.27	151.566	124.516	176.4	1.41669	0.705872	150.458	-0.499222	0.111881	0.386243	hypothetical protein
EHI_140190	22.4825	29.8988	10.4097	10.5128	6.80373	14.4739	20.9303	10.5968	0.50629	1.97515	15.7636	0.975523	0.112044	#N/A	Rho family GTPase
EHI_096220	21.3593	16.0216	28.635	29.6521	37.8817	39.255	22.0053	35.5962	1.61762	0.618192	28.8008	-0.683208	0.112176	#N/A	Rab family GTPase
EHI_016010	40.4717	0	0	0	0	0	13.4906	0	0	#DIV/0!	6.74529	6.21553	0.112232	#N/A	66 kDa stress protein, putative
EHI_150120	1100.96	1115.63	1380.83	1346.02	1567.46	1600.62	1199.14	1504.7	1.25482	0.796929	1351.92	-0.326931	0.112287	0.387341	hypothetical protein
EHI_056460	320.374	364.104	209.915	203.529	198.308	252.302	298.131	218.046	0.731378	1.36728	258.089	0.44992	0.112342	0.387341	hypothetical protein, conserved
EHI_190870	518.34	571.547	249.64	370.79	231.91	310.009	446.509	304.237	0.681367	1.46764	375.373	0.552295	0.11254	0.387773	hypothetical protein
EHI_014910	2.24887	5.3546	0	0	0	0	2.53449	0	0	#DIV/0!	1.26725	3.79559	0.112543	#N/A	hypothetical protein
EHI_001870	58.4571	50.2022	65.9491	76.5275	85.4714	80.5701	58.2028	80.8564	1.38922	0.71983	69.5296	-0.470836	0.112761	0.388106	Rab family GTPase
EHI_104600	198.847	165.909	163.212	187.839	265.986	242.708	175.989	232.178	1.31927	0.757993	204.084	-0.400587	0.112845	0.388106	13 kDa ribonucleoprotein-associated protein, putative
EHI_107790	152.882	82.2262	150.95	175.883	195.337	169.523	128.686	180.248	1.40068	0.71394	154.467	-0.484915	0.112852	0.388106	hypothetical protein
EHI_012570	771.268	604.229	881.161	931.647	1065.13	901.494	752.22	966.09	1.28432	0.778622	859.155	-0.36049	0.112972	0.388266	toxin resistance protein, putative
EHI_097930	444.054	303.384	366.24	512.928	520.449	417.166	371.226	483.514	1.30248	0.767766	427.37	-0.3819	0.113043	0.388266	muT/nudix family protein
EHI_056100	318.148	258.54	320.275	412.565	366.954	359.247	298.988	379.589	1.26958	0.787663	339.288	-0.34401	0.11321	0.38836	Rab family GTPase
EHI_123260	31.4829	35.3235	79.1624	63.5832	91.7768	77.9939	48.6563	77.7846	1.59866	0.625526	63.2205	-0.665951	0.113215	0.38836	hypothetical protein
EHI_165230	13.4905	4.27399	32.9877	23.9418	38.8174	40.2431	16.9174	34.3341	2.02951	0.492729	25.6258	-1.00156	0.113298	#N/A	hypothetical protein
EHI_161650	434.04	604.121	372.617	360.156	332.724	373.8	470.259	355.56	0.756094	1.32259	412.91	0.402618	0.113498	0.38893	hypothetical protein
EHI_045500	174.293	189.62	114.069	129.452	110.865	105.434	159.327	115.25	0.723357	1.38244	137.289	0.463793	0.113573	0.38893	hypothetical protein, conserved
EHI_185560	457.648	365.205	239.376	300.148	222.861	241.796	354.076	254.935	0.719999	1.38889	304.506	0.472119	0.113597	0.38893	oligopeptidase A, putative
EHI_008140	13.4914	19.2476	27.8042	29.763	30.0259	41.1784	20.1811	33.6558	1.66769	0.599631	26.9184	-0.722415	0.113713	#N/A	hypothetical protein
EHI_177600	115.814	101.706	73.0868	81.9321	48.2836	69.7492	96.8688	66.655	0.688096	1.45329	81.7619	0.535799	0.113768	0.389266	hypothetical protein
EHI_013880	94.4521	122.075	68.7548	73.3132	49.2207	72.7752	95.0939	65.103	0.684619	1.46067	80.0984	0.543803	0.113921	0.389542	hypothetical protein
EHI_167490	0	4.23948	16.3441	13.0886	26.7198	15.8427	6.86119	18.5503	2.70366	0.369869	12.7058	-1.39657	0.114155	#N/A	hypothetical protein
EHI_119900	132.685	152.088	233.297	239.388	294.214	193.61	172.69	242.404	1.4037	0.712404	207.547	-0.48625	0.114183	0.39019	hypothetical protein
EHI_158550	8122.85	8860.34	4121.44	5186.42	3852.27	5815.46	7034.88	4951.38	0.703834	1.42079	5993.13	0.506622	0.114543	0.390943	40S ribosomal protein S26, putative
EHI_015450	50.5931	71.6468	44.3151	21.1251	45.5183	39.1144	55.5183	35.2526	0.634972	1.57487	45.3855	0.653641	0.114603	0.390943	hypothetical protein
EHI_120930	34.8589	25.7135	20.9003	25.125	10.6021	8.18685	27.1575	14.638	0.539002	1.85528	20.8978	0.883132	0.114655	#N/A	protein kinase domain containing protein
EHI_012470	138.308	187.449	82.707	116.833	72.3314	82.9532	136.155	90.7059	0.666198	1.50106	113.43	0.582788	0.114675	0.390943	helicase domain-containing protein
EHI_022930	60.7059	39.524	102.404	97.5974	136.922	81.5839	67.5446	105.368	1.55997	0.641037	86.4562	-0.635525	0.114758	0.390943	hypothetical protein
EHI_196530	150.645	131.436	209.235	192.546	249.35	223.856	163.772	221.918	1.35504	0.737985	192.845	-0.435064	0.114766	0.390943	Ras family GTPase
EHI_136490	85.4403	90.8271	108.519	128.352	136.814	115.55	94.9287	126.905	1.33685	0.748029	110.917	-0.415881	0.115055	0.39168	hypothetical protein, conserved
EHI_041930	2.24775	3.19785	9.52338	12.3554	15.618	8.31414	4.98966	12.0958	2.42418	0.412511	8.54275	-1.23939	0.115199	#N/A	hypothetical protein, conserved
EHI_153210	75.3361	98.5061	60.0443	52.0727	55.026	56.3933	77.9622	54.4973	0.699023	1.43057	66.2297	0.513052	0.115366	0.392492	hypothetical protein
EHI_000710	247.381	231.375	153.233	169.962	132.112	161.79	210.663	154.621	0.733974	1.36245	182.642	0.443756	0.115973	0.394096	hypothetical protein
EHI_088430	353.073	428.359	342.928	345.415	256.68	264.401	374.787	288.832	0.770657	1.29759	331.809	0.375191	0.115984	0.394096	DNA repair helicase, putative
EHI_000450	22.4878	23.5487	46.1048	40.4602	71.4918	40.0249	30.7138	50.6589	1.64939	0.606285	40.6864	-0.711049	0.116042	#N/A	pumilio family RNA-binding protein
EHI_201240	3.37282	4.2768	8.68778	9.59772	12.5948	14.4169	5.4458	12.2031	2.24083	0.446262	8.82447	-1.13349	0.116089	#N/A	hypothetical protein
EHI_188820	655.535	623.144	261.055	437.762	236.529	342.485	513.245	338.926	0.660359	1.51433	426.085	0.597657	0.116177	0.394475	hypothetical protein
EHI_186840	679.917	390.013	1421.92	628.533	3293.18	2061.77	830.618	1994.49	2.40122	0.416456	1412.56	-1.26356	0.116255	0.394475	actin-binding protein, cofilin/tropomyosin family
EHI_152440	29.2366	32.1433	9.57979	12.5644	6.74603	16.3714	23.6532	11.8939	0.502847	1.98868	17.7736	0.984402	0.116353	#N/A	hypothetical protein
EHI_182820	65.1987	62.9956	71.1258	40.1287	54.4415	46.5352	66.4401	47.0351	0.707933	1.41256	56.7376	0.500152	0.116372	0.394475	hypothetical protein
EHI_156370	118.055	139.069	99.9699	109.604	67.7288	77.1108	119.031	84.8144	0.71254	1.40343	101.923	0.486455	0.116451	0.394475	hypothetical protein
EHI_133330	265.373	326.715	188.062	222.121	145.607	194.548	260.05	187.425	0.720728	1.38749	223.738	0.47093	0.11651	0.394475	5'-3' exonuclease domain containing protein
EHI_112000	62.9631	66.3328	59.99	69.2502	94.7925	98.6666	63.0953	87.5698	1.3879	0.720515	75.3325	-0.473255	0.116535	0.394475	Rho guanine nucleotide exchange factor, putative
EHI_192250	10.1191	6.41918	12.1716	19.2349	20.3137	14.3897	9.56995	17.9794	1.87874	0.532272	13.7747	-0.901167	0.116556	#N/A	leucine rich repeat protein, BspA family
EHI_170960	11.2438	17.1249	14.7869	9.63066	6.76418	5.13273	14.3852	7.17586	0.498836	2.00467	10.7805	1.00185	0.116772	#N/A	hypothetical protein
EHI_172150	4.49781	5.35541	10.4466	13.5156	15.4326	13.3155	6.7666	14.0879	2.08198	0.480312	10.4273	-1.0327	0.116784	#N/A	F-box domain containing protein
EHI_015230	184.404	88.8648	236.681	302.738	302.202	173.31	169.983	259.417	1.52613	0.655253	214.7	-0.608301	0.116831	0.395011	hypothetical protein
EHI_042870	538.605	601.856	362.955	422.63	335.79	368.909	501.139	375.776	0.749845	1.33361	438.458	0.414164	0.11684	0.395011	cell surface protease gp63, putative
EHI_016130	2091.4	1876.8	1128.54	1636.89	923.107	1038.95	1698.91	1199.65	0.706129	1.41617	1449.28	0.501644	0.117099	0.39548	hypothetical protein
EHI_053000	196.687	212.223	156.786	223.662	258.392	250.123	188.565	244.059	1.29429	0.772623	216.312	-0.374233	0.117135	0.39548	myb-like DNA-binding domain containing protein
EHI_176140	33771.6	20824.9	35840.9	42939	36578	40082.2	30145.8	39866.4	1.32245	0.75617	35006.1	-0.403206	0.117198	0.39548	profilin, putative
EHI_172500	66.3441	74.9947	81.8557	113.048	101.212	89.0424	74.3982	101.101	1.35891	0.735882	87.7494	-0.440186	0.117421	0.395985	hypothetical protein
EHI_035960	183.277	208.748	221.851	152.258	177.719	144.661	204.625	158.213	0.773183	1.29336	181.419	0.37207	0.117685	0.396507	hypothetical protein
EHI_180000	105.683	83.4034	125.983	156.479	146.267	124.577	105.023	142.441	1.35629	0.737308	123.732	-0.436987	0.117723	0.396507	eukaryotic translation initiation factor 4E, putative
EHI_095090	145.049	167.023	104.419	108.948	91.722	103.575	138.83	101.415	0.730495	1.36893	120.123	0.450021	0.11817	0.397762	hypothetical protein
EHI_135760	53.9037	42.4715	56.0282	48.858	89.6644	87.2287	50.8011	75.2504	1.48127	0.675095	63.0257	-0.563266	0.118354	0.398134	hypothetical protein
EHI_135100	19.0438	31.6191	36.7332	31.3158	52.1758	56.8593	29.132	46.7836	1.60592	0.622697	37.9578	-0.671109	0.11861	#N/A	zinc finger domain containing protein
EHI_051700	240.623	214.114	260.15	214.94	164.171	172.33	238.295	183.814	0.771369	1.2964	211.054	0.375141	0.118706	0.399068	transporter, major facilitator family
EHI_001040	19.1109	33.1113	6.07409	18.1739	45.6522	49.5852	19.4321	37.8038	1.94543	0.514026	28.6179	-0.970742	0.11871	#N/A	hypothetical protein
EHI_070810	50.6009	229.242	13.9309	9.65828	11.5706	55.2882	97.9245	25.5057	0.260463	3.83932	61.7151	1.94134	0.118973	0.399715	regulator of nonsense transcripts, putative
EHI_146330	1050.21	531.117	1167.05	1319.51	1678.45	969.739	916.127	1322.57	1.44365	0.692689	1119.35	-0.529493	0.119096	0.399882	calpain large subunit domain III containing protein
EHI_151240	17.9905	8.56463	16.5314	26.025	30.9019	18.4633	14.3622	25.1301	1.74974	0.571514	19.7461	-0.805914	0.119297	#N/A	0ligosaccharide translocation protein RFT1, putative
EHI_052090	58.3765	61.4998	70.5731	84.2417	94.9016	81.2266	63.4831	86.79	1.36713	0.731457	75.1365	-0.448029	0.119484	0.40046	LSM domain containing protein
EHI_113690	58.3765	61.4998	70.5731	84.2417	94.9016	81.2266	63.4831	86.79	1.36713	0.731457	75.1365	-0.448029	0.119484	0.40046	LSM domain containing protein
EHI_056420	1667.4	1724.63	1061.55	1152.2	1095.95	1160.41	1484.52	1136.19	0.765353	1.30659	1310.35	0.385345	0.119559	0.40046	protein phosphatase, putative
EHI_148620	20.2133	91.2982	86.1807	91.0919	111.387	130.382	65.8974	110.954	1.68373	0.593918	88.4256	-0.746663	0.119566	0.40046	hypothetical protein
EHI_116720	266.438	222.264	305.603	296.956	386.16	347.654	264.768	343.59	1.2977	0.770595	304.179	-0.374549	0.119665	0.400544	hypothetical protein
EHI_022960	2786.26	2467.51	1189.3	1755.8	1168.68	1559.46	2147.69	1494.65	0.695932	1.43692	1821.17	0.5227	0.119899	0.401077	LIM zinc finger domain containing protein
EHI_088440	7.86994	8.55381	13.032	5.75908	3.87508	3.08912	9.81859	4.24109	0.431945	2.31511	7.02984	1.21672	0.119964	#N/A	serine/threonine protein kinase, putative
EHI_192280	52.8503	57.8516	30.4773	28.9841	24.0996	36.848	47.0597	29.9773	0.637005	1.56985	38.5185	0.645511	0.120115	#N/A	hypothetical protein
[truncated: 6,335 more rows]

## Sheet: padj<0.05
Table S1 RNAseq analyses of clone A1np and A1npMP8-1Si silencing transfectant
	A1np_1_	A1np_2_	A1np_3_	A1npMP8-1Si_1_	A1npMP8-1Si_2_	A1npMP8-1Si_3_	mean A1np	mean A1npMP8-1Si	FoldChange	1/FoldChange	baseMean	log2FoldChange	pvalue	padj	name
EHI_176800	0	0	0	66.4271	88.9255	81.1244	0	78.8257	#DIV/0!	#DIV/0!	39.4128	-8.72128	1.56859e-12	#N/A	zinc finger protein, putative
EHI_202480	1.12424	0	0	14.382	8.72619	24.7379	0.374747	15.9487	42.5585	0.0234971	8.16171	-5.45319	8.25456e-05	#N/A	protein phosphatase domain containing protein
EHI_127670	6.7459	7.48742	21.7296	269.095	187.762	340.439	11.9876	265.766	22.17	0.045106	138.877	-4.4302	6.18389e-23	1.66625e-19	hypothetical protein
EHI_174510	2.24778	1.06602	0	6.65419	19.5198	12.4686	1.1046	12.8809	11.6611	0.0857552	6.99274	-3.63665	0.00127865	#N/A	hypothetical protein
EHI_165050	11.2431	5.34795	18.252	29.7888	63.8841	80.234	11.6144	57.969	4.99115	0.200355	34.7917	-2.29917	3.38546e-05	#N/A	hypothetical protein
EHI_199270	8.99447	2.13909	20.8584	34.5884	62.9231	41.1511	10.664	46.2209	4.3343	0.230718	28.4424	-2.08773	0.000847092	#N/A	leucine rich repeat protein, BspA family
EHI_114650	4.49659	3.20404	8.6766	13.3881	29.1453	27.8982	5.45908	23.4772	4.30058	0.232527	14.4681	-2.07367	0.00175629	#N/A	hypothetical protein
EHI_181710	88.8059	77.9497	112.77	204.516	546.255	357.721	93.1753	369.498	3.96562	0.252168	231.336	-1.98525	1.05334e-07	0.000113529	NADPH-dependent FMN reductase domain containing protein
EHI_013760	3.37328	21.4163	6.96237	51.1234	31.85	38.9521	10.584	40.6419	3.83994	0.26042	25.6129	-1.94672	0.00128557	#N/A	heat shock protein 70, mitochondrial, putative
EHI_103260	110.166	102.528	155.31	270.624	697.56	420.55	122.668	462.911	3.77369	0.264993	292.79	-1.91367	2.18996e-07	0.000168596	NADPH-dependent FMN reductase domain containing protein
EHI_067720	12.3656	8.54431	23.4275	32.5167	72.8588	60.958	14.7792	55.4445	3.75153	0.266558	35.1118	-1.88755	0.000233273	#N/A	NADPH-dependent FMN reductase domain containing protein
EHI_144040	346.292	88.7867	545.03	1122.82	1697.25	825.693	326.703	1215.25	3.71975	0.268835	770.978	-1.89423	0.000205708	0.0168438	cysteine proteinase, pseudogene
EHI_025710	111.288	40.5758	108.431	272.353	272.168	306.045	86.7649	283.522	3.26771	0.306025	185.144	-1.70626	3.25451e-06	0.00146155	iron-sulfur flavoprotein, putative
EHI_176960	24.7342	21.3857	20.8526	106.563	47.4629	61.7717	22.3242	71.9326	3.22218	0.310349	47.1284	-1.69159	7.64319e-05	0.0104607	hypothetical protein
EHI_075660	64.0897	47.0936	179.183	229.213	374.925	249.448	96.7888	284.529	2.93968	0.340173	190.659	-1.5498	0.000810367	0.0305389	CAAX prenyl protease, putative
EHI_022270	56.1953	38.3811	55.4201	96.0458	216.609	127.76	49.9988	146.805	2.93616	0.340581	98.4017	-1.5526	4.45138e-05	0.00737568	hypothetical protein
EHI_176280	28.1079	19.2531	59.1035	85.5299	125.824	91.5419	35.4882	100.965	2.84504	0.351488	68.2268	-1.49517	0.000598563	0.0260133	AIG1 family protein
EHI_172720	362.008	192.41	293.566	522.663	1203.04	665.723	282.661	797.141	2.82013	0.354594	539.901	-1.49594	4.03627e-05	0.00737568	peroxiredoxin, pseudogene
EHI_039020	1180.57	346.617	1427.62	2352.45	3364.78	2571.24	984.937	2762.82	2.80507	0.356497	1873.88	-1.48775	0.000559296	0.025117	actobindin, putative
EHI_159160	9778.9	2686.98	5590	16639.6	22759.6	11184.8	6018.63	16861.3	2.80152	0.356949	11440	-1.48624	0.000516741	0.0250272	iron-containing superoxide dismutase
EHI_148750	19.113	24.5954	39.971	46.0928	108.466	78.2263	27.8931	77.5951	2.78187	0.35947	52.7441	-1.4644	0.00108763	0.0357941	syntaxin, putative
EHI_053070	22.4865	21.3944	45.2018	63.4468	93.8617	69.9217	29.6942	75.7434	2.55078	0.392037	52.7188	-1.33655	0.00109606	0.035798	hypothetical protein
EHI_123390	2022.52	1040.07	1155.14	3058.2	4700.78	2850.53	1405.91	3536.5	2.51545	0.397543	2471.21	-1.3311	4.19333e-05	0.00737568	peroxiredoxin
EHI_176820	1000.55	398.552	1156.31	1868.46	2359.09	2197.85	851.805	2141.8	2.51442	0.397705	1496.8	-1.32985	0.00025325	0.019222	N-acetylmuraminidase, putative
EHI_176830	49.4669	43.8263	59.9284	115.078	137.659	122.637	51.0739	125.125	2.44988	0.408184	88.0993	-1.2875	9.53658e-06	0.00285515	lipid phosphate phosphatase, putative
EHI_169800	1442.19	958.621	1438.66	2769.76	2996.91	3325.78	1279.82	3030.81	2.36815	0.42227	2155.32	-1.24357	1.71116e-07	0.000153691	surface antigen ariel1, putative
EHI_005060	997.352	838.297	1095.48	1642.69	2743.23	2351.73	977.042	2245.88	2.29866	0.435037	1611.46	-1.20054	3.21241e-06	0.00146155	Fe-hydrogenase, putative
EHI_066200	30.3518	30.9708	37.3072	63.1048	81.6174	76.4735	32.8766	73.7319	2.24269	0.445894	53.3042	-1.15961	0.000534075	0.0250272	hypothetical protein
EHI_039610	1292.98	973.481	1150.96	2632.41	3017.8	1882.53	1139.14	2510.91	2.20422	0.453675	1825.03	-1.14038	5.80729e-06	0.00197259	cysteine proteinase, putative
EHI_125380	38.2268	26.7406	30.4212	73.0388	66.7823	69.9404	31.7962	69.9205	2.19902	0.454748	50.8583	-1.14013	0.000730539	0.0287474	hypothetical protein
EHI_201250	2420.51	1076.44	1383.6	3260.8	4690.81	2724.61	1626.85	3558.74	2.1875	0.457143	2592.8	-1.1295	0.00102237	0.0356125	peroxiredoxin
EHI_067590	223.64	180.076	260.478	336.981	626.306	450.517	221.398	471.268	2.1286	0.469792	346.333	-1.08866	0.000267195	0.0197722	troponin-like protein, putative
EHI_082580	92.1977	72.7671	85.2236	136.67	229.124	158.178	83.3961	174.658	2.09431	0.477483	129.027	-1.06678	0.00042323	0.0235133	hypothetical protein
EHI_067710	84.3237	105.893	99.9554	182.597	199.379	199.536	96.724	193.837	2.00402	0.498996	145.281	-1.0013	4.51656e-05	0.00737568	endonuclease/exonuclease/phosphatase family protein
EHI_105340	87.7009	112.371	159.159	221.434	233.905	256.712	119.744	237.35	1.98215	0.504502	178.547	-0.981692	0.000679927	0.0276168	hypothetical protein
EHI_172620	88.8303	81.3871	84.4251	135.072	208.439	156.802	84.8808	166.771	1.96477	0.508966	125.826	-0.974876	0.000543989	0.025117	hypothetical protein
EHI_198580	710.496	490.398	797.702	1258.98	1464.7	1182.84	666.199	1302.17	1.95463	0.511605	984.186	-0.966373	0.000118786	0.0128944	hypothetical protein
EHI_114010	1367.09	1369.33	1206.4	1898.88	3065.24	2694.8	1314.27	2552.97	1.9425	0.514801	1933.62	-0.958047	7.37013e-05	0.0104607	peroxiredoxin
EHI_163490	113.536	158.028	181.29	243.662	310.099	299.867	150.951	284.543	1.885	0.530505	217.747	-0.91117	0.000726792	0.0287474	hypothetical protein
EHI_052990	154.048	165.989	201.926	296.205	327.124	354.587	173.988	325.972	1.87354	0.53375	249.98	-0.902949	0.000112589	0.0128944	hypothetical protein
EHI_010850	896.087	1002.33	748.438	1589.05	1999.16	1282.24	882.284	1623.48	1.84009	0.543451	1252.88	-0.880245	0.000391583	0.0233639	cysteine proteinase, putative
EHI_145840	4425.05	3242.11	3093.73	5253.48	8410.6	5580.33	3586.96	6414.8	1.78837	0.55917	5000.88	-0.838753	0.00189146	0.0487707	peroxiredoxin
EHI_051050	130.42	127.274	146.876	212.326	249.764	215.023	134.856	225.704	1.67366	0.597492	180.28	-0.741413	0.0015204	0.0435822	inositol hexaphosphate kinase, putative
EHI_065250	245.115	212.988	265.29	372.692	425.19	365.463	241.131	387.782	1.60818	0.621822	314.456	-0.684453	0.00175509	0.0469914	Lecithin:cholesterol acyltransferase, putative
EHI_118180	1203.16	1302.38	1110.76	811.778	765.935	805.19	1205.43	794.301	0.658934	1.5176	999.866	0.601558	0.00115644	0.0366656	cullin family protein
EHI_197010	2262.39	2539.49	1919.52	1554.21	1444.94	1273.23	2240.47	1424.13	0.635638	1.57322	1832.3	0.653456	0.00180449	0.0476685	hypothetical protein
EHI_133900	9077.91	9667.01	6852.53	5643.11	5261.78	4975.83	8532.48	5293.58	0.620403	1.61186	6913.03	0.688641	0.00126588	0.0385368	galactose-inhibitable lectin 170 kDa subunit, putative
EHI_189290	461.035	563.526	482.42	345.894	276.653	260.995	502.327	294.514	0.5863	1.70561	398.421	0.76992	0.000724713	0.0287474	protein tyrosine kinase domain-containing protein
EHI_077500	8695.59	8755.26	6053.1	5172.5	4122.5	4341.34	7834.65	4545.45	0.580172	1.72363	6190.05	0.78536	0.000754718	0.0289673	galactose-specific adhesin 170kD subunit
EHI_115300	1950.84	2133.6	1471.25	1157.52	1006.32	1043.27	1851.9	1069.04	0.577266	1.7323	1460.47	0.792351	0.000382007	0.0233639	centromere/microtubule binding protein cbf5, putative
EHI_048540	747.769	734.856	603.381	505.122	346.158	333.781	695.335	395.02	0.5681	1.76025	545.178	0.815083	0.00121413	0.037603	hypothetical protein
EHI_147540	3466.71	3179.26	2671.13	2015.41	1928.64	1325.03	3105.7	1756.36	0.565528	1.76826	2431.03	0.822114	0.00073082	0.0287474	intracellular protein transport protein USO1, putative
EHI_157360	274.329	360.402	218.12	164.244	149.115	164.651	284.284	159.337	0.560485	1.78417	221.81	0.833854	0.00195113	0.0498324	AIG1 family protein, putative
EHI_085950	200.148	256.99	198.423	127.318	118.72	116.863	218.52	120.967	0.553573	1.80645	169.744	0.852226	0.00053008	0.0250272	hypothetical protein
EHI_092520	326.039	297.233	221.534	167.951	134.672	164.773	281.602	155.799	0.553259	1.80747	218.701	0.852273	0.00102744	0.0356125	hypothetical protein
EHI_013960	308.098	445.535	261.141	193.03	180.405	187.486	338.258	186.974	0.552754	1.80912	262.616	0.85418	0.00174109	0.0469136	DEAD/DEAH box helicase, putative
EHI_155170	369.947	531.29	512.792	279.06	226.631	275.475	471.343	260.389	0.55244	1.81015	365.866	0.856956	0.000475858	0.0250272	DNA mismatch repair protein PMS1, putative
EHI_042370	3915.43	4342.24	2425.23	2159.58	1835.26	1904.62	3560.97	1966.49	0.552234	1.81083	2763.73	0.856455	0.00124079	0.0382091	galactose-specific adhesin 170kD subunit, putative
EHI_125760	279.979	327.628	296.728	177.411	187.299	134.333	301.445	166.348	0.551834	1.81214	233.897	0.856947	0.000398864	0.0233639	hypothetical protein
EHI_170400	233.882	260.226	181.037	123.498	121.587	126.054	225.049	123.713	0.549716	1.81912	174.381	0.861333	0.000681579	0.0276168	hypothetical protein
EHI_092660	635.326	710.271	416.22	318.798	360.554	281.5	587.272	320.284	0.545375	1.8336	453.778	0.87349	0.00127288	0.0385368	hypothetical protein
EHI_051420	151.802	164.962	130.596	88.8439	66.538	88.0627	149.12	81.1482	0.544181	1.83762	115.134	0.876745	0.00139403	0.0412772	hypothetical protein
EHI_084980	371.054	377.913	287.124	228.44	171.893	163.094	345.364	187.809	0.5438	1.83891	266.586	0.877254	0.000588376	0.0257785	hypothetical protein
EHI_067980	246.216	301.507	221.532	127.64	155.991	133.881	256.418	139.171	0.542748	1.84248	197.794	0.880429	0.000410818	0.0235133	hypothetical protein
EHI_050650	744.412	879.71	722.891	574.217	330.503	368.286	782.338	424.335	0.542394	1.84368	603.336	0.882299	0.00121163	0.037603	protein kinase, putative
EHI_069410	452.025	562.248	371.671	244.146	258.578	248.992	461.982	250.572	0.542385	1.84371	356.277	0.881619	0.000249294	0.0191921	DEAD/DEAH box helicase, putative
EHI_167020	420.497	396.86	286.853	209.556	162.571	216.973	368.07	196.367	0.533504	1.8744	282.218	0.905291	0.00051597	0.0250272	hypothetical protein
EHI_178440	227.148	286.114	196.852	134.403	115.607	127.849	236.705	125.953	0.53211	1.87931	181.329	0.908881	0.000420776	0.0235133	hypothetical protein
EHI_012270	15667.3	20686	11294.5	8554.35	8060.03	8467.88	15882.6	8360.75	0.526409	1.89966	12121.7	0.925709	0.000348937	0.021614	Gal/GalNAc lectin heavy subunit
EHI_194390	387.861	298.195	317.835	152.415	162.916	211.346	334.63	175.559	0.524636	1.90608	255.095	0.930815	0.000206289	0.0168438	Rho family GTPase
EHI_150500	111.32	136.016	112.29	60.8028	65.603	61.4723	119.875	62.6261	0.522428	1.91414	91.2506	0.935828	0.000673896	0.0276168	hypothetical protein
EHI_200740	272.113	218.455	175.809	126.38	106.155	112.741	222.126	115.092	0.518139	1.92998	168.609	0.94618	0.000469192	0.0250272	phospholipase, patatin family protein
EHI_111230	143.926	123.14	102.691	65.5857	74.3224	49.2072	123.253	63.0385	0.511458	1.9552	93.1455	0.963275	0.00160929	0.044847	protein kinase domain containing protein
EHI_110170	156.304	153.219	112.347	92.7893	57.8202	64.4586	140.623	71.6894	0.509797	1.96157	106.156	0.969148	0.0018802	0.0487136	ubiquitin carboxyl-terminal hydrolase domain containing protein
EHI_115390	332.767	351.536	348.107	147.481	187.294	190.897	344.136	175.224	0.509171	1.96398	259.68	0.974487	1.53528e-05	0.00376073	hypothetical protein
EHI_157140	380.069	464.905	311.7	233.721	149.458	203.755	385.558	195.645	0.507433	1.9707	290.601	0.977957	0.000408476	0.0235133	protein phosphatase domain-containing protein
EHI_106280	346.336	427.429	242.057	205.74	139.802	166.875	338.608	170.806	0.504435	1.98241	254.707	0.985872	0.000894497	0.0325706	RecF/RecN/SMC domain containing protein
EHI_055960	508.225	500.96	260.11	234.115	183.546	208.315	423.099	208.659	0.493168	2.02771	315.879	1.01836	0.0010379	0.0356125	ubiquitin fusion degradation protein, putative
EHI_048630	3205.79	2611.08	1543.34	1590.54	897.212	1133.13	2453.4	1206.96	0.491954	2.03271	1830.18	1.02316	0.00186446	0.0485389	actin, putative
EHI_044200	309.209	365.029	181.824	156.095	122.675	141.598	285.354	140.123	0.491049	2.03646	212.738	1.02418	0.0010893	0.0357941	hypothetical protein
EHI_125930	344.08	314.877	223.714	158.29	146.635	124.987	294.224	143.304	0.487058	2.05314	218.764	1.03548	0.000109556	0.0128347	protein kinase, putative
EHI_064690	147.306	170.339	118.425	71.4921	47.2363	93.1461	145.357	70.6248	0.485873	2.05815	107.991	1.04125	0.00176141	0.0469914	hypothetical protein
EHI_080220	299.111	409.269	226.418	197.129	116.626	140.203	311.599	151.319	0.485621	2.05922	231.459	1.04081	0.00115246	0.0366656	Niemann-Pick C1 protein, putative
EHI_082540	738.778	1118.44	750.593	529.404	375.011	359.292	869.27	421.236	0.484586	2.06362	645.253	1.04481	0.000148394	0.0140297	hypothetical protein
EHI_051760	856.799	737.641	384.58	353.766	278.107	323.093	659.673	318.322	0.482545	2.07235	488.998	1.05029	0.00104792	0.0356125	hypothetical protein
EHI_092590	104.569	111.333	67.8607	51.0748	46.3607	38.9861	94.5876	45.4739	0.480759	2.08004	70.0307	1.05135	0.00183488	0.0480009	hypothetical protein
EHI_158080	258.614	281.566	166.187	116.636	99.4624	123.084	235.456	113.061	0.480178	2.08256	174.258	1.05646	0.000282428	0.0203338	protein kinase, putative
EHI_111220	147.306	147.841	108.846	76.321	59.7694	56.2982	134.664	64.1295	0.476219	2.09988	99.3968	1.06688	0.000304052	0.0207996	tRNA splicing endonuclease, putative
EHI_138370	678.036	828.897	353.384	332.903	272.1	278.725	620.106	294.576	0.475041	2.10508	457.341	1.07288	0.00106571	0.0356714	hypothetical protein, conserved
EHI_164800	2754.93	2195.9	1286.8	1280.48	736.753	935.942	2079.21	984.392	0.473446	2.11217	1531.8	1.07844	0.00112188	0.0362024	hypothetical protein
EHI_155160	269.879	326.834	166.366	135.37	105.01	119.667	254.36	120.015	0.471833	2.11939	187.188	1.08165	0.000550805	0.025117	FKBP-rapamycin associated protein (FRAP), putative
EHI_064700	489.125	703.503	358.55	271.023	190.15	265.514	517.059	242.229	0.468474	2.13459	379.644	1.09331	0.000397153	0.0233639	autophagy protein apg7, putative
EHI_124890	132.686	138.177	72.2601	56.9689	51.1137	52.2292	114.374	53.4373	0.467214	2.14035	83.9058	1.09342	0.00156966	0.0442876	kinesin, putative
EHI_152880	303.596	330.891	152.307	136.021	88.7874	141.445	262.265	122.084	0.465501	2.14823	192.175	1.10163	0.00193752	0.0497204	alpha-amylase family protein
EHI_200680	139.433	168.178	94.902	70.5002	44.3565	70.6508	134.171	61.8359	0.460873	2.1698	98.0035	1.11559	0.00116363	0.0366712	protein phosphatase domain-containing protein
EHI_064500	1122.23	1496.65	730.589	594.186	439.571	502.557	1116.49	512.105	0.458675	2.18019	814.296	1.12398	0.000179041	0.0158173	protein tyrosine kinase domain-containing protein
EHI_078740	700.537	735.88	315.162	344.722	209.272	248.849	583.86	267.614	0.458353	2.18172	425.737	1.12447	0.00171624	0.0467113	Rho guanine nucleotide exchange factor, putative
EHI_200840	611.676	861.8	374.125	287.221	237.57	315.946	615.867	280.246	0.455043	2.1976	448.056	1.13528	0.000493859	0.0250272	Signal recognition particle receptor alpha subunit, putative
EHI_042210	199.034	263.584	118.446	114.06	61.6723	82.8711	193.688	86.2011	0.445051	2.24694	139.945	1.16585	0.00177742	0.0471849	hypothetical protein
EHI_159500	267.617	242.037	191.496	110.98	71.3963	128.078	233.717	103.485	0.442777	2.25847	168.601	1.17488	0.000104636	0.0125308	Rho guanine nucleotide exchange factor, putative
EHI_139440	206.899	158.518	173.237	121.635	54.9807	61.4588	179.551	79.3582	0.441981	2.26254	129.455	1.17664	0.00091967	0.0332624	hypothetical protein, conserved
EHI_151990	1450.37	1602.35	616.268	602.63	549.702	465.884	1223	539.405	0.441053	2.2673	881.201	1.1804	0.000757913	0.0289673	RNA-binding protein, putative
EHI_126260	324.944	516.925	240.922	142.504	127.573	205.348	360.931	158.475	0.439074	2.27752	259.703	1.18712	0.000556872	0.025117	WD domain containing protein
EHI_164920	124.808	164.851	111.356	52.9947	51.1954	71.8258	133.672	58.672	0.438926	2.27829	96.1718	1.18778	0.000127081	0.0128944	calponin homology domain protein, putative
EHI_119620	488.008	548.333	256.779	241.261	140.863	185.456	431.04	189.193	0.438922	2.27831	310.116	1.18676	0.000583944	0.0257785	DEAD/DEAH box helicase, putative
EHI_017610	330.602	355.768	228.21	166.313	105.972	125.802	304.86	132.696	0.435268	2.29743	218.778	1.19845	4.42146e-05	0.00737568	hypothetical protein, conserved
EHI_051850	598.236	593.697	283.104	247.586	168.566	220.88	491.679	212.344	0.431876	2.31548	352.011	1.21021	0.000308771	0.0207996	hypothetical protein
EHI_092500	969.209	1314.22	514.012	442.887	389.506	364.516	932.482	398.97	0.427858	2.33722	665.726	1.22413	0.00028299	0.0203338	RNA recognition motif domain containing protein
EHI_064490	122.57	153.228	72.2902	59.9376	38.5414	50.1259	116.029	49.535	0.426918	2.34237	82.7821	1.22462	0.00102838	0.0356125	tyrosine kinase, putative
EHI_194320	209.129	210.785	80.8642	72.1562	62.8589	78.0906	166.926	71.0352	0.425549	2.34991	118.981	1.22978	0.00172591	0.0467383	hypothetical protein
EHI_054250	164.167	161.703	79.2027	63.6764	68.515	39.9695	135.024	57.387	0.425012	2.35287	96.2056	1.22967	0.00130412	0.0390439	hypothetical protein, conserved
EHI_111080	492.501	765.655	342.909	247.926	190.12	240.865	533.688	226.304	0.424037	2.35828	379.996	1.23703	0.000139355	0.0134104	hsp70 family protein
EHI_164370	438.528	433.689	204.525	181.357	105.196	166.048	358.914	150.867	0.420343	2.37901	254.89	1.24912	0.000515536	0.0250272	putative GTPase
EHI_118160	4252.58	4681.57	1657.9	1869.35	934.28	1605.26	3530.69	1469.63	0.416245	2.40243	2500.16	1.26437	0.00151876	0.0435822	WD repeat protein
EHI_050790	246.26	291.403	129.747	108.21	79.0452	90.0708	222.47	92.4421	0.415526	2.40659	157.456	1.26463	0.000286816	0.0203375	structural maintenance of chromosomes protein
EHI_158220	1243.54	2170.15	570.469	573.61	489.198	578.294	1328.05	547.034	0.411906	2.42774	937.544	1.2793	0.00168964	0.0462205	hypothetical protein
EHI_155210	174.291	193.873	91.4114	90.7583	48.2228	50.1839	153.191	63.055	0.411609	2.42949	108.123	1.27729	0.00118804	0.0372231	hypothetical protein
EHI_018610	131.548	178.669	78.2473	50.0129	51.2662	58.5845	129.488	53.2879	0.411527	2.42998	91.388	1.27818	0.0004608	0.0250272	hypothetical protein
EHI_060430	1485.42	1748.32	637.375	648.175	376.964	562.014	1290.37	529.051	0.409998	2.43903	909.712	1.28595	0.000659022	0.027319	Uro-adherence factor A precursor, putative
EHI_159750	341.806	373.461	146.965	124.152	90.8794	133.533	287.411	116.188	0.404259	2.47366	201.799	1.30515	0.000496638	0.0250272	hypothetical protein
EHI_200820	205.782	355.755	201.199	140.189	78.0411	90.0148	254.246	102.748	0.40413	2.47445	178.497	1.30607	0.000173284	0.0157953	ubiquitin carboxyl-terminal hydrolase domain containing protein
EHI_194570	884.88	962.106	315.706	352.363	200.078	321.408	720.897	291.283	0.404056	2.4749	506.09	1.30675	0.00137323	0.0408859	26S protease regulatory subunit, putative
EHI_021290	125.942	155.352	56.605	51.2165	44.3359	40.934	112.633	45.4955	0.403927	2.4757	79.0643	1.30337	0.0014457	0.0424487	hypothetical protein
EHI_167520	4630.07	4497.08	2106.8	2105	712.734	1700.56	3744.65	1506.1	0.402199	2.48633	2625.37	1.31393	0.00159007	0.0446296	60S ribosomal protein L3, putative
EHI_017690	1740.51	1588.02	615.691	649.646	350.945	585.481	1314.74	528.69	0.402125	2.48679	921.716	1.31392	0.000891615	0.0325706	hypothetical protein
EHI_167000	60.7188	59.9617	45.252	28.9316	14.4796	22.5557	55.3108	21.989	0.397553	2.51539	38.6499	1.32755	0.00115881	#N/A	phospholipase, patatin family protein
EHI_048410	401.412	664.81	201.851	151.316	141.966	209.27	422.691	167.517	0.396312	2.52327	295.104	1.33465	0.000968683	0.0348015	serine/threonine protein kinase, putative
EHI_044930	2963.89	2291.71	1070.85	966.217	623.143	908.267	2108.81	832.542	0.394792	2.53298	1470.68	1.34058	0.000245807	0.0191921	eukaryotic translation initiation factor 4 gamma, putative
EHI_150490	29716.1	19709.2	9486.23	11761.2	4991.63	6490.51	19637.2	7747.78	0.394547	2.53456	13692.5	1.3417	0.00161446	0.044847	aldehyde-alcohol dehydrogenase 2, putative
EHI_186800	2470.44	2470.16	796.644	1047.81	506.257	695.269	1912.41	749.778	0.392058	2.55064	1331.1	1.35059	0.0014985	0.0435822	hypothetical protein, conserved
EHI_055640	472.236	535.098	189.598	195.436	120.82	148.895	398.977	155.05	0.38862	2.57321	277.014	1.36219	0.000499183	0.0250272	zinc finger protein, putative
EHI_072740	127.06	310.529	147.076	67.5164	82.0427	75.8594	194.888	75.1395	0.385552	2.59369	135.014	1.37428	0.000301132	0.0207996	hypothetical protein
EHI_004430	127.052	94.1629	112.173	26.9431	38.6773	62.6679	111.129	42.7627	0.384801	2.59875	76.9461	1.38071	0.000192817	0.0167595	hypothetical protein
EHI_050570	700.453	299.512	420.709	223.964	120.965	200.53	473.558	181.819	0.383943	2.60455	327.689	1.38065	0.000175862	0.0157953	cysteine proteinase, putative
EHI_077640	339.587	284.933	132.337	133.264	59.7883	96.2556	252.286	96.4361	0.38225	2.61609	174.361	1.38561	0.000778135	0.0295308	ATP-dependent helicase, putative
EHI_120640	990.666	998.535	444.128	397.162	213.972	318.268	811.11	309.801	0.381947	2.61817	560.455	1.38795	0.00013565	0.0132913	DNA topoisomerase II, putative
EHI_098360	937.818	1112.13	398.855	440.679	180.228	311.083	816.266	310.663	0.380591	2.62749	563.465	1.39318	0.000893212	0.0325706	glycogen debranching enzyme, putative
EHI_092930	451.613	492.37	196.873	184.019	70.6814	177.888	380.285	144.196	0.379178	2.63728	262.241	1.39814	0.00125535	0.0384381	hypothetical protein
EHI_146810	336.207	378.031	122.725	105.173	101.318	109.65	278.988	105.38	0.377724	2.64744	192.184	1.40277	0.000419213	0.0235133	hypothetical protein
EHI_076140	239.503	300.904	98.3454	76.2071	66.5927	96.3503	212.917	79.7167	0.374402	2.67093	146.317	1.41571	0.000531141	0.0250272	hypothetical protein
EHI_161190	138.306	132.795	109.671	48.2468	48.2447	45.0878	126.924	47.1931	0.371822	2.68946	87.0585	1.42457	6.45625e-07	0.000386586	myotubularin, putative
EHI_125800	1421.26	1454	490.784	558.292	270.319	422.467	1122.02	417.026	0.371675	2.69052	769.521	1.42745	0.000624644	0.0267159	chaperonin-containing TCP-1, zeta subunit, putative
EHI_007320	1159.32	1445.06	477.998	451.023	298.917	384.984	1027.46	378.308	0.368197	2.71594	702.885	1.44096	0.000167053	0.0155216	hypothetical protein, conserved
EHI_045590	752.267	828.059	195.034	259.811	152.345	234.46	591.787	215.539	0.364217	2.74562	403.663	1.45642	0.00166233	0.0457057	hypothetical protein
EHI_054190	91.0754	101.685	51.323	38.5308	16.4247	33.8694	81.3613	29.6083	0.363911	2.74792	55.4848	1.45538	0.000820278	0.0306978	lipase, putative
EHI_194180	131.549	224.694	117.383	62.5342	40.6171	67.8167	157.875	56.9893	0.360977	2.77026	107.432	1.46948	5.27691e-05	0.00812493	hypothetical protein
EHI_072050	811.881	804.696	253.444	271.632	181.155	218.933	623.34	223.906	0.359204	2.78393	423.623	1.47625	0.0003362	0.0214118	Viral A-type inclusion protein repeat, putative
EHI_055670	23564.7	26589	6835.73	9420.08	3760.11	7187.28	18996.5	6789.16	0.35739	2.79806	12892.8	1.48441	0.00151076	0.0435822	60S ribosomal protein L3, putative
EHI_164820	747.776	747.792	291.714	260.865	159.054	215.964	595.761	211.961	0.355782	2.81071	403.861	1.49005	8.48458e-05	0.0108865	hypothetical protein
EHI_119550	336.196	361.843	115.715	132.038	55.049	101.559	271.252	96.2152	0.354708	2.81922	183.733	1.49383	0.00104781	0.0356125	CCR4/NOT transcription complex subunit 3, putative
EHI_005910	2364.74	2264.48	663.432	855.619	351.972	669.677	1764.22	625.756	0.354693	2.81934	1194.99	1.49512	0.00115664	0.0366656	Rho guanine nucleotide exchange factor, putative
EHI_096370	7463.07	7013.3	2093.12	2714.95	1262.16	1896.18	5523.17	1957.76	0.354464	2.82116	3740.46	1.4962	0.000746517	0.0289673	hypothetical protein
EHI_045540	1296.51	1527.55	448.397	513.807	261.309	380.884	1090.82	385.333	0.353251	2.83085	738.076	1.5008	0.000437309	0.0240475	hypothetical protein
EHI_197040	399.183	483.091	152.358	161.259	76.1856	128.007	344.877	121.817	0.353219	2.83111	233.347	1.5002	0.000551661	0.025117	hypothetical protein
EHI_002190	2498.46	2908.14	896.336	842.868	690.2	683.85	2100.98	738.973	0.351728	2.84311	1419.98	1.50717	9.70679e-05	0.0118886	hypothetical protein
EHI_150770	166.413	336.186	100.067	73.2731	82.0685	56.4034	200.889	70.5817	0.351347	2.84619	135.735	1.50675	0.000488068	0.0250272	heat shock protein 70, putative
EHI_115350	160.8	203.557	95.7887	57.9734	33.7372	66.5258	153.382	52.7455	0.343883	2.90797	103.064	1.53886	7.12993e-05	0.0104607	chromodomain-helicase-DNA-binding protein, putative
EHI_152940	580.226	749.893	154.12	214.449	116.656	179.148	494.746	170.084	0.343781	2.90883	332.415	1.53964	0.00144935	0.0424487	hypothetical protein
EHI_103430	3481.22	3291.6	842.423	1134.27	518.319	956.449	2538.41	869.679	0.342607	2.91879	1704.05	1.54521	0.0010606	0.0356714	cortexillin II, putative
EHI_002200	519.474	742.96	180.1	209.144	119.754	164.133	480.845	164.344	0.341781	2.92585	322.594	1.54794	0.000586033	0.0257785	hypothetical protein, conserved
EHI_047760	2214.01	2199.56	904.292	664.72	534.625	607.762	1772.62	602.369	0.339818	2.94275	1187.5	1.55681	5.85664e-06	0.00197259	ATP-binding cassette protein, putative
EHI_196930	794.985	1003.57	423.072	302.139	173.631	276.579	740.543	250.783	0.338648	2.95292	495.663	1.56163	1.23763e-05	0.00333478	hypothetical protein
EHI_080100	104.566	112.365	43.4831	34.6527	32.8673	20.5405	86.8046	29.3535	0.338156	2.95722	58.0791	1.55756	0.000486384	0.0250272	cylicin-2, putative
EHI_199130	396.933	497.006	100.989	138.075	75.225	122.894	331.643	112.065	0.337908	2.95939	221.854	1.56419	0.00155232	0.0440288	hypothetical protein, conserved
EHI_028890	82.0866	78.2069	26.9942	25.1197	17.3516	20.471	62.4293	20.9808	0.336073	2.97554	41.705	1.56665	0.00148032	#N/A	recQ family helicase, putative
EHI_199700	304.733	359.972	118.429	111.113	70.3676	78.8093	261.045	86.7632	0.332369	3.0087	173.904	1.58709	0.000122047	0.0128944	SMC4 protein, putative
EHI_008020	391.311	474.508	113.177	131.312	62.6889	130.066	326.332	108.022	0.33102	3.02096	217.177	1.59407	0.00102473	0.0356125	hypothetical protein, conserved
EHI_161970	1242.54	1288.75	293.437	440.491	152.327	339.869	941.574	310.896	0.330187	3.02858	626.235	1.59828	0.00181453	0.0476999	leucyl-tRNA synthetase, putative
EHI_122800	783.766	789.664	192.47	240.667	107.933	232.26	588.633	193.62	0.328931	3.04015	391.127	1.60359	0.00105073	0.0356125	actin-binding protein, putative
EHI_092290	780.386	933.144	201.155	287.929	116.636	223.121	638.228	209.229	0.327827	3.05039	423.729	1.60842	0.00129776	0.0390439	hypothetical protein, conserved
EHI_129520	71.9665	95.3505	60.9565	28.0205	21.2062	24.5633	76.0912	24.5967	0.323253	3.09355	50.3439	1.62648	1.01629e-05	0.00288253	hypothetical protein, conserved
EHI_109000	218.138	235.565	61.7867	70.4011	36.6814	57.4137	171.83	54.8321	0.319107	3.13375	113.331	1.64553	0.000650123	0.027319	hypothetical protein
EHI_025370	1465.17	1935.52	504.071	581.247	196.747	468.036	1301.59	415.343	0.319106	3.13376	858.464	1.64766	0.000654521	0.027319	hypothetical protein, conserved
EHI_121160	365.425	622.932	163.53	80.9038	147.837	135.494	383.962	121.412	0.316208	3.16248	252.687	1.66027	0.000203267	0.0168438	cysteine protease, putative
EHI_134980	566.726	599.83	208.942	179.589	125.377	129.042	458.499	144.669	0.315528	3.16929	301.584	1.66281	2.35929e-05	0.0052976	hypothetical protein
EHI_189540	432.873	493.232	116.507	130.82	52.2284	143.875	347.537	108.974	0.313562	3.18917	228.256	1.67251	0.00110702	0.0359383	hypothetical protein
EHI_051870	154.038	111.294	31.3077	41.3901	25.1341	25.676	98.8799	30.7334	0.310815	3.21734	64.8067	1.68085	0.00165938	0.0457057	peptidyl-prolyl cis-trans isomerase, FKBP-type , putative
EHI_131230	1533.76	1884.18	343.898	554.284	189.013	420.875	1253.95	388.057	0.309469	3.23134	821.002	1.69187	0.00153194	0.0436804	actin, putative
EHI_183120	1293.14	1682.96	404.887	475.254	156.187	400.277	1127	343.906	0.305153	3.27705	735.451	1.71215	0.000623667	0.0267159	centromeric protein E, putative
EHI_184220	875.916	752.65	188.816	236.187	117.801	196.916	605.794	183.635	0.303131	3.29891	394.714	1.72128	0.000392145	0.0233639	hypothetical protein
EHI_154200	3130.5	3689.17	1504.48	1047.81	684.652	785.376	2774.72	839.279	0.302474	3.30607	1807	1.7249	5.74919e-07	0.000386586	hypothetical protein
EHI_170940	40.4753	81.2895	46.0651	13.4534	12.583	24.6867	55.9433	16.9077	0.302229	3.30875	36.4255	1.72958	0.000265669	#N/A	hypothetical protein
EHI_098510	1819.42	2259.76	746.385	656.33	334.379	467.555	1608.52	486.088	0.302196	3.30912	1047.3	1.72614	1.87253e-05	0.00438741	hypothetical protein
EHI_143620	797.249	741.321	179.37	248.256	79.0567	184.268	572.646	170.527	0.297787	3.3581	371.587	1.74705	0.000863483	0.0320918	hypothetical protein, conserved
EHI_125650	3286.8	3348.57	866.307	1050.74	382.816	799.686	2500.56	744.415	0.297699	3.35909	1622.49	1.74792	0.000317212	0.020847	PIWI, putative
EHI_154330	1514.65	1393.63	329.11	436.525	199.603	324.582	1079.13	320.237	0.296754	3.36979	699.684	1.75225	0.000341699	0.0214118	hypothetical protein
EHI_049670	18201.5	15521.5	3499.72	5189.51	1841.18	4004.56	12407.6	3678.42	0.296465	3.37308	8043	1.75404	0.000749411	0.0289673	hypothetical protein
EHI_202710	227.123	287.879	92.1883	84.7174	34.7973	58.5336	202.397	59.3494	0.293233	3.41025	130.873	1.76785	0.00011627	0.0128944	pre-mRNA processing factor 3 domain containing protein
EHI_145970	333.971	358.923	80.9901	108.237	41.4429	76.7477	257.961	75.4758	0.292586	3.4178	166.719	1.77163	0.000649351	0.027319	hypothetical protein
EHI_126240	7600.78	9820.59	2490.13	2366.8	1391.68	1999.01	6637.17	1919.16	0.289154	3.45837	4278.16	1.79002	3.20572e-05	0.00616987	60S ribosomal protein L3, putative
EHI_126270	925.411	1532.47	510.045	283.673	307.816	264.394	989.308	285.294	0.288378	3.46767	637.301	1.79342	1.08862e-06	0.000586655	Ras GTPase-activating protein, putative
EHI_032470	395.808	982.214	177.599	123.585	83.908	239.655	518.541	149.049	0.28744	3.47899	333.795	1.79868	0.00100617	0.0356125	hypothetical protein
EHI_012330	1710.36	2318.93	547.009	511.518	251.44	552.295	1525.43	438.417	0.287405	3.47941	981.926	1.79868	0.000125953	0.0128944	serine-threonine-isoleucine rich protein, putative
EHI_034710	118.068	125.324	30.4712	29.9331	16.3949	29.6987	91.2876	25.3422	0.277609	3.60219	58.3149	1.84563	0.000529652	0.0250272	heat shock protein, putative
EHI_122900	6008.96	6671.4	1658.85	1725.86	858.911	1386.75	4779.74	1323.84	0.276969	3.61051	3051.79	1.85211	4.65853e-05	0.00738377	hypothetical protein, conserved
EHI_079960	284.492	504.607	120.171	99.5202	54.9438	96.2071	303.09	83.5571	0.275684	3.62734	193.324	1.85804	7.71921e-05	0.0104607	hypothetical protein, conserved
EHI_035160	19.1152	33.1945	19.1461	7.7162	6.75643	5.12561	23.8186	6.53275	0.274271	3.64603	15.1757	1.86029	0.00181751	#N/A	hypothetical protein
EHI_183900	3196.69	4114.32	740.452	915.759	386.254	896.44	2683.82	732.818	0.27305	3.66233	1708.32	1.87266	0.000305211	0.0207996	snoRNA binding protein, putative
EHI_047810	6208.08	6724.06	1695.77	1845.67	728.28	1418.74	4875.97	1330.9	0.27295	3.66368	3103.44	1.87321	8.20096e-05	0.0107793	hypothetical protein
EHI_084660	5694.3	5914.4	1732.72	1647.87	705.754	1285.84	4447.14	1213.16	0.272794	3.66576	2830.15	1.87402	2.81353e-05	0.00606484	hypothetical protein, conserved
EHI_082590	673.556	809.862	172.399	212.497	70.3842	166.878	551.939	149.92	0.271624	3.68156	350.929	1.87977	0.000334314	0.0214118	glutamic acid-rich protein precursor, putative
EHI_150430	1184.08	1548.27	317.013	369.23	163.822	291.594	1016.46	274.882	0.270432	3.69779	645.669	1.88631	0.000129207	0.0128944	villidin, putative
EHI_009570	1190.83	1107.84	258.645	354.666	98.3069	238.431	852.436	230.468	0.270364	3.69872	541.452	1.88662	0.000469394	0.0250272	gelsolin repeat protein, putative
EHI_148870	411.557	822.759	137.579	136.215	75.1952	150.473	457.298	120.628	0.263784	3.79099	288.963	1.92214	0.000233997	0.0185442	hypothetical protein
EHI_189500	467.777	590.246	94.0342	131.354	52.0673	119.79	384.019	101.07	0.263191	3.79952	242.545	1.92513	0.000530487	0.0250272	calponin homology domain protein, putative
EHI_049770	508.262	626.719	122.778	151.678	50.1286	126.925	419.253	109.577	0.261363	3.82609	264.415	1.93523	0.000341081	0.0214118	mitotic chromosome and X-chromosome-associated protein, putative
EHI_124550	294.45	728.976	140.224	72.1885	67.3833	160.136	387.883	99.9027	0.257559	3.88261	243.893	1.95737	0.000267836	0.0197722	hypothetical protein
EHI_128230	38.2247	36.3458	13.8973	7.6733	8.72366	6.1823	29.4893	7.52642	0.255226	3.9181	18.5079	1.9584	0.00117345	#N/A	midasin, putative
EHI_197120	833.203	1070.85	187.121	247.926	93.6124	187.567	697.057	176.369	0.253019	3.95227	436.713	1.9822	0.000204754	0.0168438	protein phosphatase, putative
EHI_077750	453.155	1417.07	255.077	167.026	135.993	233.518	708.435	178.846	0.252452	3.96115	443.64	1.98578	0.000125601	0.0128944	hypothetical protein
EHI_007640	703.921	725.291	154.129	185.502	80.9737	126.919	527.78	131.131	0.248458	4.02482	329.456	2.00811	7.76447e-05	0.0104607	hypothetical protein, conserved
EHI_077270	297.989	324.658	83.6088	83.1279	45.2908	45.0166	235.419	57.8118	0.24557	4.07216	146.615	2.02343	2.98481e-05	0.00608635	S1 RNA binding domain-containing protein
EHI_078530	130.264	43.5259	18.9598	12.2082	11.8287	23.1323	64.2498	15.7231	0.244718	4.08634	39.9864	2.02922	0.00190151	#N/A	hypothetical protein
EHI_019640	531.855	484.016	92.2532	124.439	46.3254	97.3753	369.375	89.38	0.241977	4.13263	229.377	2.04614	0.0002184	0.0175665	caldesmon, putative
EHI_041480	92.2001	134.872	33.9269	27.9384	11.5928	20.5245	86.9997	20.0186	0.230099	4.34595	53.5091	2.11605	8.73099e-05	0.0109422	hypothetical protein
EHI_154180	133.812	174.613	31.3453	39.6015	8.67755	22.5235	113.257	23.6009	0.208384	4.79883	68.4287	2.26011	0.000316822	0.020847	zinc finger domain containing protein
EHI_050660	708.428	672.894	141.962	141.128	47.2172	111.516	507.761	99.9536	0.196851	5.07997	303.857	2.34425	1.49061e-05	0.00376073	hypothetical protein, conserved
EHI_136950	20.2378	60.9706	19.9918	8.65027	3.87112	7.19903	33.7334	6.57347	0.194865	5.13175	20.1534	2.35673	0.000368421	#N/A	AIG1 family protein, putative
EHI_126560	240.34	254.918	135.383	45.1427	16.737	56.6962	210.214	39.5253	0.188024	5.31846	124.869	2.41137	3.1247e-08	4.20976e-05	AIG1 family protein, putative
EHI_048580	7129.06	7737.97	1412.13	1349.91	507.27	1151.06	5426.39	1002.75	0.184791	5.41152	3214.57	2.43598	4.25104e-06	0.00176222	hypothetical protein
EHI_126550	270.911	326.714	201.227	51.5891	36.9451	57.9156	266.284	48.8166	0.183325	5.45478	157.55	2.44738	6.39738e-15	1.14918e-11	AIG1 family protein, putative
EHI_179700	49.4753	72.8235	45.2613	7.71965	11.5785	11.2717	55.8534	10.19	0.182441	5.48121	33.0217	2.45357	1.11484e-07	#N/A	hypothetical protein
EHI_121060	440.781	548.334	85.303	74.3086	34.7331	78.8953	358.139	62.6457	0.17492	5.7169	210.392	2.51473	6.39589e-06	0.0020275	hypothetical protein, conserved
EHI_020990	31.4587	17.0241	14.6881	5.67115	1.96085	3.13431	21.057	3.58877	0.170431	5.86746	12.3229	2.53734	0.000513362	#N/A	hypothetical protein
EHI_182150	19.1143	48.1593	8.69724	3.85108	3.86615	5.13417	25.3236	4.2838	0.169162	5.91148	14.8037	2.55933	0.000956666	#N/A	hypothetical protein
EHI_076030	65.2145	63.1524	12.1784	9.63293	3.86456	9.23691	46.8485	7.57813	0.161758	6.18206	27.2133	2.62386	0.000124683	#N/A	hypothetical protein
EHI_004340	228.273	236.817	25.2593	35.7746	14.4514	24.5481	163.45	24.9247	0.152491	6.55775	94.1872	2.71128	3.04938e-05	0.00608635	serine-threonine-isoleucine rich protein, putative
EHI_041465	588.051	1589.4	194.838	104.973	87.9353	166.302	790.762	119.737	0.15142	6.60416	455.249	2.7234	0.00108548	0.0357941	AIG family protein
EHI_095510	37.1055	19.271	6.09075	2.89197	0.965611	5.12822	20.8224	2.99527	0.143848	6.95178	11.9088	2.79691	0.00153425	#N/A	hypothetical protein
EHI_196760	158.536	33.1747	12.1754	4.81304	9.66661	11.2969	67.9619	8.59219	0.126427	7.90973	38.2771	2.98174	0.000161857	#N/A	hypothetical protein
EHI_196780	282.922	66.8291	19.8041	8.43409	12.8385	14.7518	123.185	12.0081	0.0974803	10.2585	67.5965	3.35883	5.52577e-06	0.00197259	hypothetical protein
EHI_056820	70.7859	54.2814	49.2658	7.56873	0.979683	7.30669	58.1111	5.28504	0.0909471	10.9954	31.6981	3.45889	7.79627e-10	#N/A	hypothetical protein, conserved
EHI_196770	59.5855	7.48297	6.08009	0.959163	0	3.09115	24.3829	1.3501	0.0553711	18.06	12.8665	4.18947	0.000358473	#N/A	hypothetical protein
EHI_196790	44.9748	12.8424	6.95772	1.92548	0	1.02686	21.5916	0.984115	0.0455785	21.9402	11.2879	4.44613	0.000122176	#N/A	hypothetical protein
EHI_035060	5.62101	42.7357	26.9079	0	2.91203	0	25.0882	0.970676	0.0386906	25.8461	13.0294	4.67854	5.77604e-05	#N/A	fumarate hydratase class I, anaerobic, putative
EHI_200230	645.426	537.586	832.942	29.9095	9.64979	18.447	671.985	19.3354	0.0287736	34.7541	345.66	5.11903	9.58135e-43	5.16339e-39	cell surface protease gp63, putative
EHI_150540	12.3666	43.8217	17.3684	0.958651	0	0	24.5189	0.31955	0.0130328	76.7295	12.4192	6.11544	7.34412e-06	#N/A	ATP-binding cassette sub-family E member 1, putative
EHI_092830	14.6173	5.35307	26.1033	0	0	0	15.3579	0	0	#DIV/0!	7.67895	6.4141	9.53512e-06	#N/A	heat shock protein70, mitochondrial, putative
EHI_191800	12.348	15.9011	2.58122	0	0	0	10.2768	0	0	#DIV/0!	5.13838	5.80535	0.000176262	#N/A	hypothetical protein

## Sheet: Up
Table S1 RNAseq analyses of clone A1np and A1npMP8-1Si silencing transfectant
	A1np_1_	A1np_2_	A1np_3_	A1npMP8-1Si_1_	A1npMP8-1Si_2_	A1npMP8-1Si_3_	mean A1np	mean A1npMP8-1Si	FoldChange	1/FoldChange	baseMean	log2FoldChange	pvalue	padj	name
EHI_013760	3.37328	21.4163	6.96237	51.1234	31.85	38.9521	10.584	40.6419	3.83994	0.26042	25.6129	-1.94672	0.00128557	#N/A	heat shock protein 70, mitochondrial, putative
EHI_199270	8.99447	2.13909	20.8584	34.5884	62.9231	41.1511	10.664	46.2209	4.3343	0.230718	28.4424	-2.08773	0.000847092	#N/A	leucine rich repeat protein, BspA family
EHI_067720	12.3656	8.54431	23.4275	32.5167	72.8588	60.958	14.7792	55.4445	3.75153	0.266558	35.1118	-1.88755	0.000233273	#N/A	NADPH-dependent FMN reductase domain containing protein
EHI_165050	11.2431	5.34795	18.252	29.7888	63.8841	80.234	11.6144	57.969	4.99115	0.200355	34.7917	-2.29917	3.38546e-05	#N/A	hypothetical protein
EHI_125380	38.2268	26.7406	30.4212	73.0388	66.7823	69.9404	31.7962	69.9205	2.19902	0.454748	50.8583	-1.14013	0.000730539	0.0287474	hypothetical protein
EHI_176960	24.7342	21.3857	20.8526	106.563	47.4629	61.7717	22.3242	71.9326	3.22218	0.310349	47.1284	-1.69159	7.64319e-05	0.0104607	hypothetical protein
EHI_066200	30.3518	30.9708	37.3072	63.1048	81.6174	76.4735	32.8766	73.7319	2.24269	0.445894	53.3042	-1.15961	0.000534075	0.0250272	hypothetical protein
EHI_053070	22.4865	21.3944	45.2018	63.4468	93.8617	69.9217	29.6942	75.7434	2.55078	0.392037	52.7188	-1.33655	0.00109606	0.035798	hypothetical protein
EHI_148750	19.113	24.5954	39.971	46.0928	108.466	78.2263	27.8931	77.5951	2.78187	0.35947	52.7441	-1.4644	0.00108763	0.0357941	syntaxin, putative
EHI_176800	0	0	0	66.4271	88.9255	81.1244	0	78.8257	#DIV/0!	#DIV/0!	39.4128	-8.72128	1.56859e-12	#N/A	zinc finger protein, putative
EHI_176280	28.1079	19.2531	59.1035	85.5299	125.824	91.5419	35.4882	100.965	2.84504	0.351488	68.2268	-1.49517	0.000598563	0.0260133	AIG1 family protein
EHI_176830	49.4669	43.8263	59.9284	115.078	137.659	122.637	51.0739	125.125	2.44988	0.408184	88.0993	-1.2875	9.53658e-06	0.00285515	lipid phosphate phosphatase, putative
EHI_022270	56.1953	38.3811	55.4201	96.0458	216.609	127.76	49.9988	146.805	2.93616	0.340581	98.4017	-1.5526	4.45138e-05	0.00737568	hypothetical protein
EHI_172620	88.8303	81.3871	84.4251	135.072	208.439	156.802	84.8808	166.771	1.96477	0.508966	125.826	-0.974876	0.000543989	0.025117	hypothetical protein
EHI_082580	92.1977	72.7671	85.2236	136.67	229.124	158.178	83.3961	174.658	2.09431	0.477483	129.027	-1.06678	0.00042323	0.0235133	hypothetical protein
EHI_067710	84.3237	105.893	99.9554	182.597	199.379	199.536	96.724	193.837	2.00402	0.498996	145.281	-1.0013	4.51656e-05	0.00737568	endonuclease/exonuclease/phosphatase family protein
EHI_105340	87.7009	112.371	159.159	221.434	233.905	256.712	119.744	237.35	1.98215	0.504502	178.547	-0.981692	0.000679927	0.0276168	hypothetical protein
EHI_127670	6.7459	7.48742	21.7296	269.095	187.762	340.439	11.9876	265.766	22.17	0.045106	138.877	-4.4302	6.18389e-23	1.66625e-19	hypothetical protein
EHI_025710	111.288	40.5758	108.431	272.353	272.168	306.045	86.7649	283.522	3.26771	0.306025	185.144	-1.70626	3.25451e-06	0.00146155	iron-sulfur flavoprotein, putative
EHI_075660	64.0897	47.0936	179.183	229.213	374.925	249.448	96.7888	284.529	2.93968	0.340173	190.659	-1.5498	0.000810367	0.0305389	CAAX prenyl protease, putative
EHI_163490	113.536	158.028	181.29	243.662	310.099	299.867	150.951	284.543	1.885	0.530505	217.747	-0.91117	0.000726792	0.0287474	hypothetical protein
EHI_052990	154.048	165.989	201.926	296.205	327.124	354.587	173.988	325.972	1.87354	0.53375	249.98	-0.902949	0.000112589	0.0128944	hypothetical protein
EHI_181710	88.8059	77.9497	112.77	204.516	546.255	357.721	93.1753	369.498	3.96562	0.252168	231.336	-1.98525	1.05334e-07	0.000113529	NADPH-dependent FMN reductase domain containing protein
EHI_103260	110.166	102.528	155.31	270.624	697.56	420.55	122.668	462.911	3.77369	0.264993	292.79	-1.91367	2.18996e-07	0.000168596	NADPH-dependent FMN reductase domain containing protein
EHI_067590	223.64	180.076	260.478	336.981	626.306	450.517	221.398	471.268	2.1286	0.469792	346.333	-1.08866	0.000267195	0.0197722	troponin-like protein, putative
EHI_172720	362.008	192.41	293.566	522.663	1203.04	665.723	282.661	797.141	2.82013	0.354594	539.901	-1.49594	4.03627e-05	0.00737568	peroxiredoxin, pseudogene
EHI_144040	346.292	88.7867	545.03	1122.82	1697.25	825.693	326.703	1215.25	3.71975	0.268835	770.978	-1.89423	0.000205708	0.0168438	cysteine proteinase, pseudogene
EHI_198580	710.496	490.398	797.702	1258.98	1464.7	1182.84	666.199	1302.17	1.95463	0.511605	984.186	-0.966373	0.000118786	0.0128944	hypothetical protein
EHI_010850	896.087	1002.33	748.438	1589.05	1999.16	1282.24	882.284	1623.48	1.84009	0.543451	1252.88	-0.880245	0.000391583	0.0233639	cysteine proteinase, putative
EHI_176820	1000.55	398.552	1156.31	1868.46	2359.09	2197.85	851.805	2141.8	2.51442	0.397705	1496.8	-1.32985	0.00025325	0.019222	N-acetylmuraminidase, putative
EHI_005060	997.352	838.297	1095.48	1642.69	2743.23	2351.73	977.042	2245.88	2.29866	0.435037	1611.46	-1.20054	3.21241e-06	0.00146155	Fe-hydrogenase, putative
EHI_039610	1292.98	973.481	1150.96	2632.41	3017.8	1882.53	1139.14	2510.91	2.20422	0.453675	1825.03	-1.14038	5.80729e-06	0.00197259	cysteine proteinase, putative
EHI_114010	1367.09	1369.33	1206.4	1898.88	3065.24	2694.8	1314.27	2552.97	1.9425	0.514801	1933.62	-0.958047	7.37013e-05	0.0104607	peroxiredoxin
EHI_039020	1180.57	346.617	1427.62	2352.45	3364.78	2571.24	984.937	2762.82	2.80507	0.356497	1873.88	-1.48775	0.000559296	0.025117	actobindin, putative
EHI_169800	1442.19	958.621	1438.66	2769.76	2996.91	3325.78	1279.82	3030.81	2.36815	0.42227	2155.32	-1.24357	1.71116e-07	0.000153691	surface antigen ariel1, putative
EHI_123390	2022.52	1040.07	1155.14	3058.2	4700.78	2850.53	1405.91	3536.5	2.51545	0.397543	2471.21	-1.3311	4.19333e-05	0.00737568	peroxiredoxin
EHI_201250	2420.51	1076.44	1383.6	3260.8	4690.81	2724.61	1626.85	3558.74	2.1875	0.457143	2592.8	-1.1295	0.00102237	0.0356125	peroxiredoxin
EHI_159160	9778.9	2686.98	5590	16639.6	22759.6	11184.8	6018.63	16861.3	2.80152	0.356949	11440	-1.48624	0.000516741	0.0250272	iron-containing superoxide dismutase

## Sheet: Down
Table S1 RNAseq analyses of clone A1np and A1npMP8-1Si silencing transfectant
	A1np_1_	A1np_2_	A1np_3_	A1npMP8-1Si_1_	A1npMP8-1Si_2_	A1npMP8-1Si_3_	mean A1np	mean A1npMP8-1Si	FoldChange	1/FoldChange	baseMean	log2FoldChange	pvalue	padj	name
EHI_035060	5.62101	42.7357	26.9079	0	2.91203	0	25.0882	0.970676	0.0386906	25.8461	13.0294	4.67854	5.77604e-05	#N/A	fumarate hydratase class I, anaerobic, putative
EHI_182150	19.1143	48.1593	8.69724	3.85108	3.86615	5.13417	25.3236	4.2838	0.169162	5.91148	14.8037	2.55933	0.000956666	#N/A	hypothetical protein
EHI_128230	38.2247	36.3458	13.8973	7.6733	8.72366	6.1823	29.4893	7.52642	0.255226	3.9181	18.5079	1.9584	0.00117345	#N/A	midasin, putative
EHI_136950	20.2378	60.9706	19.9918	8.65027	3.87112	7.19903	33.7334	6.57347	0.194865	5.13175	20.1534	2.35673	0.000368421	#N/A	AIG1 family protein, putative
EHI_076030	65.2145	63.1524	12.1784	9.63293	3.86456	9.23691	46.8485	7.57813	0.161758	6.18206	27.2133	2.62386	0.000124683	#N/A	hypothetical protein
EHI_167000	60.7188	59.9617	45.252	28.9316	14.4796	22.5557	55.3108	21.989	0.397553	2.51539	38.6499	1.32755	0.00115881	#N/A	phospholipase, patatin family protein
EHI_179700	49.4753	72.8235	45.2613	7.71965	11.5785	11.2717	55.8534	10.19	0.182441	5.48121	33.0217	2.45357	1.11484e-07	#N/A	hypothetical protein
EHI_170940	40.4753	81.2895	46.0651	13.4534	12.583	24.6867	55.9433	16.9077	0.302229	3.30875	36.4255	1.72958	0.000265669	#N/A	hypothetical protein
EHI_056820	70.7859	54.2814	49.2658	7.56873	0.979683	7.30669	58.1111	5.28504	0.0909471	10.9954	31.6981	3.45889	7.79627e-10	#N/A	hypothetical protein, conserved
EHI_028890	82.0866	78.2069	26.9942	25.1197	17.3516	20.471	62.4293	20.9808	0.336073	2.97554	41.705	1.56665	0.00148032	#N/A	recQ family helicase, putative
EHI_078530	130.264	43.5259	18.9598	12.2082	11.8287	23.1323	64.2498	15.7231	0.244718	4.08634	39.9864	2.02922	0.00190151	#N/A	hypothetical protein
EHI_196760	158.536	33.1747	12.1754	4.81304	9.66661	11.2969	67.9619	8.59219	0.126427	7.90973	38.2771	2.98174	0.000161857	#N/A	hypothetical protein
EHI_129520	71.9665	95.3505	60.9565	28.0205	21.2062	24.5633	76.0912	24.5967	0.323253	3.09355	50.3439	1.62648	1.01629e-05	0.00288253	hypothetical protein, conserved
EHI_054190	91.0754	101.685	51.323	38.5308	16.4247	33.8694	81.3613	29.6083	0.363911	2.74792	55.4848	1.45538	0.000820278	0.0306978	lipase, putative
EHI_080100	104.566	112.365	43.4831	34.6527	32.8673	20.5405	86.8046	29.3535	0.338156	2.95722	58.0791	1.55756	0.000486384	0.0250272	cylicin-2, putative
EHI_041480	92.2001	134.872	33.9269	27.9384	11.5928	20.5245	86.9997	20.0186	0.230099	4.34595	53.5091	2.11605	8.73099e-05	0.0109422	hypothetical protein
EHI_034710	118.068	125.324	30.4712	29.9331	16.3949	29.6987	91.2876	25.3422	0.277609	3.60219	58.3149	1.84563	0.000529652	0.0250272	heat shock protein, putative
EHI_092590	104.569	111.333	67.8607	51.0748	46.3607	38.9861	94.5876	45.4739	0.480759	2.08004	70.0307	1.05135	0.00183488	0.0480009	hypothetical protein
EHI_051870	154.038	111.294	31.3077	41.3901	25.1341	25.676	98.8799	30.7334	0.310815	3.21734	64.8067	1.68085	0.00165938	0.0457057	peptidyl-prolyl cis-trans isomerase, FKBP-type , putative
EHI_004430	127.052	94.1629	112.173	26.9431	38.6773	62.6679	111.129	42.7627	0.384801	2.59875	76.9461	1.38071	0.000192817	0.0167595	hypothetical protein
EHI_021290	125.942	155.352	56.605	51.2165	44.3359	40.934	112.633	45.4955	0.403927	2.4757	79.0643	1.30337	0.0014457	0.0424487	hypothetical protein
EHI_154180	133.812	174.613	31.3453	39.6015	8.67755	22.5235	113.257	23.6009	0.208384	4.79883	68.4287	2.26011	0.000316822	0.020847	zinc finger domain containing protein
EHI_124890	132.686	138.177	72.2601	56.9689	51.1137	52.2292	114.374	53.4373	0.467214	2.14035	83.9058	1.09342	0.00156966	0.0442876	kinesin, putative
EHI_064490	122.57	153.228	72.2902	59.9376	38.5414	50.1259	116.029	49.535	0.426918	2.34237	82.7821	1.22462	0.00102838	0.0356125	tyrosine kinase, putative
EHI_150500	111.32	136.016	112.29	60.8028	65.603	61.4723	119.875	62.6261	0.522428	1.91414	91.2506	0.935828	0.000673896	0.0276168	hypothetical protein
EHI_196780	282.922	66.8291	19.8041	8.43409	12.8385	14.7518	123.185	12.0081	0.0974803	10.2585	67.5965	3.35883	5.52577e-06	0.00197259	hypothetical protein
EHI_111230	143.926	123.14	102.691	65.5857	74.3224	49.2072	123.253	63.0385	0.511458	1.9552	93.1455	0.963275	0.00160929	0.044847	protein kinase domain containing protein
EHI_161190	138.306	132.795	109.671	48.2468	48.2447	45.0878	126.924	47.1931	0.371822	2.68946	87.0585	1.42457	6.45625e-07	0.000386586	myotubularin, putative
EHI_018610	131.548	178.669	78.2473	50.0129	51.2662	58.5845	129.488	53.2879	0.411527	2.42998	91.388	1.27818	0.0004608	0.0250272	hypothetical protein
EHI_164920	124.808	164.851	111.356	52.9947	51.1954	71.8258	133.672	58.672	0.438926	2.27829	96.1718	1.18778	0.000127081	0.0128944	calponin homology domain protein, putative
EHI_200680	139.433	168.178	94.902	70.5002	44.3565	70.6508	134.171	61.8359	0.460873	2.1698	98.0035	1.11559	0.00116363	0.0366712	protein phosphatase domain-containing protein
EHI_111220	147.306	147.841	108.846	76.321	59.7694	56.2982	134.664	64.1295	0.476219	2.09988	99.3968	1.06688	0.000304052	0.0207996	tRNA splicing endonuclease, putative
EHI_054250	164.167	161.703	79.2027	63.6764	68.515	39.9695	135.024	57.387	0.425012	2.35287	96.2056	1.22967	0.00130412	0.0390439	hypothetical protein, conserved
EHI_110170	156.304	153.219	112.347	92.7893	57.8202	64.4586	140.623	71.6894	0.509797	1.96157	106.156	0.969148	0.0018802	0.0487136	ubiquitin carboxyl-terminal hydrolase domain containing protein
EHI_064690	147.306	170.339	118.425	71.4921	47.2363	93.1461	145.357	70.6248	0.485873	2.05815	107.991	1.04125	0.00176141	0.0469914	hypothetical protein
EHI_051420	151.802	164.962	130.596	88.8439	66.538	88.0627	149.12	81.1482	0.544181	1.83762	115.134	0.876745	0.00139403	0.0412772	hypothetical protein
EHI_155210	174.291	193.873	91.4114	90.7583	48.2228	50.1839	153.191	63.055	0.411609	2.42949	108.123	1.27729	0.00118804	0.0372231	hypothetical protein
EHI_115350	160.8	203.557	95.7887	57.9734	33.7372	66.5258	153.382	52.7455	0.343883	2.90797	103.064	1.53886	7.12993e-05	0.0104607	chromodomain-helicase-DNA-binding protein, putative
EHI_194180	131.549	224.694	117.383	62.5342	40.6171	67.8167	157.875	56.9893	0.360977	2.77026	107.432	1.46948	5.27691e-05	0.00812493	hypothetical protein
EHI_004340	228.273	236.817	25.2593	35.7746	14.4514	24.5481	163.45	24.9247	0.152491	6.55775	94.1872	2.71128	3.04938e-05	0.00608635	serine-threonine-isoleucine rich protein, putative
EHI_194320	209.129	210.785	80.8642	72.1562	62.8589	78.0906	166.926	71.0352	0.425549	2.34991	118.981	1.22978	0.00172591	0.0467383	hypothetical protein
EHI_109000	218.138	235.565	61.7867	70.4011	36.6814	57.4137	171.83	54.8321	0.319107	3.13375	113.331	1.64553	0.000650123	0.027319	hypothetical protein
EHI_139440	206.899	158.518	173.237	121.635	54.9807	61.4588	179.551	79.3582	0.441981	2.26254	129.455	1.17664	0.00091967	0.0332624	hypothetical protein, conserved
EHI_042210	199.034	263.584	118.446	114.06	61.6723	82.8711	193.688	86.2011	0.445051	2.24694	139.945	1.16585	0.00177742	0.0471849	hypothetical protein
EHI_072740	127.06	310.529	147.076	67.5164	82.0427	75.8594	194.888	75.1395	0.385552	2.59369	135.014	1.37428	0.000301132	0.0207996	hypothetical protein
EHI_150770	166.413	336.186	100.067	73.2731	82.0685	56.4034	200.889	70.5817	0.351347	2.84619	135.735	1.50675	0.000488068	0.0250272	heat shock protein 70, putative
EHI_202710	227.123	287.879	92.1883	84.7174	34.7973	58.5336	202.397	59.3494	0.293233	3.41025	130.873	1.76785	0.00011627	0.0128944	pre-mRNA processing factor 3 domain containing protein
EHI_126560	240.34	254.918	135.383	45.1427	16.737	56.6962	210.214	39.5253	0.188024	5.31846	124.869	2.41137	3.1247e-08	4.20976e-05	AIG1 family protein, putative
EHI_076140	239.503	300.904	98.3454	76.2071	66.5927	96.3503	212.917	79.7167	0.374402	2.67093	146.317	1.41571	0.000531141	0.0250272	hypothetical protein
EHI_085950	200.148	256.99	198.423	127.318	118.72	116.863	218.52	120.967	0.553573	1.80645	169.744	0.852226	0.00053008	0.0250272	hypothetical protein
EHI_200740	272.113	218.455	175.809	126.38	106.155	112.741	222.126	115.092	0.518139	1.92998	168.609	0.94618	0.000469192	0.0250272	phospholipase, patatin family protein
EHI_050790	246.26	291.403	129.747	108.21	79.0452	90.0708	222.47	92.4421	0.415526	2.40659	157.456	1.26463	0.000286816	0.0203375	structural maintenance of chromosomes protein
EHI_170400	233.882	260.226	181.037	123.498	121.587	126.054	225.049	123.713	0.549716	1.81912	174.381	0.861333	0.000681579	0.0276168	hypothetical protein
EHI_159500	267.617	242.037	191.496	110.98	71.3963	128.078	233.717	103.485	0.442777	2.25847	168.601	1.17488	0.000104636	0.0125308	Rho guanine nucleotide exchange factor, putative
EHI_077270	297.989	324.658	83.6088	83.1279	45.2908	45.0166	235.419	57.8118	0.24557	4.07216	146.615	2.02343	2.98481e-05	0.00608635	S1 RNA binding domain-containing protein
EHI_158080	258.614	281.566	166.187	116.636	99.4624	123.084	235.456	113.061	0.480178	2.08256	174.258	1.05646	0.000282428	0.0203338	protein kinase, putative
EHI_178440	227.148	286.114	196.852	134.403	115.607	127.849	236.705	125.953	0.53211	1.87931	181.329	0.908881	0.000420776	0.0235133	hypothetical protein
EHI_077640	339.587	284.933	132.337	133.264	59.7883	96.2556	252.286	96.4361	0.38225	2.61609	174.361	1.38561	0.000778135	0.0295308	ATP-dependent helicase, putative
EHI_200820	205.782	355.755	201.199	140.189	78.0411	90.0148	254.246	102.748	0.40413	2.47445	178.497	1.30607	0.000173284	0.0157953	ubiquitin carboxyl-terminal hydrolase domain containing protein
EHI_155160	269.879	326.834	166.366	135.37	105.01	119.667	254.36	120.015	0.471833	2.11939	187.188	1.08165	0.000550805	0.025117	FKBP-rapamycin associated protein (FRAP), putative
EHI_067980	246.216	301.507	221.532	127.64	155.991	133.881	256.418	139.171	0.542748	1.84248	197.794	0.880429	0.000410818	0.0235133	hypothetical protein
EHI_145970	333.971	358.923	80.9901	108.237	41.4429	76.7477	257.961	75.4758	0.292586	3.4178	166.719	1.77163	0.000649351	0.027319	hypothetical protein
EHI_199700	304.733	359.972	118.429	111.113	70.3676	78.8093	261.045	86.7632	0.332369	3.0087	173.904	1.58709	0.000122047	0.0128944	SMC4 protein, putative
EHI_152880	303.596	330.891	152.307	136.021	88.7874	141.445	262.265	122.084	0.465501	2.14823	192.175	1.10163	0.00193752	0.0497204	alpha-amylase family protein
EHI_126550	270.911	326.714	201.227	51.5891	36.9451	57.9156	266.284	48.8166	0.183325	5.45478	157.55	2.44738	6.39738e-15	1.14918e-11	AIG1 family protein, putative
EHI_119550	336.196	361.843	115.715	132.038	55.049	101.559	271.252	96.2152	0.354708	2.81922	183.733	1.49383	0.00104781	0.0356125	CCR4/NOT transcription complex subunit 3, putative
EHI_146810	336.207	378.031	122.725	105.173	101.318	109.65	278.988	105.38	0.377724	2.64744	192.184	1.40277	0.000419213	0.0235133	hypothetical protein
EHI_092520	326.039	297.233	221.534	167.951	134.672	164.773	281.602	155.799	0.553259	1.80747	218.701	0.852273	0.00102744	0.0356125	hypothetical protein
EHI_044200	309.209	365.029	181.824	156.095	122.675	141.598	285.354	140.123	0.491049	2.03646	212.738	1.02418	0.0010893	0.0357941	hypothetical protein
EHI_159750	341.806	373.461	146.965	124.152	90.8794	133.533	287.411	116.188	0.404259	2.47366	201.799	1.30515	0.000496638	0.0250272	hypothetical protein
EHI_125930	344.08	314.877	223.714	158.29	146.635	124.987	294.224	143.304	0.487058	2.05314	218.764	1.03548	0.000109556	0.0128347	protein kinase, putative
EHI_125760	279.979	327.628	296.728	177.411	187.299	134.333	301.445	166.348	0.551834	1.81214	233.897	0.856947	0.000398864	0.0233639	hypothetical protein
EHI_079960	284.492	504.607	120.171	99.5202	54.9438	96.2071	303.09	83.5571	0.275684	3.62734	193.324	1.85804	7.71921e-05	0.0104607	hypothetical protein, conserved
EHI_017610	330.602	355.768	228.21	166.313	105.972	125.802	304.86	132.696	0.435268	2.29743	218.778	1.19845	4.42146e-05	0.00737568	hypothetical protein, conserved
EHI_080220	299.111	409.269	226.418	197.129	116.626	140.203	311.599	151.319	0.485621	2.05922	231.459	1.04081	0.00115246	0.0366656	Niemann-Pick C1 protein, putative
EHI_008020	391.311	474.508	113.177	131.312	62.6889	130.066	326.332	108.022	0.33102	3.02096	217.177	1.59407	0.00102473	0.0356125	hypothetical protein, conserved
EHI_199130	396.933	497.006	100.989	138.075	75.225	122.894	331.643	112.065	0.337908	2.95939	221.854	1.56419	0.00155232	0.0440288	hypothetical protein, conserved
EHI_194390	387.861	298.195	317.835	152.415	162.916	211.346	334.63	175.559	0.524636	1.90608	255.095	0.930815	0.000206289	0.0168438	Rho family GTPase
EHI_013960	308.098	445.535	261.141	193.03	180.405	187.486	338.258	186.974	0.552754	1.80912	262.616	0.85418	0.00174109	0.0469136	DEAD/DEAH box helicase, putative
EHI_106280	346.336	427.429	242.057	205.74	139.802	166.875	338.608	170.806	0.504435	1.98241	254.707	0.985872	0.000894497	0.0325706	RecF/RecN/SMC domain containing protein
EHI_115390	332.767	351.536	348.107	147.481	187.294	190.897	344.136	175.224	0.509171	1.96398	259.68	0.974487	1.53528e-05	0.00376073	hypothetical protein
EHI_197040	399.183	483.091	152.358	161.259	76.1856	128.007	344.877	121.817	0.353219	2.83111	233.347	1.5002	0.000551661	0.025117	hypothetical protein
EHI_084980	371.054	377.913	287.124	228.44	171.893	163.094	345.364	187.809	0.5438	1.83891	266.586	0.877254	0.000588376	0.0257785	hypothetical protein
EHI_189540	432.873	493.232	116.507	130.82	52.2284	143.875	347.537	108.974	0.313562	3.18917	228.256	1.67251	0.00110702	0.0359383	hypothetical protein
EHI_121060	440.781	548.334	85.303	74.3086	34.7331	78.8953	358.139	62.6457	0.17492	5.7169	210.392	2.51473	6.39589e-06	0.0020275	hypothetical protein, conserved
EHI_164370	438.528	433.689	204.525	181.357	105.196	166.048	358.914	150.867	0.420343	2.37901	254.89	1.24912	0.000515536	0.0250272	putative GTPase
EHI_126260	324.944	516.925	240.922	142.504	127.573	205.348	360.931	158.475	0.439074	2.27752	259.703	1.18712	0.000556872	0.025117	WD domain containing protein
EHI_167020	420.497	396.86	286.853	209.556	162.571	216.973	368.07	196.367	0.533504	1.8744	282.218	0.905291	0.00051597	0.0250272	hypothetical protein
EHI_019640	531.855	484.016	92.2532	124.439	46.3254	97.3753	369.375	89.38	0.241977	4.13263	229.377	2.04614	0.0002184	0.0175665	caldesmon, putative
EHI_092930	451.613	492.37	196.873	184.019	70.6814	177.888	380.285	144.196	0.379178	2.63728	262.241	1.39814	0.00125535	0.0384381	hypothetical protein
EHI_121160	365.425	622.932	163.53	80.9038	147.837	135.494	383.962	121.412	0.316208	3.16248	252.687	1.66027	0.000203267	0.0168438	cysteine protease, putative
EHI_189500	467.777	590.246	94.0342	131.354	52.0673	119.79	384.019	101.07	0.263191	3.79952	242.545	1.92513	0.000530487	0.0250272	calponin homology domain protein, putative
EHI_157140	380.069	464.905	311.7	233.721	149.458	203.755	385.558	195.645	0.507433	1.9707	290.601	0.977957	0.000408476	0.0235133	protein phosphatase domain-containing protein
EHI_124550	294.45	728.976	140.224	72.1885	67.3833	160.136	387.883	99.9027	0.257559	3.88261	243.893	1.95737	0.000267836	0.0197722	hypothetical protein
EHI_055640	472.236	535.098	189.598	195.436	120.82	148.895	398.977	155.05	0.38862	2.57321	277.014	1.36219	0.000499183	0.0250272	zinc finger protein, putative
EHI_049770	508.262	626.719	122.778	151.678	50.1286	126.925	419.253	109.577	0.261363	3.82609	264.415	1.93523	0.000341081	0.0214118	mitotic chromosome and X-chromosome-associated protein, putative
EHI_048410	401.412	664.81	201.851	151.316	141.966	209.27	422.691	167.517	0.396312	2.52327	295.104	1.33465	0.000968683	0.0348015	serine/threonine protein kinase, putative
EHI_055960	508.225	500.96	260.11	234.115	183.546	208.315	423.099	208.659	0.493168	2.02771	315.879	1.01836	0.0010379	0.0356125	ubiquitin fusion degradation protein, putative
EHI_119620	488.008	548.333	256.779	241.261	140.863	185.456	431.04	189.193	0.438922	2.27831	310.116	1.18676	0.000583944	0.0257785	DEAD/DEAH box helicase, putative
EHI_148870	411.557	822.759	137.579	136.215	75.1952	150.473	457.298	120.628	0.263784	3.79099	288.963	1.92214	0.000233997	0.0185442	hypothetical protein
EHI_134980	566.726	599.83	208.942	179.589	125.377	129.042	458.499	144.669	0.315528	3.16929	301.584	1.66281	2.35929e-05	0.0052976	hypothetical protein
EHI_069410	452.025	562.248	371.671	244.146	258.578	248.992	461.982	250.572	0.542385	1.84371	356.277	0.881619	0.000249294	0.0191921	DEAD/DEAH box helicase, putative
EHI_155170	369.947	531.29	512.792	279.06	226.631	275.475	471.343	260.389	0.55244	1.81015	365.866	0.856956	0.000475858	0.0250272	DNA mismatch repair protein PMS1, putative
EHI_050570	700.453	299.512	420.709	223.964	120.965	200.53	473.558	181.819	0.383943	2.60455	327.689	1.38065	0.000175862	0.0157953	cysteine proteinase, putative
EHI_002200	519.474	742.96	180.1	209.144	119.754	164.133	480.845	164.344	0.341781	2.92585	322.594	1.54794	0.000586033	0.0257785	hypothetical protein, conserved
EHI_051850	598.236	593.697	283.104	247.586	168.566	220.88	491.679	212.344	0.431876	2.31548	352.011	1.21021	0.000308771	0.0207996	hypothetical protein
EHI_152940	580.226	749.893	154.12	214.449	116.656	179.148	494.746	170.084	0.343781	2.90883	332.415	1.53964	0.00144935	0.0424487	hypothetical protein
EHI_050660	708.428	672.894	141.962	141.128	47.2172	111.516	507.761	99.9536	0.196851	5.07997	303.857	2.34425	1.49061e-05	0.00376073	hypothetical protein, conserved
EHI_064700	489.125	703.503	358.55	271.023	190.15	265.514	517.059	242.229	0.468474	2.13459	379.644	1.09331	0.000397153	0.0233639	autophagy protein apg7, putative
EHI_032470	395.808	982.214	177.599	123.585	83.908	239.655	518.541	149.049	0.28744	3.47899	333.795	1.79868	0.00100617	0.0356125	hypothetical protein
EHI_007640	703.921	725.291	154.129	185.502	80.9737	126.919	527.78	131.131	0.248458	4.02482	329.456	2.00811	7.76447e-05	0.0104607	hypothetical protein, conserved
EHI_111080	492.501	765.655	342.909	247.926	190.12	240.865	533.688	226.304	0.424037	2.35828	379.996	1.23703	0.000139355	0.0134104	hsp70 family protein
EHI_082590	673.556	809.862	172.399	212.497	70.3842	166.878	551.939	149.92	0.271624	3.68156	350.929	1.87977	0.000334314	0.0214118	glutamic acid-rich protein precursor, putative
EHI_143620	797.249	741.321	179.37	248.256	79.0567	184.268	572.646	170.527	0.297787	3.3581	371.587	1.74705	0.000863483	0.0320918	hypothetical protein, conserved
EHI_078740	700.537	735.88	315.162	344.722	209.272	248.849	583.86	267.614	0.458353	2.18172	425.737	1.12447	0.00171624	0.0467113	Rho guanine nucleotide exchange factor, putative
EHI_092660	635.326	710.271	416.22	318.798	360.554	281.5	587.272	320.284	0.545375	1.8336	453.778	0.87349	0.00127288	0.0385368	hypothetical protein
EHI_122800	783.766	789.664	192.47	240.667	107.933	232.26	588.633	193.62	0.328931	3.04015	391.127	1.60359	0.00105073	0.0356125	actin-binding protein, putative
EHI_045590	752.267	828.059	195.034	259.811	152.345	234.46	591.787	215.539	0.364217	2.74562	403.663	1.45642	0.00166233	0.0457057	hypothetical protein
EHI_164820	747.776	747.792	291.714	260.865	159.054	215.964	595.761	211.961	0.355782	2.81071	403.861	1.49005	8.48458e-05	0.0108865	hypothetical protein
EHI_184220	875.916	752.65	188.816	236.187	117.801	196.916	605.794	183.635	0.303131	3.29891	394.714	1.72128	0.000392145	0.0233639	hypothetical protein
EHI_200840	611.676	861.8	374.125	287.221	237.57	315.946	615.867	280.246	0.455043	2.1976	448.056	1.13528	0.000493859	0.0250272	Signal recognition particle receptor alpha subunit, putative
EHI_138370	678.036	828.897	353.384	332.903	272.1	278.725	620.106	294.576	0.475041	2.10508	457.341	1.07288	0.00106571	0.0356714	hypothetical protein, conserved
EHI_072050	811.881	804.696	253.444	271.632	181.155	218.933	623.34	223.906	0.359204	2.78393	423.623	1.47625	0.0003362	0.0214118	Viral A-type inclusion protein repeat, putative
EHI_092290	780.386	933.144	201.155	287.929	116.636	223.121	638.228	209.229	0.327827	3.05039	423.729	1.60842	0.00129776	0.0390439	hypothetical protein, conserved
EHI_051760	856.799	737.641	384.58	353.766	278.107	323.093	659.673	318.322	0.482545	2.07235	488.998	1.05029	0.00104792	0.0356125	hypothetical protein
EHI_200230	645.426	537.586	832.942	29.9095	9.64979	18.447	671.985	19.3354	0.0287736	34.7541	345.66	5.11903	9.58135e-43	5.16339e-39	cell surface protease gp63, putative
EHI_197120	833.203	1070.85	187.121	247.926	93.6124	187.567	697.057	176.369	0.253019	3.95227	436.713	1.9822	0.000204754	0.0168438	protein phosphatase, putative
EHI_077750	453.155	1417.07	255.077	167.026	135.993	233.518	708.435	178.846	0.252452	3.96115	443.64	1.98578	0.000125601	0.0128944	hypothetical protein
EHI_194570	884.88	962.106	315.706	352.363	200.078	321.408	720.897	291.283	0.404056	2.4749	506.09	1.30675	0.00137323	0.0408859	26S protease regulatory subunit, putative
EHI_196930	794.985	1003.57	423.072	302.139	173.631	276.579	740.543	250.783	0.338648	2.95292	495.663	1.56163	1.23763e-05	0.00333478	hypothetical protein
EHI_050650	744.412	879.71	722.891	574.217	330.503	368.286	782.338	424.335	0.542394	1.84368	603.336	0.882299	0.00121163	0.037603	protein kinase, putative
EHI_041465	588.051	1589.4	194.838	104.973	87.9353	166.302	790.762	119.737	0.15142	6.60416	455.249	2.7234	0.00108548	0.0357941	AIG family protein
EHI_120640	990.666	998.535	444.128	397.162	213.972	318.268	811.11	309.801	0.381947	2.61817	560.455	1.38795	0.00013565	0.0132913	DNA topoisomerase II, putative
EHI_098360	937.818	1112.13	398.855	440.679	180.228	311.083	816.266	310.663	0.380591	2.62749	563.465	1.39318	0.000893212	0.0325706	glycogen debranching enzyme, putative
EHI_009570	1190.83	1107.84	258.645	354.666	98.3069	238.431	852.436	230.468	0.270364	3.69872	541.452	1.88662	0.000469394	0.0250272	gelsolin repeat protein, putative
EHI_082540	738.778	1118.44	750.593	529.404	375.011	359.292	869.27	421.236	0.484586	2.06362	645.253	1.04481	0.000148394	0.0140297	hypothetical protein
EHI_092500	969.209	1314.22	514.012	442.887	389.506	364.516	932.482	398.97	0.427858	2.33722	665.726	1.22413	0.00028299	0.0203338	RNA recognition motif domain containing protein
EHI_161970	1242.54	1288.75	293.437	440.491	152.327	339.869	941.574	310.896	0.330187	3.02858	626.235	1.59828	0.00181453	0.0476999	leucyl-tRNA synthetase, putative
EHI_126270	925.411	1532.47	510.045	283.673	307.816	264.394	989.308	285.294	0.288378	3.46767	637.301	1.79342	1.08862e-06	0.000586655	Ras GTPase-activating protein, putative
EHI_150430	1184.08	1548.27	317.013	369.23	163.822	291.594	1016.46	274.882	0.270432	3.69779	645.669	1.88631	0.000129207	0.0128944	villidin, putative
EHI_007320	1159.32	1445.06	477.998	451.023	298.917	384.984	1027.46	378.308	0.368197	2.71594	702.885	1.44096	0.000167053	0.0155216	hypothetical protein, conserved
EHI_154330	1514.65	1393.63	329.11	436.525	199.603	324.582	1079.13	320.237	0.296754	3.36979	699.684	1.75225	0.000341699	0.0214118	hypothetical protein
EHI_045540	1296.51	1527.55	448.397	513.807	261.309	380.884	1090.82	385.333	0.353251	2.83085	738.076	1.5008	0.000437309	0.0240475	hypothetical protein
EHI_064500	1122.23	1496.65	730.589	594.186	439.571	502.557	1116.49	512.105	0.458675	2.18019	814.296	1.12398	0.000179041	0.0158173	protein tyrosine kinase domain-containing protein
EHI_125800	1421.26	1454	490.784	558.292	270.319	422.467	1122.02	417.026	0.371675	2.69052	769.521	1.42745	0.000624644	0.0267159	chaperonin-containing TCP-1, zeta subunit, putative
EHI_183120	1293.14	1682.96	404.887	475.254	156.187	400.277	1127	343.906	0.305153	3.27705	735.451	1.71215	0.000623667	0.0267159	centromeric protein E, putative
EHI_151990	1450.37	1602.35	616.268	602.63	549.702	465.884	1223	539.405	0.441053	2.2673	881.201	1.1804	0.000757913	0.0289673	RNA-binding protein, putative
EHI_131230	1533.76	1884.18	343.898	554.284	189.013	420.875	1253.95	388.057	0.309469	3.23134	821.002	1.69187	0.00153194	0.0436804	actin, putative
EHI_060430	1485.42	1748.32	637.375	648.175	376.964	562.014	1290.37	529.051	0.409998	2.43903	909.712	1.28595	0.000659022	0.027319	Uro-adherence factor A precursor, putative
EHI_025370	1465.17	1935.52	504.071	581.247	196.747	468.036	1301.59	415.343	0.319106	3.13376	858.464	1.64766	0.000654521	0.027319	hypothetical protein, conserved
EHI_017690	1740.51	1588.02	615.691	649.646	350.945	585.481	1314.74	528.69	0.402125	2.48679	921.716	1.31392	0.000891615	0.0325706	hypothetical protein
EHI_158220	1243.54	2170.15	570.469	573.61	489.198	578.294	1328.05	547.034	0.411906	2.42774	937.544	1.2793	0.00168964	0.0462205	hypothetical protein
EHI_012330	1710.36	2318.93	547.009	511.518	251.44	552.295	1525.43	438.417	0.287405	3.47941	981.926	1.79868	0.000125953	0.0128944	serine-threonine-isoleucine rich protein, putative
EHI_098510	1819.42	2259.76	746.385	656.33	334.379	467.555	1608.52	486.088	0.302196	3.30912	1047.3	1.72614	1.87253e-05	0.00438741	hypothetical protein
EHI_005910	2364.74	2264.48	663.432	855.619	351.972	669.677	1764.22	625.756	0.354693	2.81934	1194.99	1.49512	0.00115664	0.0366656	Rho guanine nucleotide exchange factor, putative
EHI_047760	2214.01	2199.56	904.292	664.72	534.625	607.762	1772.62	602.369	0.339818	2.94275	1187.5	1.55681	5.85664e-06	0.00197259	ATP-binding cassette protein, putative
EHI_186800	2470.44	2470.16	796.644	1047.81	506.257	695.269	1912.41	749.778	0.392058	2.55064	1331.1	1.35059	0.0014985	0.0435822	hypothetical protein, conserved
EHI_164800	2754.93	2195.9	1286.8	1280.48	736.753	935.942	2079.21	984.392	0.473446	2.11217	1531.8	1.07844	0.00112188	0.0362024	hypothetical protein
EHI_002190	2498.46	2908.14	896.336	842.868	690.2	683.85	2100.98	738.973	0.351728	2.84311	1419.98	1.50717	9.70679e-05	0.0118886	hypothetical protein
EHI_044930	2963.89	2291.71	1070.85	966.217	623.143	908.267	2108.81	832.542	0.394792	2.53298	1470.68	1.34058	0.000245807	0.0191921	eukaryotic translation initiation factor 4 gamma, putative
EHI_048630	3205.79	2611.08	1543.34	1590.54	897.212	1133.13	2453.4	1206.96	0.491954	2.03271	1830.18	1.02316	0.00186446	0.0485389	actin, putative
EHI_125650	3286.8	3348.57	866.307	1050.74	382.816	799.686	2500.56	744.415	0.297699	3.35909	1622.49	1.74792	0.000317212	0.020847	PIWI, putative
EHI_103430	3481.22	3291.6	842.423	1134.27	518.319	956.449	2538.41	869.679	0.342607	2.91879	1704.05	1.54521	0.0010606	0.0356714	cortexillin II, putative
EHI_183900	3196.69	4114.32	740.452	915.759	386.254	896.44	2683.82	732.818	0.27305	3.66233	1708.32	1.87266	0.000305211	0.0207996	snoRNA binding protein, putative
EHI_154200	3130.5	3689.17	1504.48	1047.81	684.652	785.376	2774.72	839.279	0.302474	3.30607	1807	1.7249	5.74919e-07	0.000386586	hypothetical protein
EHI_118160	4252.58	4681.57	1657.9	1869.35	934.28	1605.26	3530.69	1469.63	0.416245	2.40243	2500.16	1.26437	0.00151876	0.0435822	WD repeat protein
EHI_042370	3915.43	4342.24	2425.23	2159.58	1835.26	1904.62	3560.97	1966.49	0.552234	1.81083	2763.73	0.856455	0.00124079	0.0382091	galactose-specific adhesin 170kD subunit, putative
EHI_167520	4630.07	4497.08	2106.8	2105	712.734	1700.56	3744.65	1506.1	0.402199	2.48633	2625.37	1.31393	0.00159007	0.0446296	60S ribosomal protein L3, putative
EHI_084660	5694.3	5914.4	1732.72	1647.87	705.754	1285.84	4447.14	1213.16	0.272794	3.66576	2830.15	1.87402	2.81353e-05	0.00606484	hypothetical protein, conserved
EHI_122900	6008.96	6671.4	1658.85	1725.86	858.911	1386.75	4779.74	1323.84	0.276969	3.61051	3051.79	1.85211	4.65853e-05	0.00738377	hypothetical protein, conserved
EHI_047810	6208.08	6724.06	1695.77	1845.67	728.28	1418.74	4875.97	1330.9	0.27295	3.66368	3103.44	1.87321	8.20096e-05	0.0107793	hypothetical protein
EHI_048580	7129.06	7737.97	1412.13	1349.91	507.27	1151.06	5426.39	1002.75	0.184791	5.41152	3214.57	2.43598	4.25104e-06	0.00176222	hypothetical protein
EHI_096370	7463.07	7013.3	2093.12	2714.95	1262.16	1896.18	5523.17	1957.76	0.354464	2.82116	3740.46	1.4962	0.000746517	0.0289673	hypothetical protein
EHI_126240	7600.78	9820.59	2490.13	2366.8	1391.68	1999.01	6637.17	1919.16	0.289154	3.45837	4278.16	1.79002	3.20572e-05	0.00616987	60S ribosomal protein L3, putative
EHI_049670	18201.5	15521.5	3499.72	5189.51	1841.18	4004.56	12407.6	3678.42	0.296465	3.37308	8043	1.75404	0.000749411	0.0289673	hypothetical protein
EHI_012270	15667.3	20686	11294.5	8554.35	8060.03	8467.88	15882.6	8360.75	0.526409	1.89966	12121.7	0.925709	0.000348937	0.021614	Gal/GalNAc lectin heavy subunit
EHI_055670	23564.7	26589	6835.73	9420.08	3760.11	7187.28	18996.5	6789.16	0.35739	2.79806	12892.8	1.48441	0.00151076	0.0435822	60S ribosomal protein L3, putative
EHI_150490	29716.1	19709.2	9486.23	11761.2	4991.63	6490.51	19637.2	7747.78	0.394547	2.53456	13692.5	1.3417	0.00161446	0.044847	aldehyde-alcohol dehydrogenase 2, putative

## Sheet: CPs
	A1np_1_	A1np_2_	A1np_3_	A1npMP8-1Si_1_	A1npMP8-1Si_2_	A1npMP8-1Si_3_	mean A1np	mean A1npMP8-1Si	FoldChange	1/FoldChange	baseMean	log2FoldChange	pvalue	padj	name
EHI_074180	17483.4	10366.3	20061.7	19145.3	12613.9	14035.8	15970.5	15265	0.955827	1.04621	15617.7	0.0651975	0.828055	0.92889	cysteine proteinase 1, putative	EhCP-A1
EHI_033710	24819.6	14294.5	31301.1	29205.2	25835.9	23580.6	23471.7	26207.2	1.11654	0.895621	24839.5	-0.159021	0.597435	0.800691	cysteine proteinase 2	EhCP-A2
EHI_039610	1292.98	973.481	1150.96	2632.41	3017.8	1882.53	1139.14	2510.91	2.20422	0.453675	1825.03	-1.14038	5.80729e-06	0.00197259	cysteine proteinase, putative	EhCP-A7
EHI_010850	896.087	1002.33	748.438	1589.05	1999.16	1282.24	882.284	1623.48	1.84009	0.543451	1252.88	-0.880245	0.000391583	0.0233639	cysteine proteinase, putative	EhCP-A7
EHI_168240	13574.1	7225.31	9282.65	17160.9	13124.2	9141.65	10027.3	13142.2	1.31064	0.762985	11584.8	-0.390305	0.220622	0.523609	cysteine proteinase, putative	EhCP-A5
