# Supplementary material for: Genes differentially expressed between pathogenic and non-pathogenic Entamoeba histolytica clones influence pathogenicity-associated phenotypes by multiple mechanisms
Source: PLoS Pathog. 2023 Dec 22;19(12):e1011745. doi: 10.1371/journal.ppat.1011745 (PMC10773965; doi:10.1371/journal.ppat.1011745)
Supplement: S2 Table — (XLSX) [file ppat.1011745.s006.xlsx]

## Sheet: Rawdata
Table S2 RNAseq analyses of clone A1np and A1npMP8-2Si silencing transfectant
	A1np_1_	A1np_2_	A1np_3_	A1npMP8-2Si_1_	A1npMP8-2Si_2_	A1npMP8-2Si_3_	mean A1np	mean A1npMP8-2Si	FoldChange	1/FoldChange	baseMean	log2FoldChange	pvalue	padj	name
EHI_153060	594.909	570.566	512.502	4.72306	0	1.70984	559.325	2.1443	0.00383373	260.843	280.735	8.11014	7.24176e-37	3.67664e-33	acyl-CoA synthetase, putative
EHI_133900	8831.77	9367.64	6616.86	1909.41	1684.81	1775.87	8272.09	1790.03	0.216394	4.62121	5031.06	2.20828	5.87609e-24	1.49164e-20	galactose-inhibitable lectin 170 kDa subunit, putative
EHI_126550	262.885	315.779	193.805	34.3723	17.7382	27.5163	257.49	26.5423	0.103081	9.70112	142.016	3.28229	2.49863e-20	4.22852e-17	AIG1 family protein, putative
EHI_042870	523.832	583.028	350.358	1.18074	1.03931	0	485.739	0.740017	0.00152348	656.39	243.24	9.49116	4.89763e-19	6.21632e-16	cell surface protease gp63, putative
EHI_126560	232.342	245.459	129.899	17.8911	24.1644	20.8464	202.566	20.9673	0.103508	9.66106	111.767	3.2666	1.2443e-17	1.26346e-14	AIG1 family protein, putative
EHI_077500	8459.8	8484.11	5844.91	2356.67	1656.76	1746.84	7596.28	1920.09	0.252767	3.95621	4758.18	1.9843	1.77826e-14	1.5047e-11	galactose-specific adhesin 170kD subunit
EHI_012270	15242.5	20045.3	10906	4188.22	3321.86	3632.08	15397.9	3714.05	0.241205	4.14585	9555.99	2.05169	1.07349e-13	7.78588e-11	Gal/GalNAc lectin heavy subunit
EHI_110980	33.9027	40.4624	39.4922	269.194	166.279	167.546	37.9524	201.007	5.29628	0.188812	119.479	-2.40022	3.44407e-13	2.18569e-10	Rho guanine nucleotide exchange factor, putative
EHI_180390	52.4491	190.557	73.798	922.128	794.015	1042.38	105.601	919.507	8.70735	0.114845	512.554	-3.12334	8.66334e-13	4.88708e-10	AIG1 family protein, putative
EHI_121160	355.253	603.193	157.789	25.9946	17.681	44.502	372.078	29.3925	0.0789955	12.6589	200.735	3.65233	1.03132e-12	5.23599e-10	cysteine protease, putative
EHI_082540	718.709	1083.75	724.741	221.878	250.354	157.193	842.399	209.808	0.249061	4.01509	526.104	2.00724	6.18351e-12	2.85397e-09	hypothetical protein
EHI_045930	79.6923	72.355	53.5587	0	6.25292	0	68.5353	2.08431	0.0304121	32.8816	35.3098	5.06592	3.59273e-11	#N/A	hypothetical protein
EHI_041465	571.671	1539	187.994	57.899	46.8044	52.207	766.222	52.3034	0.0682615	14.6496	409.263	3.87298	4.14798e-11	1.75494e-08	AIG family protein
EHI_056820	68.5323	52.3451	47.3406	1.18983	0	1.7301	56.0727	0.973309	0.017358	57.6103	28.523	5.78994	5.42739e-10	#N/A	hypothetical protein, conserved
EHI_042370	3809.24	4207.74	2341.8	1228.5	821.638	861.044	3452.93	970.394	0.281035	3.55827	2211.66	1.83147	1.27307e-09	4.97182e-07	galactose-specific adhesin 170kD subunit, putative
EHI_179700	48.1188	70.5462	43.691	8.26505	4.15714	4.27437	54.1187	5.56552	0.102839	9.72391	29.8421	3.31144	1.54803e-09	#N/A	hypothetical protein
EHI_006980	20286.8	24756.7	10745.7	5582.4	3035.44	2981.56	18596.4	3866.47	0.207915	4.80967	11231.4	2.26604	2.07317e-09	7.5182e-07	Gal/GalNAc lectin subunit Igl1
EHI_038130	39.3248	115.917	60.3384	0	0	0.857111	71.8602	0.285704	0.00397583	251.52	36.073	7.62184	3.27267e-09	#N/A	hypothetical protein
EHI_032470	385.006	951.622	171.46	54.3014	48.8354	68.3674	502.696	57.168	0.113723	8.7933	279.932	3.13409	3.40134e-09	1.15124e-06	hypothetical protein
EHI_045340	302.821	341.066	98.2253	28.3525	39.5148	41.0674	247.371	36.3116	0.14679	6.81245	141.841	2.76218	3.95065e-09	1.25359e-06	glutamate synthase beta subunit, putative
EHI_180400	2.18729	2.07504	1.68056	36.6004	34.2945	39.321	1.98097	36.7386	18.5458	0.0539205	19.3598	-4.22901	7.82535e-09	#N/A	hypothetical protein
EHI_049690	5042.66	5977.85	3410.49	1576.45	1703.13	1836.5	4810.33	1705.36	0.35452	2.82071	3257.85	1.4958	1.29086e-08	3.85511e-06	galactose-specific adhesin light subunit, putative
EHI_114950	265.731	576.747	180.621	62.5838	47.8116	76.0942	341.033	62.1632	0.182279	5.48609	201.598	2.45282	3.58026e-08	1.00983e-05	hypothetical protein, conserved
EHI_022490	503.882	401.041	289.519	118.168	136.261	67.6181	398.148	107.349	0.269621	3.70891	252.748	1.89411	5.60353e-08	1.49732e-05	AIG family protein
EHI_170940	39.3284	78.6731	44.4249	7.09558	6.24598	9.42627	54.1421	7.58928	0.140173	7.13403	30.8657	2.81986	9.64986e-08	#N/A	hypothetical protein
EHI_170580	19.2945	44.1108	17.7931	0	0	0	27.0662	0	0	#DIV/0!	13.5331	7.13103	1.18881e-07	#N/A	Sec61 alpha subunit, putative
EHI_026000	32.7806	38.3183	27.6741	2.36444	3.12196	2.56956	32.9243	2.68532	0.0815602	12.2609	17.8048	3.61106	1.30649e-07	#N/A	AIG1 family protein, putative
EHI_025710	107.998	39.2203	104.438	323.539	309.861	342.177	83.8856	325.192	3.87662	0.257957	204.539	-1.95323	2.13142e-07	5.41062e-05	iron-sulfur flavoprotein, putative
EHI_196780	273.257	64.2906	18.9846	7.16729	8.41971	4.3542	118.844	6.64707	0.0559309	17.8792	62.7456	4.16777	3.09318e-07	7.47813e-05	hypothetical protein
EHI_104940	100.518	97.3306	122.411	229.382	254.996	287.851	106.753	257.41	2.41126	0.414722	182.082	-1.26833	3.36392e-07	7.76302e-05	serine/threonine protein kinase 6, putative
EHI_164920	121.345	159.643	107.456	41.3484	35.3563	48.7693	129.481	41.8247	0.323017	3.09582	85.653	1.62401	4.66685e-07	0.000103016	calponin homology domain protein, putative
EHI_005460	1661.08	1225.21	1678.5	3025.97	3732.53	3189	1521.6	3315.83	2.17918	0.458888	2418.72	-1.12368	6.05779e-07	0.000128148	Rab family GTPase
EHI_125760	272.254	317.325	286.382	129.919	141.387	136.843	291.987	136.049	0.465944	2.14618	214.018	1.10108	6.50275e-07	0.000132058	hypothetical protein
EHI_126270	900.02	1484.51	492.34	260.948	225.533	282.978	958.958	256.486	0.267463	3.73883	607.722	1.90186	8.41845e-07	0.000158846	Ras GTPase-activating protein, putative
EHI_012330	1664.25	2247.47	528.279	409.388	217.034	229.687	1480	285.37	0.192818	5.18625	882.684	2.3754	8.44759e-07	0.000158846	serine-threonine-isoleucine rich protein, putative
EHI_164430	1035.26	1126.83	1416.25	520.988	628.091	508.224	1192.78	552.434	0.463148	2.15914	872.609	1.1111	1.15551e-06	0.000209519	actinin-like protein, putative
EHI_180780	495.12	423.884	487.032	846.586	910.38	901.231	468.679	886.065	1.89056	0.528944	677.372	-0.918855	1.39639e-06	0.000244465	hypothetical protein
EHI_041480	89.639	130.606	32.7377	14.1774	0	2.56703	84.3277	5.58148	0.0661881	15.1085	44.9546	3.96425	1.45641e-06	#N/A	hypothetical protein
EHI_065330	5839.33	9747.34	2278.44	1720.76	1130.24	1199.47	5955.04	1350.16	0.226725	4.41063	3652.6	2.14106	2.54146e-06	0.0004301	Gal/GalNAc lectin subunit Igl2
EHI_102050	39.3077	42.396	56.9305	131.371	112.519	126.978	46.2114	123.623	2.67516	0.373809	84.9171	-1.41143	2.75483e-06	0.00045117	hypothetical protein
EHI_074150	275.715	294.914	304.472	149.849	114.24	81.1287	291.7	115.072	0.394489	2.53492	203.386	1.34874	3.26951e-06	0.000518728	hypothetical protein
EHI_198580	689.781	474.214	768.651	1691.13	1703.51	1216.05	644.216	1536.9	2.38569	0.419167	1090.56	-1.25363	4.76791e-06	0.000733536	hypothetical protein
EHI_164370	426.474	420.097	197.415	141.703	88.3499	95.7628	347.996	108.605	0.312088	3.20423	228.3	1.68135	5.94711e-06	0.000888043	putative GTPase
EHI_092590	101.671	107.819	65.4865	28.3517	27.0356	33.3657	91.6589	29.5843	0.322766	3.09822	60.6216	1.62279	7.23156e-06	0.00104899	hypothetical protein
EHI_052990	149.82	160.793	194.915	307.002	398.066	362.493	168.509	355.854	2.11177	0.473535	262.182	-1.07677	8.59192e-06	0.0012117	hypothetical protein
EHI_167520	4500.05	4353.48	2032.32	1458.68	1332.91	1136.39	3628.62	1309.33	0.360834	2.77136	2468.97	1.47061	9.12471e-06	0.00125206	60S ribosomal protein L3, putative
EHI_101120	237.255	172.128	165.43	95.6736	49.9047	48.755	191.605	64.7777	0.33808	2.95788	128.191	1.57203	1.0828e-05	0.00144668	heat shock protein 70, mitochondrial, putative
EHI_070120	37.1861	38.3928	47.0617	5.90279	9.35223	11.9657	40.8802	9.07358	0.221956	4.50541	24.9769	2.14892	1.13197e-05	#N/A	myotubularin, putative
EHI_176960	24.0281	20.6929	20.1057	137.232	46.8628	82.3119	21.6089	88.8022	4.10952	0.243337	55.2055	-2.03807	1.16261e-05	0.00151348	hypothetical protein
EHI_015120	803.131	723.916	1028.99	1601.89	1659.82	1689.03	852.013	1650.24	1.93688	0.516295	1251.13	-0.953081	1.2296e-05	0.00156068	leucine rich repeat protein, BspA family
EHI_002670	245.514	194.137	296.764	478.613	693.531	511.26	245.472	561.135	2.28594	0.437456	403.303	-1.19139	1.38502e-05	0.00171506	hypothetical protein, conserved
EHI_196730	133.405	20.744	9.23996	2.36185	4.15788	2.56529	54.463	3.02834	0.0556036	17.9845	28.7457	4.16457	1.50539e-05	#N/A	hypothetical protein
EHI_202460	908.748	1128.92	1098.41	600.932	508.158	391.79	1045.36	500.293	0.478584	2.0895	772.827	1.06483	1.50645e-05	0.00182101	calponin-homology domain containing protein
EHI_098510	1770.22	2189.94	720.771	605.315	249.26	176.784	1560.31	343.786	0.220332	4.53861	952.049	2.18355	1.5821e-05	0.00186798	hypothetical protein
EHI_170950	29.5198	59.1028	16.7945	3.54353	2.0794	5.98762	35.139	3.87019	0.110139	9.07942	19.5046	3.14899	1.67526e-05	#N/A	hypothetical protein
EHI_161190	134.513	128.642	105.865	49.5907	35.336	58.1322	123.007	47.6863	0.387673	2.5795	85.3465	1.36052	1.89253e-05	0.00218372	myotubularin, putative
EHI_096770	36.0087	14.457	30.0944	99.5135	77.1749	85.0668	26.8534	87.2518	3.24919	0.307769	57.0526	-1.698	1.99405e-05	0.00221228	acetyltransferase, putative
EHI_017660	340.032	272.844	243.703	508.504	654.771	572.878	285.526	578.718	2.02685	0.493377	432.122	-1.02119	2.04021e-05	0.00221228	hypothetical protein
EHI_087880	196.899	222.13	285.836	125.109	76.8767	68.3505	234.955	90.112	0.383528	2.60737	162.534	1.39067	2.048e-05	0.00221228	pro protein convertase subtilisin/kexinType 5 precursor, putative
EHI_002190	2429.63	2816.81	865.121	795.988	421.01	310.427	2037.19	509.142	0.249924	4.00122	1273.16	2.00115	2.20203e-05	0.00230747	hypothetical protein
EHI_119620	474.637	531.196	247.875	185.367	124.71	142.757	417.903	150.944	0.361195	2.76859	284.424	1.46945	2.22703e-05	0.00230747	DEAD/DEAH box helicase, putative
EHI_183680	74.3061	42.4648	14.2578	5.91069	5.2029	0	43.6762	3.70453	0.084818	11.7899	23.6904	3.61177	2.50615e-05	#N/A	heat shock protein 101, putative
EHI_200820	200.228	344.781	194.304	114.446	60.2327	83.6845	246.438	86.121	0.349464	2.86153	166.279	1.519	2.68691e-05	0.00272829	ubiquitin carboxyl-terminal hydrolase domain containing protein
EHI_154200	3045.22	3574.45	1452.55	1166.2	508.052	320.431	2690.74	664.894	0.247105	4.04686	1677.82	2.01757	3.02453e-05	0.00301089	hypothetical protein
EHI_074110	521.499	459.309	418.989	279.954	220.429	201.885	466.599	234.089	0.501692	1.99325	350.344	0.99701	3.11806e-05	0.00304431	oxysterol-binding protein, putative
EHI_147540	3372.25	3080.38	2578.91	1778.83	1142.87	909.184	3010.51	1276.96	0.424167	2.35756	2143.73	1.23785	3.26068e-05	0.00312348	intracellular protein transport protein USO1, putative
EHI_163260	504.641	404.63	513.651	823.267	960.016	832.359	474.307	871.881	1.83822	0.544005	673.094	-0.877904	3.48107e-05	0.00327285	copine, putative
EHI_180770	109.241	80.736	124.042	250.727	213.419	212.541	104.673	225.562	2.15493	0.464053	165.118	-1.10364	4.50349e-05	0.00415713	hypothetical protein
EHI_136950	19.6651	59.0108	19.2809	3.54753	2.08183	5.99787	32.6523	3.87574	0.118697	8.42478	18.264	3.04396	4.93228e-05	#N/A	AIG1 family protein, putative
EHI_025990	29.4956	59.0022	31.0121	4.73054	6.24619	11.9977	39.8366	7.65813	0.192239	5.20187	23.7474	2.34404	5.3728e-05	#N/A	AIG1 family protein, putative
EHI_053130	651.453	644.596	678.095	1323.44	1151.42	1009.09	658.048	1161.32	1.76479	0.56664	909.682	-0.818713	5.38463e-05	0.00488174	protein kinase 2, putative
EHI_133540	6811.65	6308.9	3523.34	2822.19	1889.61	1228.63	5547.96	1980.15	0.356914	2.8018	3764.05	1.4866	6.13981e-05	0.00539072	hypothetical protein
EHI_146810	326.983	366.204	118.465	110.991	56.123	52.1495	270.55	73.0878	0.270145	3.70172	171.819	1.89181	6.16843e-05	0.00539072	hypothetical protein
EHI_078300	6282.04	6674.48	6113.56	9359.5	11340.5	11028	6356.69	10576	1.66376	0.601048	8466.35	-0.734513	6.32901e-05	0.00539072	ribosomal protein S24, putative
EHI_077750	440.783	1372.92	246.257	165.267	114.297	182.032	686.655	153.866	0.22408	4.46269	420.26	2.15721	6.37076e-05	0.00539072	hypothetical protein
EHI_021360	2189.68	1534.59	2498.56	3498.04	5438.88	4552.74	2074.28	4496.56	2.16777	0.461303	3285.42	-1.11612	6.62896e-05	0.00547564	hypothetical protein, conserved
EHI_176830	48.0428	42.396	57.7677	92.3151	167.737	122.688	49.4022	127.58	2.58248	0.387225	88.4911	-1.36644	6.68681e-05	0.00547564	lipid phosphate phosphatase, putative
EHI_084660	5539.44	5730.76	1672.99	1765.68	749.028	510.064	4314.39	1008.26	0.233696	4.27906	2661.33	2.09769	6.94543e-05	0.00559714	hypothetical protein, conserved
EHI_125930	334.664	305.046	215.964	153.48	117.428	127.359	285.224	132.756	0.465443	2.14849	208.99	1.10333	7.1981e-05	0.00571011	protein kinase, putative
EHI_064690	143.306	165.057	114.347	74.3516	56.095	54.6743	140.903	61.707	0.437938	2.28343	101.305	1.19454	7.76789e-05	0.00606732	hypothetical protein
EHI_002790	221.929	195.943	355.984	516.231	612.454	576.618	257.952	568.434	2.20364	0.453794	413.193	-1.1376	8.69163e-05	0.00668597	protein kinase, putative
EHI_200840	594.747	834.629	361.049	289.406	211.072	183.922	596.808	228.133	0.382256	2.61605	412.471	1.38838	8.99799e-05	0.00681832	Signal recognition particle receptor alpha subunit, putative
EHI_067720	12.0022	8.26033	22.5689	36.7278	60.4928	74.7633	14.2771	57.3279	4.01537	0.249043	35.8025	-1.99125	9.06023e-05	#N/A	NADPH-dependent FMN reductase domain containing protein
EHI_044550	1492.43	1157.37	1531.25	2131.18	2855.44	2984.48	1393.68	2657.03	1.90648	0.524526	2025.36	-0.931008	9.3949e-05	0.00695403	Ribosomal protein S30, putative
EHI_050650	724.298	852.548	698.097	443.647	216.018	160.55	758.314	273.405	0.360543	2.77359	515.86	1.47446	9.45101e-05	0.00695403	protein kinase, putative
EHI_125380	37.1443	25.8805	29.3386	65.0407	80.1541	89.1168	30.7878	78.1039	2.53685	0.39419	54.4458	-1.35038	9.72074e-05	0.00705032	hypothetical protein
EHI_045540	1261.21	1480.08	432.927	456.787	210.902	164.907	1058.07	277.532	0.2623	3.81243	667.802	1.93199	9.91745e-05	0.00709167	hypothetical protein
EHI_078530	125.882	41.8952	18.185	13.1281	2.10274	7.82531	61.9874	7.68539	0.123983	8.06561	34.8364	3.01943	9.95137e-05	#N/A	hypothetical protein
EHI_196720	78.4449	21.6189	9.16528	3.56183	4.18137	0	36.4097	2.58107	0.0708895	14.1065	19.4954	3.86604	0.000103103	#N/A	hypothetical protein
EHI_196930	773.251	972.267	408.427	362.432	164.184	146.153	717.982	224.257	0.312343	3.20161	471.119	1.68072	0.000105351	0.00742868	hypothetical protein
EHI_069060	1728.78	1090.53	1690.81	2647.4	3510.49	2907.92	1503.37	3021.94	2.0101	0.497487	2262.66	-1.00721	0.000124142	0.00863379	LIM zinc finger domain containing protein
EHI_013940	77.6385	88.1647	94.9228	30.7033	24.9467	45.3185	86.9087	33.6562	0.387259	2.58225	60.2824	1.35921	0.000129555	0.00883167	leucine rich repeat protein, BspA family
EHI_126260	315.879	500.513	232.449	132.35	117.54	169.477	349.614	139.789	0.399839	2.50101	244.702	1.31967	0.000130466	0.00883167	WD domain containing protein
EHI_085370	62.2591	50.7051	53.6241	96.9982	135.366	133.735	55.5294	122.033	2.19763	0.455036	88.7812	-1.14071	0.000135783	0.00907066	hypothetical protein
EHI_199700	296.464	348.817	114.353	110.933	57.1317	59.7968	253.211	75.954	0.299963	3.33375	164.583	1.73986	0.000140081	0.00923626	SMC4 protein, putative
EHI_092660	618.066	688.237	401.884	292.692	259.705	284.486	569.396	278.961	0.489925	2.04113	424.178	1.02845	0.000157606	0.0102585	hypothetical protein
EHI_178440	221.023	277.295	190.111	135.677	75.8067	89.6562	229.476	100.38	0.437432	2.28607	164.928	1.19628	0.000163328	0.0104964	hypothetical protein
EHI_196370	3570.87	3490.3	1089.17	1204.77	690.343	600.449	2716.78	831.853	0.306191	3.26594	1774.32	1.70778	0.000166482	0.0105654	hypothetical protein
EHI_021290	122.529	150.544	54.659	44.8428	30.1221	25.6249	109.244	33.5299	0.306927	3.2581	71.3869	1.70888	0.000169202	0.0106054	hypothetical protein
EHI_114010	1327.74	1324.65	1162.92	1978.82	1969.05	2278.67	1271.77	2075.52	1.63199	0.61275	1673.64	-0.707141	0.00017339	0.0107353	peroxiredoxin
EHI_165050	10.9245	5.17579	17.602	27.2	73.9116	51.4169	11.2341	50.8428	4.52576	0.220957	31.0385	-2.16321	0.000173499	#N/A	hypothetical protein
EHI_066200	29.4581	29.9397	35.9378	61.6138	80.3174	92.8231	31.7786	78.2514	2.4624	0.406108	55.015	-1.30029	0.000177322	0.0108465	hypothetical protein
EHI_164910	193.485	221.813	189.701	111.06	115.439	95.8409	201.666	107.447	0.532795	1.87689	154.556	0.910288	0.00018171	0.0109503	serine/threonine protein kinase, putative
EHI_150430	1152.06	1500.43	306.131	397.65	168.253	141.772	986.204	235.892	0.239192	4.18075	611.048	2.06501	0.000183333	0.0109503	villidin, putative
EHI_085950	194.64	248.929	191.52	106.283	84.1968	121.423	211.696	103.968	0.491117	2.03618	157.832	1.02289	0.000190904	0.01127	hypothetical protein
EHI_098360	912.414	1077.72	385.148	391.776	166.187	137.516	791.759	231.827	0.292799	3.41531	511.793	1.77377	0.000203095	0.0117284	glycogen debranching enzyme, putative
EHI_133530	9127.7	7319.13	2503.43	2832.85	1183.88	758.395	6316.76	1591.71	0.251982	3.96854	3954.23	1.98886	0.00020329	0.0117284	hypothetical protein, conserved
EHI_196790	43.7188	12.4343	6.71282	0	2.08046	0.856012	20.9553	0.978825	0.0467101	21.4086	10.9671	4.37977	0.000215458	#N/A	hypothetical protein
EHI_051850	582.13	575.425	273.422	243.02	176.522	152.824	476.992	190.789	0.399982	2.50011	333.891	1.32294	0.000215826	0.0122615	hypothetical protein
EHI_152880	295.253	320.523	147.014	123.989	75.8762	95.7613	254.263	98.5421	0.387559	2.58025	176.403	1.36765	0.00021736	0.0122615	alpha-amylase family protein
EHI_088450	117.03	131.787	105.054	57.8453	54.0331	60.6801	117.957	57.5195	0.487632	2.05073	87.7382	1.0331	0.000224718	0.0125373	inositol polyphosphate 5-phosphatase, putative
EHI_042210	193.652	255.441	114.381	97.9361	38.4276	37.5774	187.825	57.9803	0.308694	3.23946	122.903	1.70278	0.000238826	0.0131796	hypothetical protein
EHI_148750	18.5683	23.7999	38.5415	61.5119	84.3447	77.1562	26.9699	74.3376	2.75631	0.362803	50.6538	-1.44995	0.000246242	#N/A	syntaxin, putative
EHI_196770	57.8725	7.23905	5.86112	1.18344	1.04177	0	23.6576	0.741737	0.0313531	31.8948	12.1996	5.08266	0.000247839	#N/A	hypothetical protein
EHI_144740	5.46067	7.24178	7.53883	20.113	34.3686	30.0128	6.74709	28.1648	4.17436	0.239557	17.456	-2.05798	0.000254243	#N/A	hypothetical protein
EHI_122900	5843.85	6462.39	1601.2	1987.35	777.466	430.067	4635.81	1064.96	0.229725	4.35303	2850.39	2.12239	0.000260905	0.0142432	hypothetical protein, conserved
EHI_196530	146.272	127.115	201.642	284.16	347.086	309.062	158.343	313.436	1.97947	0.505185	235.89	-0.982121	0.000265837	0.014358	Ras family GTPase
EHI_144610	450.3	484.928	688.052	174.902	150.835	331.283	541.093	219.007	0.404748	2.47067	380.05	1.30264	0.000271167	0.0144918	methionine gamma-lyase
EHI_014010	1987.13	2096.77	1628.41	1240.9	1099.53	943.735	1904.1	1094.72	0.574927	1.73935	1499.41	0.79888	0.00027688	0.0145759	myosin-2 heavy chain, putative
EHI_129520	70.0141	92.3963	58.8592	38.9443	16.62	18.793	73.7565	24.7858	0.336048	2.97576	49.2711	1.58735	0.000278314	#N/A	hypothetical protein, conserved
EHI_134780	259.16	316.357	109.204	100.376	72.7609	65.8398	228.24	79.6588	0.349013	2.86522	153.95	1.51992	0.000278483	0.0145759	hypothetical protein, conserved
EHI_196760	154.103	32.1195	11.7465	2.36364	0	0	65.9898	0.78788	0.0119394	83.7561	33.3888	6.49123	0.000279002	#N/A	hypothetical protein
EHI_034610	6.55678	0	10.9044	29.551	40.5791	35.1092	5.82039	35.0798	6.02705	0.165919	20.4501	-2.5603	0.000287659	#N/A	leucine rich repeat protein, BspA family
EHI_080220	291.004	396.598	218.632	174.653	106.987	87.9804	302.078	123.207	0.407864	2.4518	212.642	1.29752	0.00028961	0.0149478	Niemann-Pick C1 protein, putative
EHI_164440	1703.46	2343.53	1823.17	1255.53	929.446	710.764	1956.72	965.247	0.493298	2.02717	1460.98	1.02023	0.000291478	0.0149478	actinin-like protein, putative
EHI_194390	376.659	288.436	306.346	149.148	150.051	205.96	323.814	168.386	0.520009	1.92304	246.1	0.93949	0.000299904	0.0152261	Rho family GTPase
EHI_143430	2732.9	2572.07	3008.5	3956.69	4655.05	4887.07	2771.16	4499.6	1.62373	0.615867	3635.38	-0.69931	0.000313211	0.0156385	60S ribosomal protein L39, putative
EHI_106350	468.818	351.164	595.572	781.308	1125.78	942.774	471.851	949.954	2.01325	0.49671	710.902	-1.00881	0.000314187	0.0156385	Vacuolar ATP synthase subunit d, putative
EHI_194560	454.872	501.965	382.165	285.8	237.013	225.765	446.334	249.526	0.559057	1.78873	347.93	0.839925	0.00032712	0.0160838	hypothetical protein
EHI_134740	708.022	358.178	1080.42	1565.44	1983.18	1964.3	715.541	1837.64	2.56818	0.389381	1276.59	-1.36018	0.000332147	0.0160838	NADPH-dependent FMN reductase domain containing protein
EHI_186840	658.828	376.419	1367.51	1671.69	3185.44	2480.52	800.92	2445.88	3.05384	0.327457	1623.4	-1.61007	0.000332636	0.0160838	actin-binding protein, cofilin/tropomyosin family
EHI_062960	3.27371	1.03277	10.8689	27.2453	44.8407	23.1969	5.05846	31.761	6.27879	0.159266	18.4097	-2.59851	0.000335604	#N/A	hypothetical protein
EHI_185450	832.37	899.765	405.971	381.281	260.795	235.004	712.702	292.36	0.410214	2.43775	502.531	1.28625	0.000339209	0.0162468	hypothetical protein
EHI_155170	359.858	514.755	495.076	283.3	128.837	184.581	456.563	198.906	0.43566	2.29537	327.735	1.20122	0.000360949	0.0171265	DNA mismatch repair protein PMS1, putative
EHI_115150	14.2085	24.868	9.22994	0	2.08049	1.71206	16.1022	1.26418	0.0785102	12.7372	8.68317	3.60106	0.00038922	#N/A	AIG1 family protein
EHI_058330	719.75	970.496	898.056	181.004	351.992	510.162	862.767	347.719	0.403028	2.48122	605.243	1.30902	0.000407531	0.0191578	galactose-inhibitable lectin, putative
EHI_197120	810.308	1037.3	180.617	278.679	90.4276	65.8357	676.073	144.981	0.214445	4.66319	410.527	2.22359	0.000415001	0.0193299	protein phosphatase, putative
EHI_080270	242.77	353.736	199.111	127.526	107.054	141.923	265.206	125.501	0.473222	2.11317	195.353	1.07694	0.000426822	0.0196998	5'-3' exonuclease domain containing protein
EHI_119550	326.887	350.43	111.67	125.215	48.8701	32.5082	262.996	68.8644	0.261846	3.81904	165.93	1.93878	0.000435548	0.0199195	CCR4/NOT transcription complex subunit 3, putative
EHI_103300	1125.11	799.924	957.057	1569.29	1719.93	1574.62	960.698	1621.28	1.68761	0.592555	1290.99	-0.755134	0.000441071	0.0199195	translation initiation factor eIF-1A, putative
EHI_155160	262.601	316.76	160.668	135.678	98.6527	71.725	246.677	102.018	0.413572	2.41796	174.347	1.27715	0.000443352	0.0199195	FKBP-rapamycin associated protein (FRAP), putative
EHI_197010	2200.57	2460.3	1853.1	1448.52	1240.71	1199.11	2171.32	1296.11	0.596923	1.67526	1733.72	0.744525	0.000463244	0.0206306	hypothetical protein
EHI_189540	420.701	477.465	112.384	147.768	71.8005	51.3865	336.85	90.3185	0.268127	3.72958	213.584	1.90217	0.000480972	0.0211643	hypothetical protein
EHI_153050	104.978	109.951	73.9257	49.5961	35.34	16.2455	96.2851	33.7272	0.350284	2.85482	65.0062	1.52732	0.000483565	0.0211643	hypothetical protein
EHI_167070	205.536	190.769	175.483	121.67	92.5405	95.8126	190.596	103.341	0.542201	1.84434	146.968	0.885583	0.000494678	0.0213225	tRNA nucleotidyltransferase, putative
EHI_056700	329.082	354.596	104.119	122.848	56.1464	60.7355	262.599	79.9098	0.304304	3.28619	171.254	1.71901	0.000495579	0.0213225	hypothetical protein
EHI_103900	102.733	170.95	25.1696	27.1829	19.7662	23.1155	99.6174	23.3549	0.234446	4.26538	61.4862	2.09153	0.00051765	0.0217747	nucleosome-binding protein 1, putative
EHI_188110	822.569	625.857	682.583	443.808	417.653	297.351	710.337	386.271	0.543786	1.83896	548.304	0.880335	0.000520189	0.0217747	protein kinase, putative
EHI_098410	196.902	224.213	194.207	121.565	103.885	121.318	205.107	115.59	0.563557	1.77444	160.348	0.82663	0.000523736	0.0217747	WD domain containing protein
EHI_196410	786.482	988.112	421.162	414.292	235.835	224.716	731.919	291.614	0.398424	2.50989	511.766	1.32864	0.000527333	0.0217747	Ribosome biogenesis protein BMS1, putative
EHI_164850	110.421	99.5319	108.313	63.788	45.7502	47.0506	106.089	52.1963	0.492006	2.03249	79.1424	1.02999	0.000527534	0.0217747	glycerol kinase, putative
EHI_180800	875.66	643.134	1955.58	2607.44	3632.06	2894.97	1158.13	3044.82	2.62909	0.380359	2101.47	-1.39405	0.000532516	0.0218031	hypothetical protein
EHI_077000	38.2116	44.4539	51.0572	89.963	95.8663	90.1084	44.5742	91.9792	2.06351	0.484612	68.2767	-1.03935	0.000554484	0.0225209	pre-mRNA cleavage factor I 25 kDa subunit, putative
EHI_079960	276.774	488.971	116.036	134.535	49.86	63.2131	293.927	82.5362	0.280805	3.56119	188.232	1.8351	0.000568475	0.0229059	hypothetical protein, conserved
EHI_166370	183.677	151.383	56.2601	60.241	31.1916	22.2403	130.44	37.891	0.290486	3.44251	84.1655	1.79073	0.000575741	0.0229473	hypothetical protein
EHI_122800	762.56	765.254	185.861	257.237	126.711	87.115	571.225	157.021	0.274885	3.63789	364.123	1.86496	0.000578542	0.0229473	actin-binding protein, putative
EHI_051050	126.718	123.172	141.639	215.25	268.6	213.403	130.51	232.418	1.78085	0.561531	181.464	-0.830735	0.000599513	0.0234229	inositol hexaphosphate kinase, putative
EHI_023300	1405.08	1715.4	455.242	543.253	282.751	373.706	1191.91	399.904	0.335515	2.98049	795.906	1.57569	0.000606085	0.0234229	TPR repeat protein
EHI_194180	127.855	217.519	113.233	80.3811	59.3097	57.3762	152.869	65.689	0.429709	2.32716	109.279	1.22122	0.000617202	0.0234229	hypothetical protein
EHI_148600	161.881	156.708	74.8067	64.9236	43.6388	47.0005	131.132	51.8543	0.395437	2.52885	91.493	1.33919	0.00061771	0.0234229	hypothetical protein
EHI_110480	31.693	26.9353	14.2615	62.6425	85.3121	52.2285	24.2966	66.7277	2.74638	0.364116	45.5122	-1.46942	0.000619911	#N/A	hypothetical protein
EHI_093850	318.357	320.816	200.979	174.65	94.5205	76.8739	280.051	115.348	0.411882	2.42788	197.699	1.28399	0.000621018	0.0234229	Viral A-type inclusion protein repeat, putative
EHI_158220	1208.73	2101.03	550.35	560.222	442.154	365.585	1286.7	455.987	0.354384	2.8218	871.345	1.49684	0.000623042	0.0234229	hypothetical protein
EHI_188210	115.953	120.409	113.496	74.3562	37.399	46.1357	116.619	52.6303	0.451301	2.21582	84.6247	1.15593	0.00062724	0.0234229	phospholipid-transporting P-type ATPase, putative
EHI_164510	9644.92	9657.55	2384.52	3463.43	1407.89	1177.6	7228.99	2016.31	0.27892	3.58526	4622.65	1.84223	0.000627441	0.0234229	elongation factor 2
EHI_108640	55.1966	45.7747	75.6706	100.565	154.053	133.756	58.8806	129.458	2.19865	0.454824	94.1693	-1.13256	0.000642021	0.0237923	LSM domain containing protein
EHI_018610	127.845	172.953	75.4761	61.4747	32.2598	48.8207	125.425	47.5184	0.37886	2.6395	86.4716	1.40036	0.000662978	0.0243909	hypothetical protein
EHI_166050	100.572	136.83	102.414	68.5225	45.7567	39.3596	113.272	51.2129	0.452122	2.21179	82.2426	1.15415	0.00066837	0.0244123	mitochondrial-typeheat shock protein70, putative
EHI_189500	455.046	571.907	90.7906	155.801	52.9844	41.8667	372.581	83.5507	0.224248	4.45935	228.066	2.16028	0.00068502	0.0247397	calponin homology domain protein, putative
EHI_065320	745.804	1042.52	353.69	384.944	199.558	178.689	714.006	254.397	0.356295	2.80666	484.202	1.49008	0.000687999	0.0247397	heat shock protein 70, putative
EHI_122310	2422.89	2194.25	2153.31	3042.85	4647.68	3965.48	2256.82	3885.34	1.7216	0.580855	3071.08	-0.783935	0.000691951	0.0247397	peroxiredoxin
EHI_054190	88.543	98.4664	49.5227	38.9898	26.0001	25.6722	78.844	30.2207	0.383298	2.60894	54.5324	1.38726	0.000702133	0.0247625	lipase, putative
EHI_027380	4009.92	2811.23	2280.05	1868.75	1336.53	893.134	3033.73	1366.14	0.450315	2.22067	2199.94	1.15135	0.000704348	0.0247625	hypothetical protein
EHI_072740	123.564	300.787	141.959	72.0365	73.8025	80.3793	188.77	75.4061	0.399461	2.50338	132.088	1.32212	0.000710357	0.0247625	hypothetical protein
EHI_153770	629.898	635.911	234.402	265.675	136.153	96.6078	500.071	166.145	0.332244	3.00984	333.108	1.59187	0.000712098	0.0247625	phosphatidylinositol-4-phosphate 5-kinase, putative
EHI_202710	220.778	278.728	88.9425	99.2694	43.6905	32.5293	196.149	58.4964	0.298224	3.35319	127.323	1.7515	0.000717512	0.024781	pre-mRNA processing factor 3 domain containing protein
EHI_128230	37.1258	35.1611	13.3969	7.10065	5.20884	6.86292	28.5612	6.39081	0.223758	4.46911	17.476	2.15086	0.000718889	#N/A	midasin, putative
EHI_025880	176.105	235.595	101.711	90.8889	58.1823	58.1057	171.137	69.059	0.40353	2.47813	120.098	1.31158	0.000723613	0.0248229	hypothetical protein
EHI_153780	382.989	433.147	55.5285	113.248	26.9965	29.8803	290.555	56.7084	0.195173	5.12367	173.632	2.36172	0.000734988	0.024831	hypothetical protein
EHI_124550	285.346	703.639	134.872	77.2134	90.9948	151.005	374.619	106.404	0.284034	3.52071	240.512	1.81269	0.000736722	0.024831	hypothetical protein
EHI_103260	106.926	99.1182	149.614	150.472	329.596	437.436	118.553	305.835	2.57974	0.387636	212.194	-1.36734	0.000741654	0.024831	NADPH-dependent FMN reductase domain containing protein
EHI_049570	357.598	422.211	135.264	153.501	87.3045	72.6698	305.024	104.492	0.342569	2.91912	204.758	1.54791	0.000743414	0.024831	RhoGAP domain containing protein
EHI_025370	1425.18	1875.24	486.648	635.085	285.737	213.646	1262.36	378.156	0.299563	3.3382	820.257	1.73997	0.000757319	0.0251301	hypothetical protein, conserved
EHI_095470	19.6796	15.5529	2.51909	0	0	0.855404	12.5839	0.285135	0.0226588	44.133	6.43449	5.1002	0.000789886	#N/A	hypothetical protein
EHI_195970	8.73393	20.6754	5.02182	0	1.04205	0	11.4771	0.347352	0.0302648	33.0416	5.91221	4.96748	0.000794887	#N/A	hypothetical protein, conserved
EHI_194220	976.951	1044.11	1179.33	588.665	624.303	748.443	1066.8	653.804	0.612867	1.63168	860.3	0.70579	0.000797802	0.0261236	protein phosphatase domain-containing protein
EHI_153400	55.7971	89.297	53.8241	27.1397	24.9267	29.0383	66.3061	27.0349	0.407729	2.45261	46.6705	1.29002	0.000799106	#N/A	ubiquitin carboxyl-terminal hydrolase domain containing protein
EHI_185270	112.698	104.892	111.035	67.25	49.8465	52.0874	109.542	56.3946	0.514823	1.94241	82.9682	0.963381	0.00080005	0.0261236	Dedicator of cytokinesis domain containing protein
EHI_060020	184.724	206.229	104.903	18.9063	4.16051	0	165.285	7.68893	0.0465192	21.4965	86.4871	4.44449	0.000806726	0.0261236	NAD(P) transhydrogenase beta subunit, putative
EHI_081920	362.035	785.572	236.174	213.666	136.117	151.265	461.26	167.016	0.362086	2.76178	314.138	1.46612	0.000807841	0.0261236	hypothetical protein
EHI_068160	376.384	493.285	255.707	231.252	133.966	133.212	375.125	166.143	0.442901	2.25784	270.634	1.17695	0.000815871	0.0261902	tyrosine kinase, putative
EHI_138480	294.561	81.5487	227.293	708.63	489.256	454.731	201.134	550.872	2.73883	0.36512	376.003	-1.45311	0.000823513	0.0261902	iron-sulfur flavoprotein, putative
EHI_044930	2881.52	2219.19	1033.3	1137.77	567.83	372.234	2044.67	692.611	0.33874	2.95212	1368.64	1.56234	0.000828099	0.0261902	eukaryotic translation initiation factor 4 gamma, putative
EHI_174570	24.0176	20.6743	19.2491	5.91902	0	5.14958	21.3137	3.68953	0.173106	5.77679	12.5016	2.52816	0.000831014	#N/A	hypothetical protein
EHI_164820	727.48	724.614	281.674	318.642	171.397	142.661	577.923	210.9	0.364928	2.74027	394.411	1.45578	0.000848366	0.0261902	hypothetical protein
EHI_092520	316.708	287.582	213.584	170.378	140.606	118.345	272.625	143.11	0.524933	1.90501	207.867	0.931527	0.000848879	0.0261902	hypothetical protein
EHI_096370	7259.94	6795.38	2020.92	2734.79	1118.91	718.574	5358.74	1524.09	0.284412	3.51603	3441.42	1.8142	0.000850978	0.0261902	hypothetical protein
EHI_010020	1784.2	1391.18	2582.69	2989.82	5097.14	3854.86	1919.36	3980.61	2.07393	0.482177	2949.98	-1.05216	0.000858072	0.0261902	calmodulin, putative
EHI_133940	107.122	116.078	70.5014	54.3522	40.5624	29.9532	97.9007	41.6226	0.425151	2.3521	69.7617	1.24105	0.000860403	0.0261902	hypothetical protein, conserved
EHI_047810	6038.37	6514.33	1637.08	2356.39	1068.23	857.258	4729.93	1427.29	0.301758	3.31391	3078.61	1.72875	0.000863802	0.0261902	hypothetical protein
EHI_163500	78.6556	24.8434	60.3489	113.532	143.661	182.533	54.6159	146.575	2.68374	0.372614	100.596	-1.42648	0.000870514	0.0261902	hypothetical protein
EHI_179340	566.143	758.446	220.67	255.27	159.162	100.16	515.087	171.531	0.333013	3.00288	343.309	1.58813	0.000871125	0.0261902	HMG box protein
EHI_121060	428.705	531.197	82.3452	140.501	71.7081	52.1445	347.416	88.1178	0.253638	3.94263	217.767	1.98161	0.000871802	0.0261902	hypothetical protein, conserved
EHI_027800	1178.61	453.29	555.576	322.908	343.595	220.294	729.16	295.599	0.405397	2.46672	512.379	1.30297	0.000883201	0.0263765	galactose binding lectin 35 kDa subunit, putative
EHI_120640	963.815	967.621	428.858	466.132	174.502	159.73	786.765	266.788	0.339095	2.94902	526.777	1.56186	0.000891734	0.0264756	DNA topoisomerase II, putative
EHI_053150	76.4954	42.4692	109.043	176.125	203.937	156.709	76.0025	178.924	2.35418	0.424775	127.463	-1.22934	0.00091453	0.0269946	Rab family GTPase
EHI_169800	1399.26	926.4	1385.39	1957.32	2094.67	3082.09	1237.02	2378.02	1.92239	0.520187	1807.52	-0.943068	0.000922471	0.0270716	surface antigen ariel1, putative
EHI_151990	1409.33	1550.84	594.351	637.374	451.76	322.173	1184.84	470.436	0.397046	2.5186	827.638	1.33319	0.000929036	0.0271076	RNA-binding protein, putative
EHI_158020	137.77	154.522	51.2321	53.1468	30.1477	33.3537	114.508	38.8827	0.339564	2.94495	76.6953	1.56057	0.000941816	0.0273234	transcription initiation factor IIIB chain BRF, putative
EHI_148870	400.377	797.238	132.841	192.374	86.2217	49.5499	443.485	109.382	0.246641	4.05447	276.433	2.02233	0.000952135	0.0274658	hypothetical protein
EHI_200680	135.636	162.95	91.6267	77.903	35.3242	45.2867	130.071	52.838	0.406225	2.46169	91.4543	1.30467	0.000959697	0.0275276	protein phosphatase domain-containing protein
EHI_047760	2153.2	2130.68	872.878	951.736	608.031	381.319	1718.92	647.029	0.376416	2.65664	1182.97	1.41017	0.000971645	0.0275887	ATP-binding cassette protein, putative
EHI_014150	352.152	333.04	336.948	239.676	187.063	165.834	340.713	197.524	0.579737	1.72492	269.119	0.789821	0.000973819	0.0275887	hypothetical protein, conserved
EHI_178570	296.309	403.4	236.834	197.239	134.109	108.618	312.181	146.655	0.469776	2.12867	229.418	1.09298	0.000978128	0.0275887	chaperonin 1 60 kDa
EHI_202050	182.645	426.45	131.093	120.421	61.3113	69.2341	246.729	83.6555	0.339058	2.94935	165.192	1.56267	0.001004	0.0281619	hypothetical protein, conserved
EHI_081010	5.46615	6.22018	8.39552	0	0	0	6.69395	0	0	#DIV/0!	3.34697	5.16675	0.00100761	#N/A	hypothetical protein
EHI_002780	272.675	323.965	331.564	424.386	568.756	673.449	309.401	555.53	1.7955	0.556948	432.466	-0.845037	0.00103682	0.028682	hypothetical protein
EHI_099780	1852.91	1702.05	667.402	768.441	454.04	283.702	1407.45	502.061	0.356716	2.80335	954.756	1.48787	0.00103918	0.028682	hypothetical protein
EHI_176820	971.445	385.426	1114.28	1520.42	2375.66	2138.02	823.717	2011.37	2.44182	0.409531	1417.54	-1.28774	0.00103949	0.028682	N-acetylmuraminidase, putative
EHI_199660	2090.46	1278.16	1449.26	2552.18	3092.67	2987.43	1605.96	2877.43	1.79172	0.558124	2241.69	-0.841655	0.00104951	0.0287565	hypothetical protein
EHI_146200	115.698	129.158	163.119	202.492	287.716	270.485	135.992	253.565	1.86456	0.536319	194.778	-0.897241	0.00105352	0.0287565	septum formation protein maf, putative
EHI_092930	436.956	474.503	189.059	192.947	141.61	127.38	366.84	153.979	0.419745	2.3824	260.409	1.25302	0.00108887	0.0295625	hypothetical protein
EHI_154580	277.35	99.2776	37.6783	26.0359	41.671	35.1728	138.102	34.2932	0.248318	4.02709	86.1976	2.00515	0.00109993	0.0295879	hypothetical protein
EHI_182460	56.8188	49.7085	6.70862	10.6402	3.12204	4.28276	37.7453	6.01501	0.159358	6.27519	21.8802	2.66705	0.00111401	#N/A	dextranase precursor, putative
EHI_169630	387.065	749.782	154.534	174.796	114.355	135.128	430.46	141.426	0.328546	3.04371	285.943	1.60584	0.00111424	0.0295879	DEAD/DEAH box helicase, putative
EHI_049670	17704.7	15038	3378.72	5707.59	2104.09	1234.9	12040.5	3015.53	0.250449	3.99282	7528	1.99752	0.00112211	0.0295879	hypothetical protein
EHI_184540	188.15	217.983	127.789	108.583	76.8755	58.9509	177.974	81.4699	0.457764	2.18453	129.722	1.13184	0.00112325	0.0295879	protein kinase, putative
EHI_201250	2350.87	1041.33	1333.74	3403.72	4042.24	2736.76	1575.31	3394.24	2.15464	0.464114	2484.78	-1.1076	0.00112623	0.0295879	peroxiredoxin
EHI_175440	459.34	478.314	170.583	180.636	131.978	133.344	369.412	148.653	0.402404	2.48506	259.033	1.31326	0.00114126	0.0295879	non-transporter ABC protein, putative
EHI_013960	299.664	431.622	252.093	205.43	130.94	150.441	327.793	162.27	0.495038	2.02005	245.031	1.0156	0.0011508	0.0295879	DEAD/DEAH box helicase, putative
EHI_079880	111.442	139.778	58.6879	39.0197	48.9191	36.8396	103.302	41.5928	0.402631	2.48366	72.4476	1.30984	0.00115501	0.0295879	RNA recognition motif domain containing protein
EHI_177190	1947.86	1911.27	646.234	834.675	327.336	241.033	1501.79	467.681	0.311416	3.21114	984.736	1.68393	0.00116585	0.0295879	hypothetical protein, conserved
EHI_170180	246.185	271.055	158.98	132.141	73.7317	111.007	225.407	105.627	0.468605	2.134	165.517	1.0932	0.00116915	0.0295879	hypothetical protein, conserved
EHI_186800	2403.14	2393.34	769.144	1008.03	423.896	275.144	1855.21	569.024	0.306717	3.26033	1212.12	1.70571	0.00117143	0.0295879	hypothetical protein, conserved
EHI_083430	1219.57	1349.14	901.886	781.443	561.069	423.003	1156.87	588.505	0.508706	1.96577	872.686	0.976022	0.00117461	0.0295879	Adapter-related protein complex 3 (AP-3) subunit, putative
EHI_138370	659.442	802.972	341.122	354.219	220.331	171.832	601.179	248.794	0.413844	2.41637	424.986	1.2742	0.00117659	0.0295879	hypothetical protein, conserved
EHI_061760	21.8368	12.4076	16.7429	43.7929	45.8439	41.1855	16.9958	43.6074	2.56578	0.389745	30.3016	-1.36192	0.00117957	#N/A	hypothetical protein
EHI_192460	885.013	1082.78	548.217	522.807	291.893	357.93	838.669	390.877	0.466068	2.14561	614.773	1.10182	0.00118104	0.0295879	formin homology 2 family protein
EHI_055640	459.048	518.094	182.924	212.716	115.466	82.1772	386.689	136.786	0.353738	2.82695	261.737	1.50172	0.00119243	0.0295879	zinc finger protein, putative
EHI_049940	460.426	535.362	138.647	165.292	135.099	94.0283	378.145	131.473	0.347679	2.87621	254.809	1.52507	0.00119649	0.0295879	ubiquitin carboxyl-terminal hydrolase 5, putative
EHI_176700	191.175	334.346	141.65	85.1497	113.472	91.6965	222.39	96.7729	0.435149	2.29806	159.582	1.19864	0.00120237	0.0295879	AIG1 family protein, putative
EHI_056110	202.204	170.979	161.116	119.353	85.296	72.7573	178.1	92.4689	0.519198	1.92605	135.284	0.950907	0.00120256	0.0295879	hypothetical protein
EHI_147440	247.281	281.444	202.725	160.455	75.8077	111.005	243.817	115.756	0.474767	2.1063	179.786	1.07695	0.001204	0.0295879	hypothetical protein, conserved
EHI_164380	145.493	145.331	126.116	94.4157	50.9015	46.1322	138.98	63.8165	0.459177	2.17781	101.398	1.13173	0.00120636	0.0295879	protein kinase domain containing protein
EHI_093130	271.194	251.022	151.212	135.798	88.3497	54.7214	224.476	92.9565	0.414104	2.41485	158.716	1.27677	0.00124714	0.03031	Sec1 family protein
EHI_155900	586.726	709.096	524.762	416.07	331.81	267.792	606.861	338.557	0.557883	1.79249	472.709	0.843582	0.00124774	0.03031	hypothetical protein, conserved
EHI_182590	1561.13	1641.41	1654.63	2216.77	2441.48	2889.24	1619.06	2515.83	1.55388	0.643549	2067.44	-0.63609	0.00125407	0.0303185	Ribosomal protein S30, putative
EHI_142570	30.3853	15.3275	2.47977	0	0	1.73896	16.0642	0.579653	0.0360835	27.7135	8.32193	4.61882	0.00125684	#N/A	hypothetical protein
EHI_193390	141.691	123.634	123.42	211.218	223.566	210.188	129.582	214.991	1.65912	0.60273	172.286	-0.731744	0.00128421	0.0309001	heat shock protein, Hsp20 family, putative
EHI_013980	145.504	168.197	103.434	82.6038	65.4367	54.6652	139.045	67.5685	0.485947	2.05784	103.307	1.04452	0.00129511	0.0310155	phosphatidylinositol 3-kinase, putative
EHI_080740	1031.64	734.025	495.291	474.392	251.365	178.521	753.654	301.426	0.399953	2.50029	527.54	1.32366	0.00130642	0.0311393	filopodin, putative
EHI_150970	55.6561	89.8616	40.9725	16.5826	23.9829	27.4889	62.1634	22.6848	0.364922	2.74031	42.4241	1.44054	0.00131649	#N/A	hypothetical protein
EHI_050660	689.274	652.108	137.091	232.449	74.7775	44.4091	492.824	117.212	0.237837	4.20456	305.018	2.07485	0.0013172	0.0312496	hypothetical protein, conserved
EHI_180660	33.8983	54.9724	88.2011	132.262	133.051	146.219	59.0239	137.177	2.32409	0.430275	98.1005	-1.20802	0.00132345	0.0312518	protein kinase domain containing protein
EHI_048230	135.671	144.345	108.503	76.6928	64.3886	67.463	129.506	69.5148	0.536768	1.863	99.5105	0.897433	0.00133636	0.0312704	hypothetical protein
EHI_180420	356.457	425.206	120.105	153.532	80.0456	76.9677	300.59	103.515	0.344373	2.90382	202.052	1.53986	0.00133655	0.0312704	hypothetical protein, conserved
EHI_182620	369.519	426.1	145.249	167.745	88.3843	101.806	313.623	119.312	0.380431	2.6286	216.467	1.3954	0.001366	0.0314683	glutamic acid-rich protein precursor, putative
EHI_133920	451.741	541.748	197.53	228.998	109.094	108.525	397.006	148.872	0.374988	2.66675	272.939	1.417	0.00137112	0.0314683	TPR repeat protein
EHI_167020	408.612	384.115	276.659	221.118	169.661	206.482	356.462	199.087	0.558509	1.79048	277.774	0.839282	0.00137643	0.0314683	hypothetical protein
EHI_132360	159.668	173.257	128.555	82.6493	94.5735	72.6627	153.827	83.2952	0.541487	1.84677	118.561	0.885223	0.00137767	0.0314683	serine/threonine-protein kinase, putative
EHI_125650	3197.29	3244.46	836.408	1268.88	463.37	305.899	2426.05	679.381	0.280036	3.57097	1552.72	1.83686	0.00138121	0.0314683	PIWI, putative
EHI_173440	447.391	569.837	289.188	263.207	202.586	155.503	435.472	207.099	0.475573	2.10273	321.285	1.0737	0.0013822	0.0314683	hypothetical protein
EHI_106120	183.485	188.301	217.807	306.41	371.784	300.959	196.531	326.384	1.66072	0.602147	261.458	-0.729966	0.00140194	0.0316518	inositol hexakisphosphate kinase, putative
EHI_097980	493.148	471.9	157.07	194.86	114.346	101.763	374.039	136.99	0.366244	2.73042	255.514	1.45045	0.00140487	0.0316518	NUC153 domain-containing protein
EHI_148790	8769.92	10999.2	17550.7	2685.14	4721.05	7683.5	12439.9	5029.89	0.404334	2.4732	8734.92	1.30628	0.00140896	0.0316518	Gal/GalNAc lectin light subunit
EHI_184570	175.041	215.952	50.4546	71.9844	20.7739	24.7707	147.149	39.1763	0.266235	3.75608	93.1629	1.9159	0.00142413	0.0318517	hypothetical protein
EHI_065480	194.702	195.122	126.09	109.773	72.7269	66.6492	171.971	83.0498	0.482928	2.0707	127.511	1.05367	0.00143629	0.0319826	hypothetical protein
EHI_135130	100.631	89.2558	90.7824	60.1994	33.2472	41.016	93.5565	44.8209	0.479078	2.08734	69.1887	1.06873	0.00145419	0.0322398	hypothetical protein
EHI_170960	10.9306	16.5819	14.2675	3.54482	1.04009	1.71169	13.9267	2.09887	0.150708	6.63534	8.01278	2.77077	0.00146973	#N/A	hypothetical protein
EHI_126180	67.8036	163.916	53.7734	35.4217	33.2572	31.6304	95.1643	33.4364	0.351355	2.84612	64.3004	1.50819	0.00148259	0.0327167	heat shock protein 70, putative
EHI_065670	1038.13	1315.23	510.343	572.401	299.18	301.572	954.569	391.051	0.409662	2.44103	672.81	1.28819	0.00149344	0.0327167	cation-transporting P-typeATPase, putative
EHI_067970	713.43	694.856	156.478	241.844	142.258	105.869	521.588	163.324	0.313128	3.19358	342.456	1.67637	0.00149503	0.0327167	chorein, putative
EHI_063040	993.061	1322.92	299.16	449.81	196.405	139.324	871.714	261.846	0.300381	3.32911	566.78	1.73637	0.00152745	0.0332828	hypothetical protein
EHI_053010	157.427	193.866	271.181	349.671	377.459	416.644	207.491	381.258	1.83746	0.544229	294.375	-0.87532	0.00154764	0.033486	hypothetical protein, conserved
EHI_194630	133.452	172.301	88.2697	76.7195	45.7116	52.9736	131.341	58.4682	0.445165	2.24636	94.9045	1.16984	0.00154997	0.033486	protein with RhoGEF and ArfGAP domains
EHI_076140	232.92	291.472	94.9265	114.544	50.9315	42.7517	206.439	69.409	0.33622	2.97425	137.924	1.57714	0.00157265	0.0337985	hypothetical protein
EHI_194570	860.168	931.533	304.594	395.889	186.201	166.922	698.765	249.671	0.357303	2.79874	474.218	1.48597	0.00157775	0.0337985	26S protease regulatory subunit, putative
EHI_004400	65.3165	51.3902	41.5891	110.545	104.661	95.0084	52.7653	103.405	1.95971	0.510279	78.085	-0.97594	0.00159953	0.034121	hypothetical protein
EHI_155210	169.534	187.834	88.2515	88.5346	42.601	29.056	148.54	53.3972	0.359481	2.78179	100.969	1.48384	0.0016123	0.0342496	hypothetical protein
EHI_109570	308.198	293.202	191.287	178.463	90.5092	86.4699	264.229	118.481	0.448401	2.23015	191.355	1.16084	0.00162129	0.034297	serine/threonine- protein phosphatase 2B catalytic subunit, putative
EHI_194870	786.24	1293.47	141.13	288.131	174.622	109.444	740.281	190.733	0.257649	3.88125	465.507	1.9575	0.00163396	0.0344216	hypothetical protein, conserved
EHI_081410	7146.73	7446.21	4843.83	4488.93	3138.09	2544.38	6478.92	3390.47	0.523307	1.91092	4934.7	0.934409	0.00165746	0.0347724	40S ribosomal protein SA, putative
EHI_005260	26.229	45.5841	10.9062	4.72764	5.20185	7.70562	27.5731	5.87837	0.213192	4.69061	16.7258	2.20608	0.00166214	#N/A	surface antigen ariel1, putative
EHI_155370	209.978	219.95	142.004	110.984	92.4927	103.434	190.644	102.303	0.536619	1.86352	146.474	0.89623	0.00167564	0.0349889	heat shock protein 70, putative
EHI_126240	7388.78	9508.86	2402.57	3412.71	1836.93	1274.48	6433.41	2174.71	0.338034	2.95829	4304.06	1.5649	0.00168156	0.0349889	60S ribosomal protein L3, putative
EHI_143620	775.575	718.311	173.189	284.439	94.5355	64.9308	555.692	147.969	0.266278	3.75547	351.83	1.9113	0.0016991	0.0351044	hypothetical protein, conserved
EHI_030150	318.187	297.644	213.334	183.057	130.984	135.976	276.389	150.006	0.542735	1.84252	213.197	0.882626	0.00171298	0.0351044	hypothetical protein, conserved
EHI_184010	293.032	405.482	185.608	164.167	140.345	114.602	294.707	139.705	0.474045	2.1095	217.206	1.07776	0.00171369	0.0351044	hypothetical protein
EHI_053070	21.8512	20.7075	43.5961	49.6619	97.8392	81.3911	28.7183	76.2974	2.65675	0.376399	52.5078	-1.39993	0.00172894	0.0351044	hypothetical protein
EHI_060430	1445.04	1694.06	615.411	755.356	343.859	335.759	1251.5	478.325	0.3822	2.61643	864.914	1.38827	0.00174233	0.0351044	Uro-adherence factor A precursor, putative
EHI_024110	148.87	146.474	151.665	35.7438	94.4429	70.2317	149.003	66.8061	0.448354	2.23038	107.905	1.15222	0.00174389	0.0351044	disulphide oxidoreductase, putative
EHI_082560	75.4499	62.2312	38.6393	30.7043	20.7896	16.247	58.7735	22.5803	0.384192	2.60286	40.6769	1.38883	0.00174705	#N/A	phospholipase D, putative
EHI_077640	330.333	276.069	127.767	146.367	59.2217	62.3787	244.723	89.3226	0.364995	2.73977	167.023	1.4575	0.00175081	0.0351044	ATP-dependent helicase, putative
EHI_197440	2027.17	1891.57	385.495	712.175	263.016	179.6	1434.74	384.93	0.268292	3.72728	909.837	1.89894	0.00176237	0.0351044	hypothetical protein
EHI_039180	174.788	109.722	169.306	383.178	256.097	248.527	151.272	295.934	1.95631	0.511168	223.603	-0.965736	0.00177335	0.0351044	acetyltransferase, putative
EHI_095200	563.19	480.304	367.986	311.726	242.166	166.713	470.493	240.202	0.510532	1.95874	355.347	0.971919	0.00177424	0.0351044	hypothetical protein
EHI_061140	2.18601	10.3626	7.55249	0	0	0	6.70037	0	0	#DIV/0!	3.35018	5.16679	0.00177703	#N/A	hypothetical protein
EHI_003690	5.46662	3.11065	10.9163	0	0	0	6.49785	0	0	#DIV/0!	3.24893	5.12938	0.00178168	#N/A	hypothetical protein
EHI_027570	90.5269	61.8581	95.9221	128.751	189.234	164.253	82.769	160.746	1.94211	0.514905	121.758	-0.95694	0.00178191	0.0351044	hypothetical protein
EHI_153540	90.5269	61.8581	95.9221	128.751	189.234	164.253	82.769	160.746	1.94211	0.514905	121.758	-0.95694	0.00178191	0.0351044	hypothetical protein
EHI_193940	5.44725	14.4111	17.4953	2.37477	0	0.862275	12.4512	1.07902	0.0866594	11.5394	6.76511	3.60147	0.00178569	#N/A	hypothetical protein
EHI_136740	129.797	46.4307	146.164	253.673	285.932	237.37	107.464	258.992	2.41004	0.414932	183.228	-1.26667	0.00178729	0.0351044	hypothetical protein, conserved
EHI_126040	524.949	591.382	262.165	277.456	172.513	169.253	459.499	206.407	0.449201	2.22617	332.953	1.15547	0.00179396	0.0351044	hypothetical protein, conserved
EHI_009570	1158.57	1073.56	249.756	414.199	159.956	82.8517	827.293	219.002	0.264722	3.77755	523.147	1.91904	0.00181055	0.0351044	gelsolin repeat protein, putative
EHI_001280	15.0605	4.03018	5.69523	31.3276	28.7102	27.4375	8.26198	29.1584	3.52923	0.283348	18.7102	-1.84126	0.00181681	#N/A	hypothetical protein
EHI_170400	227.463	252.081	174.751	146.417	107.052	90.6237	218.098	114.698	0.525899	1.90151	166.398	0.930584	0.00181742	0.0351044	hypothetical protein
EHI_153800	267.337	256.096	285.897	414.64	414.033	409.008	269.777	412.56	1.52927	0.653909	341.168	-0.611959	0.00182564	0.0351044	hypothetical protein
EHI_051420	147.666	159.831	126.087	97.9713	62.3383	67.5053	144.528	75.9383	0.525424	1.90323	110.233	0.9327	0.00182613	0.0351044	hypothetical protein
EHI_154330	1473.4	1350.31	317.752	532.336	241.035	179.437	1047.15	317.603	0.303301	3.29706	682.378	1.72205	0.0018321	0.0351044	hypothetical protein
EHI_041980	235.146	266.671	90.7608	109.793	47.8007	29.06	197.526	62.2178	0.314985	3.17475	129.872	1.67275	0.00183231	0.0351044	hypothetical protein, conserved
EHI_070810	49.2236	222.118	13.4504	20.0654	5.19458	21.3607	94.9308	15.5402	0.163701	6.10871	55.2355	2.6076	0.00183231	0.0351044	regulator of nonsense transcripts, putative
EHI_145840	4297.68	3136.32	2982.21	5645.35	7401.18	5086.74	3472.07	6044.43	1.74087	0.574425	4758.25	-0.799897	0.00184224	0.0351619	peroxiredoxin
EHI_053050	202.823	220.687	268.787	352.192	464.571	361.422	230.766	392.728	1.70185	0.587597	311.747	-0.765233	0.00186744	0.0355093	ADP-ribosylation factor, putative
EHI_125170	365.362	438.044	212.702	215.985	122.585	118.755	338.703	152.442	0.450076	2.22185	245.572	1.15373	0.00187552	0.0355298	DEAD/DEAH box helicase, putative
EHI_007480	1045.48	986.588	433.539	511.26	247.354	196.626	821.869	318.413	0.387426	2.58114	570.141	1.36922	0.00193223	0.0364682	villin, putative
EHI_154710	42.6356	27.9904	2.51861	1.18135	1.03986	5.13339	24.3815	2.45153	0.100549	9.94541	13.4165	3.25314	0.00193346	#N/A	hypothetical protein
EHI_055670	22908.1	25745.7	6595.53	10039.2	4790.79	3426.94	18416.4	6085.63	0.330446	3.02621	12251	1.59757	0.00195848	0.036782	60S ribosomal protein L3, putative
EHI_050290	112.224	121.488	78.3285	185.207	179.784	193.971	104.013	186.321	1.79132	0.558248	145.167	-0.845933	0.00196598	0.036782	SGS domain protein
EHI_144750	125.733	143.092	148.632	200.799	238.091	265.165	139.152	234.685	1.68654	0.592931	186.919	-0.754771	0.00197059	0.036782	hypothetical protein
EHI_126110	3363.05	3052.61	2923.11	2278.15	1738.66	2041.7	3112.92	2019.5	0.648748	1.54143	2566.21	0.624311	0.00200399	0.0372684	40S ribosomal protein S5
EHI_053190	5239.98	4985.23	3230.86	8381.63	7898.14	6917.59	4485.36	7732.45	1.72393	0.580069	6108.91	-0.785809	0.0020281	0.0375372	hypothetical protein, conserved
EHI_019640	517.235	468.845	89.0461	166.502	73.7986	38.4765	358.375	92.9257	0.259297	3.85658	225.651	1.95041	0.00203324	0.0375372	caldesmon, putative
EHI_161970	1208.76	1248.75	283.325	467.375	223.352	138.404	913.612	276.377	0.302511	3.30567	594.995	1.72604	0.00204118	0.0375473	leucyl-tRNA synthetase, putative
EHI_167170	168.453	201.358	236.22	121.573	124.671	94.8426	202.01	113.696	0.562821	1.77676	157.853	0.834423	0.00205035	0.0375798	Ras guanine nucleotide exchange factor, putative
EHI_183250	898.123	842.81	528.441	447.745	424.397	409.775	756.458	427.306	0.564878	1.7703	591.882	0.823423	0.0021044	0.0384318	hypothetical protein
EHI_007640	684.813	702.808	148.823	263.176	96.6062	69.1953	512.148	142.993	0.279202	3.58164	327.57	1.84279	0.00212759	0.0387078	hypothetical protein, conserved
EHI_110170	152.075	148.484	108.49	92.0382	50.8917	56.3679	136.35	66.4326	0.487222	2.05245	101.391	1.04207	0.00213476	0.0387078	ubiquitin carboxyl-terminal hydrolase domain containing protein
EHI_035550	337.995	474.315	79.0169	121.577	82.0771	80.3204	297.109	94.658	0.318597	3.13876	195.883	1.65062	0.00218879	0.0395414	regulator of nonsense transcripts, putative
EHI_005150	17900.9	20042.9	6674.56	8874.51	4288.06	3007.2	14872.8	5389.92	0.362402	2.75936	10131.3	1.46441	0.00219631	0.0395414	hypothetical protein, conserved
EHI_050790	239.576	282.37	125.281	134.538	54.0162	37.5874	215.743	75.3806	0.349401	2.86204	145.562	1.52304	0.00221036	0.0396536	structural maintenance of chromosomes protein
EHI_181710	86.1818	75.3467	108.62	92.4374	304.637	296.6	90.0493	231.225	2.56776	0.389445	160.637	-1.36096	0.0022387	0.0400207	NADPH-dependent FMN reductase domain containing protein
EHI_141030	28.3808	17.5684	14.2234	49.7288	72.9622	36.9166	20.0575	53.2025	2.65249	0.377004	36.63	-1.41591	0.00226756	#N/A	hypothetical protein, conserved
EHI_187070	205.582	232.349	152.891	113.363	86.2713	119.704	196.941	106.446	0.540497	1.85015	151.693	0.884628	0.00227501	0.0405271	Rap/Ran GTPase-activating protein, putative
EHI_202480	1.09183	0	0	22.4887	0	17.1611	0.363942	13.2166	36.3151	0.0275368	6.79027	-5.23101	0.00229419	#N/A	protein phosphatase domain containing protein
EHI_184510	587.797	737.189	509.739	370.1	395.52	359.834	611.575	375.151	0.613418	1.63021	493.363	0.704608	0.0023304	0.0413686	hypothetical protein
EHI_194400	609.277	586.32	360.011	344.4	243.787	175.019	518.536	254.402	0.490616	2.03826	386.469	1.02897	0.00234792	0.04151	SNF7 family protein
EHI_109860	488.902	529.231	190.781	224.296	147.55	137.596	402.971	169.814	0.421405	2.37301	286.393	1.24741	0.00235471	0.04151	chromatin-specific transcription elongation factor, putative
EHI_042880	269.067	308.215	181.546	166.445	118.451	99.1322	252.943	128.01	0.506081	1.97597	190.476	0.985097	0.00236357	0.0415219	DNA topoisomerase III, putative
EHI_111080	478.967	741.666	330.992	312.924	222.431	211.187	517.208	248.847	0.481135	2.07842	383.028	1.05617	0.00237315	0.0415466	hsp70 family protein
EHI_059900	33.8741	38.3202	45.2873	11.8218	15.6092	18.8424	39.1605	15.4245	0.393877	2.53886	27.2925	1.33389	0.00238175	#N/A	hypothetical protein
EHI_177340	78.6769	97.3579	96.4495	131.218	171.696	181.564	90.8281	161.493	1.778	0.562429	126.16	-0.83122	0.00242509	0.0423099	hypothetical protein
EHI_058790	6.49011	3.04881	6.5729	17.9695	16.8944	27.1343	5.3706	20.6661	3.84799	0.259876	13.0183	-1.94348	0.00243715	#N/A	hypothetical protein
EHI_114150	336.948	334.298	311.124	226.58	161.002	92.2533	327.457	159.945	0.488446	2.04731	243.701	1.03833	0.00244577	0.0423338	P-glycoprotein-1
EHI_077270	289.931	314.628	80.7393	121.535	34.2733	20.4968	228.433	58.7685	0.257268	3.88699	143.601	1.96485	0.00244836	0.0423338	S1 RNA binding domain-containing protein
EHI_148700	353.385	387.307	186.706	197.055	105.937	118.713	309.132	140.568	0.454719	2.19916	224.85	1.13842	0.00245147	0.0423338	phosphatidylinositol 4-kinase, putative
EHI_176840	24.0504	14.5129	38.6169	61.4322	62.3937	65.8817	25.7267	63.2358	2.45798	0.406837	44.4813	-1.28446	0.00246388	#N/A	hypothetical protein
EHI_179090	177.26	237.84	82.4412	95.5611	47.7671	46.1067	165.847	63.145	0.380742	2.62645	114.496	1.39697	0.00250241	0.0430668	hypothetical protein
EHI_096350	9736.68	8977.5	3320.73	4438.46	2192.52	1506.96	7344.97	2712.65	0.36932	2.70768	5028.81	1.43719	0.00251282	0.0430999	hypothetical protein
EHI_049770	494.459	607.284	118.551	207.713	66.4831	35.0258	406.765	103.074	0.253399	3.94634	254.919	1.98388	0.00252444	0.0431536	mitotic chromosome and X-chromosome-associated protein, putative
EHI_125800	1382.06	1408.29	473.676	649.582	309.799	254.863	1088.01	404.748	0.372008	2.68811	746.378	1.42738	0.00253692	0.0432213	chaperonin-containing TCP-1, zeta subunit, putative
EHI_030600	133.277	93.1613	160.928	228.248	243.601	226.242	129.122	232.697	1.80215	0.554892	180.91	-0.846616	0.0025633	0.0434071	metal cation transporter, zinc (Zn2 )-iron (Fe2 ) permease (ZIP) family
EHI_174140	483.533	539.838	316.154	304.476	193.209	198.183	446.508	231.956	0.519489	1.92497	339.232	0.945917	0.00256493	0.0434071	hypothetical protein
EHI_136960	480.18	481.554	220.225	247.884	142.342	130.742	393.987	173.656	0.440767	2.26877	283.821	1.18341	0.00257808	0.0434847	poly(ADP-ribose) polymerase, putative
EHI_061130	16.3588	8.25258	10.0203	2.37112	1.04373	0.860255	11.5439	1.42503	0.123445	8.1008	6.48448	3.06718	0.00259306	#N/A	hypothetical protein
EHI_052880	412.472	384.207	194.284	210.029	121.513	83.6932	330.321	138.411	0.419021	2.38652	234.366	1.25777	0.00259316	0.043491	hypothetical protein
EHI_007320	1127.76	1400.15	461.505	576.003	363.626	259.753	996.469	399.794	0.40121	2.49246	698.131	1.31827	0.00259792	0.043491	hypothetical protein, conserved
EHI_158110	135.61	144.21	128.558	85.0096	82.1012	71.8064	136.126	79.6391	0.585039	1.70929	107.883	0.775881	0.00260415	0.043491	DNA replication licensing factor, putative
EHI_154180	130.171	169.189	30.2644	51.9326	16.6222	9.39837	109.875	25.9844	0.236491	4.2285	67.9297	2.09145	0.00262471	0.0436832	zinc finger domain containing protein
EHI_045590	731.793	802.331	188.307	310.421	137.136	100.822	574.144	182.793	0.318375	3.14095	378.468	1.6528	0.00263286	0.0436832	hypothetical protein
EHI_002200	505.093	719.529	173.804	256.334	118.535	105.223	466.142	160.031	0.343309	2.91283	313.086	1.54403	0.00265329	0.0437971	hypothetical protein, conserved
EHI_120600	4538.73	5837.07	3473.02	2341.02	2225.13	3196.99	4616.28	2587.71	0.560563	1.78392	3601.99	0.834773	0.00265925	0.0437971	hypothetical protein
EHI_069410	439.636	544.672	358.78	278.645	229.678	282.101	447.696	263.475	0.588512	1.6992	355.585	0.763755	0.00266561	0.0437971	DEAD/DEAH box helicase, putative
EHI_080000	60.8518	45.069	63.8154	94.1254	145.862	97.9775	56.5787	112.655	1.99112	0.50223	84.6168	-0.991349	0.00269098	0.0439633	hypothetical protein
EHI_009460	220.971	285.464	62.2154	97.9584	35.3202	42.7163	189.55	58.665	0.309496	3.23106	124.108	1.69543	0.00269489	0.0439633	phospholipid-transporting P-type ATPase, putative
EHI_063020	17.4703	18.6133	6.69789	3.55052	2.08365	0.857935	14.2605	2.16403	0.15175	6.58978	8.21227	2.76815	0.00269783	#N/A	hypothetical protein
EHI_054690	812.123	590.08	594.012	1127.21	1036.08	1015.66	665.405	1059.65	1.59249	0.627948	862.528	-0.671748	0.00270171	0.0439633	metal dependent hydrolase, putative
EHI_178470	4238.54	3869.13	1904.74	2081.01	1494.05	1230.48	3337.47	1601.85	0.479959	2.08351	2469.66	1.05914	0.00271649	0.0440627	hypothetical protein
EHI_156230	387.039	385.725	492.92	603.58	738.186	664.623	421.895	668.796	1.58522	0.630827	545.345	-0.663731	0.00273	0.0441407	transporter, major facilitator family
EHI_114430	49.22	73.6824	34.4609	24.7893	19.7416	17.946	52.4544	20.8257	0.397024	2.51874	36.64	1.33567	0.00274629	#N/A	hypothetical protein
EHI_001850	287.351	233.246	234.492	347.148	433.395	435.451	251.696	405.331	1.6104	0.620964	328.514	-0.689571	0.00275027	0.044187	H/ACA ribonucleoprotein complex subunit 2-like protein, putative
EHI_102280	287.351	233.246	234.492	347.148	433.395	435.451	251.696	405.331	1.6104	0.620964	328.514	-0.689571	0.00275027	0.044187	H/ACA ribonucleoprotein complex subunit 2-like protein, putative
EHI_177640	5270.8	4764.26	2779.32	2793.59	2141.87	1692.03	4271.46	2209.17	0.517193	1.93352	3240.31	0.951341	0.00276108	0.0442208	hypothetical protein
EHI_182910	13.121	15.556	17.6374	3.5431	2.07914	4.27608	15.4381	3.29944	0.21372	4.67901	9.36879	2.21648	0.00279086	#N/A	myotubularin, pseudogen, putative
EHI_117860	335.913	386.349	128.705	166.351	79.9597	80.2623	283.656	108.858	0.383766	2.60575	196.257	1.38384	0.00279481	0.0446203	hypothetical protein, conserved
EHI_077760	13.119	22.8084	5.87716	3.54389	1.03981	0.855507	13.9349	1.81307	0.13011	7.68578	7.87397	2.99942	0.00280542	#N/A	hypothetical protein
EHI_114920	328.493	376.42	319.31	454.029	561.137	632.505	341.408	549.224	1.6087	0.621618	445.316	-0.687483	0.00283251	0.0450804	60S ribosomal protein L35a, putative
EHI_098290	1002.44	871.772	838.618	663.961	566.761	475.74	904.277	568.821	0.629033	1.58974	736.549	0.669731	0.00286045	0.0452086	hexokinase 1
EHI_182800	106.646	117.53	143.583	200.343	351.1	182.752	122.586	244.732	1.9964	0.500901	183.659	-0.994892	0.00286717	0.0452086	hypothetical protein
EHI_127210	160.761	224.09	169.725	109.806	95.6136	113.697	184.859	106.372	0.575426	1.73784	145.615	0.796089	0.00287398	0.0452086	long-chain-fatty-acid--CoA ligase, putative
EHI_194320	203.257	204.055	78.0058	91.0191	53.0662	52.2375	161.773	65.4409	0.404524	2.47204	113.607	1.30784	0.00287667	0.0452086	hypothetical protein
EHI_186020	827.002	996.534	668.399	586.568	443.578	445.956	830.645	492.034	0.592351	1.68819	661.34	0.755918	0.00288509	0.0452086	DNA-directed RNA polymerase subunit, putative
EHI_118050	918.781	857.221	246.274	378.918	183.906	134.165	674.092	232.33	0.344656	2.90145	453.211	1.53802	0.0029016	0.0453275	coatomer alpha subunit, putative
EHI_194340	38.255	54.9209	45.3142	23.6342	19.7636	17.1192	46.1634	20.1723	0.436977	2.28845	33.1679	1.2044	0.00294004	#N/A	hypothetical protein, conserved
EHI_092500	942.155	1272.48	495.926	573.139	326.625	258.507	903.52	386.09	0.427318	2.34018	644.805	1.22753	0.00294608	0.0456685	RNA recognition motif domain containing protein
EHI_111550	2431.05	4017.89	801.535	1331.88	535.245	423.178	2416.83	763.436	0.315883	3.16572	1590.13	1.66294	0.0029518	0.0456685	hypothetical protein, conserved
EHI_192080	126.466	108.237	132.67	194.53	200.502	200.595	122.458	198.542	1.62131	0.616785	160.5	-0.696041	0.00295511	0.0456685	zinc finger protein, putative
EHI_126070	232.96	319.594	234.469	188.889	114.305	116.238	262.341	139.811	0.532935	1.8764	201.076	0.911541	0.00297333	0.0456685	formin homology 2 family protein
EHI_183900	3108.31	3984.72	714.594	1386.72	532.333	424.272	2602.54	781.107	0.300132	3.33186	1691.82	1.7367	0.00297706	0.0456685	snoRNA binding protein, putative
EHI_097640	169.512	188.82	126.036	108.624	74.8269	74.3717	161.456	85.9409	0.532287	1.87869	123.698	0.912491	0.0029774	0.0456685	tyrosin kinase, putative
EHI_030420	184.872	208.648	131.157	118.022	73.7569	78.598	174.892	90.1256	0.515321	1.94054	132.509	0.959031	0.00299913	0.0458633	tyrosine kinase, putative
EHI_159690	82.8571	69.0656	108.472	135.222	202.59	154.966	86.7982	164.259	1.89243	0.528422	125.529	-0.916805	0.00302255	0.0459631	eukaryotic translation initiation factor 4E, putative
EHI_102160	5.4675	10.3723	15.1204	25.9797	30.1439	37.6229	10.3201	31.2489	3.02796	0.330255	20.7845	-1.58055	0.00303202	#N/A	hypothetical protein
EHI_025700	1268.15	1572.39	135.434	194.666	30.1148	29.0312	991.992	84.6041	0.0852871	11.7251	538.298	3.55311	0.00303235	0.0459631	serine-threonine-isoleucine rich protein, putative
EHI_125900	261.453	285.481	144.618	154.602	72.7148	72.6129	230.518	99.9767	0.433705	2.30571	165.247	1.20877	0.00303282	0.0459631	hypothetical protein
EHI_040440	896.926	1133.33	677.498	614.983	474.815	448.618	902.585	512.805	0.568152	1.76009	707.695	0.816043	0.00305023	0.0460894	hypothetical protein
EHI_098970	105.909	55.8343	28.4629	23.6718	23.9638	16.3026	63.4019	21.3128	0.336153	2.97483	42.3573	1.57296	0.00311948	#N/A	hypothetical protein, conserved
EHI_123280	236.045	168.844	340.556	397.163	530.646	484.673	248.482	470.827	1.89481	0.527756	359.655	-0.920383	0.00313299	0.0470975	hypothetical protein
EHI_075700	316.538	241.795	426.639	459.44	722.393	655.143	328.324	612.326	1.865	0.536192	470.325	-0.89842	0.00314257	0.0470975	casein kinase II regulatory subunit family protein
EHI_122850	298.851	276.505	426.774	486.028	655.374	590.02	334.044	577.141	1.72774	0.578791	455.592	-0.787627	0.00314478	0.0470975	hypothetical protein
EHI_035770	309.571	358.111	141.239	142.812	125.703	105.942	269.64	124.819	0.462908	2.16025	197.229	1.11115	0.00315942	0.0471776	protein with RhoGEF and ArfGAP domains
EHI_156330	10033	11044.7	4109.07	5405.41	2418.94	1787.84	8395.59	3204.06	0.381637	2.62029	5799.83	1.38986	0.00318733	0.0474547	hypothetical protein
EHI_159640	338.83	194.814	306.291	590.855	589.787	390.318	279.978	523.654	1.87034	0.534663	401.816	-0.90223	0.00321013	0.0476545	iron hydrogenase, putative
EHI_119530	167.298	174.239	98.2729	73.2205	83.1614	70.1226	146.603	75.5015	0.515006	1.94173	111.052	0.954745	0.00321962	0.047656	kinesin, putative
EHI_081380	337.746	380.324	129.238	155.979	85.2917	110.412	282.436	117.228	0.415058	2.4093	199.832	1.2688	0.00324739	0.0479274	hypothetical protein
EHI_188910	447.501	449.663	163.179	218.275	93.4655	93.933	353.448	135.225	0.382587	2.61378	244.336	1.38822	0.00329937	0.0485533	hypothetical protein, conserved
EHI_044890	134.543	170.217	58.8437	72.0006	30.1291	27.3425	121.201	43.1574	0.35608	2.80835	82.1793	1.49663	0.00333206	0.0488927	helicase, putative
EHI_017610	321.687	344.803	220.395	210.004	130.844	114.418	295.628	151.755	0.513332	1.94806	223.692	0.964829	0.00335639	0.0491077	hypothetical protein, conserved
EHI_096670	284.491	386.36	96.7421	145.111	61.2665	52.0835	255.864	86.1538	0.336717	2.96985	171.009	1.57369	0.00338431	0.0492884	hypothetical protein
EHI_007360	177.089	188.648	112.48	93.3367	89.4379	67.6007	159.406	83.4585	0.52356	1.91	121.432	0.934736	0.00338816	0.0492884	hypothetical protein
EHI_008200	2455.64	1236.93	2442.04	4772.7	3998.27	3103.8	2044.87	3958.26	1.9357	0.516609	3001.56	-0.952661	0.00340987	0.049325	glyceraldehyde-3-phosphate dehydrogenase, putative
EHI_166810	7666.4	8361.63	1459.17	3057.29	1288.37	850.272	5829.06	1731.98	0.297128	3.36555	3780.52	1.75101	0.0034171	0.049325	elongation factor 2
EHI_159500	260.284	234.473	184.856	142.863	117.435	141.047	226.538	133.782	0.59055	1.69334	180.16	0.757759	0.00341981	0.049325	Rho guanine nucleotide exchange factor, putative
EHI_054760	49.1751	78.7218	27.6795	26.0055	13.5267	14.558	51.8588	18.03	0.347675	2.87625	34.9444	1.53155	0.00344528	#N/A	peptidyl prolyl cis-trans isomerase, putative
EHI_095510	36.0799	18.6641	5.87809	3.54352	3.11909	4.27685	20.2074	3.64649	0.180453	5.54159	11.9269	2.45101	0.00346871	#N/A	hypothetical protein
EHI_183170	184.86	195.127	117.687	110.952	62.3361	74.3374	165.891	82.5418	0.497565	2.00979	124.217	1.00914	0.00350396	0.0503955	hypothetical protein, conserved
EHI_111990	10802.8	11083	3200.12	5049.92	2138.84	1612.85	8361.95	2933.87	0.350859	2.85014	5647.91	1.51115	0.0035323	0.0504739	CXXC-rich protein
EHI_096580	112.296	237.106	75.9357	53.3757	38.6362	72.3115	141.779	54.7745	0.386336	2.58842	98.2769	1.36693	0.0035363	0.0504739	hypothetical protein
EHI_137040	168.467	194.126	158.07	122.738	91.4135	88.8449	173.554	100.999	0.581945	1.71838	137.277	0.784747	0.00353923	0.0504739	protein kinase domain containing protein
EHI_137930	107.942	73.2052	142.712	170.785	242.234	211.737	107.953	208.252	1.92909	0.518378	158.103	-0.945161	0.00357184	0.0507961	acetyltransferase, GNAT family
EHI_050450	42.4777	36.009	49.9587	68.8932	87.8504	90.5893	42.8151	82.4443	1.92559	0.519322	62.6297	-0.943975	0.00358811	0.050885	hypothetical protein
EHI_111770	450.532	745.802	508.239	292.853	276.483	385.617	568.191	318.318	0.56023	1.78498	443.254	0.834502	0.00360013	0.0509133	hypothetical protein
EHI_063010	37.1927	46.7112	42.0363	22.4246	18.6993	12.8152	41.9801	17.9797	0.428291	2.33486	29.9799	1.24031	0.00361351	#N/A	serine/threonine protein kinase, putative
EHI_191900	1317.9	973.282	1208.44	833.49	704.549	505.14	1166.54	681.059	0.583828	1.71283	923.801	0.777467	0.00362533	0.0510078	cortexillin, putative
EHI_131890	594.782	598.97	249.88	271.95	226.887	181.98	481.211	226.939	0.4716	2.12044	354.075	1.08462	0.00362691	0.0510078	hypothetical protein
EHI_140230	155.284	152.487	54.6072	69.6681	34.2993	29.0692	120.793	44.3455	0.36712	2.7239	82.5692	1.45119	0.00365264	0.0510861	kinesin, putative
EHI_120630	179.444	156.822	185.063	121.52	99.6912	87.9486	173.776	103.053	0.593022	1.68628	138.415	0.759285	0.00366063	0.0510861	hypothetical protein, conserved
EHI_016120	377.288	437.786	325.99	247.958	231.767	245.359	380.354	241.694	0.635445	1.5737	311.024	0.653207	0.00366267	0.0510861	EF-hand calcium-binding domain containing protein
EHI_192130	43.6444	39.2366	43.466	65.1622	85.5243	88.5128	42.1157	79.7331	1.89319	0.528208	60.9244	-0.924239	0.00367421	0.0511068	Rab family GTPase
EHI_164790	90.7314	99.5077	92.3354	53.166	47.8385	57.3315	94.1915	52.7787	0.560333	1.78465	73.4851	0.833235	0.00370037	0.0513095	RhoGAP domain containing protein
EHI_003930	1080.74	1146.94	353.078	526.415	231.675	176.864	860.252	311.651	0.362279	2.7603	585.952	1.46591	0.00372095	0.0513095	I/LWEQ domain protein
EHI_034010	491.335	595.581	106.32	210.676	77.0996	46.3324	397.745	111.369	0.280001	3.57141	254.557	1.83928	0.00373429	0.0513095	hypothetical protein, conserved
EHI_199130	386.104	481.532	97.4995	166.442	86.2395	42.7284	321.712	98.47	0.306081	3.2671	210.091	1.711	0.00373672	0.0513095	hypothetical protein, conserved
EHI_092290	759.212	904.228	194.233	343.421	146.465	133.261	619.224	207.715	0.335445	2.98112	413.47	1.57702	0.00373932	0.0513095	hypothetical protein, conserved
EHI_200240	64.4453	49.673	71.2236	21.2915	21.866	38.5751	61.7806	27.2442	0.440982	2.26766	44.5124	1.16839	0.00375143	#N/A	hypothetical protein
EHI_177330	120.27	122.362	129.328	178.348	194.414	235.21	123.987	202.657	1.63451	0.611804	163.322	-0.710608	0.00378005	0.0517107	hypothetical protein
EHI_100140	288.728	410.874	173.945	180.636	125.743	98.2986	291.182	134.892	0.463258	2.15862	213.037	1.11209	0.00378893	0.0517107	Rho guanine nucleotide exchange factor, putative
EHI_000780	398.24	479.718	145.495	204.136	100.745	78.5731	341.151	127.818	0.374666	2.66904	234.485	1.41865	0.00381353	0.051907	chromodomain-helicase-DNA-binding protein, putative
EHI_027000	17.4858	2.07194	1.67782	0	0	0	7.07851	0	0	#DIV/0!	3.53926	5.23006	0.00382578	#N/A	hypothetical protein
EHI_016340	89.6998	133.904	43.7175	51.9309	18.6994	20.5045	89.1072	30.3783	0.340918	2.93326	59.7427	1.56125	0.00383423	0.0520491	hypothetical protein
EHI_007040	88.5957	155.666	63.0377	62.5639	30.1321	23.9282	102.433	38.8747	0.379513	2.63495	70.6539	1.40671	0.00386297	0.0522995	hypothetical protein
EHI_008630	1920.21	1745.7	462.866	807.719	274.409	182.124	1376.26	421.417	0.306205	3.26579	898.838	1.70828	0.00388579	0.0523954	hypothetical protein
EHI_100290	590.459	593.231	178.904	264.542	138.258	115.448	454.198	172.749	0.380339	2.62923	313.474	1.396	0.00389069	0.0523954	Rap/Ran GTPase-activating protein, putative
EHI_095870	577.549	716.157	198.387	288.003	157.918	102.535	497.365	182.818	0.367574	2.72054	340.091	1.44554	0.00392213	0.052679	serine-threonine rich protein
EHI_199270	8.73925	2.07016	20.1149	43.759	44.7659	28.2817	10.3081	38.9355	3.77717	0.264748	24.6218	-1.88762	0.00395034	#N/A	leucine rich repeat protein, BspA family
EHI_194270	18459	19891.3	17763.8	14319.3	12740.6	12131.1	18704.7	13063.7	0.698417	1.43181	15884.2	0.517872	0.00395191	0.0528552	60S ribosomal protein L4, putative
EHI_007150	319.306	367.189	248.654	232.632	120.573	110.3	311.717	154.502	0.495649	2.01756	233.109	1.01612	0.00396618	0.0528552	mitochondrial-type heat shock protein 70
EHI_166990	237.324	258.349	171.422	159.386	80.019	100.009	222.365	113.138	0.508794	1.96543	167.752	0.977456	0.00396648	0.0528552	hypothetical protein
EHI_014340	101.448	124.873	121.135	176.596	186.765	198.622	115.819	187.328	1.61742	0.618267	151.573	-0.693362	0.00398884	0.0530139	hypothetical protein
EHI_152690	269.12	364.402	157.242	172.297	94.5245	64.0656	263.588	110.296	0.41844	2.38983	186.942	1.26069	0.0040027	0.0530218	Rap/Ran GTPase-activating protein, putative
EHI_107170	545.535	1202.63	91.5163	125.217	63.4283	92.3943	613.227	93.6799	0.152765	6.54598	353.453	2.71081	0.00401031	0.0530218	hypothetical protein
EHI_146780	121.071	123.815	76.0053	71.1233	40.6983	26.6611	106.964	46.1609	0.431556	2.31719	76.5623	1.22188	0.00404555	0.0533487	hypothetical protein
EHI_197040	388.298	468.057	147.095	207.752	85.1982	81.1808	334.484	124.71	0.372845	2.68208	229.597	1.42577	0.00406837	0.0535107	hypothetical protein
EHI_049000	1283.62	1089.48	1132.85	1495.91	1857.12	1978.54	1168.65	1777.19	1.52072	0.657582	1472.92	-0.60528	0.00407911	0.0535133	60S ribosomal protein L35a, putative
EHI_016350	1054.41	1232.32	376.508	555.669	240.403	200.44	887.745	332.171	0.374174	2.67256	609.958	1.41921	0.00413059	0.054049	hypothetical protein, conserved
EHI_157140	369.72	450.455	300.945	265.575	176.618	204.213	373.707	215.469	0.576572	1.73439	294.588	0.795195	0.00415448	0.0541186	protein phosphatase domain-containing protein
EHI_087800	574.307	551.207	291.741	330.461	158.94	123.877	472.418	204.426	0.432723	2.31095	338.422	1.21068	0.00416673	0.0541186	tyrosine kinase, putative
EHI_176990	388.347	392.399	184.132	212.434	121.539	105.078	321.626	146.35	0.455032	2.19765	233.988	1.13797	0.00417132	0.0541186	hypothetical protein
EHI_151520	113.769	121.455	66.421	67.2714	31.1643	28.192	100.548	42.2092	0.419791	2.38214	71.3787	1.26088	0.00417855	0.0541186	DNA polymerase alpha catalytic subunit, putative
EHI_073680	322.652	374.608	139.512	169.994	105.988	82.0462	278.924	119.343	0.427869	2.33717	199.133	1.22685	0.00419649	0.0542127	leucine-rich repeat containing protein
EHI_088070	847.664	1019.06	263.069	416.707	151.703	75.2051	709.933	214.538	0.302195	3.30912	462.236	1.72824	0.00422704	0.0544687	ribosomal RNA methyltransferase, putative
EHI_064620	459.236	450.088	351.07	305.887	243.259	225.776	420.131	258.307	0.614825	1.62648	339.219	0.702809	0.00423968	0.0544933	hypothetical protein, conserved
EHI_035520	45.9246	46.6703	45.3559	21.2578	22.8697	21.3793	45.9836	21.8356	0.474856	2.1059	33.9096	1.07424	0.0042834	#N/A	hypothetical protein
EHI_131080	335.887	522.317	166.53	218.287	79.9694	78.5687	341.578	125.608	0.36773	2.71939	233.593	1.44606	0.00428392	0.0549229	DEAD/DEAH box helicase, putative
EHI_158610	469.18	514.622	297.467	293.979	201.607	205.148	427.09	233.578	0.546906	1.82847	330.334	0.871297	0.00433493	0.0553506	Activator 1 140 kDa subunit, putative
EHI_125960	242.587	316.932	196.255	166.682	137.356	127.608	251.925	143.882	0.571131	1.75091	197.903	0.809118	0.00434719	0.0553506	hypothetical protein
EHI_023320	509.749	741.122	251.367	325.756	138.171	110.216	500.746	191.381	0.382191	2.61649	346.063	1.38966	0.00435601	0.0553506	hypothetical protein, conserved
EHI_078260	602.866	725.894	224.58	317.386	148.507	155.418	517.78	207.104	0.399984	2.5001	362.442	1.32305	0.00436336	0.0553506	HEAT repeat domain containing protein
EHI_105280	122.756	54.263	91.1156	172.817	180.562	168.303	89.3781	173.894	1.9456	0.513979	131.636	-0.961254	0.00438409	0.0553506	hypothetical protein
EHI_153670	268.96	370.175	71.3775	125.204	61.3418	41.9128	236.838	76.1527	0.32154	3.11003	156.495	1.6402	0.00439114	0.0553506	U1 small nuclear ribonucleoprotein subunit, putative
EHI_126020	187.033	155.661	189.107	120.409	109.102	89.7336	177.267	106.415	0.600307	1.66581	141.841	0.74109	0.00439359	0.0553506	glycosyl hydrolase, family 31 protein
EHI_146170	164.751	153.835	106.147	84.1238	81.3577	42.1121	141.578	69.1979	0.488763	2.04598	105.388	1.03786	0.00441133	0.0554324	nucleolar transcription factor 1-B, putative
EHI_016390	41.4577	28.9047	42.6197	49.7683	108.488	91.1134	37.6607	83.1232	2.20716	0.45307	60.392	-1.14393	0.00442389	0.0554324	hypothetical protein
EHI_022130	15598.3	12831.6	12090.7	9696.95	9008.32	6581.71	13506.9	8428.99	0.624052	1.60243	10967.9	0.680322	0.00443285	0.0554324	hypothetical protein, conserved
EHI_194410	585.75	532.445	571.247	418.43	344.392	375.909	563.148	379.577	0.674028	1.48362	471.362	0.569829	0.00450758	0.0562285	isopentenyl-diphosphate delta-isomerase, putative
EHI_190990	32.7952	66.3414	19.3074	16.54	0	5.98957	39.4813	7.50986	0.190213	5.25726	23.4956	2.41478	0.00455718	#N/A	diaphanous protein, putative
EHI_087710	578.385	759.043	233.456	315.363	176.742	162.512	523.628	218.206	0.416719	2.3997	370.917	1.26379	0.00455789	0.0565795	hypothetical protein, conserved
EHI_185240	1286.21	1138.31	420.198	591.455	301.347	180.339	948.237	357.714	0.377241	2.65083	652.975	1.40746	0.00455801	0.0565795	long-chain-fatty-acid--CoA ligase, putative
EHI_009590	444.2	662.493	161.481	227.729	148.516	121.271	422.725	165.839	0.392308	2.54901	294.282	1.35086	0.0045947	0.0568082	serine/threonine protein kinase, putative
EHI_122790	316.1	376.71	210.965	213.662	128.841	110.241	301.258	150.915	0.500948	1.99621	226.087	0.999928	0.00459882	0.0568082	helicase, putative
EHI_008020	380.633	459.731	109.265	185.331	71.6939	63.239	316.543	106.755	0.337252	2.96514	211.649	1.57072	0.00461603	0.0568825	hypothetical protein, conserved
EHI_162560	125.743	87.1141	107.505	60.2324	66.5321	47.0366	106.788	57.9337	0.542514	1.84327	82.3606	0.886297	0.00464598	0.0571129	hypothetical protein
EHI_014120	234.035	273.893	143.681	128.696	110.162	112.84	217.203	117.233	0.539739	1.85275	167.218	0.888522	0.00465944	0.05714	RNA recognition motif domain containing protein
EHI_194370	158.388	167.658	146.648	78.0648	98.9124	105.431	157.565	94.1359	0.597444	1.6738	125.85	0.737636	0.00468733	0.0573435	hypothetical protein
EHI_196710	11.9794	6.17154	0.832436	0	0	0	6.32781	0	0	#DIV/0!	3.1639	5.05822	0.00468786	#N/A	hypothetical protein
EHI_176280	27.3118	18.6337	56.9999	76.8671	73.9091	99.4011	34.3151	83.3924	2.4302	0.411489	58.8538	-1.27012	0.00482353	0.058868	AIG1 family protein
EHI_131470	145.82	151.747	212.962	235.929	299.931	353.537	170.176	296.466	1.74211	0.574016	233.321	-0.799672	0.00484032	0.0589312	ribosome biogenesis protein Nop10, putative
EHI_194590	275.666	313.489	291.737	200.639	171.408	202.477	293.631	191.508	0.652207	1.53326	242.569	0.616402	0.00487093	0.0590817	hypothetical protein
EHI_023490	730.442	795.519	311.633	401.518	219.331	172.732	612.531	264.527	0.431859	2.31557	438.529	1.21258	0.00487596	0.0590817	hypothetical protein, conserved
EHI_164800	2679.84	2127.59	1242.36	1369.25	874.822	542.613	2016.6	928.895	0.460625	2.17096	1472.75	1.11879	0.00488885	0.0590969	hypothetical protein
EHI_044500	17.4954	39.412	19.3191	5.90478	2.079	11.1167	25.4089	6.36683	0.250575	3.99082	15.8878	1.96704	0.0049018	#N/A	cyst wall-specific glycoprotein Jacob, putative
EHI_096620	459.456	474.413	230.378	259.639	152.702	89.6992	388.082	167.347	0.431215	2.31903	277.715	1.21613	0.00491415	0.0592616	phospholipid-transporting P-type ATPase, putative
EHI_076030	63.4015	61.1536	11.7513	18.904	10.4	6.84582	45.4355	12.0499	0.26521	3.7706	28.7427	1.92643	0.00494841	#N/A	hypothetical protein
EHI_072050	789.937	779.844	244.749	358.698	207.712	175.071	604.843	247.161	0.408636	2.44717	426.002	1.29189	0.0050164	0.0603513	Viral A-type inclusion protein repeat, putative
EHI_166850	22.933	27.9281	35.175	97.0271	45.8304	55.748	28.6787	66.2019	2.3084	0.433201	47.4403	-1.19448	0.00505542	#N/A	proteasome subunit alpha type 4, putative
EHI_131950	173.907	212.736	107.58	110.965	67.5392	56.4042	164.741	78.3028	0.475308	2.1039	121.522	1.07722	0.00507118	0.0608005	WD domain containing protein
EHI_011920	505.255	514.59	320.973	324.69	209.93	188.065	446.939	240.895	0.538989	1.85533	343.917	0.893144	0.0050892	0.0608005	protein kinase, putative
EHI_088020	2967.31	1519.98	2012.01	4799.37	4028	3081.89	2166.43	3969.75	1.83239	0.545734	3068.09	-0.873717	0.00508966	0.0608005	alcohol dehydrogenase, putative
EHI_151810	2381.5	2350.07	2787.78	3027.06	4217.46	5221.98	2506.45	4155.5	1.65792	0.603165	3330.98	-0.72948	0.00511844	0.0610007	translation initiation factor eIF-5A, putative
EHI_020990	30.4503	16.4132	14.111	2.38048	6.28904	6.92481	20.3248	5.19811	0.255752	3.91004	12.7615	1.92987	0.00516619	#N/A	hypothetical protein
EHI_109000	212.129	228.168	59.6352	89.7546	51.9762	23.0893	166.644	54.94	0.329685	3.0332	110.792	1.60616	0.00518359	0.0616326	hypothetical protein
EHI_192610	2204.82	2608.39	1247.85	1401.42	882.289	814.608	2020.35	1032.77	0.511184	1.95624	1526.56	0.968343	0.00520143	0.0617001	sericin 1 precursor, putative
EHI_107930	192.006	108.382	199.707	241.748	374.519	319.79	166.698	312.019	1.87176	0.534257	239.359	-0.904005	0.00522997	0.0618042	hypothetical protein
EHI_049790	404.512	542.242	125.945	209.083	93.5799	82.1247	357.566	128.263	0.35871	2.78777	242.914	1.48104	0.00523455	0.0618042	bromodomain-containing protein
EHI_110200	7.61677	7.18828	13.2959	17.8405	34.5614	31.1252	9.36697	27.8424	2.9724	0.336428	18.6047	-1.55922	0.00524379	#N/A	hypothetical protein
EHI_117590	253.781	349.802	192.519	174.68	138.171	123.886	265.367	145.579	0.548594	1.82284	205.473	0.867387	0.00527685	0.0621591	tyrosine kinase, putative
EHI_129340	363.023	369.215	129.349	172.424	107.071	85.5167	287.196	121.671	0.423651	2.36043	204.433	1.24068	0.00531735	0.0624912	hypothetical protein
EHI_131540	306.16	281.052	266.249	213.763	168.407	154.79	284.487	178.987	0.629156	1.58943	231.737	0.671086	0.00534055	0.0626188	Rho guanine nucleotide exchange factor, putative
EHI_049440	21.7142	40.9098	26.4761	14.3129	6.30375	10.4232	29.7	10.3466	0.348371	2.87051	20.0233	1.53009	0.00534437	#N/A	hypothetical protein
EHI_144390	210.864	266.092	161.809	134.797	125.942	104.523	212.921	121.754	0.571826	1.74879	167.338	0.807161	0.00538216	0.0629614	hypothetical protein
EHI_075660	62.3049	45.6007	172.89	191.419	284.984	228.509	93.5985	234.971	2.51041	0.398341	164.285	-1.32244	0.00540582	0.0630493	CAAX prenyl protease, putative
EHI_017580	127.949	197.103	105.86	100.366	47.8092	49.5859	143.637	65.9202	0.458936	2.17895	104.779	1.12938	0.00542076	0.0630493	hypothetical protein
EHI_199060	112.622	74.3194	111.148	128.023	219.311	213.956	99.3632	187.097	1.88296	0.531079	143.23	-0.914488	0.00542693	0.0630493	hypothetical protein
EHI_038940	131.288	213.902	56.3483	70.7981	46.737	38.4322	133.846	51.9891	0.388424	2.5745	92.9176	1.36696	0.00548845	0.0636185	Sec7 domain protein
EHI_167710	438.623	647.629	163.914	252.6	113.247	105.102	416.722	156.983	0.376709	2.65457	286.853	1.4101	0.00550867	0.0637074	hypothetical protein, conserved
EHI_140290	832.121	1073.45	368.737	414.52	319.13	359.161	758.101	364.27	0.480503	2.08115	561.186	1.05701	0.00555832	0.0641354	hypothetical protein
EHI_065850	185.965	229.408	172.352	135.726	114.272	107.646	195.908	119.215	0.608522	1.64333	157.561	0.718516	0.00559199	0.0643776	hypothetical protein
EHI_166920	5591.11	3560.66	1686.62	2309.63	1187.35	717.602	3612.79	1404.86	0.388857	2.57164	2508.83	1.36294	0.00564276	0.0648152	hypothetical protein
EHI_067890	228.651	300.058	119.413	141.606	78.939	56.3729	216.04	92.3059	0.427262	2.34048	154.173	1.23062	0.00567611	0.065051	Ras guanine nucleotide exchange factor, putative
EHI_150770	161.818	325.608	96.5762	69.6856	86.2903	94.0834	194.668	83.3531	0.428182	2.33546	139.01	1.22021	0.005794	0.0662525	heat shock protein 70, putative
EHI_194200	1035.44	1258.95	1354.66	816.118	858.712	802.23	1216.35	825.687	0.678823	1.47314	1021.02	0.559378	0.00581011	0.0662874	amino acid transporter, putative
EHI_095900	6.50613	7.14339	24.7625	44.1983	35.7838	38.317	12.804	39.433	3.07974	0.324703	26.1185	-1.59155	0.00582732	#N/A	hypothetical protein
EHI_079950	391.293	447.655	326.428	274.158	226.762	242.238	388.459	247.719	0.637698	1.56814	318.089	0.648944	0.00583447	0.0664161	hypothetical protein
EHI_025090	231.847	231.355	216.78	146.407	163.165	120.534	226.661	143.369	0.632525	1.58096	185.015	0.662858	0.00585996	0.0664198	long-chain-fatty-acid--CoA ligase, putative
EHI_093890	168.466	192.046	102.575	103.857	65.4445	38.4432	154.362	69.2482	0.448608	2.22912	111.805	1.16275	0.00586096	0.0664198	hypothetical protein, conserved
EHI_039020	1134.42	331.747	1361.55	1876.22	2348.5	2394.37	942.573	2206.36	2.34079	0.427207	1574.47	-1.22679	0.00589984	0.0665653	actobindin, putative
EHI_155220	1680.57	1747.43	413.213	783.033	293.162	211.242	1280.4	429.146	0.335164	2.98361	854.775	1.57781	0.00590002	0.0665653	T-complex protein 1, alpha subunit, putative
EHI_184530	226.426	218.999	199.227	149.903	116.361	141.84	214.884	136.035	0.633061	1.57963	175.459	0.65909	0.005943	0.0668701	helicase, putative
EHI_160900	326.92	269.617	376.236	462.989	496.942	549.093	324.258	503.008	1.55126	0.644637	413.633	-0.632952	0.00595338	0.0668701	Sec1 family protein
EHI_201080	644.365	529.489	931.708	467.315	415.483	304.942	701.854	395.913	0.564097	1.77275	548.884	0.82797	0.00600939	0.0672406	protein kinase domain containing protein
EHI_046650	485.717	557.477	269.904	315.101	155.815	142.66	437.699	204.525	0.467274	2.14007	321.112	1.09954	0.00601285	0.0672406	Gal/GalNAc lectin heavy subunit, putative
EHI_154450	787.234	562.503	1043.13	1213.14	1485.71	1370.21	797.622	1356.36	1.7005	0.588063	1076.99	-0.765406	0.00605949	0.067585	hypothetical protein
EHI_098040	1121.59	1233.52	877.215	770.3	637.485	693.089	1077.44	700.292	0.649959	1.53856	888.866	0.6214	0.00607027	0.067585	zinc finger domain containing protein
EHI_062480	349.786	443.582	247.592	246.949	166.411	148.911	346.987	187.424	0.540147	1.85135	267.205	0.890268	0.00611574	0.0678952	cysteine protease, putative
EHI_199610	102.787	128.612	120.119	76.7603	63.4079	68.4081	117.173	69.5255	0.59336	1.68532	93.349	0.756008	0.00613012	0.0678952	ubiquitin carboxyl-terminal hydrolase domain containing protein
EHI_021270	870.849	946.912	211.079	410.651	146.451	121.285	676.28	226.129	0.334372	2.99068	451.204	1.58179	0.00613825	0.0678952	villidin, putative
EHI_195050	173.958	283.475	173.252	145.135	98.666	60.6367	210.229	101.479	0.482709	2.07164	155.854	1.05609	0.00615626	0.0679463	tyrosine kinase, putative
EHI_164940	42.6448	43.5601	47.0371	25.9813	19.7507	17.958	44.414	21.23	0.478002	2.09204	32.822	1.07742	0.0061714	#N/A	hypothetical protein
EHI_110840	25.1585	130.778	8.40634	9.44263	3.11678	17.0889	54.781	9.88276	0.180405	5.54309	32.3319	2.45732	0.00619	#N/A	regulator of nonsense transcripts, putative
EHI_092530	279.807	292.219	178.738	178.439	100.899	123.259	250.254	134.199	0.536251	1.8648	192.227	0.900171	0.00625296	0.0688639	protein kinase, putative
EHI_169210	160.468	144.694	116.309	97.0845	79.2102	63.524	140.49	79.9396	0.569005	1.75745	110.215	0.817255	0.00628739	0.0690536	coatomer subunit delta, putative
EHI_180410	794.123	954.201	670.39	522.798	568.486	475.723	806.238	522.336	0.647867	1.54353	664.287	0.626115	0.00630131	0.0690536	hypothetical protein
EHI_128150	222.728	236.563	256.848	306.259	399.883	399.82	238.713	368.654	1.54434	0.647527	303.684	-0.627363	0.0063151	0.0690536	hypothetical protein
EHI_066520	86.2246	106.419	60.2239	54.4742	32.3176	36.9262	84.2892	41.2394	0.48926	2.0439	62.7643	1.03467	0.00632459	0.0690536	hypothetical protein
EHI_048630	3118.02	2529.53	1489.85	1720.19	780.447	461.584	2379.13	987.407	0.415028	2.40948	1683.27	1.26923	0.00639562	0.0696794	actin, putative
EHI_145970	324.924	347.817	78.2067	148.686	52.9723	35.8738	250.316	79.1775	0.31631	3.16145	164.747	1.6645	0.00642537	0.0697296	hypothetical protein
EHI_188090	403.627	344.583	184.936	208.921	137.14	116.207	311.049	154.089	0.495386	2.01863	232.569	1.01479	0.00643222	0.0697296	hypothetical protein, conserved
EHI_117370	115.862	140.939	41.1215	25.9964	52.0068	37.6595	99.3072	38.5542	0.388232	2.57578	68.9307	1.35874	0.00644144	0.0697296	hypothetical protein
EHI_042130	53.5937	54.9993	33.6183	20.0684	27.016	15.3832	47.4038	20.8225	0.439259	2.27656	34.1131	1.18845	0.00646665	#N/A	hypothetical protein
EHI_025850	14331	11494.2	4515.14	6446.94	3623.74	1903.44	10113.4	3991.37	0.39466	2.53383	7052.41	1.34141	0.00646909	0.0698799	hypothetical protein
EHI_023330	488.972	2506.81	196.728	160.514	99.7301	203.337	1064.17	154.527	0.145209	6.88663	609.349	2.7835	0.00648722	0.069927	hypothetical protein
EHI_131260	396.015	362.313	189.187	225.407	111.147	101.655	315.838	146.07	0.462482	2.16224	230.954	1.1149	0.00650832	0.0700058	Ras guanine nucleotide exchange factor, putative
EHI_123390	1964.3	1006.13	1113.49	2246.33	3757.94	2001.62	1361.31	2668.63	1.96035	0.510114	2014.97	-0.971297	0.00653036	0.0700943	peroxiredoxin
EHI_092080	8536.25	7187.97	5845.45	5670.11	3329.4	2675.08	7189.89	3891.53	0.541251	1.84757	5540.71	0.885787	0.00655221	0.0701805	hypothetical protein, conserved
EHI_117970	380.643	403.714	146.255	188.865	118.446	117.925	310.204	141.745	0.456943	2.18846	225.975	1.13052	0.00656654	0.070186	DNA replication licensing factor
EHI_065700	234.159	345.858	148.901	163.986	92.4182	91.3586	242.973	115.921	0.477095	2.09602	179.447	1.06985	0.00661877	0.0705955	hypothetical protein
EHI_126150	132.229	158.486	133.371	102.837	61.3884	77.9245	141.362	80.7166	0.570993	1.75134	111.039	0.811953	0.00663589	0.0706298	pre-mRNA-splicing factor cwc2, putative
EHI_177520	1481.07	1118.91	1414.37	1752.69	2243.53	2085.12	1338.12	2027.12	1.5149	0.66011	1682.62	-0.599336	0.00665647	0.0707006	Rab family GTPase
EHI_174940	849.717	993.831	302.463	427.434	273.34	247.925	715.337	316.233	0.442076	2.26206	515.785	1.17801	0.00667073	0.0707042	nucleolar GTP-binding protein 1, putative
EHI_049950	1059.51	988.305	331.745	524.386	206.877	138.548	793.187	289.937	0.365534	2.73572	541.562	1.45321	0.00669679	0.0708325	hypothetical protein
EHI_127690	17.4775	26.909	9.2182	0	4.16463	5.99989	17.8682	3.38817	0.18962	5.27371	10.6282	2.33475	0.00671874	#N/A	hypothetical protein
EHI_199065	218.73	277.019	277.293	181.821	156.923	157.284	257.681	165.343	0.641657	1.55846	211.512	0.642837	0.00677152	0.071474	calponin-homology domain containing protein
EHI_013930	100.456	140.638	123.914	75.743	69.8011	70.3487	121.669	71.9643	0.591475	1.69069	96.8167	0.759881	0.00680306	0.0715746	hypothetical protein
EHI_173500	157.056	161.974	126.104	87.7257	98.1014	86.014	148.378	90.6137	0.610695	1.63748	119.496	0.709722	0.00680925	0.0715746	hypothetical protein
EHI_103430	3385.42	3188.33	813.111	1516.31	609.132	318.953	2462.29	814.799	0.330912	3.02196	1638.54	1.59591	0.00684989	0.0718531	cortexillin II, putative
EHI_035530	1490.06	1095.15	1885.84	2050.71	2870.16	2562.4	1490.35	2494.42	1.67372	0.597472	1992.39	-0.742854	0.00695101	0.0727634	hypothetical protein
EHI_008390	269.028	391.118	122.672	162.939	88.339	86.3419	260.939	112.54	0.431288	2.31864	186.74	1.21496	0.00706663	0.0735415	hypothetical protein, conserved
EHI_164860	77.6635	105.869	97.5141	67.2784	40.518	41.013	93.6821	49.6032	0.529484	1.88863	71.6426	0.927273	0.00707086	0.0735415	Ras guanine nucleotide exchange factor, putative
EHI_167130	1212.22	1290.66	396.956	645.449	254.459	204.975	966.613	368.294	0.381015	2.62457	667.454	1.39301	0.00710836	0.0735415	filopodin, putative
EHI_093910	147.586	120.576	175.237	210.05	313.308	230.412	147.8	251.257	1.69998	0.588242	199.528	-0.763766	0.00711003	0.0735415	hypothetical protein, conserved
EHI_143120	252.467	296.328	186.266	112.273	148.761	163.512	245.02	141.515	0.577565	1.73141	193.268	0.787235	0.007118	0.0735415	hypothetical protein
EHI_004350	509.537	510.247	153.701	256.28	91.4807	79.5333	391.162	142.431	0.364124	2.74632	266.797	1.45976	0.00713253	0.0735415	hypothetical protein
EHI_173410	1045.31	1087.89	245.247	487.763	178.805	168.476	792.817	278.348	0.351087	2.8483	535.583	1.51104	0.00713954	0.0735415	mucin-2 precursor, putative
EHI_022270	54.4725	37.057	53.3191	49.8702	145.311	136.239	48.2829	110.474	2.28805	0.437053	79.3783	-1.19703	0.00714122	0.0735415	hypothetical protein
EHI_098300	231.854	251.083	99.1542	132.233	57.1571	41.8849	194.03	77.0915	0.397317	2.51688	135.561	1.33647	0.00723107	0.0743161	U2 snRNP auxiliary factor large subunit, putative
EHI_041960	216.341	212.282	132.485	118.231	108.236	95.0843	187.036	107.184	0.573064	1.74501	147.11	0.802865	0.00725736	0.0744356	haloacid dehalogenase-like hydrolase
EHI_093770	498.837	575.108	218.606	285.604	157.896	157.188	430.851	200.229	0.46473	2.15179	315.54	1.10649	0.0072825	0.0745429	bromodomain-containing protein
EHI_062670	162.952	174.3	68.9016	88.5505	37.4127	45.3056	135.385	57.0896	0.421685	2.37144	96.2371	1.24923	0.00737897	0.0753783	hypothetical protein
EHI_034570	14.1898	3.10001	4.18284	1.18411	0	0	7.15755	0.394702	0.0551449	18.1341	3.77612	4.28206	0.00739337	#N/A	hypothetical protein
EHI_051760	833.107	714.402	371.149	434.68	259.93	288.268	639.553	327.626	0.512274	1.95208	483.589	0.965265	0.00742044	0.0756498	hypothetical protein
EHI_074740	89.7064	118.352	52.9743	57.8257	27.0071	28.189	87.011	37.6739	0.432979	2.30958	62.3425	1.21448	0.00746584	0.07596	tyrosine kinase, putative
EHI_098580	669.348	651.636	141.184	299.863	89.3661	88.8888	487.389	159.373	0.326992	3.05818	323.381	1.61441	0.00756453	0.0768103	hypothetical protein
EHI_198320	527.036	632.633	376.28	305.88	274.439	347.204	511.983	309.174	0.603877	1.65597	410.579	0.726006	0.00759576	0.0769734	heat shock protein 70, putative
EHI_033240	60.9131	34.8912	53.9756	108.283	83.8306	87.3867	49.9266	93.1669	1.86608	0.535884	71.5467	-0.897367	0.00764507	0.0773187	Riboflavin kinase / FAD synthetase, putative
EHI_073630	230.89	280.461	84.9775	113.246	72.6816	75.1256	198.776	87.0179	0.437768	2.28432	142.897	1.19219	0.00766497	0.0773659	serine-threonine-isoleucine rich protein, putative
EHI_047110	6.56128	8.29859	8.40106	0	1.03938	0.854983	7.75365	0.631453	0.0814395	12.2791	4.19255	3.55093	0.00767827	#N/A	hypothetical protein
EHI_154730	31.7058	21.7737	8.39683	3.54365	8.31789	3.42167	20.6255	5.0944	0.246996	4.04865	12.8599	2.0117	0.00768601	#N/A	hypothetical protein
EHI_069560	1496.4	803.845	1601.83	2046.3	2637.49	2177.73	1300.69	2287.17	1.75843	0.568688	1793.93	-0.814107	0.00778217	0.078393	hypothetical protein
EHI_103580	815.666	861.752	262.026	406.292	230.794	129.146	646.481	255.411	0.395078	2.53114	450.946	1.34103	0.0078703	0.0789959	hypothetical protein
EHI_088430	343.383	414.952	331.022	278.662	200.591	212.878	363.119	230.711	0.635358	1.57392	296.915	0.655935	0.00788268	0.0789959	DNA repair helicase, putative
EHI_152670	581.368	883.576	520.895	345.156	445.329	394.765	661.946	395.083	0.596851	1.67546	528.515	0.743724	0.0078887	0.0789959	malate dehydrogenase, putative
EHI_022020	287.235	221.773	181.123	139.175	144.551	135.762	230.044	139.829	0.607837	1.64518	184.936	0.716196	0.00792024	0.0791556	hypothetical protein
EHI_192040	62.1335	30.9157	25.858	88.982	73.1169	86.9798	39.6357	83.0262	2.09473	0.477388	61.331	-1.07675	0.00798516	0.0796476	hypothetical protein
EHI_095320	103.856	62.2008	6.7163	8.26946	2.07972	0	57.591	3.44973	0.0599004	16.6944	30.5204	4.0896	0.00802294	#N/A	hypothetical protein
EHI_166940	149.885	191.052	110.17	113.28	46.7381	50.3906	150.369	70.1361	0.466426	2.14396	110.253	1.10625	0.00805963	0.0802328	hypothetical protein
EHI_195260	61.1829	65.2279	41.0803	30.7434	21.8579	29.1299	55.8304	27.2437	0.487973	2.04929	41.537	1.03062	0.00811782	#N/A	AIG1 family protein, putative
EHI_110740	41730.1	42352.4	8413.62	11799.6	4112.45	1903.96	30832	5938.67	0.192614	5.19174	18385.4	2.37625	0.00812124	0.080688	hypothetical protein
EHI_175090	619.414	630.404	593.434	765.153	920.258	981.216	614.417	888.876	1.4467	0.69123	751.647	-0.533675	0.00815223	0.0808376	ribosome biogenesis protein, putative
EHI_037160	473.248	317.208	449.409	621.006	838.074	576.871	413.288	678.65	1.64207	0.608986	545.969	-0.715126	0.0081735	0.0808905	hypothetical protein
EHI_159700	14.1868	19.6249	11.7064	41.4566	33.3675	30.066	15.1727	34.9634	2.30435	0.433961	25.068	-1.20715	0.00818771	#N/A	CXXC-rich protein
EHI_103550	280.103	240.037	391.075	443.823	562.087	485.014	303.739	496.974	1.63619	0.611175	400.357	-0.708689	0.00820234	0.081018	clathrin adaptor complex, small chain, putative
EHI_140180	199.056	201.305	100.848	119.235	60.2695	47.0077	167.069	75.5042	0.451933	2.21272	121.287	1.15078	0.00824221	0.0811101	hypothetical protein
EHI_022300	24.0306	17.5928	20.9485	49.6795	41.6489	38.5743	20.8573	43.3009	2.07605	0.481683	32.0791	-1.05073	0.0082576	#N/A	hypothetical protein, conserved
EHI_083440	303.028	410.068	279.998	226.587	208.79	187.933	331.031	207.77	0.627645	1.59326	269.401	0.672637	0.00826163	0.0811101	tyrosine kinase, putative
EHI_170480	236.211	299.798	282.288	210.18	154.862	137.646	272.766	167.563	0.614311	1.62784	220.164	0.707206	0.00827316	0.0811101	chitin sythase, putative
EHI_140150	313.839	322.588	359.541	225.547	244.265	198.37	331.989	222.727	0.670887	1.49056	277.358	0.578063	0.00827556	0.0811101	hypothetical protein, conserved
EHI_005960	134.968	100.697	157.159	178.329	249.15	236.733	130.941	221.404	1.69087	0.591413	176.173	-0.756975	0.00830956	0.0812864	hypothetical protein
EHI_075690	581.819	412.358	789.854	863.123	1215.3	1005.29	594.677	1027.9	1.72851	0.578533	811.29	-0.78884	0.00836174	0.0816395	hypothetical protein
EHI_124850	6072.27	5051.56	5950.9	8101.03	8402.06	7464.14	5691.57	7989.08	1.40367	0.712419	6840.33	-0.48915	0.0083908	0.0817275	40S ribosomal protein S11, putative
EHI_178100	105.015	133.906	95.8436	68.4537	71.6801	41.8627	111.588	60.6655	0.543655	1.8394	86.1269	0.885002	0.00840295	0.0817275	hypothetical protein
EHI_085980	920.061	629.17	546.592	541.652	271.099	193.04	698.608	335.264	0.479903	2.08376	516.936	1.06084	0.0084679	0.0822018	glycogen synthase, putative
EHI_048580	6934.64	7497.12	1363.35	1915.82	681.592	399.927	5265.04	999.115	0.189764	5.2697	3132.08	2.39789	0.00849062	0.0822651	hypothetical protein
EHI_110010	767.56	717.614	255.309	375.582	217.278	119.737	580.161	237.532	0.409425	2.44245	408.847	1.28973	0.00859043	0.0830458	serine/threonine protein kinase, putative
EHI_148910	499.929	582.37	95.0087	226.596	90.3755	67.4888	392.436	128.153	0.326559	3.06223	260.295	1.61651	0.00861593	0.0830458	interaptin, putative
EHI_040260	199.091	208.644	78.1878	101.501	46.7481	65.7846	161.974	71.3444	0.440468	2.27031	116.659	1.18378	0.00862028	0.0830458	HEAT repeat domain containing protein
EHI_135120	308.395	349.612	186.523	194.822	129.913	142.767	281.51	155.834	0.553564	1.80648	218.672	0.853535	0.00871717	0.0838202	hypothetical protein, conserved domain containing
EHI_011180	74.354	52.8928	69.7134	120.461	106.032	106.041	65.6534	110.845	1.68834	0.592298	88.2492	-0.753436	0.00873976	0.0838786	protein kinase domain containing protein
EHI_012260	34.8164	47.2293	55.6664	19.0325	25.1392	21.6181	45.904	21.9299	0.477735	2.09321	33.917	1.06879	0.00874036	#N/A	hypothetical protein
EHI_036550	10.9151	13.4329	14.2211	26.051	35.4424	29.1942	12.8564	30.2292	2.3513	0.425297	21.5428	-1.22866	0.00875967	#N/A	HAD hydrolase, family IA, variant 3
EHI_100320	1719.86	1520.12	1508.75	1276.75	894.248	645.677	1582.91	938.89	0.593141	1.68594	1260.9	0.754408	0.00883462	0.0845237	multidrug resistance protein, putative
EHI_051820	243.931	308.27	234.543	175.866	132.98	181.991	262.248	163.612	0.623884	1.60286	212.93	0.679351	0.00884028	0.0845237	protein with RhoGEF and ArfGAP domains
EHI_182930	732.867	837.574	304.298	422.568	234.804	213.619	624.913	290.33	0.464593	2.15242	457.622	1.10674	0.0088929	0.084867	RhoGAP domain containing protein
EHI_126050	54.6907	68.4982	70.6081	31.8704	28.0524	41.8708	64.599	33.9312	0.525259	1.90382	49.2651	0.923622	0.00892973	#N/A	hypothetical protein
EHI_101280	280.052	191.015	145.461	153.421	75.8305	65.7779	205.509	98.3431	0.478533	2.08972	151.926	1.06734	0.00900379	0.0857641	protein tyrosine kinase domain-containing protein
EHI_196580	103.748	99.3076	145.738	179.845	191.643	195.53	116.265	189.006	1.62565	0.615137	152.635	-0.69728	0.00909279	0.0864496	phosphoribulokinase /uridine kinase family protein
EHI_074750	287.016	286.122	382.147	225.044	165.79	210.453	318.428	200.429	0.629431	1.58874	259.429	0.66973	0.00915855	0.086912	Ras family GTPase
EHI_023220	5309.11	5535.45	6876.38	7547.76	9416.99	9061.49	5906.98	8675.41	1.46867	0.680887	7291.2	-0.554457	0.00920291	0.0871701	hypothetical protein
EHI_187800	416.559	452.086	410.627	354.352	182.987	160.81	426.424	232.716	0.545739	1.83238	329.57	0.876902	0.00927518	0.0876911	hypothetical protein, conserved
EHI_069260	112.56	104.624	169.445	187.939	246.589	221.778	128.877	218.769	1.6975	0.5891	173.823	-0.760116	0.009375	0.0883426	hypothetical protein
EHI_029200	154.029	156.297	154.214	192.776	245.692	319.669	154.847	252.712	1.63201	0.61274	203.78	-0.709657	0.00937889	0.0883426	ribosome biogenesis protein, putative
EHI_000260	153.062	195.963	84.8075	103.947	44.7088	38.494	144.611	62.3834	0.431388	2.3181	103.497	1.2189	0.00944614	0.0888112	RNA recognition motif domain containing protein
EHI_062470	2.1855	6.21449	10.9033	15.3676	24.9735	24.8359	6.43442	21.7257	3.37647	0.296167	14.08	-1.72642	0.00945648	#N/A	hypothetical protein
EHI_042720	15620.9	13811.1	14219.8	18398.8	20820	20770.1	14550.6	19996.3	1.37426	0.727666	17273.4	-0.458685	0.00947824	0.0888997	60S ribosomal protein L35, putative
EHI_146100	24.0467	50.779	5.87445	5.9083	8.32114	5.13543	26.9	6.45496	0.239961	4.16735	16.6775	2.05634	0.00949534	#N/A	hypothetical protein
EHI_035690	9240.58	7904.6	9077.42	5655.81	6967.73	5828.86	8740.87	6150.8	0.703683	1.42109	7445.83	0.507007	0.0094985	0.0888997	galactose-inhibitable lectin 35 kda subunit precursor
EHI_150490	28905.8	19095.8	9158.53	13376.5	5778.95	3422.43	19053.4	7525.95	0.394993	2.53169	13289.7	1.34016	0.00950808	0.0888997	aldehyde-alcohol dehydrogenase 2, putative
EHI_077490	45.7799	15.4557	38.363	52.2077	104.463	74.9369	33.1996	77.2026	2.32541	0.430032	55.2011	-1.21833	0.00954575	0.0890768	hypothetical protein
EHI_183520	425.489	607.128	158.864	252.607	120.524	123.907	397.16	165.679	0.41716	2.39716	281.42	1.26248	0.00956211	0.0890768	hypothetical protein
EHI_118160	4135.61	4534.76	1600.24	2405.49	1085.18	607.099	3423.54	1365.92	0.39898	2.50639	2394.73	1.32592	0.00965243	0.0897535	WD repeat protein
EHI_192050	2098.03	2303.4	1089.44	1092.31	1039.56	1022.6	1830.29	1051.49	0.574494	1.74066	1440.89	0.79937	0.00972714	0.0902828	UDP-glucose 4-epimerase, putative
EHI_197000	87.3527	56.8755	44.3747	24.8532	40.6305	18.0161	62.8676	27.8333	0.442728	2.25872	45.3504	1.17674	0.00976909	#N/A	phosphatidylinositol-3,4,5-trisphosphate3-phosphatase, putative
EHI_134000	142.196	223.139	78.1735	70.823	56.1047	82.8868	147.836	69.9382	0.473079	2.11381	108.887	1.07563	0.00983806	0.0911457	regulator of nonsense transcripts, putative
EHI_112490	8.73393	10.3377	5.85879	0	1.04205	1.71642	8.31015	0.919492	0.110647	9.03776	4.61482	3.07347	0.00984277	#N/A	serine-rich 25 kDa antigen protein, putative
EHI_166900	236.265	262.578	84.0578	109.775	67.5334	88.0136	194.3	88.4408	0.455176	2.19695	141.37	1.13456	0.0100175	0.0926387	nuclear transport receptor, putative
EHI_115350	156.438	197.25	92.4929	103.852	62.3249	54.6706	148.727	73.6157	0.494972	2.02032	111.171	1.01821	0.0100607	0.0927724	chromodomain-helicase-DNA-binding protein, putative
EHI_141900	273.494	359.207	79.0402	152.236	52.9758	37.5856	237.247	80.9325	0.341132	2.93142	159.09	1.55548	0.0101128	0.0927724	chromodomain-helicase-DNA-binding protein, putative
EHI_124890	129.067	133.875	69.7633	72.0064	42.5999	54.6917	110.902	56.4327	0.508853	1.9652	83.6672	0.974493	0.0101185	0.0927724	kinesin, putative
EHI_187110	2205.13	2041.46	543.012	1051.72	435.331	287.113	1596.54	591.388	0.37042	2.69964	1093.96	1.43331	0.0101212	0.0927724	Rho GTPase activating protein, putative
EHI_038690	108.253	103.715	105.834	77.9435	55.0938	31.6401	105.934	54.8924	0.518176	1.92985	80.4132	0.960042	0.0101233	0.0927724	ubiquitin-activating enzyme E1 1, putative
EHI_053110	280.759	238.086	219.606	441.113	310.22	395.91	246.15	382.414	1.55358	0.643674	314.282	-0.636446	0.0101544	0.0928524	hypothetical protein
EHI_184220	851.713	728.953	182.225	377.97	137.238	85.535	587.63	200.248	0.340771	2.93452	393.939	1.55472	0.0101686	0.0928524	hypothetical protein
EHI_174230	21.8697	148.32	8.39999	14.171	12.4736	12.8264	59.5299	13.157	0.221015	4.52458	36.3435	2.17657	0.0102001	#N/A	hypothetical protein
EHI_131140	413.447	472.188	183.23	250.255	123.645	125.623	356.288	166.508	0.46734	2.13977	261.398	1.09889	0.010203	0.092999	hypothetical protein, conserved
EHI_085050	351.107	322.495	520.532	561.425	800.68	615.153	398.045	659.086	1.65581	0.603934	528.565	-0.72624	0.0102348	0.0931217	hypothetical protein, conserved domain containing
EHI_026330	981.852	1006.91	547.555	576.376	477.19	433.631	845.44	495.733	0.58636	1.70544	670.586	0.770131	0.0102754	0.0933246	pumilio family RNA-binding protein
EHI_178510	51.4021	69.5159	29.4107	21.2514	28.0585	14.5312	50.1096	21.2804	0.424677	2.35473	35.695	1.23788	0.0102794	#N/A	hypothetical protein
EHI_194550	15993.5	12110.1	12064.2	9835.19	9445.13	7657.97	13389.2	8979.43	0.670645	1.4911	11184.3	0.576408	0.0103973	0.0942631	hypothetical protein
EHI_054790	535.674	529.735	332.451	339.052	265.168	227.584	465.953	277.268	0.595055	1.68052	371.611	0.749594	0.0104781	0.0946648	tRNA nucleotidyltransferase, putative
EHI_023430	421.11	613.343	437.076	349.405	303.392	293.965	490.51	315.587	0.643387	1.55427	403.048	0.636872	0.010479	0.0946648	glycosyl hydrolase, family 31 protein
EHI_197290	33.8746	45.5714	54.5145	67.3824	95.7341	83.0748	44.6535	82.0638	1.83779	0.544132	63.3586	-0.872988	0.0105294	0.0947556	hypothetical protein
EHI_039610	1256.48	942.255	1110.1	1888.25	2349.07	1261.9	1102.95	1833.07	1.66198	0.601694	1468.01	-0.732673	0.0105459	0.0947556	cysteine proteinase, putative
EHI_150500	108.272	131.767	108.398	74.3805	70.6666	70.9475	116.146	71.9982	0.619895	1.61318	94.072	0.689976	0.0105611	0.0947556	hypothetical protein
EHI_050940	9783.16	9208.81	3579.86	5309.63	2855.53	2030.11	7523.94	3398.43	0.451681	2.21395	5461.18	1.14672	0.010572	0.0947556	2,3-bisphosphoglycerate-independent phosphoglycerate mutase, putative
EHI_093860	780.834	707.533	177.284	348.314	162.129	83.7781	555.217	198.074	0.35675	2.80308	376.645	1.48857	0.0105823	0.0947556	MIT domain protein
EHI_014070	651.782	671.209	890.6	526.612	509.26	431.724	737.863	489.199	0.662993	1.50831	613.531	0.594548	0.0106028	0.094772	hypothetical protein, conserved
EHI_052890	63.428	76.7677	61.3328	36.6034	40.5334	35.9063	67.1762	37.6811	0.560929	1.78276	52.4286	0.833453	0.0106355	#N/A	hypothetical protein
EHI_067830	188.127	206.512	119.348	123.95	81.0465	77.7687	171.329	94.2549	0.55014	1.81772	132.792	0.864425	0.010656	0.0947827	WD domain containing protein
EHI_134960	519.768	509.729	605.923	711.038	818.334	798.983	545.14	776.118	1.42371	0.702393	660.629	-0.50927	0.0106613	0.0947827	Skp1 family protein
EHI_167080	138.325	147.123	206.496	104.528	108.767	75.9225	163.981	96.4058	0.587908	1.70095	130.193	0.772888	0.0107039	0.0947827	acetyltransferase, GNAT family
EHI_183510	680.516	674.942	222.873	346.907	152.673	197.282	526.111	232.287	0.441518	2.26491	379.199	1.17997	0.0107067	0.0947827	nuclear pore protein, putative
EHI_121760	319.467	430.915	117.742	192.336	85.1657	76.0111	289.375	117.838	0.407215	2.45571	203.606	1.29837	0.0107084	0.0947827	DNA-directed RNA polymerase II large subunit, putative
EHI_159750	332.235	361.566	141.781	185.559	122.763	85.6177	278.528	131.313	0.471456	2.12109	204.92	1.08674	0.010716	0.0947827	hypothetical protein
EHI_050910	120.278	104.748	93.2308	74.4028	55.0955	59.8624	106.086	63.1202	0.594992	1.68069	84.603	0.750579	0.0108075	0.0954254	hypothetical protein
EHI_102040	27.3049	30.0052	32.6725	47.3207	67.6898	54.8734	29.9942	56.6279	1.88796	0.529672	43.3111	-0.914794	0.0108095	#N/A	IBR domain containing protein
EHI_118190	188.462	164.685	227.419	256.489	364.88	300.099	193.522	307.156	1.58719	0.630045	250.339	-0.665285	0.0108634	0.0957525	hypothetical protein
EHI_201940	815.346	641.383	301.229	428.986	146.676	87.3158	585.986	220.993	0.377129	2.65161	403.489	1.40883	0.0109005	0.0957651	clathrin heavy chain, putative
EHI_164410	91.8813	62.2723	68.0879	49.5755	32.2079	37.5974	74.0805	39.7936	0.537167	1.86162	56.937	0.899812	0.0109026	0.0957651	hypothetical protein
EHI_002150	382.857	514.836	205.967	239.598	188.038	124.742	367.886	184.126	0.500497	1.99802	276.006	0.999877	0.0109583	0.0960883	hypothetical protein
EHI_119590	1181.45	1160.07	1531.66	1652.19	1966.74	2158.26	1291.06	1925.73	1.49159	0.670427	1608.4	-0.576679	0.0109915	0.0961046	60S ribosomal protein L40, putative
EHI_069200	88.3378	88.7152	119.409	124.484	217.096	174.632	98.8206	172.07	1.74124	0.574304	135.446	-0.798623	0.0109995	0.0961046	hypothetical protein
EHI_140340	428.592	508.096	327.506	303.554	264.077	222.388	421.398	263.34	0.624919	1.60021	342.369	0.679007	0.0110174	0.0961046	hypothetical protein, conserved
EHI_012580	231.97	339.624	111.885	139.212	91.3803	96.4822	227.826	109.025	0.478544	2.08967	168.426	1.0636	0.0110358	0.0961046	hypothetical protein, conserved
EHI_038800	467.016	558.258	332.798	347.081	231.725	196.577	452.691	258.461	0.570944	1.75148	355.576	0.810111	0.0110677	0.0962168	actin binding protein, putative
EHI_087840	189.243	215.904	121.061	114.486	94.537	95.6897	175.403	101.571	0.579072	1.7269	138.487	0.787371	0.0111775	0.0966047	hypothetical protein
EHI_134340	153.075	156.59	63.8276	89.7615	24.9505	27.3683	124.497	47.3601	0.38041	2.62874	85.9288	1.40158	0.0112122	0.0966047	glutamic acid-rich protein precursor, putative
EHI_009860	569.667	657.492	159.575	281.088	162.174	137.692	462.245	193.651	0.418937	2.38699	327.948	1.25598	0.0112168	0.0966047	hypothetical protein
EHI_184560	546.695	1012.13	451.83	414.557	340.992	354.079	670.217	369.876	0.551875	1.81201	520.047	0.857504	0.0112188	0.0966047	hypothetical protein, conserved
EHI_049720	116.944	135.731	119.144	85.0907	64.4976	80.4711	123.94	76.6865	0.61874	1.61619	100.313	0.692852	0.0112261	0.0966047	hypothetical protein
EHI_112790	109.119	55.7652	71.0594	149.266	142.873	126.305	78.648	139.482	1.77349	0.56386	109.065	-0.828514	0.0112265	0.0966047	acetyltransferase, putative
EHI_125730	38.262	32.1359	55.4072	12.9952	23.9175	19.6788	41.935	18.8638	0.449835	2.22304	30.3994	1.15074	0.0112675	#N/A	hypothetical protein
EHI_174970	153.535	92.5506	211.383	247.148	379.773	240.841	152.49	289.254	1.89688	0.527182	220.872	-0.920973	0.0112707	0.0968216	hypothetical protein
EHI_038280	453.947	554.249	227.811	278.558	171.423	190.541	412.002	213.507	0.518219	1.92969	312.755	0.94865	0.0112914	0.0968348	hypothetical protein
EHI_048540	727.413	712.02	582.565	558.292	336.61	274.274	673.999	389.725	0.578228	1.72942	531.862	0.791985	0.0113175	0.0968956	hypothetical protein
EHI_136220	9.83674	5.18094	2.51731	18.9081	24.9656	13.6962	5.84499	19.19	3.28314	0.304586	12.5175	-1.74297	0.0113262	#N/A	hypothetical protein
EHI_138440	129.039	206.427	90.7314	66.126	62.3626	89.7733	142.066	72.754	0.512115	1.95269	107.41	0.959722	0.01137	0.0969822	hypothetical protein
EHI_185590	247.214	323.841	251.358	207.733	158.952	159.776	274.137	175.487	0.640143	1.56215	224.812	0.645527	0.011391	0.0969822	hypothetical protein
EHI_095940	534.471	393.764	421.244	690.131	684.456	612.884	449.826	662.49	1.47277	0.678993	556.158	-0.558819	0.0114021	0.0969822	protein kinase, putative
EHI_037140	1109.25	1132.56	558.281	690.41	426.946	304.981	933.363	474.113	0.507961	1.96865	703.738	0.978	0.011404	0.0969822	receptor protein kinase, putative
EHI_107210	620.746	649.556	473.148	464.5	282.987	181.516	581.15	309.667	0.532853	1.87669	445.409	0.91026	0.0114315	0.0970533	NADP-dependent alcohol dehydrogenase, putative
EHI_098260	159.709	210.717	66.4165	95.6005	29.088	50.4073	145.614	58.3653	0.400822	2.49487	101.99	1.32169	0.0114718	0.097233	hypothetical protein, conserved
EHI_144040	336.508	85.9363	525.668	720.098	1040.84	613.432	316.038	791.457	2.50431	0.399311	553.747	-1.32335	0.0115212	0.0974073	cysteine proteinase, pseudogene
EHI_198610	406.841	344.619	438.492	526.312	661.608	565.044	396.651	584.321	1.47314	0.678823	490.486	-0.558418	0.0115436	0.0974073	hypothetical protein, conserved
EHI_017600	518.264	593.165	166.285	236.217	191.29	164.213	425.905	197.24	0.463108	2.15933	311.572	1.11051	0.0115506	0.0974073	Ser/Thr protein phosphatase, putative
EHI_193350	894.817	714.429	1158.68	1256.9	1607.03	1470.14	922.643	1444.69	1.56581	0.638646	1183.67	-0.646491	0.0115865	0.0974073	3'(2'),5'-bisphosphate nucleotidase, putative
EHI_123250	154.18	180.469	179.755	121.637	108.106	107.744	171.468	112.496	0.656074	1.52422	141.982	0.610987	0.011607	0.0974073	hypothetical protein, conserved
EHI_031370	263.623	265.719	168.975	171.143	127.784	90.5669	232.772	129.831	0.557761	1.79288	181.302	0.845208	0.0116075	0.0974073	hypothetical protein
EHI_048410	390.299	643.844	194.794	204.359	164.285	226.7	409.646	198.448	0.484438	2.06425	304.047	1.04421	0.0116316	0.0974482	serine/threonine protein kinase, putative
EHI_183070	309.557	363.265	247.982	239.61	142.335	166.62	306.935	182.855	0.595746	1.67857	244.895	0.748697	0.0117372	0.098171	protein kinase domain containing protein
EHI_087350	502.917	504.936	176.331	270.501	144.525	109.495	394.728	174.84	0.442939	2.25765	284.784	1.17638	0.0117912	0.0982627	hypothetical protein, conserved
EHI_183470	467.226	310.671	409.61	567.816	653.698	581.585	395.836	601.033	1.51839	0.658593	498.435	-0.602692	0.0118221	0.0982627	hypothetical protein
EHI_053140	38.1706	8.25258	74.3175	113.814	131.51	94.6281	40.2469	113.317	2.81555	0.35517	76.782	-1.48503	0.0118321	0.0982627	hypothetical protein
EHI_009540	321.539	368.337	127.729	181.815	102.88	97.4427	272.535	127.379	0.467386	2.13956	199.957	1.09862	0.01185	0.0982627	hypothetical protein, conserved
EHI_098790	503.393	512.963	195.102	280.466	153.135	137.251	403.819	190.284	0.47121	2.12219	297.052	1.08672	0.0118592	0.0982627	hypothetical protein
EHI_103560	308.215	284.947	363.325	433.71	481.633	472.527	318.829	462.623	1.45101	0.689177	390.726	-0.536118	0.0118829	0.0982627	COP9 signalosome complex subunit 3, putative
EHI_049040	116.89	87.9857	156.737	165.569	239.437	219.386	120.538	208.131	1.72669	0.579143	164.334	-0.785905	0.0118837	0.0982627	hypothetical protein
EHI_065800	323.057	282.208	367.864	398.625	555.378	535.568	324.376	496.524	1.5307	0.653295	410.45	-0.614245	0.0119973	0.0990415	Aha1 domain protein, putative
EHI_029100	171.754	161.954	136.218	119.193	90.3705	70.046	156.642	93.203	0.595006	1.68066	124.923	0.754071	0.0120302	0.0991518	AMP deaminase, putative
EHI_065740	6439.98	5883.1	5397.39	7817.12	8281.84	8003.02	5906.83	8033.99	1.36012	0.735229	6970.41	-0.443824	0.0120655	0.0992815	60S ribosomal protein L30, putative
EHI_028890	79.8582	75.7824	26.065	35.4051	17.6593	19.6482	60.5685	24.2375	0.400166	2.49896	42.403	1.32503	0.0121046	#N/A	recQ family helicase, putative
EHI_069520	255.953	309.28	126.086	167.614	81.0402	75.1964	230.44	107.95	0.468454	2.13468	169.195	1.09681	0.012106	0.0993288	protein kinase domain containing protein
EHI_161650	422.2	585.313	359.741	323.44	285.732	184.586	455.751	264.586	0.580549	1.72251	360.169	0.786166	0.0121114	0.0993288	hypothetical protein
EHI_054830	2081.71	2295.11	809.632	1239.24	571.361	304.143	1728.82	704.915	0.407744	2.45252	1216.87	1.29485	0.0121339	0.0993288	Plasma membrane calcium-transporting ATPase, putative
EHI_115820	82.983	89.9622	113.024	62.7269	59.3852	43.7559	95.323	55.2893	0.580021	1.72408	75.3062	0.795715	0.0121537	0.0993288	hypothetical protein
EHI_180810	17.495	15.5566	12.5987	35.43	25.9885	38.4831	15.2168	33.3005	2.18841	0.456953	24.2586	-1.14046	0.0121641	#N/A	hypothetical protein, conserved
EHI_035460	4704.97	3857.14	5604.48	5913.07	8675.93	7300.21	4722.19	7296.41	1.54513	0.647195	6009.3	-0.627684	0.0121843	0.0993288	40S ribosomal protein S13, putative
EHI_001940	768.062	629.969	976.406	979.593	1510.61	1332.21	791.479	1274.14	1.60982	0.621187	1032.81	-0.686654	0.0121887	0.0993288	hypothetical protein
EHI_078740	681.434	712.977	304.275	430.853	163.124	177.745	566.228	257.241	0.454305	2.20116	411.735	1.13957	0.0122613	0.099761	Rho guanine nucleotide exchange factor, putative
EHI_071210	44.79	109.725	20.9545	30.7482	9.36918	16.2823	58.4898	18.7999	0.321421	3.11118	38.6448	1.64307	0.0123595	#N/A	hypothetical protein
EHI_075540	127.965	133.858	126.901	75.5547	89.3645	84.6131	129.575	83.1774	0.641926	1.55781	106.376	0.637386	0.012375	0.100064	protein kinase, putative
EHI_101630	67.8146	179.538	76.4872	47.2174	37.4049	62.3829	107.947	49.0017	0.453945	2.20291	78.4742	1.13467	0.0124008	0.100064	hypothetical protein, conserved
EHI_068050	169.519	161.861	76.4694	86.1851	68.5866	51.2857	135.95	68.6858	0.505229	1.9793	102.318	0.986723	0.0124082	0.100064	Rho guanine nucleotide exchange factor, putative
EHI_008450	436.215	445.816	225.02	268.148	167.405	163.396	369.017	199.65	0.541031	1.84832	284.333	0.887091	0.0124611	0.100064	hypothetical protein
EHI_098490	54.4419	39.0723	36.6128	60.6041	106.723	76.8375	43.3757	81.3881	1.87635	0.532949	62.3819	-0.914613	0.012474	0.100064	vesicle-associated membrane protein, putative
EHI_013910	1235.98	1201.5	611.969	686.471	582.414	454.743	1016.48	574.543	0.565226	1.7692	795.513	0.823251	0.0124746	0.100064	hypothetical protein
EHI_164740	1235.98	1201.5	611.969	686.471	582.414	454.743	1016.48	574.543	0.565226	1.7692	795.513	0.823251	0.0124746	0.100064	hypothetical protein
EHI_105140	5124.84	4666.31	5952.69	6559.83	8082.5	7849.16	5247.95	7497.16	1.42859	0.699991	6372.55	-0.514564	0.012476	0.100064	40S ribosomal protein S15a, putative
EHI_167270	5124.84	4666.31	5952.69	6559.83	8082.5	7849.16	5247.95	7497.16	1.42859	0.699991	6372.55	-0.514564	0.012476	0.100064	40S ribosomal protein S15a, putative
EHI_111220	143.305	143.256	105.097	92.0552	62.3283	78.5953	130.553	77.6596	0.594853	1.68109	104.106	0.748875	0.0125481	0.100484	tRNA splicing endonuclease, putative
EHI_024470	495.543	384.388	437.509	621.671	665.066	598.48	439.147	628.406	1.43097	0.698827	533.776	-0.517095	0.0127371	0.101837	proteasome subunit beta type 6 precursor, putative
EHI_155180	117.971	144.887	152.511	67.4204	72.8837	105.432	138.456	81.9122	0.591611	1.6903	110.184	0.752161	0.0128384	0.102485	hypothetical protein
EHI_081930	789.747	963.16	403.49	522.897	317.919	205.074	718.799	348.63	0.485017	2.06178	533.715	1.04499	0.0128922	0.102753	ATPase, AAA family protein
EHI_174890	547.65	535.854	712.608	862.514	967.218	806.98	598.704	878.904	1.46801	0.681194	738.804	-0.552719	0.0129425	0.102992	PCI domain containing protein
EHI_051740	214.185	187.482	179.497	148.94	116.537	109.613	193.721	125.03	0.645413	1.5494	159.376	0.634522	0.0130602	0.103766	hypothetical protein
EHI_194310	357.52	325.587	474.448	284.662	244.328	215.552	385.852	248.181	0.643203	1.55472	317.016	0.63976	0.0131029	0.103943	amino acid transporter, putative
EHI_006950	275.521	357.735	348.494	237.413	213.135	213.839	327.25	221.462	0.676737	1.47768	274.356	0.565137	0.0131642	0.104266	hypothetical protein, conserved
EHI_095070	243.585	318.746	191.892	178.607	135.357	145.722	251.408	153.229	0.609484	1.64073	202.318	0.714513	0.013203	0.104411	hypothetical protein
EHI_182890	193.457	206.203	335.644	339.162	461.86	430.57	245.101	410.531	1.67495	0.597034	327.816	-0.742182	0.0132558	0.104665	COP9 signalosome complex subunit 1, putative
EHI_103830	493.192	575.719	384.772	380.222	276.472	235.118	484.561	297.271	0.613485	1.63003	390.916	0.706315	0.0133067	0.104904	tRNA (cytosine-5-)-methyltransferase, putative
EHI_111060	459.327	421.225	217.628	282.181	130.945	128.224	366.06	180.45	0.492952	2.0286	273.255	1.02231	0.0133506	0.105087	DNA ligase, putative
EHI_081760	124.711	144.301	60.5395	67.2685	36.3567	56.3803	109.851	53.3352	0.485524	2.05963	81.5929	1.04064	0.0133877	0.105215	cytosolic regulator pianissimo, putative
EHI_074170	480.005	481.189	351.902	347.228	250.54	194.993	437.699	264.254	0.603735	1.65636	350.976	0.72989	0.0134257	0.105268	hypothetical protein
EHI_159880	169.51	163.917	224.338	349.492	288.92	244.492	185.922	294.301	1.58293	0.63174	240.112	-0.658431	0.0134367	0.105268	inositol polyphosphate 5-phosphatase, putative
EHI_200800	588.852	390.456	486.445	324.559	345.46	294.621	488.585	321.547	0.658119	1.51948	405.066	0.603848	0.0134615	0.105268	hypothetical protein
EHI_068450	119.217	113.108	74.7983	75.5531	45.7204	44.4419	102.375	55.2385	0.539572	1.85332	78.8065	0.894581	0.0134773	0.105268	hypothetical protein
EHI_069130	1141.16	887.759	1324.51	1424.35	1976.82	1741.53	1117.81	1714.24	1.53357	0.652075	1416.02	-0.616723	0.0135176	0.10542	hypothetical protein
EHI_163490	110.177	152.745	174.611	178.96	296.309	269.114	145.845	248.128	1.70132	0.58778	196.986	-0.765726	0.013543	0.105457	hypothetical protein
EHI_167730	162.672	133.362	189.163	211.886	275.095	270.325	161.732	252.435	1.56082	0.640688	207.084	-0.64173	0.0135953	0.105531	biotin--acetyl-CoA-carboxylase ligase, putative
EHI_030750	8424.44	6028.25	3305.15	4450.46	2351.83	1586.4	5919.28	2796.23	0.472393	2.11688	4357.75	1.08208	0.0136069	0.105531	hypothetical protein
EHI_110620	309.422	416.936	274.125	203.024	179.799	244.854	333.494	209.226	0.627375	1.59394	271.36	0.670233	0.0136171	0.105531	zinc finger domain containing protein
EHI_114220	284.48	299.095	237.209	224.168	142.271	133.208	273.595	166.549	0.608742	1.64273	220.072	0.719227	0.0136356	0.105531	hypothetical protein, conserved
EHI_120330	98.4624	139.128	119.414	89.683	46.7399	64.0595	119.002	66.8275	0.561568	1.78073	92.9145	0.83755	0.0136942	0.105723	separin, putative
EHI_120860	141.1	130.765	84.8948	90.8919	46.7552	48.7086	118.92	62.1186	0.522357	1.9144	90.5192	0.941662	0.0137021	0.105723	hypothetical protein
EHI_096630	63.4048	77.7459	60.4423	46.0749	31.1974	35.0807	67.1977	37.451	0.557326	1.79428	52.3243	0.847938	0.0137054	#N/A	hypothetical protein
EHI_012490	465.9	551.976	167.221	266.823	134.058	137.619	395.032	179.5	0.454394	2.20073	287.266	1.13892	0.0137479	0.105898	ARF GTPase activating protein, putative
EHI_079290	6.555	13.4584	20.1189	28.3805	37.4734	32.5604	13.3774	32.8048	2.45225	0.407789	23.0911	-1.27408	0.013765	#N/A	EF-hand calcium-binding domain containing protein
EHI_177370	289.785	405.578	452.798	510.129	582.068	734.462	382.72	608.886	1.59094	0.628558	495.803	-0.669629	0.0137798	0.105898	hypothetical protein, conserved
EHI_154150	13.1132	11.3936	5.03246	29.5523	21.8513	23.9787	9.84641	25.1274	2.55194	0.391859	17.4869	-1.37159	0.0137823	#N/A	suppressor protein SRP40, putative
EHI_049590	118.117	121.397	67.2266	75.559	41.5673	28.2068	102.247	48.4444	0.473798	2.1106	75.3456	1.0857	0.0137874	0.105898	adaptor protein (AP) family protein
EHI_179330	545.054	425.325	543.813	665.95	837.155	713.21	504.731	738.772	1.46369	0.683203	621.751	-0.549467	0.0138098	0.10591	protein phosphatase family protein
EHI_092650	533.501	640.692	676.694	444.176	403.455	450.009	616.962	432.547	0.701091	1.42635	524.755	0.512869	0.013853	0.106081	Rho GTPase activating protein, putative
EHI_165220	306.267	471.18	163.91	201.847	140.263	133.304	313.785	158.472	0.505032	1.98007	236.129	0.986058	0.0138803	0.106129	hypothetical protein
EHI_160880	155.254	184.569	151.992	105.124	115.406	101.788	163.938	107.439	0.655364	1.52587	135.689	0.609514	0.0139468	0.106129	hypothetical protein
EHI_155410	14246.8	15865.1	14527.5	18893.5	19990.3	20723.6	14879.8	19869.1	1.33531	0.748891	17374.5	-0.417192	0.0139545	0.106129	40S ribosomal protein S11, putative
EHI_004550	1602.47	661.241	1969.87	2592.34	3106.63	2406.49	1411.2	2701.82	1.91456	0.522313	2056.51	-0.93676	0.013957	0.106129	hypothetical protein
EHI_131930	278.857	269.709	119.298	142.877	115.369	88.0614	222.621	115.436	0.518531	1.92853	169.029	0.948269	0.0139728	0.106129	Rho GTPase activating protein, putative
EHI_062800	144.377	197.172	122.71	119.227	69.6167	70.077	154.753	86.307	0.557708	1.79305	120.53	0.846604	0.0140116	0.106129	Rho guanine nucleotide exchange factor, putative
EHI_008710	226.421	252.201	64.725	123.939	41.5588	29.9073	181.116	65.1351	0.359633	2.78062	123.125	1.48027	0.0140307	0.106129	TPR repeat protein
EHI_175450	275.684	338.45	205.173	214.779	133.996	102.504	273.102	150.426	0.550806	1.81552	211.764	0.863602	0.0140308	0.106129	P-glycoprotein-5
EHI_022900	6.37207	2.97324	4.78073	13.4005	15.0982	16.3367	4.70868	14.9451	3.17396	0.315064	9.82691	-1.67497	0.0140646	#N/A	hypothetical protein
EHI_167480	97.8761	68.7302	89.6462	114.263	160.37	145.421	85.4175	140.018	1.63922	0.610046	112.718	-0.714811	0.0140659	0.106129	hypothetical protein, conserved domain containing
EHI_004460	63.3329	46.5379	46.8902	88.7566	82.2983	90.9313	52.2537	87.3287	1.67125	0.598356	69.7912	-0.7457	0.0140682	0.106129	hypothetical protein
EHI_045170	178.337	196.258	119.43	132.152	61.2753	50.3865	164.675	81.2714	0.493525	2.02624	122.973	1.02471	0.0141077	0.106268	U5 snRNP-specific 200kd protein, putative
EHI_013870	179.155	222.542	184.387	101.71	120.764	148.265	195.361	123.579	0.63257	1.58085	159.47	0.655863	0.0141935	0.10668	dimethyladenosine transferase, putative
EHI_062780	174.964	247.91	171.374	142.884	97.7044	122.268	198.083	120.952	0.610614	1.6377	159.517	0.712296	0.0142044	0.10668	protein kinase domain containing protein
EHI_072500	24.0556	22.8163	1.67983	4.724	1.03954	2.56554	16.1839	2.77636	0.17155	5.82919	9.48014	2.55372	0.0142548	#N/A	hypothetical protein
EHI_080580	93.36	70.5475	103.388	114.528	158.68	174.645	89.0986	149.284	1.67549	0.596839	119.191	-0.745493	0.0142638	0.106968	hypothetical protein
EHI_130990	247.496	202.069	260.37	298.889	365.459	408.874	236.645	357.741	1.51172	0.6615	297.193	-0.59696	0.0143565	0.107449	nuclear movement protein, putative
EHI_130920	266.975	328.178	223.754	206.469	150.577	161.385	272.969	172.81	0.633076	1.57959	222.89	0.660409	0.0143725	0.107449	hypothetical protein, conserved
EHI_197510	821.281	908.32	1152.6	538.322	710.289	671.435	960.732	640.015	0.666174	1.50111	800.374	0.586044	0.0143914	0.107449	EF-hand calcium-binding domain containing protein
EHI_010260	281.819	556.772	191.344	131.461	117.944	236.21	343.312	161.872	0.4715	2.12089	252.592	1.08162	0.0144435	0.107476	hypothetical protein
EHI_152860	141.092	129.712	57.9899	77.914	36.3684	35.0406	109.598	49.7743	0.454154	2.20189	79.6861	1.14356	0.0144606	0.107476	hypothetical protein
EHI_151930	745.065	808.494	1029.35	1681.62	1606.22	949.452	860.97	1412.43	1.64051	0.609566	1136.7	-0.713238	0.0144896	0.107476	hypothetical protein, conserved
EHI_044190	154.252	220.097	102.587	93.2282	87.2527	86.274	158.979	88.9183	0.55931	1.78792	123.948	0.836489	0.0144919	0.107476	protein kinase with WD repeats
EHI_175030	617.811	745.727	282.231	389.712	230.767	206.939	548.59	275.806	0.502754	1.98904	412.198	0.99283	0.0145009	0.107476	DEAD/DEAH box helicase, putative
EHI_178580	1178.24	1344.5	520.519	745.809	329.267	413.418	1014.42	496.165	0.489111	2.04452	755.293	1.03214	0.0145237	0.107488	ATP-binding cassette protein, putative
EHI_148680	270.2	397.583	264.002	234.86	172.443	167.444	310.595	191.582	0.616823	1.62121	251.089	0.698772	0.0146268	0.108093	hypothetical protein, conserved
EHI_158080	251.462	272.695	160.383	166.549	128.926	101.793	228.18	132.422	0.580342	1.72312	180.301	0.786923	0.0147007	0.108419	protein kinase, putative
EHI_017010	134.466	132.694	109.139	87.4203	77.9898	73.5791	125.433	79.6631	0.635104	1.57455	102.548	0.655697	0.0147136	0.108419	hypothetical protein
EHI_151220	152.024	131.778	133.619	246.739	256.67	164.104	139.141	222.505	1.59913	0.625339	180.823	-0.675512	0.0147616	0.108615	hypothetical protein
EHI_182760	92.9135	100.535	93.1652	55.5328	63.4424	59.9047	95.5378	59.6266	0.624115	1.60227	77.5822	0.678402	0.0148113	0.108823	hypothetical protein
EHI_170350	85.2339	77.6803	37.7417	34.2817	23.9331	37.6825	66.8853	31.9658	0.47792	2.0924	49.4255	1.05683	0.0148625	#N/A	hypothetical protein, conserved
EHI_067570	93.9836	158.495	93.9526	63.827	62.4261	71.0694	115.477	65.7742	0.569586	1.75566	90.6257	0.808848	0.0148628	0.109044	tRNA-specific adenosine deaminase, putative
EHI_133960	71.1132	92.4099	57.1867	46.0202	39.468	37.5799	73.5699	41.0227	0.557602	1.7934	57.2963	0.843367	0.0149137	0.109101	hypothetical protein
EHI_056100	308.859	249.997	308.599	381.359	421.217	450.915	289.152	417.83	1.44502	0.692032	353.491	-0.531552	0.0149224	0.109101	Rab family GTPase
EHI_186720	3344.56	2884.63	3151.51	4032.48	4325.99	4236.38	3126.9	4198.29	1.34264	0.744804	3662.59	-0.425124	0.0149451	0.109101	40S ribosomal protein S12, putative
EHI_179880	179.343	196.057	101.654	98.0071	81.0705	93.1918	159.018	90.7565	0.570731	1.75214	124.887	0.806385	0.0149566	0.109101	hypothetical protein
EHI_174540	5.46997	10.3821	5.04531	1.18009	1.03871	0	6.96578	0.739602	0.106177	9.41828	3.85269	3.33036	0.0151187	#N/A	hypothetical protein
EHI_052850	381.693	408.806	173.949	232.58	131.976	129.068	321.483	164.541	0.51182	1.95381	243.012	0.967424	0.0152247	0.110898	hypothetical protein
EHI_127410	348.781	396.114	180.551	211.422	143.473	157.379	308.482	170.758	0.553543	1.80654	239.62	0.853134	0.0152886	0.111117	protein kinase domain containing protein
EHI_152940	564.454	726.619	148.809	292.7	150.633	161.472	479.961	201.601	0.420037	2.38074	340.781	1.25188	0.0152985	0.111117	hypothetical protein
EHI_180820	0	0	0	4.73394	0	12.0108	0	5.58156	#DIV/0!	#DIV/0!	2.79078	-4.9599	0.0153168	#N/A	protein kinase, putative
EHI_023500	2636.3	1832.12	2689.88	3241.73	3769.03	3564.97	2386.1	3525.24	1.47741	0.67686	2955.67	-0.563021	0.0153703	0.111479	calmodulin, putative
EHI_155520	364.189	611.114	325.197	321.134	217.195	206.003	433.5	248.11	0.572343	1.74721	340.805	0.806228	0.0155255	0.112218	glutamine synthetase, putative
EHI_137680	193.623	211.762	71.4635	112.121	50.9027	44.425	158.95	69.1496	0.435041	2.29863	114.05	1.20454	0.0155296	0.112218	protein with RhoGEF and ArfGAP domains
EHI_086080	377.809	321.621	363.39	476.927	561.513	470.968	354.273	503.136	1.42019	0.70413	428.705	-0.50589	0.0155385	0.112218	proteasome subunit alpha type 1, putative
EHI_169280	612.28	463.866	572.075	755.579	807.991	772.086	549.407	778.552	1.41708	0.705678	663.979	-0.502927	0.0155886	0.112419	Rab family GTPase
EHI_148930	182.656	152.544	50.4271	88.5373	33.2506	29.912	128.542	50.5666	0.393385	2.54204	89.5545	1.35101	0.0156897	0.112988	helicase, putative
EHI_048210	185.481	145.576	193.071	250.002	269.106	256.11	174.709	258.406	1.47907	0.676103	216.558	-0.563632	0.0158749	0.11416	splicing factor, arginine/serine-rich, putative
EHI_166800	479.97	554.314	430.866	632.959	808.438	680.951	488.384	707.449	1.44855	0.690344	597.917	-0.535371	0.0159232	0.114345	ubiquitin, putative
EHI_151730	43.7215	77.724	67.1376	30.7228	24.9631	41.0828	62.8611	32.2563	0.513136	1.9488	47.5587	0.957636	0.0159626	#N/A	protein kinase, putative
EHI_006030	403.205	551.999	233.976	257.721	214.372	196.139	396.393	222.744	0.561927	1.77959	309.569	0.831471	0.0159868	0.11464	deoxyhypusine synthase, putative
EHI_171760	360.94	382.926	131.955	184.154	134.039	117.936	291.94	145.376	0.497966	2.00817	218.658	1.00615	0.0160957	0.115051	hypothetical protein
EHI_118170	1881.42	2099.83	899.628	1091.35	904.465	733.344	1626.96	909.719	0.559153	1.78842	1268.34	0.838742	0.0161113	0.115051	ribosomal protein S4, putative
EHI_178450	199.025	306.01	127.696	146.422	96.6622	90.6285	210.91	111.238	0.527416	1.89603	161.074	0.924482	0.0161121	0.115051	hypothetical protein
EHI_187280	730.601	806.256	141.187	370.692	125.735	84.6139	559.348	193.68	0.346261	2.888	376.514	1.53155	0.0161452	0.115125	transcription initiation factor SPT5, putative
EHI_083560	333.266	340.504	309.705	400.322	487.397	516.869	327.825	468.196	1.42819	0.700188	398.011	-0.515944	0.0162571	0.115761	ubiquitin-conjugating enzyme family protein
EHI_106280	336.916	414.156	233.712	264.382	147.521	121.323	328.261	177.742	0.541464	1.84685	253.002	0.887643	0.0163353	0.116154	RecF/RecN/SMC domain containing protein
EHI_127040	382.815	410.944	121.868	225.472	67.5393	51.2766	305.209	114.763	0.376013	2.65948	209.986	1.41426	0.0164013	0.116387	Ras guanine nucleotide exchange factor, putative
EHI_095460	48.1033	19.6982	2.5188	3.54388	6.23885	5.13301	23.4401	4.97191	0.212111	4.7145	14.206	2.22182	0.0164065	#N/A	hypothetical protein
EHI_048700	465.487	383.42	397.942	502.989	678.864	635.449	415.616	605.768	1.45752	0.686099	510.692	-0.544699	0.0164327	0.116387	ubiquitin-conjugating enzyme family protein
EHI_027010	7.64327	2.06815	2.51171	0	0	0	4.07437	0	0	#DIV/0!	2.03719	4.43271	0.016434	#N/A	hypothetical protein
EHI_078520	7.64327	2.06815	2.51171	0	0	0	4.07437	0	0	#DIV/0!	2.03719	4.43271	0.016434	#N/A	hypothetical protein
EHI_196540	59.0504	84.02	76.4464	105.096	118.492	129.963	73.1723	117.85	1.61059	0.620891	95.5113	-0.687969	0.0164368	0.116387	IBR domain containing protein
EHI_055650	59.0262	40.4196	58.7503	30.7211	32.2422	16.2606	52.7321	26.408	0.500795	1.99682	39.57	1.01174	0.0164629	#N/A	alpha-amylase family protein
EHI_019290	17.4905	25.9138	3.3577	5.90728	1.03996	2.56704	15.5873	3.17142	0.203461	4.91494	9.37939	2.31707	0.0164863	#N/A	hypothetical protein
EHI_055710	202.377	224.225	103.415	134.543	66.4837	60.6553	176.672	87.2272	0.493723	2.02543	131.95	1.02178	0.0165261	0.116856	protein kinase, putative
EHI_090040	255.987	310.403	218.615	217.148	112.187	126.429	261.668	151.921	0.580586	1.7224	206.795	0.787312	0.0166423	0.117364	helicase, putative
EHI_145850	64.4965	92.2542	77.228	30.7176	60.317	31.6598	77.9929	40.8981	0.524383	1.907	59.4455	0.932686	0.0166441	0.117364	hypothetical protein
EHI_054540	40.3816	48.555	8.36345	10.6588	11.4685	9.44735	32.4333	10.5249	0.324508	3.08159	21.4791	1.61819	0.0166461	#N/A	hypothetical protein
EHI_169260	106.057	160.73	62.1447	70.8667	44.7046	48.7523	109.644	54.7746	0.499568	2.00173	82.2092	1.00231	0.0166776	0.117437	hypothetical protein, conserved
EHI_139430	33.9018	34.2356	42.0105	20.0723	13.5107	20.517	36.716	18.0334	0.491159	2.036	27.3747	1.02727	0.0167326	#N/A	leucine rich repeat protein, BspA family
EHI_174190	140.007	135.955	59.679	72.0048	52.9889	44.4356	111.88	56.4764	0.504794	1.98101	84.1783	0.987586	0.0167546	0.117816	hypothetical protein
EHI_177420	394.648	471.677	174.619	249.27	146.623	82.9923	346.981	159.629	0.46005	2.17368	253.305	1.12236	0.0167861	0.117874	hypothetical protein
EHI_200670	162.856	201.03	83.0754	101.628	71.7734	53.07	148.987	75.4904	0.506691	1.97359	112.239	0.98358	0.0168256	0.117909	hypothetical protein, conserved
EHI_009990	166.209	128.611	77.2786	79.1226	45.7371	70.9739	124.033	65.2779	0.526295	1.90007	94.6553	0.923386	0.0168411	0.117909	hypothetical protein
EHI_042260	186.858	362.504	164.384	108.757	138.397	143.88	237.915	130.345	0.547862	1.82528	184.13	0.865422	0.0168647	0.117909	NADP-dependent alcohol dehydrogenase, putative
EHI_189490	10286.9	9871.29	2592.95	5336.82	2365.89	1601.48	7583.73	3101.4	0.408954	2.44526	5342.56	1.29009	0.016884	0.117909	elongation factor 2
EHI_194980	196.777	304.776	88.9884	134.677	68.6322	63.3137	196.847	88.8742	0.451488	2.2149	142.861	1.14963	0.0169088	0.11792	hypothetical protein
EHI_030430	195.569	207.078	62.8799	82.7691	45.7966	83.1033	155.176	70.5563	0.454686	2.19932	112.866	1.1341	0.0170363	0.118647	RNA recognition motif domain containing protein
EHI_136470	378.04	410.041	195.361	217.554	180.055	169.622	327.814	189.077	0.576781	1.73376	258.445	0.793512	0.0171236	0.119091	hypothetical protein
EHI_006990	44.8152	47.6721	35.2483	28.359	13.5214	20.5408	42.5785	20.807	0.488674	2.04635	31.6928	1.03756	0.0171368	#N/A	hypothetical protein
EHI_174240	8.6883	15.3496	1.65574	1.19228	1.05019	0.868033	8.56456	1.03684	0.121061	8.26027	4.8007	3.04867	0.017145	#N/A	hypothetical protein
EHI_061010	44.838	62.2469	61.3358	102.722	96.6532	81.2127	56.1402	93.5294	1.666	0.600241	74.8348	-0.729741	0.0171875	0.119372	cullin family protein
EHI_106250	32.7943	40.4245	43.6489	53.1665	74.8783	78.7249	38.9559	68.9232	1.76926	0.565207	53.9396	-0.823709	0.0172342	0.119533	hypothetical protein
EHI_017730	21.7563	21.5539	21.5939	30.9356	55.5304	42.3874	21.6347	42.9511	1.98529	0.503705	32.2929	-0.992956	0.0172606	#N/A	hypothetical protein
EHI_125160	37.1663	23.8394	68.8286	73.2533	91.52	100.121	43.2781	88.298	2.04025	0.490137	65.7881	-1.02079	0.0173154	0.119932	guanine nucleotide exchange factor, putative
EHI_086250	201.229	201.275	127.72	142.862	76.9039	63.2568	176.742	94.3408	0.533778	1.87344	135.541	0.910342	0.0174022	0.120369	oxysterol-binding protein, putative
EHI_061980	5113.32	2633.76	2731.88	5513.98	7407.43	5003.52	3492.99	5974.98	1.71056	0.584603	4733.98	-0.774577	0.0174483	0.120524	peroxiredoxin
EHI_178060	113.732	92.3264	32.7659	49.5927	30.1408	19.6635	79.608	33.1323	0.416193	2.40273	56.3702	1.27022	0.0175272	0.120904	hypothetical protein
EHI_095310	54.2791	20.4485	9.92527	3.57899	5.25431	13.9021	28.2176	7.57846	0.268572	3.7234	17.898	1.85974	0.0175704	#N/A	hypothetical protein
EHI_195130	212.062	228.019	302.16	378.094	427.454	324.339	247.413	376.629	1.52227	0.656916	312.021	-0.603349	0.0175837	0.121129	transporter, auxin efflux carrier (AEC) family
EHI_079270	34.9203	33.0501	35.9525	59.2273	80.2938	48.969	34.6409	62.83	1.81375	0.551344	48.7355	-0.855005	0.0176127	#N/A	hypothetical protein
EHI_035980	640.963	749.299	299.231	420.229	242.089	195.69	563.164	286.003	0.50785	1.96909	424.584	0.97852	0.0176988	0.121757	hypothetical protein
EHI_060350	286.667	328.171	166.549	205.292	113.194	85.3908	260.462	134.626	0.516872	1.93471	197.544	0.955148	0.0179197	0.12311	splicing factor Prp8, putative
EHI_008120	521.195	365.553	363.93	777.937	753.47	479.686	416.893	670.364	1.608	0.62189	543.628	-0.685115	0.018074	0.123645	hypothetical protein
EHI_108470	73.2872	106.904	79.8584	57.8369	52.9861	41.8687	86.6831	50.8972	0.587164	1.7031	68.7902	0.773715	0.0180793	0.123645	hypothetical protein
EHI_038550	14.212	15.5505	19.3098	3.544	5.19922	7.69991	16.3575	5.48104	0.335079	2.98437	10.9192	1.55373	0.0180854	#N/A	hypothetical protein
EHI_023370	293.032	309.039	262.875	233.848	169.453	177.889	288.315	193.73	0.671938	1.48823	241.023	0.575375	0.0180897	0.123645	hypothetical protein
EHI_181530	515.152	509.514	196.664	296.307	170.41	114.521	407.11	193.746	0.475906	2.10126	300.428	1.07281	0.018095	0.123645	hypothetical protein
EHI_194380	43.6151	54.6492	57.5893	16.6032	28.1901	34.426	51.9512	26.4064	0.508293	1.96737	39.1788	0.963896	0.0181032	#N/A	hypothetical protein
EHI_059690	237.358	238.706	89.1005	140.466	46.7541	23.0717	188.388	70.0973	0.37209	2.68752	129.243	1.43192	0.0181479	0.123785	hypothetical protein, conserved
EHI_038930	155.371	181.743	79.0703	100.285	59.1927	52.0875	138.728	70.5218	0.508346	1.96716	104.625	0.979243	0.0181642	0.123785	hypothetical protein, conserved domain containing
EHI_020270	1486.56	1405.37	706.148	989.101	380.242	282.815	1199.36	550.719	0.459178	2.17781	875.039	1.12372	0.0182007	0.123809	ubiquitin-activating enzyme, putative
EHI_159900	88.3885	96.044	86.9472	125.569	128.269	164.963	90.4599	139.6	1.54323	0.647992	115.03	-0.629933	0.0182165	0.123809	hypothetical protein
EHI_091670	14.1963	13.4461	2.51236	1.1833	3.12492	0	10.0516	1.43608	0.14287	6.99935	5.74383	2.84106	0.018297	#N/A	hypothetical protein
EHI_153190	464.083	365.072	447.143	533.714	704.21	612.483	425.433	616.803	1.44982	0.689739	521.118	-0.536102	0.0182995	0.124207	proteasome subunit alpha type 6, putative
EHI_095130	413.504	373.706	258.956	285.61	171.404	146.087	348.722	201.034	0.576487	1.73465	274.878	0.796759	0.0183298	0.124246	phosphatidylinositol 3-kinase, putative
EHI_133950	751.142	1350.13	661.754	641.346	435.612	531.146	921.008	536.034	0.582008	1.71819	728.521	0.78092	0.0183937	0.124386	heat shock protein 70, putative
EHI_064570	7103.5	6672.83	6769.83	8227.57	9561.9	9661.67	6848.72	9150.38	1.33607	0.748463	7999.55	-0.418068	0.0183995	0.124386	40S ribosomal protein S15, putative
EHI_074060	477.85	567.343	229.317	278.7	209.974	218.907	424.837	235.86	0.555179	1.80122	330.348	0.848614	0.0184544	0.124592	Rap/Ran GTPase-activating protein, putative
EHI_014320	148.616	97.3634	215.557	245.875	274.702	268.047	153.845	262.875	1.70869	0.585242	208.36	-0.769951	0.0184911	0.124625	adenosine deaminase, putative
EHI_029050	1325.35	2051.75	1110.57	876.193	1016.54	937.956	1495.89	943.563	0.63077	1.58536	1219.73	0.664485	0.0185085	0.124625	long-chain-fatty-acid--CoA ligase, putative
EHI_049180	8.74403	14.5075	23.4965	28.3609	39.5269	38.5179	15.5827	35.4686	2.27616	0.439337	25.5256	-1.17055	0.0185094	#N/A	hypothetical protein
EHI_085480	8.74403	14.5075	23.4965	28.3609	39.5269	38.5179	15.5827	35.4686	2.27616	0.439337	25.5256	-1.17055	0.0185094	#N/A	hypothetical protein
EHI_111560	82.0214	122.421	57.1357	53.1317	46.7671	40.1782	87.1927	46.6923	0.535508	1.86739	66.9425	0.901636	0.01863	0.125141	hypothetical protein
EHI_144490	50.3022	104.765	30.2424	36.6065	20.7882	20.5205	61.77	25.9717	0.420459	2.37835	43.8709	1.25454	0.0186318	#N/A	hypothetical protein, conserved
EHI_178970	241.611	231.199	141.895	161.835	97.7408	65.8726	204.902	108.483	0.52944	1.88879	156.692	0.921527	0.0186344	0.125141	hypothetical protein
EHI_009480	48.0636	119.022	12.5705	15.3758	19.7817	23.142	59.8855	19.4332	0.324506	3.08161	39.6594	1.61559	0.0186643	#N/A	immediate-early protein, putative
EHI_140990	57.9719	96.5191	67.245	51.9374	36.3646	33.3262	73.912	40.5427	0.548527	1.82306	57.2273	0.874105	0.0187358	0.125656	leucine rich repeat / protein phosphatase 2C domain containing protein
EHI_143570	68.7211	71.205	85.2075	110.228	114.776	124.683	75.0445	116.563	1.55325	0.643812	95.8036	-0.633223	0.0188546	0.125979	hypothetical protein, conserved
EHI_075710	102.574	50.6038	189.779	203.754	286.781	217.373	114.319	235.969	2.06413	0.484466	175.144	-1.04162	0.0188654	0.125979	hypothetical protein
EHI_151830	103.935	101.756	53.8232	67.2599	24.927	27.3306	86.5046	39.8392	0.460544	2.17135	63.1719	1.12643	0.0188697	0.125979	Rho guanine nucleotide exchange factor, putative
EHI_067870	224.255	236.681	158.065	140.444	137.123	121.311	206.333	132.96	0.644392	1.55185	169.647	0.633268	0.0188854	0.125979	hypothetical protein, conserved
EHI_103610	382.728	437.72	243.612	256.251	203.729	195.806	354.687	218.595	0.616306	1.62257	286.641	0.698327	0.0189081	0.125979	protein kinase, putative
EHI_045130	121.335	149.25	97.3639	74.4365	87.3621	59.0477	122.65	73.6154	0.600208	1.66609	98.1326	0.737583	0.018969	0.12622	hypothetical protein
EHI_125360	45.9079	50.7804	26.0162	17.7245	15.6018	23.9646	40.9015	19.097	0.466901	2.14178	29.9992	1.08332	0.019053	#N/A	protein kinase domain containing protein
EHI_151250	300.897	237.83	110.197	161.633	71.6529	76.8481	216.308	103.378	0.47792	2.0924	159.843	1.06724	0.0190757	0.126664	hypothetical protein, conserved
EHI_022940	556.817	629.093	295.12	398.899	177.633	111.056	493.677	229.196	0.464263	2.15395	361.436	1.10904	0.0190857	0.126664	DNA-directed RNA polymerase subunit, putative
EHI_134630	317.161	360.029	186.547	218.418	149.646	118.815	287.913	162.293	0.563688	1.77403	225.103	0.828798	0.019185	0.126993	DnaJ domain containing protein
EHI_140300	481.095	628.441	340.978	351.956	280.691	265.982	483.505	299.543	0.619525	1.61414	391.524	0.690983	0.0192243	0.126993	hypothetical protein, conserved
EHI_006130	471.467	447.38	216.062	285.623	176.607	139.262	378.303	200.497	0.529991	1.88682	289.4	0.917314	0.0192297	0.126993	phosphatidylinositol 3-kinase, putative
EHI_064700	475.662	681.429	346.072	354.281	269.226	289.027	501.054	304.178	0.607076	1.64724	402.616	0.719965	0.0192354	0.126993	autophagy protein apg7, putative
EHI_013100	49.0701	39.1874	43.4066	5.92915	1.04398	29.258	43.888	12.077	0.275178	3.63401	27.9825	1.83366	0.0192549	#N/A	AP-2 complex subunit beta-1, putative
EHI_196700	49.2284	4.1526	4.20418	2.36028	5.19378	2.56271	19.1951	3.37226	0.175683	5.69205	11.2837	2.50114	0.0192959	#N/A	DNA polymerase, putative
EHI_166690	7.64834	24.8519	0.838493	2.36465	1.04075	0.856639	11.1129	1.42068	0.127841	7.82225	6.2668	2.99762	0.0193288	#N/A	hypothetical protein
EHI_138760	264.645	244.821	133.585	155.862	106.012	103.447	214.35	121.774	0.568107	1.76023	168.062	0.816432	0.0193703	0.127488	hypothetical protein
EHI_098430	404.576	469.819	477.922	376.733	275.474	255.693	450.772	302.633	0.671366	1.4895	376.703	0.577518	0.0193784	0.127488	hypothetical protein, conserved
EHI_141120	160.795	217.961	96.6719	115.673	73.7643	60.6661	158.476	83.3678	0.526059	1.90093	120.922	0.929758	0.0193978	0.127488	helicase, putative
EHI_188990	136.75	197.263	75.6812	94.4063	40.5093	64.0627	136.565	66.3261	0.485675	2.05899	101.445	1.04291	0.0194108	0.127488	hypothetical protein
EHI_153650	16.3443	28.8307	20.8345	42.7365	48.0777	37.9277	22.0032	42.914	1.95035	0.512727	32.4586	-0.960955	0.0195121	#N/A	protein tyrosine phosphatase, putative
EHI_106290	166.065	220.523	295.095	321.633	369.514	384.703	227.228	358.616	1.57823	0.633623	292.922	-0.656246	0.0196152	0.128057	hypothetical protein
EHI_189430	283.234	401.46	262.965	257.411	155.902	157.31	315.886	190.208	0.60214	1.66074	253.047	0.734091	0.0196317	0.128057	ubiquitin carboxyl-terminal hydrolase domain containing protein
EHI_177660	2124.35	2080.18	696.112	1225.1	577.605	412.656	1633.55	738.454	0.452056	2.21211	1186	1.14586	0.0196345	0.128057	isoleucyl-tRNA synthetase, putative
EHI_080710	465.892	537.432	271.408	347.115	161.081	166.688	424.911	224.962	0.529433	1.88881	324.936	0.919054	0.0196445	0.128057	hypothetical protein, conserved
EHI_156660	13413.2	16507.6	18100.5	18150.8	27429.8	26539.6	16007.1	24040.1	1.50184	0.665851	20023.6	-0.586728	0.0196456	0.128057	ubiquitin, putative
EHI_162540	325.786	148.251	236.759	396.923	447.128	354.19	236.932	399.414	1.68577	0.593199	318.173	-0.753651	0.0196487	0.128057	vacuolar protein sorting 26
EHI_001040	18.5499	32.012	5.85169	55.6802	41.7162	42.1038	18.8045	46.5	2.47281	0.404398	32.6523	-1.31853	0.0196956	#N/A	hypothetical protein
EHI_148780	431.938	477.139	243.614	270.42	227.634	185.544	384.231	227.866	0.593045	1.68621	306.048	0.754131	0.0197552	0.128586	hypothetical protein, conserved
EHI_017560	492.858	539.691	562.014	429.071	344.394	366.494	531.521	379.987	0.714904	1.39879	455.754	0.485617	0.0197917	0.128659	hypothetical protein
EHI_036620	99.5077	103.721	50.4005	51.9601	34.3022	47.0296	84.5431	44.4306	0.525538	1.90281	64.4869	0.924444	0.0198233	0.128699	P-glycoprotein 5 pseudogene
EHI_038880	208.688	171.888	252.379	290.858	323.68	325.532	210.985	313.356	1.48521	0.673307	262.171	-0.569225	0.0198878	0.128953	WD repeat protein
EHI_096270	84.0686	104.422	93.7519	53.2647	48.9725	69.5066	94.081	57.2479	0.608497	1.64339	75.6645	0.711198	0.0200571	0.129721	hypothetical protein
EHI_193290	188.144	209.664	87.4276	116.851	66.4904	65.7908	161.745	83.0441	0.513426	1.9477	122.395	0.963677	0.0200573	0.129721	hypothetical protein
EHI_182810	269.093	331.111	284.989	234.878	177.651	191.386	295.064	201.305	0.682241	1.46576	248.185	0.553419	0.0203293	0.131313	hypothetical protein
EHI_001420	6131.81	5133.7	3231.4	7354.8	8930.12	6772.37	4832.3	7685.76	1.5905	0.628734	6259.03	-0.669595	0.0203595	0.131319	peroxiredoxin
EHI_105240	216.503	143.124	71.3946	103.926	51.976	41.0475	143.674	65.6499	0.456937	2.18849	104.662	1.13369	0.0203934	0.131319	BAR/SH3 domain containing protein
EHI_194260	71.0297	65.2542	61.2283	35.4628	36.4188	44.5318	65.8374	38.8045	0.589399	1.69664	52.3209	0.754764	0.0204018	#N/A	protein phosphatase domain-containing protein
EHI_080860	461.257	383.43	353.303	327.322	246.515	211.41	399.33	261.749	0.65547	1.52562	330.54	0.611196	0.0204377	0.131319	hypothetical protein
EHI_028990	249.827	219.048	221.106	295.627	360.14	321.943	229.993	325.903	1.41701	0.70571	277.948	-0.504108	0.0204475	0.131319	hypothetical protein
EHI_153160	796.065	840.15	657.733	967.161	1230.71	1051.74	764.649	1083.2	1.4166	0.705914	923.927	-0.503117	0.0204596	0.131319	hypothetical protein
EHI_068220	109.266	126.341	134.171	72.1175	86.3769	82.2296	123.26	80.2414	0.650994	1.53611	101.751	0.619137	0.0205397	0.131666	hypothetical protein
EHI_178520	42.659	123.506	21.0146	15.3449	25.9743	26.4894	62.3931	22.6028	0.362265	2.76041	42.498	1.4562	0.0205602	#N/A	regulator of nonsense transcripts, putative
EHI_039850	376.182	424.27	277.238	292.841	166.299	198.354	359.23	219.165	0.610095	1.63909	289.197	0.713993	0.0205802	0.13176	Rho guanine nucleotide exchange factor, putative
EHI_006550	1023.68	1106.05	658.812	754.416	484.264	453.879	929.512	564.186	0.606971	1.64753	746.849	0.720847	0.0207094	0.13242	hypothetical protein
EHI_129850	169.427	372.068	99.0362	92.1634	81.1256	127.517	213.51	100.269	0.46962	2.12938	156.89	1.08725	0.0207443	0.132476	hypothetical protein
EHI_188970	141.112	146.358	110.973	100.322	78.9539	73.4759	132.814	84.2507	0.63435	1.57642	108.533	0.659049	0.0207952	0.132493	hypothetical protein
EHI_150380	390.138	582.174	232.36	284.862	169.593	202.938	401.557	219.131	0.545703	1.8325	310.344	0.874031	0.0207991	0.132493	hypothetical protein
EHI_097930	431.062	293.341	352.865	502.217	562.034	503.39	359.089	522.547	1.4552	0.687191	440.818	-0.541689	0.0209299	0.133159	muT/nudix family protein
EHI_021570	26.2207	7.24725	18.4434	47.2989	36.431	34.272	17.3038	39.3339	2.27314	0.43992	28.3189	-1.18302	0.0209864	#N/A	serine acetyltransferase 1
EHI_016900	57.9277	62.1717	13.4258	23.635	12.4827	1.71201	44.5084	12.6099	0.283315	3.52964	28.5591	1.83827	0.0210659	#N/A	hypothetical protein
EHI_095500	21.8411	13.447	0.837513	0	2.08318	2.57295	12.0419	1.55204	0.128887	7.75874	6.79696	2.89083	0.0210866	#N/A	hypothetical protein
EHI_163740	593.778	650.362	209.172	351.9	192.294	139.372	484.437	227.855	0.47035	2.12608	356.146	1.08935	0.0211161	0.134154	WD repeat protein
EHI_104600	192.409	159.901	156.747	206.024	255.915	312.762	169.686	258.234	1.52183	0.657102	213.96	-0.609624	0.0211603	0.134154	13 kDa ribonucleoprotein-associated protein, putative
EHI_083450	78.7009	75.6557	42.8028	46.0824	28.0824	28.2427	65.7198	34.1358	0.519414	1.92525	49.9278	0.948696	0.021165	#N/A	hypothetical protein
EHI_099840	99.3805	93.1016	167.516	182.21	245.802	180.092	119.999	202.701	1.68919	0.592	161.35	-0.751605	0.0211655	0.134154	hypothetical protein
EHI_200810	98.4653	121.485	94.1919	68.4393	55.0467	72.596	104.714	65.3606	0.624182	1.6021	85.0374	0.676987	0.0212447	0.134488	hypothetical protein
EHI_078410	68.8023	92.0684	21.7774	28.3961	19.7889	28.2997	60.8827	25.4949	0.418755	2.38803	43.1888	1.25004	0.0212869	#N/A	hypothetical protein
EHI_197560	119.15	80.4646	172.969	160.275	270.899	231.303	124.195	220.826	1.77806	0.562411	172.51	-0.828175	0.0213069	0.134714	hypothetical protein
EHI_141850	241.799	281.418	114.389	168.726	70.6204	55.5083	212.535	98.2848	0.46244	2.16244	155.41	1.11649	0.021374	0.134876	hypothetical protein
EHI_064630	94.0318	110.961	79.7845	63.7779	42.6238	63.2892	94.9257	56.5636	0.595872	1.67821	75.7447	0.744125	0.0213857	0.134876	hypothetical protein
EHI_155720	466.601	635.943	390.836	354.639	321.536	310.024	497.793	328.733	0.660381	1.51428	413.263	0.59849	0.0214893	0.135361	hypothetical protein
EHI_180150	138.932	128.728	67.2655	70.8093	49.8609	64.069	111.642	61.5798	0.551582	1.81297	86.6109	0.855154	0.0215376	0.135497	protein tyrosine kinase domain-containing protein
EHI_172510	24.0413	21.7523	43.6166	46.1002	64.5113	63.3693	29.8034	57.9936	1.94587	0.513908	43.8985	-0.951018	0.0216458	#N/A	acid sphingomyelinase-like phosphodiesterase 3a precursor, putative
EHI_183090	194.461	259.84	76.2804	118.256	62.4577	71.979	176.86	84.2308	0.476256	2.09971	130.546	1.07108	0.0216498	0.136035	hypothetical protein
EHI_134980	551.262	581.151	201.72	330.527	165.208	77.7668	444.711	191.167	0.429868	2.32629	317.939	1.22	0.0217036	0.136204	hypothetical protein
EHI_174920	80.9642	102.805	61.3996	64.8947	33.2333	28.1813	81.723	42.1031	0.515192	1.94102	61.913	0.966233	0.021907	0.137311	hypothetical protein
EHI_039330	3493.68	2354.44	1942.07	2155.18	1251.52	839.704	2596.73	1415.47	0.545097	1.83454	2006.1	0.875775	0.0219426	0.137364	hypothetical protein, conserved
EHI_143090	245.026	338.373	165.611	175.865	104.929	149.522	249.67	143.439	0.574513	1.7406	196.554	0.799004	0.0220268	0.137657	hypothetical protein, conserved
EHI_029030	78.9859	61.0031	171.813	150.896	258.604	204.693	103.934	204.731	1.96981	0.507663	154.332	-0.973746	0.0220436	0.137657	hypothetical protein
EHI_125740	469.803	449.36	518.13	322.799	326.821	383.817	479.098	344.479	0.719017	1.39079	411.789	0.475138	0.0221056	0.137875	oxidoreductase, putative
EHI_038570	95.812	84.3035	109.824	110.523	173.702	188.234	96.6465	157.486	1.62951	0.613682	127.066	-0.706031	0.0222536	0.138442	RNA polymerase subunit Rpb8
EHI_019190	62.2084	58.8837	71.9228	90.0102	100.091	113.373	64.3383	101.158	1.57228	0.636017	82.7482	-0.652944	0.0222783	0.138442	hypothetical protein
EHI_148160	333.562	364.169	244.521	247.938	174.59	186.348	314.084	202.959	0.646193	1.54753	258.522	0.63058	0.0222784	0.138442	cullin family protein
EHI_188000	10.9305	27.9813	4.1962	3.54489	2.08023	4.27936	14.3693	3.30149	0.22976	4.35237	8.8354	2.10344	0.0222835	#N/A	hypothetical protein
EHI_128480	79.8584	93.4309	120.236	70.8098	58.1715	46.9845	97.8417	58.6553	0.599491	1.66808	78.2485	0.748639	0.0223118	0.13848	Ras guanine nucleotide exchange factor, putative
EHI_120350	132.211	214.361	117.397	115.863	73.89	76.2357	154.656	88.6629	0.57329	1.74432	121.66	0.805308	0.0224304	0.139046	hypothetical protein
EHI_161180	6009.86	5202.73	4722.03	7003.37	7103.08	7370.34	5311.54	7158.93	1.34781	0.741946	6235.24	-0.430741	0.0224635	0.139082	60S ribosomal protein L21, putative
EHI_050420	101.644	127.445	82.2277	77.9987	31.2081	57.3559	103.772	55.5209	0.535027	1.86906	79.6465	0.904266	0.0224943	0.139103	hypothetical protein
EHI_023190	64.5035	91.238	63.8126	41.3439	39.5114	47.9058	73.1847	42.9204	0.586467	1.70513	58.0525	0.764682	0.0225475	0.139263	exonuclease, putative
EHI_174950	150.638	137.45	298.698	284.16	366.89	372.591	195.595	341.214	1.74449	0.573235	268.404	-0.800245	0.0226325	0.139552	hypothetical protein
EHI_087850	183.729	160.809	97.4677	122.792	48.8453	37.6133	147.335	69.7503	0.473413	2.11232	108.543	1.08515	0.0226493	0.139552	RhoGEF domain-containing protein
EHI_046680	243.908	279.151	191.628	190.057	121.571	141.865	238.229	151.164	0.634534	1.57596	194.697	0.657304	0.0228025	0.140256	hypothetical protein
EHI_051800	39.3704	37.3491	56.296	18.8911	27.0208	23.9357	44.3385	23.2826	0.525109	1.90437	33.8105	0.93045	0.0228094	#N/A	hypothetical protein
EHI_153210	73.2593	95.4111	57.9523	44.8789	44.7012	42.7603	75.5409	44.1135	0.583968	1.71242	59.8272	0.773373	0.0228189	0.140256	hypothetical protein
EHI_186480	2834.38	2138.03	3088.36	3463.51	4261.53	3831.54	2686.93	3852.2	1.43368	0.697505	3269.56	-0.519644	0.0228863	0.1405	translation initiation factor eIF-5A, putative
EHI_197310	65.6491	77.8888	87.4807	58.9919	38.4237	38.4258	77.0062	45.2805	0.588011	1.70065	61.1433	0.777267	0.0229933	0.140972	Phosphatidylinositol 3- and 4-kinase family
EHI_135780	207.758	202.245	148.673	112.191	140.333	111.168	186.225	121.23	0.650989	1.53613	153.728	0.617349	0.0230186	0.140972	hypothetical protein
EHI_153370	205.648	237.695	102.562	109.767	91.4224	107.654	181.969	102.948	0.565746	1.76758	142.458	0.819085	0.0230794	0.141173	hypothetical protein
EHI_103570	14.1902	22.7349	34.3017	49.7301	29.1857	84.1387	23.7423	54.3515	2.28923	0.436828	39.0469	-1.1895	0.0231026	#N/A	hypothetical protein
EHI_036850	16.3766	12.406	24.2736	36.6949	34.3864	36.9008	17.6854	35.994	2.03524	0.491342	26.8397	-1.01169	0.0231146	#N/A	hypothetical protein, conserved
EHI_200710	69.9823	96.4577	68.8782	54.3232	43.6583	42.7557	78.4394	46.9124	0.598072	1.67204	62.6759	0.744852	0.0232183	0.141852	hypothetical protein
EHI_116040	3.25024	7.13266	4.12041	0	0	0.87244	4.83443	0.290813	0.0601546	16.6238	2.56262	3.70788	0.0233013	#N/A	hypothetical protein
EHI_012280	1071.98	1256.93	793.563	860.456	571.408	552.822	1040.82	661.562	0.635615	1.57328	851.192	0.654278	0.0233042	0.142206	hypothetical protein, conserved
EHI_159140	107.173	183.627	73.0983	72.0241	48.8465	70.9548	121.3	63.9418	0.527139	1.89703	92.6207	0.921046	0.0233464	0.142293	heat shock protein 70, putative
EHI_142910	213.152	241.484	92.3233	102.797	84.2449	108.687	182.32	98.5763	0.540678	1.84953	140.448	0.883939	0.0235057	0.142978	hypothetical protein
EHI_045500	169.558	183.738	110.14	114.48	86.2219	81.1597	154.478	93.954	0.608201	1.64419	124.216	0.718438	0.0235261	0.142978	hypothetical protein, conserved
EHI_067560	240.612	288.456	100.003	162.921	68.5846	54.7023	209.69	95.4025	0.454969	2.19795	152.546	1.13961	0.0235434	0.142978	hypothetical protein
EHI_056510	172.395	223.029	80.2449	73.4556	74.0515	102.262	158.556	83.2565	0.525091	1.90443	120.906	0.923931	0.0235723	0.142982	hypothetical protein
EHI_115160	36.053	36.2352	36.0474	17.7375	19.7772	19.707	36.1119	19.0739	0.528189	1.89326	27.5929	0.917842	0.0237088	#N/A	AIG1 family protein
EHI_030870	370.788	362.18	288.29	284.49	193.262	195.7	340.419	224.484	0.659434	1.51645	282.452	0.602238	0.0237118	0.143657	MmpL efflux pump, putative
EHI_008000	84.193	86.0764	62.151	59.0517	41.5828	29.0774	77.4735	43.2373	0.558091	1.79182	60.3554	0.85031	0.0238608	0.144341	hypothetical protein, conserved
EHI_177320	694.031	714.958	468.211	1128.59	914.374	802.097	625.733	948.354	1.51559	0.65981	787.044	-0.600165	0.0238815	0.144341	26S protease regulatory subunit, putative
EHI_182870	223.034	188.705	206.561	167.733	128.928	118.048	206.1	138.236	0.670726	1.49092	172.168	0.580069	0.0239554	0.144616	hypothetical protein
EHI_072010	263.506	269.622	350.207	370.86	455.351	454.148	294.445	426.786	1.44946	0.689912	360.616	-0.534635	0.0239992	0.144708	hypothetical protein
EHI_098820	90.7887	95.487	131.136	79.083	54.0249	60.6667	105.804	64.5916	0.610483	1.63805	85.1978	0.719692	0.0240562	0.144879	hypothetical protein
EHI_059255	5.45536	4.12987	10.8656	1.18483	1.04304	0.859417	6.81695	1.02909	0.150961	6.62422	3.92302	2.75825	0.0240746	#N/A	hypothetical protein
EHI_050850	222.862	291.923	248.113	198.674	153.025	167.956	254.299	173.218	0.681159	1.46809	213.759	0.55565	0.0241036	0.144993	LIM zinc finger domain containing protein
EHI_060760	2.1836	3.10166	5.85949	7.10196	16.6715	15.4459	3.71492	13.0731	3.51909	0.284164	8.39402	-1.79246	0.0241383	#N/A	hypothetical protein
EHI_060210	6.55273	8.27616	0	0	0	0	4.94296	0	0	#DIV/0!	2.47148	4.71205	0.0241533	#N/A	hypothetical protein
EHI_135760	52.0969	40.8852	53.7451	73.9796	80.9376	81.7045	48.9091	78.8739	1.61266	0.620092	63.8915	-0.688684	0.0242057	0.145435	hypothetical protein
EHI_117820	971.863	807.937	834.437	1282.54	1159.33	1107.66	871.412	1183.18	1.35777	0.736502	1027.3	-0.441191	0.0242409	0.145474	hypothetical protein, conserved
EHI_140510	629.902	602.723	366.311	414.449	316.995	243.653	532.979	325.032	0.609841	1.63977	429.006	0.714314	0.0242974	0.145641	hypothetical protein
EHI_199830	122.512	174.374	106.763	93.2447	68.5682	85.4426	134.55	82.4185	0.61255	1.63252	108.484	0.706085	0.0244541	0.146233	hypothetical protein
EHI_165650	8.72215	2.06184	4.17239	0	0	0.86083	4.98546	0.286943	0.057556	17.3744	2.6362	3.76118	0.0244573	#N/A	hypothetical protein
EHI_004610	580.634	497.845	195.714	310.588	181.91	149.645	424.731	214.048	0.503961	1.98428	319.389	0.989482	0.024461	0.146233	phosphoribulokinase /uridine kinase family protein
EHI_067710	81.9359	102.487	96.3983	152.55	119.711	155.098	93.6069	142.453	1.52182	0.657109	118.03	-0.605024	0.0244826	0.146233	endonuclease/exonuclease/phosphatase family protein
EHI_035700	56.8433	92.2503	52.882	43.7149	39.5193	17.9699	67.3252	33.7347	0.501071	1.99573	50.5299	1.00735	0.0245491	#N/A	beta-amylase, putative
EHI_118870	135.609	150.432	79.8219	88.5528	58.1991	63.2593	121.954	70.0037	0.574016	1.74211	95.9791	0.801456	0.0245768	0.146623	DNA replication licensing factor, putative
EHI_000710	240.64	224.178	147.942	151.088	125.716	107.667	204.254	128.157	0.62744	1.59378	166.205	0.673147	0.0246071	0.146632	hypothetical protein
EHI_138360	186.986	235.445	161.28	144.072	103.947	129.974	194.57	125.998	0.647569	1.54424	160.284	0.626367	0.024701	0.146949	ARF GTPase activating protein, putative
EHI_132350	4.21581	3.93301	2.36372	0	0	0	3.50418	0	0	#DIV/0!	1.75209	4.14742	0.0247016	#N/A	hypothetical protein, conserved
EHI_169240	79.5624	62.8424	82.551	103.242	127.462	117.161	74.9853	115.955	1.54637	0.646674	95.4702	-0.628359	0.0247182	0.146949	thioredoxin, putative
EHI_004490	1519.32	880.634	1697.68	2158.45	2705.54	1781.51	1365.88	2215.17	1.62179	0.616602	1790.52	-0.697285	0.0248667	0.147659	thioredoxin, putative
EHI_012340	854.257	727.513	448.011	534.726	373.002	295.669	676.594	401.132	0.59287	1.68671	538.863	0.754895	0.0249119	0.147677	hypothetical protein
EHI_064490	119.259	148.498	69.8114	80.2327	52.965	53.7999	112.523	62.3325	0.553955	1.8052	87.4277	0.853484	0.024928	0.147677	tyrosine kinase, putative
EHI_034810	14.1948	14.4774	2.51178	1.18348	1.04181	3.43165	10.3947	1.88565	0.181405	5.51252	6.14015	2.40049	0.0249287	#N/A	hypothetical protein
EHI_119600	344.605	419.429	236.285	266.704	177.622	162.298	333.44	202.208	0.606431	1.64899	267.824	0.722971	0.025131	0.148654	ubiquitin carboxyl-terminal hydrolase domain containing protein
EHI_167700	530.532	459.825	338.797	369.427	244.137	205.908	443.051	273.158	0.616537	1.62196	358.104	0.699206	0.0251632	0.148654	hypothetical protein
EHI_065370	93.963	128.395	28.5072	56.7538	19.775	23.1305	83.6218	33.2198	0.397262	2.51723	58.4208	1.33713	0.0251808	0.148654	hypothetical protein
EHI_015110	24.0239	18.6169	39.3583	53.2503	56.2505	47.1765	27.333	52.2258	1.91072	0.523363	39.7794	-0.919602	0.0252503	#N/A	Rho guanine nucleotide exchange factor, putative
EHI_118040	307.994	301.077	270.586	450.74	404.066	366.979	293.219	407.262	1.38893	0.719978	350.24	-0.473653	0.0252905	0.149122	molybdenum cofactor synthesis protein3, putative
EHI_126280	194.501	195.739	100.636	108.762	85.3317	95.0708	163.625	96.3882	0.589078	1.69757	130.007	0.761496	0.0254113	0.149122	hypothetical protein, conserved
EHI_197200	54.7038	75.8009	55.5079	46.0185	30.1191	29.0374	62.0042	35.0583	0.565419	1.7686	48.5313	0.83117	0.0255	#N/A	hypothetical protein
EHI_008600	202.3	240.643	126.007	126.354	84.1938	125.692	189.65	112.08	0.590984	1.69209	150.865	0.756337	0.025518	0.149122	heat shock protein SSA4, putative
EHI_151290	237.103	345.869	299.354	187.985	219.592	192.736	294.109	200.104	0.680376	1.46977	247.107	0.556056	0.0255181	0.149122	longevity-assurance family protein
EHI_012980	1333.36	901.887	758.191	712.956	571.441	663.956	997.811	649.451	0.650876	1.53639	823.631	0.619095	0.0255185	0.149122	dihydropyrimidine dehydrogenase, putative
EHI_110790	207.767	293.543	89.0446	128.716	92.5092	76.9542	196.785	99.393	0.505085	1.97987	148.089	0.986246	0.0255372	0.149122	zinc finger domain containing protein
EHI_183120	1257.98	1630.72	390.932	549.998	148.557	98.2514	1093.21	265.602	0.242956	4.11597	679.406	2.04194	0.0255439	0.149122	centromeric protein E, putative
EHI_006690	210.03	234.595	101.729	128.646	77.9133	94.8321	182.118	100.464	0.551641	1.81277	141.291	0.857938	0.0255465	0.149122	DNA polymerase delta catalytic subunit, putative
EHI_009830	101.748	120.448	55.5068	58.9988	39.467	52.9516	92.5678	50.4725	0.545249	1.83403	71.5201	0.871935	0.0255508	0.149122	hypothetical protein
EHI_103420	304.996	366.952	151.102	194.935	143.51	119.791	274.35	152.746	0.556754	1.79612	213.548	0.845617	0.0255537	0.149122	hypothetical protein, conserved
EHI_128220	636.586	700.517	281.577	428.495	219.232	184.583	539.56	277.437	0.514191	1.9448	408.498	0.960712	0.0256162	0.149124	5'-3' exonuclease domain containing protein
EHI_083400	331.812	390.575	156.427	227.359	123.009	107.336	292.938	152.568	0.52082	1.92005	222.753	0.942855	0.0256439	0.149124	hypothetical protein
EHI_006090	72.1732	107.879	75.6073	48.4146	43.6547	59.8506	85.2197	50.64	0.594228	1.68285	67.9298	0.745316	0.0256898	0.149124	hypothetical protein
EHI_029600	468.263	606.402	52.9843	135.696	25.9649	17.081	375.883	59.5807	0.158509	6.3088	217.732	2.65958	0.0256934	0.149124	hypothetical protein, conserved
EHI_068490	299.357	310.605	252.347	240.037	171.742	168.784	287.436	193.521	0.673267	1.4853	240.479	0.572744	0.025701	0.149124	hypothetical protein
EHI_094570	9.84051	25.9254	9.23816	0	1.03961	7.69736	15.0013	2.91232	0.194138	5.15099	8.95684	2.28438	0.0257404	#N/A	hypothetical protein
EHI_110160	372.799	368.044	134.335	193.733	149.733	116.349	291.726	153.272	0.525395	1.90333	222.499	0.928918	0.0257805	0.149353	hypothetical protein
EHI_022500	43.6997	44.5157	20.1185	20.1031	15.6141	14.5667	36.1113	16.7613	0.464156	2.15445	26.4363	1.10665	0.0257908	#N/A	AIG1 family protein
EHI_129370	191.322	128.126	289.442	307.249	397.507	320.56	202.963	341.772	1.68391	0.593856	272.368	-0.749355	0.0258174	0.149353	hypothetical protein
EHI_067260	485.293	753.355	406.992	378.145	288.131	368.06	548.547	344.779	0.628531	1.59101	446.663	0.669361	0.0258286	0.149353	hypothetical protein
EHI_025230	801.757	625.728	565.561	895.416	1074.84	883.162	664.349	951.138	1.43168	0.698478	807.743	-0.51842	0.0258911	0.149374	ubiquitin-conjugating enzyme family protein
EHI_160740	801.757	625.728	565.561	895.416	1074.84	883.162	664.349	951.138	1.43168	0.698478	807.743	-0.51842	0.0258911	0.149374	ubiquitin-conjugating enzyme family protein
EHI_045060	190.124	176.049	162.683	109.95	121.76	131.91	176.285	121.207	0.68756	1.45442	148.746	0.536407	0.0259275	0.149414	hypothetical protein, conserved
EHI_118850	136.68	129.638	71.3927	85.032	54.0561	47.0349	112.57	62.041	0.551131	1.81445	87.3056	0.862788	0.0259689	0.149483	hypothetical protein
EHI_038910	4.36478	16.523	4.17997	2.3693	1.04287	0.859221	8.35592	1.4238	0.170394	5.86876	4.88986	2.59177	0.0260761	#N/A	hypothetical protein
EHI_078170	245.08	257.531	115.228	158.108	82.045	91.3763	205.946	110.51	0.536595	1.8636	158.228	0.899478	0.0261278	0.150228	leucine-rich repeat domain-containing protein
EHI_025380	83.0745	65.2941	112.467	113.431	182.011	140.352	86.945	145.265	1.67076	0.598529	116.105	-0.737408	0.0261967	0.150453	hypothetical membrane-spanning protein
EHI_172160	302.378	354.5	257.72	232.056	186.561	210.316	304.866	209.644	0.68766	1.45421	257.255	0.539844	0.0262799	0.150613	hypothetical protein
EHI_169600	76.0142	51.1506	102.624	93.0167	170.168	145.874	76.5963	136.353	1.78015	0.561751	106.474	-0.829952	0.0262838	0.150613	hypothetical protein
EHI_196970	108.291	120.399	79.8601	72.0001	64.4135	54.6844	102.85	63.6993	0.619342	1.61462	83.2747	0.692476	0.0263577	0.150711	importin beta-3 family protein
EHI_006885	266.094	490.858	202.938	103.025	104.534	261.714	319.964	156.425	0.488882	2.04548	238.194	1.02851	0.0264054	0.150711	hypothetical protein
EHI_155530	12437.4	12001.1	1823.44	3510.16	975.515	385.332	8753.96	1623.67	0.185478	5.39146	5188.82	2.43077	0.026416	0.150711	chromosome partition protein, putative
EHI_030070	361.114	280.757	383.887	405.649	608.858	514.273	341.92	509.593	1.49039	0.670966	425.756	-0.575671	0.0264197	0.150711	hypothetical protein
EHI_165280	126.824	108.871	99.0845	154.737	185.071	154.827	111.593	164.878	1.4775	0.676821	138.236	-0.565653	0.0265669	0.151091	hypothetical protein
EHI_148350	70.6802	84.1004	96.2656	104.757	137.333	151.514	83.682	131.201	1.56785	0.637814	107.442	-0.648722	0.0265731	0.151091	transcription initiation protein SPT4, putative
EHI_183570	239.054	211.854	226.738	271.14	342.922	342.551	225.882	318.871	1.41167	0.708379	272.377	-0.499009	0.0265956	0.151091	hypothetical protein
EHI_183110	132.292	174.196	103.285	105.125	71.7399	70.1414	136.591	82.3356	0.602789	1.65896	109.463	0.732875	0.0266077	0.151091	RNA recognition motif domain containing protein
EHI_151640	898.096	1053.6	537.226	594.841	510.073	463.055	829.64	522.656	0.62998	1.58735	676.148	0.666528	0.0266351	0.151091	HEAT repeat domain containing protein
EHI_038850	26.0973	18.4611	21.5768	33.3318	44.0303	45.0214	22.045	40.7945	1.85051	0.540393	31.4198	-0.895343	0.0266928	#N/A	hypothetical protein
EHI_048290	26.0973	18.4611	21.5768	33.3318	44.0303	45.0214	22.045	40.7945	1.85051	0.540393	31.4198	-0.895343	0.0266928	#N/A	hypothetical protein
EHI_188220	842.165	754.384	651.317	667.004	327.322	393.149	749.289	462.492	0.617241	1.62011	605.89	0.697103	0.02672	0.151403	hypothetical protein
EHI_088220	1518.22	1414.61	629.597	920.693	519.485	519.533	1187.48	653.237	0.550105	1.81783	920.357	0.86246	0.0268035	0.15144	coatomer beta subunit, putative
EHI_100270	781.011	523.782	841.992	914.473	1202.52	1097.2	715.595	1071.4	1.49721	0.667908	893.496	-0.582112	0.0268185	0.15144	calmodulin, putative
EHI_201710	3002.08	2436.12	1288.16	1851.26	961.278	738.543	2242.12	1183.69	0.527934	1.89417	1712.91	0.921877	0.0268385	0.15144	clathrin heavy chain, putative
EHI_178810	319.461	385.212	190.901	245.442	125.675	127.26	298.525	166.126	0.55649	1.79698	232.325	0.847402	0.0268458	0.15144	SNF2 family protein
EHI_202250	15.2747	20.6484	30.088	29.6217	51.1105	52.427	22.0037	44.3864	2.01723	0.49573	33.195	-1.00622	0.0268551	#N/A	BspA-like leucine rich repeat protein
EHI_150660	51.3537	33.1367	10.0622	17.7346	9.36659	3.42646	31.5176	10.1759	0.322864	3.09728	20.8467	1.64915	0.0268669	#N/A	hypothetical protein
EHI_104380	226.951	271.558	236.555	191.932	137.673	173.588	245.022	167.731	0.684557	1.4608	206.376	0.547493	0.026916	0.151522	hypothetical protein
EHI_122780	77.8982	73.7571	97.9455	93.4525	182.425	142.076	83.2003	139.318	1.67449	0.597198	111.259	-0.743127	0.02692	0.151522	DNA-directed RNA polymerase subunit N, putative
EHI_027490	195.4	181.903	246.008	132.602	165.715	103.869	207.771	134.062	0.645241	1.54981	170.916	0.636073	0.0269656	0.151611	hypothetical protein
EHI_126230	92.9783	88.2254	105.082	68.4578	60.2567	57.2462	95.4286	61.9869	0.649563	1.5395	78.7077	0.628098	0.0270904	0.152039	hypothetical protein
EHI_188820	637.452	603.554	251.955	386.206	222.473	135.984	497.654	248.221	0.498782	2.00488	372.937	1.00487	0.0271018	0.152039	hypothetical protein
EHI_068440	193.433	276.595	140.932	141.836	106.123	123.299	203.653	123.752	0.607662	1.64565	163.703	0.717856	0.0272233	0.152437	hypothetical protein
EHI_001950	1306.84	1277.05	626.777	835.969	570.581	371.028	1070.22	592.526	0.553647	1.80621	831.375	0.853523	0.0272534	0.152437	heat shock protein 70 family
EHI_131940	7267.2	6085.99	7432.75	8269.81	9946.72	9997.2	6928.64	9404.58	1.35735	0.736731	8166.61	-0.440813	0.0272627	0.152437	ribosomal protein L18a, putative
EHI_140380	14.1846	50.596	5.85137	10.6627	4.17183	4.2966	23.544	6.37704	0.270856	3.692	14.9605	1.8988	0.0272712	#N/A	hypothetical protein
EHI_151240	17.4928	8.29472	15.9539	25.9868	44.7088	23.0964	13.9138	31.264	2.24698	0.445042	22.5889	-1.16322	0.0273303	#N/A	0ligosaccharide translocation protein RFT1, putative
EHI_013970	4.36503	3.09844	2.50831	0	0	0	3.32393	0	0	#DIV/0!	1.66197	4.14123	0.027343	#N/A	hypothetical protein
EHI_186760	149.865	174.39	123.588	110.942	41.5536	93.9773	149.281	82.1576	0.550355	1.81701	115.719	0.861653	0.0273453	0.152615	hypothetical protein
EHI_179200	65.5129	57.9067	78.698	88.7645	112.519	116.682	67.3725	105.989	1.57317	0.635658	86.6806	-0.652929	0.0273546	0.152615	hypothetical protein, conserved
EHI_106240	107.641	92.2881	110.351	130.964	204.455	146.35	103.427	160.59	1.55269	0.644045	132.008	-0.634419	0.0274265	0.152848	hypothetical protein
EHI_023140	319.368	373.563	220.189	265.62	116.381	123.927	304.373	168.642	0.554065	1.80484	236.508	0.854413	0.0274716	0.152931	protein phosphatase domain-containing protein
EHI_068650	1368.6	1602.43	895.618	1076.35	647.917	629.816	1288.88	784.693	0.608817	1.64253	1036.79	0.716321	0.0275018	0.152932	hypothetical protein
EHI_074020	966.865	1136.28	1006.01	862.952	737.755	643.544	1036.39	748.084	0.72182	1.38539	892.235	0.47118	0.0277711	0.154186	vacuolar proton ATPase subunit, putative
EHI_162220	36.0616	36.2531	32.7117	82.7453	57.2287	46.2435	35.0088	62.0725	1.77305	0.563999	48.5406	-0.820398	0.0277841	#N/A	hypothetical protein, conserved
EHI_060860	4562.02	2646.86	3626.8	5810.22	6044.16	4521.33	3611.89	5458.57	1.51128	0.661692	4535.23	-0.595736	0.0277881	0.154186	D-3-phosphoglycerate dehydrogenase, putative
EHI_132640	0	200.765	16.7588	0	0	0	72.508	0	0	#DIV/0!	36.254	8.59646	0.0278263	#N/A	cysteine proteinase, pseudogene
EHI_082590	655.233	784.71	166.455	263.203	72.722	36.7389	535.466	124.221	0.231988	4.31058	329.844	2.10936	0.0278538	0.154382	glutamic acid-rich protein precursor, putative
EHI_086890	0	0	0	0	11.4832	2.58141	0	4.68822	#DIV/0!	#DIV/0!	2.34411	-4.70444	0.027976	#N/A	hypothetical protein
EHI_019060	63.3121	52.7068	38.4882	26.0478	36.4802	12.0189	51.5023	24.849	0.482482	2.07261	38.1757	1.05914	0.0279812	#N/A	DNA mismatch repair protein mutS, putative
EHI_053120	25.1424	14.5115	26.8612	44.8958	42.6386	38.5062	22.1717	42.0135	1.89491	0.527728	32.0926	-0.913858	0.0280072	#N/A	hypothetical protein
EHI_152130	57.8953	48.6447	95.5376	111.178	124.936	106.28	67.3592	114.131	1.69437	0.590191	90.7452	-0.752837	0.0280105	0.154874	hypothetical protein, conserved
EHI_072510	37.071	24.7454	0.834576	3.55802	6.26466	3.44288	20.8837	4.42185	0.211737	4.72283	12.6528	2.23333	0.0280372	#N/A	hypothetical protein
EHI_175260	78.9391	73.1317	123.18	107.853	184.866	175.159	91.7502	155.959	1.69982	0.588296	123.855	-0.763274	0.0280381	0.154874	hypothetical protein
EHI_059870	896.914	1244.34	122.719	291.562	87.2763	39.3086	754.659	139.382	0.184696	5.41431	447.021	2.43777	0.0280446	0.154874	hypothetical protein
EHI_159540	5.44841	7.209	9.169	11.8698	30.306	16.3747	7.27547	19.5168	2.68255	0.372779	13.3962	-1.41287	0.0280525	#N/A	hypothetical protein
EHI_164320	232.65	187.295	267.277	128.938	164.524	166.314	229.074	153.259	0.669037	1.49469	191.167	0.578907	0.0280646	0.154874	syntaxin, putative
EHI_022280	10.9235	12.4195	14.2463	20.1071	30.1935	29.1423	12.5298	26.481	2.11345	0.473161	19.5054	-1.07879	0.0281195	#N/A	protein kinase domain containing protein
EHI_098850	135.485	113.905	189.499	211.637	264.351	207.307	146.296	227.765	1.55687	0.642313	187.031	-0.635048	0.0281625	0.155083	protein phosphatase regulatory subunit, putative
EHI_088010	353.148	261.301	286.351	491.364	423.153	379.779	300.267	431.432	1.43683	0.695977	365.849	-0.522474	0.0281635	0.155083	hypothetical protein
EHI_103410	2352.91	2893.82	754.077	1514.32	731.386	417.807	2000.27	887.839	0.44386	2.25296	1444.05	1.17219	0.0282194	0.155222	WD domain containing protein
EHI_021460	34.9968	24.9006	29.4099	42.5036	50.9221	64.1102	29.7691	52.5119	1.76398	0.566901	41.1405	-0.827063	0.0282372	#N/A	hypothetical protein
EHI_110540	121.4	136.964	80.6744	81.4604	59.2322	64.9591	113.013	68.5506	0.606573	1.6486	90.7817	0.720859	0.0284329	0.156227	F-box/WD domain containing protein
EHI_035180	337.966	441.026	294.996	299.848	205.739	174.346	357.996	226.644	0.633092	1.57955	292.32	0.66167	0.0285326	0.156605	ubiquitin carboxyl-terminal hydrolase domain containing protein
EHI_132410	114.841	119.333	94.9673	77.9149	67.5422	70.9371	109.714	72.1314	0.65745	1.52103	90.9226	0.604197	0.0285746	0.156667	DNA repair helicase, putative
EHI_181510	57.8101	54.688	36.752	36.7456	24.0006	14.6197	49.75	25.122	0.504964	1.98034	37.436	0.998735	0.0285946	#N/A	RecF/RecN/SMC domain containing protein
EHI_024220	136.56	184.269	97.2366	89.8744	91.6047	71.979	139.355	84.486	0.606264	1.64945	111.921	0.721879	0.028864	0.158082	hypothetical protein
EHI_124570	646.387	667.215	512.646	528.883	353.302	257.258	608.749	379.815	0.623926	1.60275	494.282	0.682221	0.0289563	0.158237	Rap/Ran GTPase-activating protein, putative
EHI_023610	129.077	116.252	89.111	89.7024	58.1782	55.5364	111.48	67.8057	0.608233	1.64411	89.6427	0.721375	0.0289881	0.158237	protein kinase, putative
EHI_139440	201.245	153.575	167.242	155.831	56.1122	35.0415	174.021	82.3281	0.473093	2.11375	128.174	1.08704	0.0290038	0.158237	hypothetical protein, conserved
EHI_010300	723.952	669.119	300.78	443.967	266.067	191.502	564.617	300.512	0.53224	1.87885	432.564	0.910818	0.0290249	0.158237	hypothetical protein, conserved
EHI_182860	2260.42	2112.05	1607.13	1712.19	1199.26	1033.9	1993.2	1315.12	0.659801	1.51561	1654.16	0.600243	0.029048	0.158237	hypothetical protein
EHI_149870	45.8673	46.5495	78.7299	100.573	104.156	84.0455	57.0489	96.2579	1.68729	0.592667	76.6534	-0.74448	0.029186	0.15831	haloacid dehalogenase-like hydrolase, putative
EHI_011390	302.911	355.799	234.388	236.165	180.853	175.273	297.699	197.43	0.663187	1.50787	247.565	0.593352	0.029194	0.15831	Rho guanine nucleotide exchange factor, putative
EHI_029010	153.897	126.054	107.069	232.102	176.179	176.896	129.007	195.059	1.512	0.661374	162.033	-0.597454	0.029201	0.15831	hypothetical protein
EHI_155350	26.1584	18.545	45.0315	37.9718	73.1292	70.6371	29.9116	60.5793	2.02528	0.49376	45.2455	-1.01197	0.0292185	#N/A	transport protein particle component Bet3 domain-containing protein
EHI_127340	2050.88	2375.59	383.293	769.623	280.529	205.086	1603.26	418.412	0.260977	3.83176	1010.83	1.93835	0.0292244	0.15831	translation initiation factor IF-2, putative
EHI_194050	265.401	290.735	318.341	208.214	180.161	229.787	291.492	206.054	0.706894	1.41464	248.773	0.500259	0.0292319	0.15831	hypothetical protein
EHI_114200	195.714	185.619	250.261	276.379	292.138	347.25	210.531	305.256	1.44993	0.689688	257.893	-0.535269	0.0293006	0.15831	hypothetical protein
EHI_136330	139.95	146.21	68.8615	92.1281	53.0226	38.4895	118.34	61.2134	0.517266	1.93324	89.7769	0.95594	0.0293082	0.15831	hypothetical protein
EHI_178340	1765.31	2340.6	1827.7	2343.22	2905.55	3138	1977.87	2795.59	1.41343	0.707496	2386.73	-0.499453	0.0293287	0.15831	ubiquitin, putative
EHI_104630	10390.9	6852.5	3653.71	5771.17	2446.91	1371.58	6965.71	3196.55	0.458899	2.17913	5081.13	1.12388	0.029342	0.15831	filamin 2, putative
EHI_133330	258.145	316.556	181.571	216.005	115.324	97.4098	252.091	142.913	0.56691	1.76395	197.502	0.821975	0.0294511	0.158729	5'-3' exonuclease domain containing protein
EHI_093960	191.413	178.502	122.717	142.831	63.3799	68.364	164.211	91.5251	0.557363	1.79416	127.868	0.847601	0.0295284	0.158852	pre-mRNA splicing factor, putative
EHI_098440	1059.52	1435.29	144.458	325.966	89.4033	29.0775	879.757	148.149	0.168398	5.93833	513.953	2.57099	0.0295363	0.158852	hypothetical protein, conserved
EHI_095860	471.482	642.565	160.586	313.935	150.628	129.855	424.878	198.139	0.466344	2.14434	311.508	1.10164	0.0295689	0.158858	DNA-directed RNA polymerase III subunit 127.6 kDa polypeptide, putative
EHI_124330	4089.02	4193.32	4600.16	4902.74	6094.7	6484.33	4294.17	5827.26	1.35702	0.736911	5060.71	-0.440493	0.0297423	0.159621	60S ribosomal protein L36, putative
EHI_169070	214.328	268.647	222.61	178.313	165.27	152.199	235.195	165.261	0.702655	1.42317	200.228	0.510652	0.0297779	0.159643	hypothetical protein
EHI_185410	1018.68	1031.06	281.116	589.674	273.57	195.159	776.951	352.801	0.454084	2.20224	564.876	1.13974	0.0298768	0.159955	26S protease regulatory subunit, putative
EHI_164890	1672.52	2536.42	1637.7	1159.02	1398.75	1414.46	1948.88	1324.07	0.679402	1.47188	1636.48	0.55731	0.029899	0.159955	rab GDP dissociation inhibitor alpha, putative
EHI_184690	63.4351	85.0868	51.2637	54.3056	22.861	26.4955	66.5952	34.554	0.518866	1.92728	50.5746	0.955907	0.029971	#N/A	hypothetical protein
EHI_076870	3899.83	3024.4	4275.95	4520.29	6329.85	5237.43	3733.39	5362.52	1.43637	0.696201	4547.96	-0.522381	0.030037	0.160524	3-oxo-5-alpha-steroid 4-dehydrogenase domain-containing protein
EHI_197090	19.6268	10.3112	28.3773	36.7641	44.8954	37.8686	19.4384	39.8427	2.04969	0.487879	29.6406	-1.02239	0.0300449	#N/A	hypothetical protein
EHI_148210	32.7941	23.8398	42.8089	43.7151	66.5591	70.1687	33.1476	60.1476	1.81454	0.551104	46.6476	-0.857568	0.0301118	#N/A	hypothetical protein
EHI_185570	7.53756	8.07276	12.225	16.8523	25.4884	22.0829	9.27844	21.4745	2.31446	0.432067	15.3765	-1.19892	0.0301305	#N/A	hypothetical protein
EHI_118900	454.721	577.275	203.947	300.122	210.094	146.345	411.981	218.854	0.531223	1.88245	315.417	0.913575	0.0302181	0.161322	vacuolar sorting protein-associating protein 4A (VPS4), putative
EHI_187130	64.5387	74.734	47.0781	43.6706	34.2833	29.0495	62.1169	35.6678	0.574204	1.74154	48.8924	0.804596	0.030269	#N/A	hypothetical protein, conserved domain containing
EHI_198880	317.057	311.052	138.547	193.72	123.729	106.928	255.552	141.459	0.553542	1.80655	198.506	0.854366	0.0304454	0.162365	Proliferating-cell nucleolar antigen p120, putative
EHI_010350	309.216	276.566	336.153	339.876	480.278	537.907	307.312	452.687	1.47305	0.678862	379.999	-0.559775	0.0305701	0.162859	hypothetical protein
EHI_074710	23.9652	48.3688	19.9896	7.1255	11.5015	18.9749	30.7745	12.5339	0.407283	2.45529	21.6542	1.27044	0.0306367	#N/A	hypothetical protein
EHI_054180	695.629	642.36	341.232	466.289	262.883	205.106	559.74	311.426	0.556377	1.79734	435.583	0.847007	0.0306659	0.163198	GTP-binding protein, putative
EHI_024690	191.724	153.799	242.981	249.981	304.63	330.806	196.168	295.139	1.50452	0.664663	245.654	-0.588465	0.0307449	0.163439	hypothetical protein
EHI_170340	1079.17	1282.9	1288.43	1359.97	1801.39	2028.05	1216.83	1729.8	1.42156	0.703452	1473.32	-0.507679	0.0307935	0.163439	60S ribosomal protein L40, putative
EHI_096210	346.92	271.472	355.963	433.725	495.533	432.404	324.785	453.887	1.3975	0.715563	389.336	-0.482159	0.030818	0.163439	Coated vesicle membrane protein, putative
EHI_022970	570.133	541.104	703.262	695.181	955.649	945.45	604.833	865.427	1.43085	0.698885	735.13	-0.5168	0.0308823	0.163439	hypothetical protein
EHI_135460	275.511	317.271	170.454	179.546	146.604	157.398	254.412	161.183	0.633549	1.57841	207.797	0.657336	0.0309013	0.163439	hypothetical protein
EHI_057680	283.32	325.938	118.541	185.299	92.4581	100.814	242.6	126.19	0.520159	1.92249	184.395	0.944174	0.0309043	0.163439	protein kinase, putative
EHI_016400	138.912	171.239	101.705	112.14	71.6918	53.8363	137.285	79.2227	0.577067	1.7329	108.254	0.798362	0.0310569	0.164008	Ras guanine nucleotide exchange factor, putative
EHI_057850	1722.72	1569.18	895.058	1043.91	859.529	754.656	1395.65	886.033	0.634852	1.57517	1140.84	0.655496	0.0310943	0.164008	40S ribosomal protein S4, putative
EHI_098020	173.439	185.752	164.567	97.1907	109.559	143.601	174.586	116.784	0.668917	1.49495	145.685	0.574334	0.0311107	0.164008	hypothetical protein
EHI_113950	1103.45	1027.02	189.461	561.68	214.424	125.951	773.311	300.685	0.388828	2.57183	536.998	1.36369	0.0311412	0.164008	hypothetical protein, conserved
EHI_143580	77.4702	40.2716	61.8581	113.734	83.4353	103.116	59.8666	100.095	1.67197	0.598097	79.9809	-0.741685	0.0311805	0.164045	UMP-CMP kinase, putative
EHI_198770	667.898	598.054	447.383	440.703	405.602	262.712	571.112	369.672	0.647286	1.54491	470.392	0.628499	0.0312141	0.164052	ADP-ribosylglycohydrolase, putative
EHI_107550	14.1754	6.1871	20.8671	36.7624	34.453	23.2359	13.7432	31.4838	2.29086	0.436517	22.6135	-1.17499	0.0313773	#N/A	bacterial transferase hexapeptide family protein
EHI_160890	95.1181	82.9487	104.962	107.49	150.76	191.611	94.3429	149.953	1.58945	0.629148	122.148	-0.67124	0.0313921	0.164817	hypothetical protein
EHI_095160	8.61858	17.1657	12.2352	25.2668	23.3494	31.7717	12.6732	26.7959	2.11438	0.472951	19.7346	-1.08231	0.03165	#N/A	hypothetical protein
EHI_010750	184.83	212.7	150.417	138.133	122.625	107.701	182.649	122.82	0.672436	1.48713	152.734	0.573638	0.031861	0.167106	hypothetical protein
EHI_068340	407.964	613.279	243.727	303.392	229.64	198.278	421.657	243.77	0.578124	1.72973	332.713	0.790967	0.0319003	0.167139	hypothetical protein
EHI_098840	17570.6	15928.4	8920.97	10867.8	8454.91	7373.75	14140	8898.8	0.629335	1.58898	11519.4	0.668106	0.0320092	0.167537	ribosomal protein S4, putative
EHI_042100	45.8612	41.366	29.3056	20.1185	20.8354	21.4466	38.8443	20.8002	0.535476	1.8675	29.8222	0.892795	0.032014	#N/A	hypothetical protein
EHI_121830	116.901	115.956	76.2887	75.6783	59.3304	56.5487	103.048	63.8525	0.619635	1.61385	83.4505	0.691179	0.0321063	0.167872	cyclin family protein
EHI_161940	830.969	622.951	895.8	963.995	1281.89	1118.54	783.24	1121.47	1.43184	0.698403	952.356	-0.517707	0.0321436	0.167894	LIM zinc finger domain containing protein
EHI_037010	9.83631	6.21656	5.87314	2.36367	0	1.71219	7.30867	1.35862	0.185892	5.37948	4.33365	2.43325	0.032195	#N/A	dentin sialophospho protein precursor, putative
EHI_159720	9.83063	8.27883	9.21717	22.4743	26.0309	14.5728	9.10888	21.026	2.3083	0.433219	15.0674	-1.19924	0.0323277	#N/A	RhoGAP domain containing protein
EHI_013220	1219.15	877.647	1253.03	1485.78	1605.57	1574.66	1116.61	1555.33	1.39291	0.717924	1335.97	-0.477948	0.0323345	0.168707	eukaryotic translation initiation factor 4E, putative
EHI_005900	28.3664	19.6148	16.7144	40.2873	38.5954	39.5378	21.5652	39.4735	1.83042	0.546322	30.5193	-0.88268	0.0323405	#N/A	small GTPase Rab7, putative
EHI_092360	126.926	116.322	143.008	105	72.6897	75.9917	128.752	84.5605	0.65677	1.5226	106.656	0.612916	0.0323657	0.168707	hypothetical protein
EHI_142940	441.905	645.556	517.803	344.668	371.949	410.154	535.088	375.591	0.701923	1.42466	455.339	0.509803	0.032492	0.169192	TPR repeat protein
EHI_103330	0	0	0	4.72722	3.12083	1.71213	0	3.18673	#DIV/0!	#DIV/0!	1.59336	-4.1266	0.032541	#N/A	mannosyltransferase, putative
EHI_040840	66.5655	59.9008	54.3444	31.9836	22.9418	46.3937	60.2703	33.7731	0.56036	1.78457	47.0217	0.823835	0.0327198	#N/A	dephospho-CoA kinase, putative
EHI_050540	29.5298	14.5267	29.4129	48.4036	46.7619	41.881	24.4898	45.6822	1.86536	0.536091	35.086	-0.892969	0.032738	#N/A	hypothetical protein, conserved
EHI_004840	562.67	437.249	753.773	820.595	835.184	933.673	584.564	863.151	1.47657	0.677245	723.857	-0.561526	0.0328178	0.170544	bacterial transferase hexapeptide family protein
EHI_048280	92.8417	76.5737	77.9209	102.914	130.162	138.881	82.4454	123.986	1.50385	0.66496	103.216	-0.593794	0.0328255	0.170544	nucleosome assembly protein, putative
EHI_068530	197.976	228.316	82.3717	105.058	80.0043	94.8553	169.555	93.3059	0.5503	1.81719	131.43	0.859566	0.0328525	0.170544	hypothetical protein
EHI_197660	25.0365	17.4705	28.2756	28.5305	56.5229	50.9668	23.5942	45.3401	1.92166	0.520383	34.4671	-0.943397	0.0328976	#N/A	hypothetical protein, conserved
EHI_107230	77.6823	110.075	66.4468	57.8148	32.1945	55.5079	84.7349	48.5057	0.572441	1.7469	66.6203	0.802435	0.0329739	0.170922	hypothetical protein
EHI_183890	283.29	363.227	206.768	231.365	149.62	152.112	284.428	177.699	0.624758	1.60062	231.064	0.679881	0.0329926	0.170922	hypothetical protein
EHI_183260	407.905	515.582	398.237	322.349	304.523	329.146	440.575	318.673	0.723311	1.38253	379.624	0.466638	0.0330901	0.170935	leucine-rich repeat containing protein
EHI_103660	82.0325	100.662	48.7483	54.3014	38.4449	36.7475	77.1477	43.1646	0.559506	1.78729	60.1561	0.839313	0.0331167	0.170935	helicase, putative
EHI_011660	213.28	176.412	173.974	165.27	100.791	82.899	187.889	116.32	0.61909	1.61528	152.104	0.696946	0.0331278	0.170935	hypothetical protein
EHI_160670	509.749	241.809	293.646	644.138	593.109	464.497	348.401	567.248	1.62815	0.614195	457.825	-0.703669	0.0331299	0.170935	alcohol dehydrogenase 3, putative
EHI_095840	0	0	0	98.2419	0	75.5111	0	57.9177	#DIV/0!	#DIV/0!	28.9588	-8.32566	0.0331528	#N/A	retroviral aspartyl protease domain-containing protein
EHI_178530	57.892	88.999	68.7111	47.3138	42.6902	42.0032	71.8674	44.0024	0.612272	1.63326	57.9349	0.710371	0.033201	0.171128	tumor susceptibility gene 101 protein, putative
EHI_199620	180.437	279.045	119.298	81.4755	115.369	133.375	192.927	110.073	0.570544	1.75271	151.5	0.804666	0.0332578	0.171247	tRNA pseudouridine synthase D domain-containing protein
EHI_015280	328.194	362.325	235.442	252.544	170.352	183.655	308.654	202.184	0.65505	1.5266	255.419	0.611021	0.0334163	0.171889	UDP-glucose:glycoprotein glucosyltransferase, putative
EHI_200560	328.238	440.31	64.766	113.268	21.8088	7.68555	277.771	47.5876	0.171319	5.83706	162.679	2.54836	0.0335102	0.17195	hypothetical protein, conserved
EHI_052140	669.285	557.284	639.546	801.318	881.482	801.44	622.038	828.08	1.33124	0.751182	725.059	-0.412701	0.0335214	0.17195	proteasome subunit alpha type 2-A, putative
EHI_083660	169.514	231.363	157.969	148.765	116.395	94.8853	186.282	120.015	0.644265	1.55216	153.149	0.637632	0.0335643	0.17195	hypothetical protein
EHI_064500	1091.76	1450.26	705.441	869.78	587.947	525.371	1082.49	661.033	0.610661	1.63757	871.76	0.711913	0.033596	0.17195	protein tyrosine kinase domain-containing protein
EHI_049300	219.783	244.762	90.7128	131.089	95.6362	70.9783	185.086	99.2345	0.536153	1.86514	142.16	0.900606	0.0336201	0.17195	RhoGAP domain containing protein
EHI_188580	177.251	223.276	258.23	313.842	318.818	305.706	219.586	312.789	1.42445	0.702026	266.187	-0.507839	0.0336313	0.17195	hypothetical protein, conserved
EHI_044770	3055.14	2602.75	3305.09	3563.84	4221.29	4313.24	2987.66	4032.79	1.34982	0.740841	3510.22	-0.432776	0.0337248	0.172254	60S ribosomal protein L32, putative
EHI_004880	726.13	553.261	550.098	844.987	881.347	787.534	609.83	837.956	1.37408	0.727759	723.893	-0.458962	0.0338289	0.172286	hypothetical protein
EHI_055400	1018.43	859.505	649.898	709.314	500.716	294.743	842.613	501.591	0.59528	1.67988	672.102	0.749428	0.0338301	0.172286	NAD(P)( ) transhydrogenase (AB-specific), alpha subunit, putative
EHI_181520	183.341	160.104	118.742	117.26	101.142	73.8733	154.062	97.4251	0.632374	1.58134	125.744	0.663594	0.0338328	0.172286	kinetochore protein Spc25 domain-containing protein
EHI_004430	123.49	91.16	108.213	72.1012	43.6985	80.4889	107.621	65.4295	0.607964	1.64484	86.5251	0.714988	0.0338693	0.172299	hypothetical protein
EHI_180450	83.1349	110.026	56.3261	62.5548	28.0498	44.4282	83.1623	45.0109	0.541242	1.8476	64.0866	0.887132	0.0339258	0.172414	structural maintenance of chromosomes protein
EHI_179380	103.91	90.1456	155.123	156.05	197.674	192.77	116.393	182.165	1.56509	0.638943	149.279	-0.643042	0.0339778	0.172505	hypothetical protein
EHI_153350	318.242	413.947	168.886	231.419	129.909	147.891	300.358	169.74	0.565124	1.76952	235.049	0.823948	0.034085	0.172707	prolyl oligopeptidase family protein
EHI_108710	948.991	764.253	1161.29	1198.65	1495.2	1402.68	958.178	1365.51	1.42511	0.701698	1161.85	-0.510762	0.0340856	0.172707	hypothetical protein
EHI_182050	17.485	10.3588	27.6813	35.4604	37.4568	39.3896	18.5084	37.4356	2.02263	0.494405	27.972	-1.00248	0.0341987	#N/A	hypothetical protein
EHI_004620	46.9589	31.0323	49.4144	74.5433	74.9932	61.7492	42.4685	70.4286	1.65837	0.603002	56.4485	-0.723608	0.0342134	0.173182	hypothetical protein, conserved
EHI_148480	607.64	484.849	590.613	685.508	890.557	751.726	561.034	775.93	1.38304	0.723047	668.482	-0.467886	0.0344377	0.173787	WD domain containing protein
EHI_160720	201.261	196.153	68.0859	119.219	47.7933	58.9613	155.167	75.3247	0.485444	2.05997	115.246	1.04468	0.0344992	0.173787	exosome complex exonuclease, putative
EHI_160940	10575.9	5366.55	2619.97	5061.62	1767.35	1427.93	6187.48	2752.3	0.444818	2.24811	4469.89	1.16883	0.0345507	0.173787	aldehyde-alcohol dehydrogenase 2, putative
EHI_017000	2005.38	1346.18	938.198	1153.82	787.963	590.065	1429.92	843.951	0.590209	1.69432	1136.94	0.76103	0.0345798	0.173787	hypothetical protein
EHI_064670	198.693	104.407	299.623	301.866	456.433	315.834	200.908	358.044	1.78213	0.561125	279.476	-0.831536	0.034602	0.173787	hypothetical protein
EHI_068420	52.463	80.8239	52.0252	30.7253	34.3272	41.9439	61.7707	35.6655	0.577385	1.73195	48.7181	0.783773	0.0346027	#N/A	hypothetical protein
EHI_201510	2473.36	2077.16	827.307	1516.57	557.847	301.573	1792.61	791.998	0.441813	2.2634	1292.3	1.179	0.0346099	0.173787	clathrin heavy chain, putative
EHI_186120	115.84	118.094	42.7817	74.4652	15.6066	25.6879	92.2384	38.5866	0.418335	2.39043	65.4125	1.26383	0.0346362	0.173787	hypothetical protein
EHI_105340	85.252	108.801	153.557	154.809	166.436	247.385	115.87	189.544	1.63583	0.61131	152.707	-0.708668	0.0346723	0.173787	hypothetical protein
EHI_072120	189.122	264.339	259.402	164.214	145.586	179.68	237.621	163.16	0.68664	1.45637	200.391	0.542564	0.0346969	0.173787	amino acid transporter, putative
EHI_074030	199.043	267.679	77.3053	140.499	61.3147	57.2723	181.342	86.362	0.476237	2.0998	133.852	1.07297	0.0347055	0.173787	hypothetical protein
EHI_106260	191.48	201.48	70.6605	110.902	64.3838	66.6017	154.54	80.629	0.521735	1.91668	117.585	0.939393	0.0347096	0.173787	hypothetical protein
EHI_081280	538.093	585.205	233.617	342.373	222.382	201.718	452.305	255.491	0.564864	1.77034	353.898	0.824465	0.034808	0.174095	Rho guanine nucleotide exchange factor, putative
EHI_095890	763.649	970.833	170.721	448.399	210.841	178.503	635.068	279.247	0.439713	2.27421	457.158	1.18599	0.0348842	0.174095	DNA-directed RNA polymerase I largest subunit, putative
EHI_087360	79.205	77.6345	85.9356	99.0766	130.405	133.081	80.9251	120.854	1.49341	0.66961	100.89	-0.580452	0.0348958	0.174095	RNA polymerases II subunit, putative
EHI_065350	158.336	135.483	226.089	239.043	360.433	228.174	173.303	275.883	1.59191	0.628175	224.593	-0.667966	0.0349081	0.174095	START domain containing protein
EHI_179820	26.2157	37.2567	44.4125	47.3126	74.9661	66.0025	35.9616	62.7604	1.7452	0.572999	49.361	-0.799192	0.0349098	#N/A	3'(2'),5'-bisphosphate nucleotidase, putative
EHI_197260	40.4468	42.4986	52.0443	76.7947	67.5972	70.1659	44.9965	71.5193	1.58944	0.629153	58.2579	-0.661849	0.0349462	0.174114	Sand family protein
EHI_124190	8.74431	6.21792	2.51766	12.9981	15.602	17.9737	5.82663	15.5246	2.66442	0.375316	10.6756	-1.45038	0.0350212	#N/A	40S ribosomal protein S6, putative
EHI_167010	55.7534	25.9162	26.8642	14.1765	10.3989	23.9567	36.1779	16.1774	0.447161	2.23633	26.1776	1.14157	0.0350315	#N/A	tubulin family protein
EHI_103640	36.0985	45.6725	21.0178	18.8841	15.5829	16.2329	34.263	16.8999	0.493242	2.0274	25.5815	1.01574	0.0350529	#N/A	protein kinase domain containing protein
EHI_115320	283.109	255.994	327.328	348.563	477.388	402.229	288.81	409.393	1.41752	0.705459	349.102	-0.502766	0.0351097	0.174757	amino acid transporter, putative
EHI_064650	19.6673	30.0298	28.5091	37.8341	54.1186	47.1145	26.0687	46.3557	1.77821	0.562363	36.2122	-0.828259	0.0351748	#N/A	hypothetical protein
EHI_154760	25.1466	17.6272	5.87809	5.90587	2.0794	6.84297	16.2173	4.94274	0.304782	3.28103	10.58	1.6933	0.0351888	#N/A	hypothetical protein
EHI_158630	158.595	135.945	124.391	119.228	75.8512	72.6411	139.644	89.24	0.639054	1.56481	114.442	0.650689	0.0352288	0.175178	leucine rich repeat / protein phosphatase 2C domain containing protein
EHI_131480	2494.69	2893.84	421.012	863.018	285.773	107.697	1936.51	418.83	0.21628	4.62363	1177.67	2.20939	0.0353763	0.175507	hypothetical protein, conserved
EHI_069590	901.17	669.331	1194.26	1158.73	1563.81	1439.05	921.587	1387.2	1.50523	0.664351	1154.39	-0.589621	0.0353877	0.175507	hypothetical protein
EHI_122760	86.3914	139.005	113.418	67.3053	83.1482	64.9766	112.938	71.8101	0.635835	1.57274	92.3742	0.655027	0.0354057	0.175507	zinc finger protein, putative
EHI_041950	720.74	459.657	412.612	370.706	379.296	290.609	531.003	346.87	0.653236	1.53084	438.937	0.614262	0.0354332	0.175507	vacuolar protein sorting-associated protein 35 , putative
EHI_159820	100.258	101.964	104.202	145.989	136.89	152.528	102.141	145.136	1.42093	0.703766	123.638	-0.506989	0.0354773	0.175554	hypothetical protein
EHI_109870	242.426	205.825	239.505	263.881	332.289	392.841	229.252	329.67	1.43803	0.695398	279.461	-0.525909	0.0355762	0.175743	hypothetical protein
EHI_178080	1271.11	1027.86	799.637	889.884	569.02	561.564	1032.87	673.489	0.652057	1.53361	853.179	0.617366	0.035615	0.175743	hypothetical protein
EHI_023270	247.203	257.388	163.072	164.073	149.612	127.321	222.554	147.002	0.660522	1.51395	184.778	0.598341	0.0356193	0.175743	Ras guanine nucleotide exchange factor, putative
EHI_012970	2.17523	1.02601	1.66044	7.14059	5.24021	9.51938	1.62056	7.30006	4.50465	0.221993	4.46031	-2.18279	0.0356402	#N/A	hypothetical protein
EHI_049680	867.396	961.054	347.158	603.176	270.134	235.843	725.203	369.717	0.509813	1.96151	547.46	0.972779	0.0357014	0.17584	hypothetical protein
EHI_175080	102.78	73.6297	171.33	174.796	206.879	199.271	115.913	193.649	1.67063	0.598575	154.781	-0.736293	0.0357291	0.17584	guanylate binding protein, putative
EHI_141110	171.778	210.809	92.5229	125.067	77.8887	54.6528	158.37	85.8695	0.542209	1.84431	122.12	0.886613	0.0357573	0.17584	hypothetical protein
EHI_013050	292.991	261.257	229.207	187.828	187.168	189.069	261.151	188.021	0.719971	1.38894	224.586	0.472295	0.0357776	0.17584	RhoGAP domain containing protein
EHI_189520	8.74611	7.25736	12.5942	16.5379	28.0745	20.5317	9.53255	21.7147	2.27795	0.43899	15.6236	-1.17642	0.0358245	#N/A	hypothetical protein
EHI_104710	229.699	255.308	152.141	185.323	100.782	76.9068	212.383	121.004	0.569744	1.75517	166.693	0.815457	0.0358636	0.176092	myotubularin, putative
EHI_069490	5819.09	5001.17	6013.26	6977.62	7536.92	7391.33	5611.17	7301.96	1.30132	0.768448	6456.57	-0.379962	0.0361653	0.177402	ribosomal protein L27a, putative
EHI_107070	504.122	489.61	354.519	383.77	275.437	222.299	449.417	293.836	0.653815	1.52949	371.626	0.614506	0.0362223	0.177411	metallo-beta-lactamase superfamily protein
EHI_192740	579.089	487.719	184.468	314.499	179.009	164.475	417.092	219.328	0.52585	1.90168	318.21	0.927845	0.0362369	0.177411	UBA/TS-N domain-containing protein
EHI_126170	8.74053	18.637	8.38399	4.72966	3.1225	3.42694	11.9205	3.7597	0.315397	3.1706	7.84011	1.67164	0.0363052	#N/A	cysteine protease, putative
EHI_131980	146.38	178.028	129.904	131.28	79.1231	72.8493	151.437	94.4174	0.623475	1.60391	122.927	0.686713	0.0363926	0.177888	DnaJ domain containing protein
EHI_192100	480.068	433.629	426.26	542.658	645.646	598.164	446.653	595.489	1.33323	0.75006	521.071	-0.415805	0.0364045	0.177888	inosine triphosphate pyrophosphatase, putative
EHI_159600	1093.44	757.143	1167.7	1298.53	1603.26	1416.36	1006.09	1439.38	1.43067	0.698975	1222.74	-0.51649	0.0364653	0.178014	cysteine protease inhibitor 1 (EhICP1)
EHI_017050	116.975	104.705	155.314	77.9692	79.0294	90.69	125.665	82.5628	0.65701	1.52205	104.114	0.606915	0.0365093	0.178057	Ras GTPase-activating protein, putative
EHI_167720	749.067	647.378	818.045	892.315	992.806	1134.96	738.163	1006.69	1.36378	0.733256	872.428	-0.447782	0.0365483	0.178076	proteasome subunit alpha type 4, putative
EHI_178490	412.833	392.104	572.972	328.899	357.216	210.939	459.303	299.018	0.651026	1.53604	379.161	0.621835	0.036636	0.178332	kinase, putative
EHI_039820	130.101	103.682	207.395	198.448	272.417	239.524	147.059	236.796	1.61021	0.621038	191.928	-0.684258	0.0367668	0.178798	hypothetical protein
EHI_029350	6.54821	0	5.8541	0	0	0	4.1341	0	0	#DIV/0!	2.06705	4.46431	0.0367751	#N/A	hypothetical protein, conserved
EHI_062700	1903.03	2305.58	888.264	1396.63	783.525	570.098	1698.96	916.75	0.539596	1.85324	1307.85	0.890406	0.0368425	0.178988	glutaminyl-tRNA synthetase, putative
EHI_008220	243.856	363.047	179.774	194.842	150.715	144.499	262.226	163.352	0.622944	1.60528	212.789	0.683235	0.036971	0.178988	protein kinase domain containing protein
EHI_160980	37370.8	31285.6	14634	21781.8	14045.6	12136.8	27763.5	15988.1	0.575868	1.73651	21875.8	0.7962	0.0369828	0.178988	hypothetical protein
EHI_174980	58.8841	46.4062	93.4912	88.9373	121.102	124.777	66.2605	111.605	1.68434	0.593704	88.9328	-0.747904	0.0369841	0.178988	RNA recognition motif domain containing protein
EHI_141080	40.4535	44.5871	38.628	57.877	65.5004	72.7055	41.2229	65.3609	1.58555	0.630696	53.2919	-0.670591	0.037014	0.178988	SP-RING zinc finger domain containing protein
EHI_063140	14.136	22.5635	16.5975	2.38084	1.04834	12.1211	17.7657	5.18344	0.291767	3.42739	11.4746	1.72554	0.0370387	#N/A	hypothetical protein
EHI_069730	115.807	142.87	107.304	85.1398	74.9452	85.6825	121.994	81.9225	0.671531	1.48913	101.958	0.572513	0.0370526	0.178988	hypothetical protein
EHI_129800	115.807	142.87	107.304	85.1398	74.9452	85.6825	121.994	81.9225	0.671531	1.48913	101.958	0.572513	0.0370526	0.178988	hypothetical protein
EHI_142720	469.832	347.936	706.868	798.057	837.789	718.7	508.212	784.849	1.54433	0.647529	646.53	-0.625634	0.037276	0.179896	bifunctional short chain isoprenyl diphosphate synthase, putative
EHI_044200	300.631	353.496	175.457	231.55	132.065	118.928	276.528	160.848	0.581669	1.71919	218.688	0.783584	0.037332	0.179956	hypothetical protein
EHI_159670	288.584	105.721	279.508	529.319	361.923	318.337	224.604	403.193	1.79513	0.557063	313.899	-0.842659	0.0373593	0.179956	hypothetical protein
EHI_154440	76.5299	31.1042	114.192	106.312	172.601	149.704	73.9421	142.873	1.93222	0.517539	108.407	-0.946771	0.0374856	0.180393	hypothetical protein
EHI_117890	306.619	241.639	395.407	380.284	530.838	497.512	314.555	469.545	1.49273	0.669915	392.05	-0.577226	0.0376476	0.180888	Rab family GTPase
EHI_068570	196.143	113.284	253.398	237.396	432.644	290.436	187.608	320.159	1.70653	0.585985	253.883	-0.769655	0.0376598	0.180888	hypothetical protein
EHI_005860	203.135	176.903	217.784	259.107	289.534	273.552	199.274	274.064	1.37532	0.727106	236.669	-0.458953	0.0377361	0.181083	UBA/TS-N domain-containing protein
EHI_045570	27.3222	25.9005	42.7868	46.0939	66.5828	55.6506	32.0032	56.1091	1.75324	0.570374	44.0561	-0.801985	0.037805	#N/A	CDP-alcohol phosphatidyltransferase family protein
EHI_036860	36.0666	21.7582	37.7562	53.1822	62.4177	49.6532	31.8603	55.0844	1.72893	0.578392	43.4724	-0.78444	0.0379634	#N/A	hypothetical protein
EHI_087790	182.531	193.778	156.082	131.17	135.225	97.5796	177.464	121.325	0.683659	1.46272	149.394	0.550907	0.0379681	0.181806	hypothetical protein
EHI_139570	1021.4	507.092	739.92	967.801	1609.05	1076.51	756.137	1217.79	1.61054	0.620911	986.962	-0.687778	0.0380652	0.181806	peroxiredoxin, pseudogene
EHI_118080	1302.49	1289.55	990.615	1059.1	710.869	668.509	1194.22	812.827	0.680635	1.46922	1003.52	0.555604	0.0380757	0.181806	protein kinase, putative
EHI_187080	277.673	381.484	179.654	220.919	147.664	136.041	279.603	168.208	0.601594	1.66225	223.906	0.734262	0.0380778	0.181806	hypothetical protein
EHI_084980	360.789	366.003	277.092	295.306	191.313	171.085	334.628	219.235	0.655159	1.52635	276.931	0.61228	0.0381014	0.181806	hypothetical protein
EHI_092620	1091.97	1180.43	982.779	889.749	717.664	824.179	1085.06	810.531	0.746992	1.3387	947.795	0.420761	0.0381082	0.181806	hypothetical protein, conserved
EHI_163710	55.3256	41.8683	33.8668	66.8608	66.2692	79.1844	43.6869	70.7715	1.61997	0.617295	57.2292	-0.706279	0.0381561	0.181806	LSM domain containing protein
EHI_181210	551.17	655.643	451.177	478.204	313.872	322.299	552.663	371.458	0.672124	1.48782	462.061	0.574134	0.0381731	0.181806	hypothetical protein
EHI_164470	61.2496	68.4888	11.7663	21.2491	8.31269	23.9298	47.1682	17.8305	0.37802	2.64537	32.4994	1.39497	0.0381857	#N/A	hypothetical protein
EHI_140670	108.274	132.81	48.7391	72.0174	25.9797	45.302	96.6075	47.7664	0.494437	2.0225	72.1869	1.01753	0.0382348	0.181929	DNA replication licensing factor, putative
EHI_137670	34.9953	65.3583	27.7267	27.1568	8.31434	22.227	42.6935	19.2327	0.450484	2.21984	30.9631	1.14997	0.038258	#N/A	heat shock protein 70, putative
EHI_039080	17.4901	20.7301	26.8603	43.7153	41.5996	33.3732	21.6935	39.5627	1.82371	0.548333	30.6281	-0.852245	0.0383235	#N/A	hypothetical protein
EHI_197300	253.785	228.364	177.392	180.578	136.09	126.444	219.847	147.704	0.671849	1.48843	183.776	0.575225	0.0384825	0.182936	phospholipid-transporting ATPase Neo1, putative
EHI_049400	254.508	240.095	319.261	220.006	189.5	129.436	271.288	179.647	0.662202	1.51011	225.468	0.599451	0.0385508	0.183089	chaperone proteinDNAJ, putative
EHI_024240	859.695	646.514	353.841	556.003	202.617	152.119	620.017	303.58	0.489632	2.04235	461.798	1.03161	0.038605	0.183176	aldehyde-alcohol dehydrogenase 2, putative
EHI_025860	164.009	221.922	155.37	131.099	128.911	106.907	180.434	122.306	0.677844	1.47527	151.37	0.562233	0.038725	0.183307	hypothetical protein
EHI_192090	3668.48	3255.37	3295.54	4337.05	4487.42	4238.08	3406.47	4354.18	1.27821	0.782343	3880.32	-0.354177	0.0387442	0.183307	ribosomal protein L27a, putative
EHI_138300	634.777	784.816	555.012	503.714	441.317	481.492	658.202	475.508	0.722435	1.38421	566.855	0.468646	0.038772	0.183307	bromodomain-containing protein
EHI_163650	436.753	340.202	486.421	519.568	655.321	603.145	421.125	592.678	1.40737	0.710546	506.902	-0.492621	0.0387909	0.183307	proteasome subunit alpha type 7, putative
EHI_083620	4459.43	3836.72	545.82	1341.63	466.332	230.594	2947.32	679.518	0.230554	4.33737	1813.42	2.11703	0.0388258	0.183307	hypothetical protein
EHI_194210	108.22	133.709	79.741	76.7974	66.5597	59.901	107.223	67.7527	0.631885	1.58257	87.4879	0.662718	0.0388494	0.183307	hypothetical protein
EHI_055960	494.113	485.12	250.996	331.982	228.786	163.43	410.076	241.399	0.588669	1.69875	325.738	0.765665	0.0389666	0.183689	ubiquitin fusion degradation protein, putative
EHI_174560	3.27955	3.10982	2.51842	0	0	0	2.96926	0	0	#DIV/0!	1.48463	3.98559	0.0389995	#N/A	hypothetical protein
EHI_014050	205.629	236.61	128.595	167.625	77.9285	75.2037	190.278	106.919	0.56191	1.77964	148.599	0.83515	0.0390092	0.183719	hypothetical protein, conserved
EHI_154720	13.1199	8.29509	0.83972	1.18118	0	1.71076	7.41824	0.96398	0.129947	7.69543	4.19111	2.89675	0.0391514	#N/A	hypothetical protein
EHI_045160	22.9013	19.5972	34.2321	42.6841	54.2792	41.2968	25.5769	46.0867	1.80189	0.554973	35.8318	-0.8377	0.0392071	#N/A	hypothetical protein
EHI_138000	180.399	201.158	255.277	142.922	161.153	138.57	212.278	147.548	0.695071	1.4387	179.913	0.527638	0.0392138	0.184512	hypothetical protein
EHI_170330	229.477	215.436	208.84	156.04	163.368	159.292	217.918	159.567	0.732235	1.36568	188.742	0.448638	0.0392802	0.184653	RIO1 family protein
EHI_006000	17.4644	42.3668	15.8948	13.0252	12.5088	3.43448	25.242	9.65614	0.382543	2.61409	17.4491	1.40626	0.0393598	#N/A	hypothetical protein
EHI_095490	13.1068	8.27794	0.837826	1.18295	0	1.71465	7.40753	0.965868	0.13039	7.6693	4.1867	2.8919	0.0395323	#N/A	hypothetical protein
EHI_131210	439.999	324.044	481.209	539.306	691.351	552.247	415.084	594.302	1.43176	0.69844	504.693	-0.517089	0.0396056	0.185744	hypothetical protein
EHI_050980	87.3849	106.594	132.397	134.843	174.923	182.582	108.792	164.116	1.50853	0.662897	136.454	-0.591516	0.0396078	0.185744	hypothetical protein
EHI_097910	131.518	70.71	148.418	181.047	210.844	172.454	116.882	188.115	1.60944	0.621334	152.499	-0.683915	0.039622	0.185744	hypothetical protein
EHI_121860	113.37	81.4173	118.456	121.009	189.049	173.084	104.415	161.047	1.54238	0.648347	132.731	-0.625912	0.0397531	0.186187	microsomal signal peptidase subunit, putative
EHI_071320	32.7722	57.9643	41.068	28.3842	14.575	26.5676	43.9348	23.1756	0.527499	1.89574	33.5552	0.923148	0.0397639	#N/A	protein kinase, putative
EHI_144710	1466.76	877.637	1566.58	1901.47	2214.68	1724.04	1303.66	1946.73	1.49328	0.669665	1625.19	-0.5782	0.0399016	0.186515	hypothetical protein
EHI_095110	59.0571	79.8895	71.4242	42.5035	46.7651	44.4496	70.1236	44.5727	0.635631	1.57324	57.3482	0.654172	0.039935	0.186515	glutamine synthetase, putative
EHI_049650	163.02	190.028	108.497	132.152	68.5453	70.8827	153.848	90.5268	0.588417	1.69948	122.187	0.768526	0.0399874	0.186515	hypothetical protein
EHI_169230	46.9548	39.3005	62.8026	74.553	101.046	69.4816	49.686	81.6936	1.6442	0.608199	65.6898	-0.710214	0.0400005	0.186515	hypothetical protein
EHI_114770	755.756	1697.68	431.389	449.585	411.382	643.132	961.609	501.366	0.521383	1.91798	731.487	0.938841	0.040007	0.186515	hypothetical protein
EHI_011200	171.557	217.495	278.437	256.53	342.359	432.513	222.496	343.801	1.5452	0.647166	283.149	-0.627552	0.040073	0.186652	hypothetical protein
EHI_119610	145.432	152.465	123.476	105.104	88.3564	98.3384	140.458	97.2662	0.692495	1.44405	118.862	0.529068	0.0401382	0.186686	hypothetical protein, conserved
EHI_091100	345.65	413.077	94.1471	233.711	63.3763	39.306	284.291	112.131	0.394423	2.53535	198.211	1.34515	0.0401539	0.186686	TPR repeat protein
EHI_045710	657.402	542.831	289.177	397.772	264.927	213.612	496.47	292.104	0.588361	1.69964	394.287	0.765888	0.0402689	0.18705	AP-2 complex protein, putative
EHI_109930	10.8414	9.18098	15.6767	20.3118	23.1614	31.3639	11.8997	24.9457	2.09633	0.477023	18.4227	-1.06294	0.0403202	#N/A	hypothetical protein
EHI_091690	28.3383	21.6359	4.16958	2.37324	0	9.47571	18.0479	3.94965	0.218842	4.5695	10.9988	2.14251	0.0403209	#N/A	hypothetical protein
EHI_104430	377.279	331.952	162.145	237.34	140.313	110.29	290.459	162.648	0.559968	1.78582	226.553	0.838155	0.0404228	0.187593	hypothetical protein
EHI_131510	57.8532	48.5714	89.5238	99.4575	112.57	103.023	65.3161	105.017	1.60783	0.621958	85.1665	-0.67811	0.0406301	0.188383	hypothetical protein
EHI_072110	655.19	765.923	413.555	531.179	321.048	235.848	611.556	362.692	0.593064	1.68616	487.124	0.754944	0.0407787	0.188855	RasGEF domain containing protein
EHI_014000	556.337	583.407	312.165	353.331	285.011	309.001	483.97	315.781	0.652481	1.53261	399.875	0.615261	0.0408064	0.188855	Retinoblatoma-binding protein 6, putative
EHI_015270	26.2025	24.8119	41.014	35.5112	71.8988	61.7873	30.6761	56.3991	1.83853	0.543912	43.5376	-0.874731	0.040811	#N/A	N-acetylglucosaminyl-phosphatidylinositol de-N-acetylase, putative
EHI_088090	772.175	948.448	358.023	591.44	286.792	191.442	692.882	356.558	0.514601	1.94325	524.72	0.959538	0.0408768	0.188923	coatomer alpha subunit, putative
EHI_048670	369.222	377.779	284.942	260.2	165.538	265.695	343.981	230.478	0.670031	1.49247	287.229	0.576382	0.0408954	0.188923	WH2 motif domain contaning protein
EHI_112830	1946.57	1589.18	606.878	1027.16	700.857	516.442	1380.88	748.152	0.541794	1.84572	1064.51	0.884358	0.0409351	0.188934	hypothetical protein
EHI_004760	421.477	433.288	405.233	551.503	527.154	559.358	419.999	546.005	1.30002	0.769222	483.002	-0.37897	0.0411544	0.189566	proteasome subunit alpha type 5, putative
EHI_023020	421.477	433.288	405.233	551.503	527.154	559.358	419.999	546.005	1.30002	0.769222	483.002	-0.37897	0.0411544	0.189566	proteasome subunit alpha type 5, putative
EHI_081790	408.044	485.841	437.222	378.833	311.633	259.696	443.702	316.72	0.713814	1.40093	380.211	0.488643	0.0411839	0.189566	protein kinase domain containing protein
EHI_113590	1041.76	1397.23	1379.97	822.312	971.342	994.336	1272.99	929.33	0.730039	1.36979	1101.16	0.453819	0.0413102	0.189861	hypothetical protein
EHI_054110	54.2408	49.0165	56.1692	65.6669	109.397	79.1844	53.1422	84.7494	1.59477	0.627051	68.9458	-0.673644	0.0413229	0.189861	hypothetical protein
EHI_168040	24.0202	16.5431	52.7385	46.161	83.3541	60.0639	31.1006	63.193	2.03189	0.492152	47.1468	-1.01152	0.0413687	#N/A	hypothetical protein
EHI_006840	1011.89	886.686	667.663	1083.38	1246.61	1251.73	855.412	1193.91	1.39571	0.716482	1024.66	-0.481969	0.0413874	0.189985	hypothetical protein
EHI_148150	581.142	635.497	419.032	443.523	364.391	318.834	545.224	375.583	0.68886	1.45167	460.403	0.53819	0.04145	0.190101	hypothetical protein
EHI_039480	821.417	1013.88	498.408	583.151	502.902	409.351	777.903	498.468	0.640784	1.56059	638.186	0.642212	0.0415526	0.190399	Rho guanine nucleotide exchange factor, putative
EHI_110660	37.163	29.0166	42.7995	54.3564	62.4085	60.7693	36.3264	59.1781	1.62907	0.613849	47.7522	-0.700575	0.0416401	#N/A	Sand family protein
EHI_073570	118.047	100.521	106.578	159.525	145.621	152.352	108.382	152.499	1.40705	0.710705	130.441	-0.493018	0.0416813	0.190817	histone acetyltransferase, putative
EHI_138990	386.186	414.258	339.73	311.537	242.014	276.746	380.058	276.766	0.728221	1.37321	328.412	0.457599	0.04178	0.191096	hypothetical protein
EHI_015250	434.184	352.768	279.823	297.519	219.272	198.308	355.592	238.366	0.670337	1.49179	296.979	0.578019	0.0420531	0.192132	lysozyme, putative
EHI_110830	259.096	227.038	306.438	313.053	394.101	408.951	264.191	372.035	1.40821	0.710123	318.113	-0.493718	0.0420822	0.192132	hypothetical protein
EHI_175040	930.532	862.905	532.527	689.685	396.053	277.922	775.321	454.553	0.586277	1.70568	614.937	0.771376	0.0422098	0.192542	hypothetical protein
EHI_053180	18.4979	25.6724	15.7888	44.0066	24.0883	46.6879	19.9864	38.2609	1.91435	0.522371	29.1236	-0.944171	0.0422494	#N/A	hypothetical protein
EHI_012470	134.535	181.613	79.8489	107.42	63.3807	45.2919	131.999	72.0309	0.545693	1.83253	102.015	0.878335	0.0423264	0.192901	helicase domain-containing protein
EHI_068470	575.76	585.984	672.336	726.046	854.575	849.101	611.36	809.907	1.32476	0.754852	710.633	-0.405596	0.0424066	0.192998	Mov34/MPN/PAD-1 family protein
EHI_179810	152.86	110.637	191.711	195.289	254.22	237.668	151.736	229.059	1.50959	0.662432	190.398	-0.592481	0.0424239	0.192998	phosphomannomutase, putative
EHI_041580	163.943	195.834	93.9764	125.269	71.7775	62.4909	151.251	86.5125	0.571979	1.74832	118.882	0.809139	0.0425132	0.193232	hypothetical protein, conserved
EHI_042110	67.7612	118.115	57.8924	49.6371	52.0151	40.2366	81.2561	47.2962	0.582064	1.71802	64.2762	0.781161	0.0426666	0.193755	hypothetical protein
EHI_031950	42.6458	244.778	15.1199	5.90463	5.19736	35.9141	100.848	15.672	0.155403	6.4349	58.26	2.67765	0.0428856	0.194388	hypothetical protein
EHI_134470	143.313	178.571	107.633	121.55	76.8651	62.3559	143.172	86.9237	0.607128	1.6471	115.048	0.724443	0.0429211	0.194388	ATP-binding cassette protein, putative
EHI_129750	1884.64	1264.21	1731.65	2020.78	2476.52	2298.01	1626.83	2265.1	1.39234	0.718217	1945.97	-0.477578	0.042953	0.194388	Rho family GTPase
EHI_176850	275.318	239.159	285.873	355.924	362.228	351.288	266.783	356.48	1.33622	0.748382	311.632	-0.417317	0.0429591	0.194388	hypothetical protein, conserved
EHI_068480	360.777	345.424	445.828	484.276	626.94	491.184	384.01	534.133	1.39094	0.71894	459.071	-0.474913	0.0430297	0.194534	hypothetical protein
EHI_139470	104.981	71.5763	58.8083	60.2212	43.6533	33.3438	78.4553	45.7395	0.583001	1.71526	62.0974	0.783228	0.043215	0.195198	hypothetical protein
EHI_194860	245.036	310.374	219.433	218.342	163.097	140.965	258.281	174.135	0.674207	1.48322	216.208	0.571202	0.0432636	0.195244	DNA damage-binding protein, putative
EHI_092460	30.5563	26.8552	55.1874	54.4858	77.1624	67.0042	37.533	66.2174	1.76425	0.566814	51.8752	-0.809804	0.0432899	#N/A	hypothetical protein
EHI_162810	2.17502	4.1033	2.49017	0	0	0	2.92283	0	0	#DIV/0!	1.46142	3.95186	0.0432977	#N/A	hypothetical protein
EHI_043010	2556.64	2617.02	859.376	1613.07	914.689	552.353	2011.01	1026.7	0.51054	1.95871	1518.86	0.970187	0.0433856	0.195621	V-type ATPase, A subunit, putative
EHI_189870	281.109	333.147	167.272	187.683	154.809	158.94	260.509	167.144	0.641604	1.55859	213.827	0.639315	0.0434372	0.19568	hypothetical protein
EHI_166040	95.0342	79.6919	50.2811	52.0419	42.6874	39.4278	75.0024	44.7191	0.596235	1.67719	59.8607	0.745159	0.0435373	0.195957	hypothetical protein
EHI_199110	236.851	138.456	143.877	292.491	246.02	245.587	173.062	261.366	1.51025	0.662143	217.214	-0.596341	0.0436944	0.196489	lysozyme, putative
EHI_140140	1089.53	1120.82	646.736	704.481	639.887	597.694	952.362	647.354	0.679735	1.47116	799.858	0.556654	0.0437361	0.196503	gtpase activating protein, putative
EHI_035820	261.38	316.439	256.281	192.449	209.926	207.721	278.034	203.365	0.731442	1.36716	240.7	0.449844	0.0440107	0.197562	hypothetical protein, conserved
EHI_022250	19.6486	13.4351	37.6515	52.0956	48.9877	37.7738	23.5784	46.2857	1.96306	0.509409	34.932	-0.954366	0.0441024	#N/A	hypothetical protein
EHI_177600	112.611	98.5007	70.5337	83.866	36.3907	36.7827	93.8816	52.3465	0.557579	1.79347	73.1141	0.849936	0.0442297	0.19821	hypothetical protein
EHI_005040	51.357	50.7472	72.1225	78.0249	93.6568	98.4968	58.0756	90.0595	1.55073	0.644858	74.0675	-0.629593	0.0442332	0.19821	adenosine deaminase, putative
EHI_197230	109.375	101.696	72.279	64.9273	62.3448	56.4054	94.45	61.2258	0.648236	1.54265	77.8379	0.623636	0.0443828	0.198705	formin homology 2 family protein
EHI_056490	1286.99	1015.92	1207.39	1727.42	1412.28	1541.82	1170.1	1560.51	1.33365	0.74982	1365.3	-0.415202	0.0444382	0.198778	20 kDa antigen, putative
EHI_165820	194.214	152.81	118.69	110.187	111.602	83.3608	155.238	101.717	0.655232	1.52618	128.477	0.610126	0.0445659	0.199173	hypothetical protein
EHI_024370	18.5531	11.3631	28.4334	29.6094	50.047	36.0746	19.4499	38.577	1.98341	0.504183	29.0134	-0.976695	0.0448133	#N/A	hypothetical protein
EHI_140240	503.684	393.777	445.569	508.861	736.217	630.194	447.677	625.091	1.3963	0.716179	536.384	-0.482335	0.0448248	0.200075	deoxycytidine triphosphate deaminase, putative
EHI_172500	64.5442	72.6711	79.0393	113.293	92.4486	113.612	72.0849	106.451	1.47675	0.677163	89.2681	-0.559881	0.0448526	0.200075	hypothetical protein
EHI_092610	198.766	205.869	215.271	151.441	160.389	144.065	206.635	151.965	0.735427	1.35975	179.3	0.444868	0.0448859	0.200075	hypothetical protein, conserved
EHI_167000	59.046	58.0788	43.6762	42.5156	23.9092	27.3653	53.6003	31.2634	0.583268	1.71448	42.4318	0.783628	0.0448988	#N/A	phospholipase, patatin family protein
EHI_114650	4.36435	3.09749	8.35844	18.9569	9.38712	15.469	5.27343	14.6043	2.76942	0.361087	9.93888	-1.43963	0.0449407	#N/A	hypothetical protein
EHI_110300	159.305	137.337	205.636	206.142	302.453	236.309	167.426	248.301	1.48305	0.674285	207.864	-0.566714	0.0449854	0.200318	GTP-binding protein EhRabX36, putative
EHI_181150	9.83931	16.588	32.7444	40.164	37.4331	42.7751	19.7239	40.1241	2.03429	0.491573	29.924	-1.00553	0.0450327	#N/A	hypothetical protein
EHI_121840	276.696	302.964	194.11	216.056	161.077	125.653	257.923	167.596	0.649788	1.53896	212.759	0.624046	0.0450431	0.200318	hypothetical protein
EHI_031960	138.832	101.584	156.975	199.664	177.831	200.226	132.463	192.574	1.45379	0.687859	162.519	-0.537578	0.0450588	0.200318	hypothetical protein, conserved domain containing
EHI_172010	7.65394	3.11122	1.67977	0	0	0.85521	4.14831	0.28507	0.0687196	14.5519	2.21669	3.49508	0.0450968	#N/A	hypothetical protein
EHI_104620	296.354	398.339	279.76	282.213	181.889	189.803	324.818	217.968	0.671048	1.49021	271.393	0.577324	0.0451177	0.200405	protein kinase domain containing protein
EHI_125850	69.9923	107.899	96.6287	55.4923	58.1982	64.1127	91.5065	59.2677	0.647689	1.54395	75.3871	0.625841	0.0451681	0.200453	protein kinase domain containing protein
EHI_035510	440.147	380.741	424.725	492.149	579.025	579.625	415.204	550.266	1.32529	0.754552	482.735	-0.406994	0.045453	0.201541	hypothetical protein
EHI_013900	12300.4	9545.68	9115.05	8104.91	8162.06	6223.13	10320.4	7496.7	0.726397	1.37666	8908.55	0.461201	0.045495	0.201552	hypothetical protein
EHI_044620	19.5595	16.3887	26.5207	21.4463	58.7645	44.22	20.823	41.4769	1.99188	0.502038	31.1499	-0.992495	0.0456741	#N/A	DNA-directed RNA polymerase I subunit 13, putative
EHI_137900	19.5595	16.3887	26.5207	21.4463	58.7645	44.22	20.823	41.4769	1.99188	0.502038	31.1499	-0.992495	0.0456741	#N/A	DNA-directed RNA polymerase I subunit 13, putative
EHI_037540	194.495	178.122	197.904	242.361	277.861	250.113	190.174	256.778	1.35023	0.740615	223.476	-0.432866	0.0457295	0.202414	hypothetical protein
EHI_006200	21.8213	30.9735	25.0741	49.7634	37.5497	45.5498	25.9563	44.2876	1.70624	0.586085	35.122	-0.769255	0.0457857	#N/A	3-phosphoinositide-dependent protein kinase 1, putative
EHI_099270	473.373	575.379	235.08	333.132	198.608	230.993	427.944	254.244	0.594107	1.6832	341.094	0.751264	0.0458984	0.202984	hypothetical protein
EHI_104400	225.19	323.404	244.272	217.388	150.794	175.415	264.289	181.199	0.68561	1.45856	222.744	0.545943	0.0459729	0.203055	lipase, putative
EHI_076840	87.0383	99.5965	237.95	174.894	306.617	290.944	141.528	257.485	1.81932	0.549657	199.507	-0.860382	0.0459944	0.203055	LSM domain containing protein
EHI_081270	260.564	221.629	328.754	327.379	416.668	409.798	270.315	384.615	1.42284	0.70282	327.465	-0.507974	0.0461155	0.203377	Prefoldin subunit 3, putative
EHI_178020	290.938	408.865	210.956	234.917	146.509	195.707	303.586	192.378	0.633684	1.57807	247.982	0.657846	0.0461591	0.203377	leucine rich repeat / protein phosphatase 2C domain containing protein
EHI_110530	380.468	461.391	387.929	308.299	332.718	262.616	409.93	301.211	0.734787	1.36094	355.57	0.445575	0.0461874	0.203377	hypothetical protein
EHI_131230	1491.95	1825.55	332.021	657.482	242.085	119.633	1216.51	339.733	0.279269	3.58078	778.121	1.84075	0.046236	0.203414	actin, putative
EHI_201410	10.9249	38.3042	2.51482	8.27773	2.08188	2.5706	17.248	4.31007	0.249888	4.00179	10.779	2.02194	0.0463247	#N/A	hypothetical protein
EHI_076260	55.686	69.2812	56.9305	29.5882	37.5065	44.6138	60.6326	37.2362	0.614128	1.62832	48.9344	0.693599	0.0464244	#N/A	homeobox protein, putative
EHI_182150	18.5806	46.6292	8.39117	4.72698	2.08044	15.408	24.5337	7.40512	0.301835	3.31307	15.9694	1.69504	0.0464474	#N/A	hypothetical protein
EHI_014260	114.47	115.445	109.295	142.347	162.917	166.171	113.07	157.145	1.3898	0.719529	135.108	-0.477418	0.0464941	0.204373	small GTP-binding protein domain, pseudogene
EHI_036520	150.94	144.249	173.983	184.151	219.238	264.921	156.391	222.77	1.42445	0.702027	189.581	-0.511597	0.04657	0.204481	importin beta, putative
EHI_194470	562.888	420.705	312.996	381.699	230.926	172.053	432.197	261.559	0.605186	1.65239	346.878	0.72615	0.0466227	0.204481	hypothetical protein
EHI_143070	1237.38	890.284	1301.76	979.519	757.162	623.88	1143.14	786.854	0.688326	1.4528	964.997	0.539854	0.0466396	0.204481	hypothetical protein
EHI_019090	62.2888	74.5793	145.948	122.934	211.223	156.711	94.272	163.622	1.73564	0.576156	128.947	-0.790576	0.0467215	0.204663	hypothetical protein, conserved
EHI_021780	83.0378	157.39	36.8923	34.2883	38.5088	60.8236	92.4401	44.5402	0.481828	2.07543	68.4902	1.04509	0.046762	0.204664	heat shock protein 70, putative
EHI_164190	10.9398	3.11454	4.20431	0	1.03873	1.70842	6.08622	0.915718	0.150458	6.64639	3.50097	2.63786	0.0468704	#N/A	DNA polymerase, putative
EHI_068670	101.393	82.4698	144.358	139.965	211.98	160.983	109.407	170.976	1.56276	0.639894	140.192	-0.64077	0.0470408	0.205608	hypothetical protein
EHI_128200	310.524	261.33	179.726	233.852	97.7226	94.9334	250.527	142.169	0.567482	1.76217	196.348	0.820403	0.0470585	0.205608	protein with DnaJ and myb domains
EHI_012990	57.9538	73.6388	45.3582	34.2476	27.0269	42.7563	58.9836	34.6769	0.587908	1.70095	46.8302	0.75684	0.0474423	#N/A	hypothetical protein
EHI_090010	40.7329	37.0932	51.7618	50.7753	84.3481	76.6591	43.196	70.5942	1.63428	0.611892	56.8951	-0.707795	0.0475293	0.207486	ubiquitin-like protein 5, putative
EHI_003040	133.403	98.5314	72.2377	83.8471	44.6981	51.3072	101.391	59.9508	0.591284	1.69123	80.6708	0.760637	0.0476038	0.207633	hypothetical protein
EHI_198790	1332.32	1126.16	697.738	925.367	545.43	481.898	1052.07	650.898	0.618681	1.61634	851.486	0.693206	0.04769	0.207793	alanyl-tRNA synthetase, putative
EHI_183100	180.333	296.325	162.771	153.638	137.319	124.989	213.143	138.649	0.650495	1.53729	175.896	0.620758	0.0477225	0.207793	RNA recognition motif domain containing protein
EHI_048990	6198.39	6050.12	7715.07	7897.46	9791.39	8883.99	6654.53	8857.61	1.33107	0.751278	7756.07	-0.412527	0.0478722	0.208266	60S ribosomal protein L37
EHI_143550	860.598	911.756	370.464	605.785	330.536	263.351	714.273	399.891	0.559857	1.78617	557.082	0.837571	0.0480057	0.208669	hypothetical protein, conserved
EHI_038920	172.776	239.608	162.131	164.141	112.257	98.3291	191.505	124.909	0.65225	1.53315	158.207	0.620055	0.0480579	0.208713	DNA topoisomerase III, putative
EHI_012140	150.692	168.579	119.744	101.771	104.171	98.6467	146.338	101.53	0.693802	1.44133	123.934	0.525379	0.0481264	0.208713	hypothetical protein
EHI_071330	4.3672	7.2372	3.34828	1.18366	0	0.858106	4.98423	0.680589	0.136549	7.3234	2.83241	2.87893	0.0481366	#N/A	endonuclease V, putative
EHI_049060	328.391	192.816	311.203	398.791	423.53	387.011	277.47	403.11	1.45281	0.688322	340.29	-0.538303	0.0481393	0.208713	hypothetical protein
EHI_174670	839.443	644.903	811.627	979.138	994.323	1070.51	765.324	1014.66	1.32579	0.75427	889.99	-0.406952	0.0482567	0.209044	proteasome subunit beta type 1, putative
EHI_176150	496.571	467.952	562.653	634.457	740.654	643.002	509.059	672.704	1.32147	0.756735	590.882	-0.401435	0.0483147	0.209116	ribose 5-phosphate isomerase, putative
EHI_155480	27.3287	30.0596	63.7954	61.4363	69.6778	86.425	40.3946	72.513	1.79512	0.557066	56.4538	-0.835369	0.0484141	0.209347	hypothetical protein
EHI_170040	601.507	583.996	673.654	743.476	886.885	803.413	619.719	811.258	1.30907	0.763899	715.489	-0.388236	0.0484802	0.209347	longin-type vesicle-associated membrane protein, putative
EHI_020230	70.009	113.142	68.9378	55.4723	44.6713	56.3885	84.0296	52.1774	0.62094	1.61046	68.1035	0.684932	0.0484916	0.209347	hypothetical protein
EHI_172280	255.955	239.717	203.998	314.771	327.347	299.376	233.224	313.831	1.34562	0.743149	273.527	-0.429696	0.04856	0.2094	hypothetical protein
EHI_126210	272.421	225.539	238.394	163.803	203.782	165.471	245.451	177.685	0.723913	1.38138	211.568	0.465638	0.0485894	0.2094	histone H2A, putative
EHI_055660	72.1217	75.6104	62.0656	46.1023	30.1761	53.0968	69.9326	43.1251	0.616667	1.62162	56.5288	0.691298	0.0486602	0.2094	peptidase, C54 family
EHI_051010	509.199	506.436	574.464	407.857	372.546	430.816	530.033	403.74	0.761726	1.31281	466.886	0.392805	0.0486689	0.2094	WD domain containing protein
EHI_138940	227.354	257.011	193.024	159.521	175.78	151.49	225.796	162.264	0.71863	1.39154	194.03	0.475859	0.048789	0.209623	hypothetical protein
EHI_026420	293.47	242.582	376.037	355.5	488.213	474.502	304.029	439.405	1.44527	0.691912	371.717	-0.530754	0.0488034	0.209623	Rab family GTPase
EHI_105860	167.09	107.258	236.323	236.351	310.238	260.073	170.224	268.887	1.57961	0.633067	219.556	-0.657125	0.0488456	0.209627	thioredoxin, putative
EHI_127140	85.2687	122.321	92.343	56.7073	64.4743	75.2948	99.9776	65.4921	0.655068	1.52656	82.7348	0.604933	0.048969	0.209913	hypothetical protein
EHI_126960	42.4622	39.0675	48.2559	55.8557	78.4797	69.0767	43.2619	67.8041	1.56729	0.638042	55.533	-0.647611	0.0490222	0.209913	Synbindin, putative
EHI_137710	705.024	706.801	420.469	526.999	352.593	297.836	610.764	392.476	0.642598	1.55618	501.62	0.638769	0.0490361	0.209913	RNA recognition motif domain containing protein
EHI_117840	134.487	116.146	84.8235	100.391	53.0199	39.3419	111.819	64.251	0.574598	1.74035	88.035	0.806309	0.049619	0.212229	hypothetical protein
EHI_137980	304.723	185.205	340.129	422.337	448.835	363.536	276.686	411.569	1.4875	0.672269	344.128	-0.571284	0.0497817	0.212635	protein kinase, putative
EHI_174100	395.88	322.635	205.005	232.607	196.43	176.965	307.84	202.001	0.656187	1.52396	254.92	0.607443	0.0497978	0.212635	ankyrin repeat protein
EHI_166950	61.2126	93.2766	29.3754	35.4473	31.202	29.9535	61.2882	32.2009	0.525401	1.90331	46.7446	0.925561	0.0500305	#N/A	hypothetical protein
EHI_072530	6.55121	11.3742	2.51157	1.18355	2.08373	0.857982	6.81234	1.37509	0.201852	4.95411	4.09371	2.31149	0.0500894	#N/A	hypothetical protein
EHI_068130	87.3905	72.452	53.637	55.5876	40.6031	33.4255	71.1598	43.2054	0.60716	1.64701	57.1826	0.724261	0.0502217	0.214093	hypothetical protein
EHI_104560	1807.45	1504.85	1379.14	1321.54	1154.93	964.639	1563.81	1147.03	0.733484	1.36336	1355.42	0.447464	0.0502338	0.214093	cortexillin, putative
EHI_100370	30.5738	25.8531	50.2369	44.9716	77.0923	65.1995	35.5546	62.4211	1.75564	0.569592	48.9879	-0.805552	0.0502367	#N/A	hypothetical protein, conserved
EHI_050820	99.5619	79.9559	62.2375	61.3571	41.543	48.6792	80.5851	50.5264	0.626995	1.59491	65.5558	0.673033	0.0502657	0.214093	tyrosine kinase, putative
EHI_159510	120.289	158.707	118.452	103.914	74.8361	90.6301	132.483	89.7933	0.677772	1.47542	111.138	0.561839	0.050392	0.214451	hypothetical protein
EHI_100400	230.748	333.009	220.128	193.643	157.975	190.643	261.295	180.754	0.691761	1.44559	221.024	0.530761	0.0505032	0.214723	DNA-repair protein, putative
EHI_011790	77.6588	88.2125	81.5306	63.7434	54.0292	47.8553	82.4673	55.2093	0.669469	1.49372	68.8383	0.584998	0.0505405	0.214723	hypothetical protein, conserved domain containing
EHI_093740	3786.18	3313.02	1547.25	2358.51	1525.58	1280.48	2882.15	1721.52	0.597305	1.67419	2301.84	0.743553	0.0506086	0.214833	hypothetical protein
EHI_004180	85.3388	121.492	69.807	66.0768	63.3531	38.4309	92.2124	55.9536	0.60679	1.64802	74.083	0.725362	0.05081	0.215313	hypothetical protein
EHI_022260	158.605	175.401	142.901	238.434	209.87	205.077	158.969	217.794	1.37004	0.729905	188.381	-0.454361	0.0508329	0.215313	hypothetical protein
EHI_163530	466.603	386.536	592.364	585.994	822.94	655.215	481.834	688.05	1.42798	0.70029	584.942	-0.513208	0.0509299	0.215313	hypothetical protein
EHI_094370	30.5238	13.3991	5.83981	5.93148	7.31084	0	16.5876	4.41411	0.26611	3.75785	10.5008	1.93516	0.0509574	#N/A	hypothetical protein
EHI_045410	81.989	110.917	46.1712	59.0704	29.1175	43.637	79.6925	43.9416	0.55139	1.8136	61.8171	0.858692	0.0509862	0.215313	metallo-beta-lactamase family protein
EHI_130500	16.316	12.3145	0.830394	1.18993	1.04788	3.46086	9.82031	1.89956	0.193431	5.16979	5.85993	2.31509	0.0510101	#N/A	hypothetical protein
EHI_106330	139.553	124.738	98.4661	226.55	180.65	137.736	120.919	181.646	1.50221	0.665687	151.282	-0.586538	0.0510116	0.215313	nitroreductase family protein
EHI_059670	721.837	731.515	48.7408	208.964	51.9581	28.2059	500.697	96.3758	0.192483	5.19526	298.537	2.37839	0.051056	0.215313	Rab family GTPase
EHI_044780	93.8144	87.7252	79.3687	123.257	116.854	128.109	86.9694	122.74	1.4113	0.708566	104.855	-0.500183	0.05108	0.215313	hypothetical protein
EHI_177500	58.9353	47.5219	98.6887	105.404	145.962	91.897	68.382	114.421	1.67326	0.597635	91.4015	-0.735177	0.0511271	0.215313	hypothetical protein
EHI_166420	62.3014	81.8645	43.6366	36.6326	33.2857	41.9414	62.6009	37.2866	0.595624	1.67891	49.9437	0.739684	0.0512278	#N/A	cyclin, putative
EHI_159160	9490.96	2597.53	5384.82	10032.4	14372.6	7430.15	5824.44	10611.7	1.82193	0.548868	8218.08	-0.865482	0.0512772	0.215313	iron-containing superoxide dismutase
EHI_049610	462.572	485.472	358.728	373.137	281.669	277.867	435.591	310.891	0.713723	1.4011	373.241	0.487236	0.0512801	0.215313	guanine nucleotide exchange factor
EHI_022870	187.925	252.645	231.408	150.162	157.161	175.623	223.993	160.982	0.718694	1.39141	192.487	0.475558	0.0512913	0.215313	hypothetical protein, conserved
EHI_131670	162.618	184.922	119.597	113.694	99.0458	106.497	155.712	106.412	0.683391	1.46329	131.062	0.5472	0.0513066	0.215313	dynamin-1-like protein, putative
EHI_159840	264.709	208.617	257.227	210.102	161.037	140.132	243.518	170.424	0.699841	1.4289	206.971	0.518726	0.0513295	0.215313	hypothetical protein
EHI_141890	89.3745	101.998	84.2256	104.422	144.169	155.057	91.8659	134.549	1.46463	0.682767	113.208	-0.555566	0.0513492	0.215313	zinc finger protein containing CCHC type domain
EHI_176590	63.3834	106.696	59.5574	42.5522	47.8611	49.6646	76.5457	46.6926	0.609997	1.63935	61.6192	0.708218	0.0513802	0.215313	AIG1 family protein, putative
EHI_118260	789.829	784.813	369.113	583.004	280.471	152.914	647.918	338.797	0.5229	1.91241	493.358	0.936683	0.0514002	0.215313	formin homology 2 family protein
EHI_091500	56.8648	52.9042	25.2036	30.701	22.866	17.9544	44.9909	23.8405	0.529896	1.88716	34.4157	0.919133	0.0514527	#N/A	early endsome antigen 1, putative
EHI_106270	83.9925	69.1411	140.342	125.637	179.469	167.678	97.8251	157.594	1.61098	0.62074	127.71	-0.684247	0.0514919	0.215519	hypothetical protein
EHI_124500	118.171	206.674	183.382	121.519	100.729	116.125	169.409	112.791	0.665792	1.50197	141.1	0.588637	0.0515937	0.215767	tyrosine kinase, putative
EHI_164310	81.9392	119.06	71.2576	44.9344	54.1266	69.4018	90.7524	56.1543	0.618764	1.61613	73.4533	0.683589	0.0516811	0.215955	RhoGAP domain containing protein
EHI_083380	43.7277	38.3551	8.39487	12.9954	16.6384	5.1337	30.1592	11.5892	0.384267	2.60236	20.8742	1.3849	0.0517123	#N/A	hypothetical protein, conserved
EHI_035410	51.3297	54.8295	82.9253	82.8195	140.601	86.6104	63.0282	103.344	1.63964	0.609889	83.1859	-0.707562	0.051789	0.216227	hypothetical protein
EHI_111760	4291.77	4262.12	4486.57	4816.95	6107.15	5964.46	4346.82	5629.52	1.29509	0.772147	4988.17	-0.373124	0.0520352	0.217059	40S ribosomal protein S12, putative
EHI_012070	72.0459	74.4119	73.6321	89.9813	109.438	119.327	73.3633	106.249	1.44825	0.690487	89.806	-0.537855	0.0520735	0.217059	hypothetical protein
EHI_121900	86.3033	50.7227	113.156	104.07	142.618	165.391	83.394	137.36	1.64712	0.607122	110.377	-0.718604	0.0523409	0.217925	hypothetical protein
EHI_052080	88.5582	104.723	56.2596	69.691	40.5493	34.2162	83.1802	48.1522	0.57889	1.72744	65.6662	0.794566	0.0523765	0.217925	hypothetical protein
EHI_011900	86.0474	79.2269	186.537	166.284	212.284	209.629	117.271	196.066	1.67191	0.598119	156.668	-0.737188	0.0524102	0.217925	hypothetical protein
EHI_035430	252.736	230.526	174.099	186.429	133.975	128.101	219.12	149.502	0.682282	1.46567	184.311	0.552974	0.0524983	0.218113	hypothetical protein
EHI_124840	66.7345	99.6703	52.9773	53.1032	37.3929	41.8539	73.1274	44.1167	0.603286	1.65759	58.622	0.729509	0.0525779	0.218265	ABC transporter, putative
EHI_138750	644.313	623.863	839.059	573.591	480.981	502.349	702.412	518.974	0.738846	1.35346	610.693	0.437978	0.0527931	0.218979	tyrosine kinase, putative
EHI_035940	418.773	303.852	139.416	242.116	126.83	77.827	287.347	148.924	0.518274	1.92948	218.136	0.950233	0.0528777	0.21915	Rho GTPase activating protein, putative
EHI_000460	1.092	4.13709	4.18705	4.73336	15.6252	11.1508	3.13871	10.5031	3.34631	0.298837	6.82091	-1.72814	0.0529542	#N/A	hypothetical protein
EHI_066190	21.7038	15.3275	23.1445	27.4497	39.9521	39.996	20.0586	35.7993	1.78473	0.560307	27.9289	-0.837146	0.0529671	#N/A	hypothetical protein
EHI_078280	21.7038	15.3275	23.1445	27.4497	39.9521	39.996	20.0586	35.7993	1.78473	0.560307	27.9289	-0.837146	0.0529671	#N/A	hypothetical protein
EHI_021260	1250.32	1068.12	164.781	426.07	141.284	76.0379	827.741	214.464	0.259096	3.85958	521.103	1.94909	0.0529743	0.21915	villidin, putative
EHI_154230	239.342	212.384	234.069	291.928	342.277	284.246	228.598	306.15	1.33925	0.746687	267.374	-0.420971	0.0529773	0.21915	zinc finger protein 622, putative
EHI_140480	147.248	84.607	185.42	201.516	244.19	207.269	139.092	217.658	1.56485	0.639037	178.375	-0.643402	0.0530848	0.21915	hypothetical protein
EHI_030710	17391.9	15826.8	19158.5	20801.8	23305.9	22857.7	17459.1	22321.8	1.27852	0.782152	19890.4	-0.354468	0.0530914	0.21915	60S ribosomal protein L12, putative
EHI_111810	192.391	165.841	135.141	120.512	120.639	104.398	164.458	115.183	0.700381	1.42779	139.82	0.51304	0.0531512	0.21915	heat shock protein STI1, putative
EHI_154240	130.922	86.7181	116.165	143.375	157.511	183.937	111.268	161.608	1.45241	0.68851	136.438	-0.540784	0.0531564	0.21915	Ras family GTPase
EHI_158240	1822.58	2076.9	1515.71	1344.17	1363.04	1397.67	1805.07	1368.3	0.758032	1.31921	1586.68	0.399317	0.0531796	0.21915	fatty acid elongase, putative
EHI_141040	201.263	208.61	177.362	174.696	119.482	111.085	195.745	135.088	0.690122	1.44902	165.416	0.538788	0.0532386	0.219215	ATPase, AAA family protein
EHI_066720	458.441	692.665	57.1966	187.599	68.5416	49.5286	402.767	101.89	0.252974	3.95297	252.329	1.98398	0.0534825	0.219728	hypothetical protein, conserved
EHI_085840	115.623	154.785	175.417	218.095	201.388	212.404	148.609	210.629	1.41734	0.705547	179.619	-0.499824	0.0534928	0.219728	hypothetical protein
EHI_048720	79.6189	70.1542	115.247	113.806	145.065	141.923	88.34	133.598	1.51232	0.661237	110.969	-0.59334	0.0534929	0.219728	GTP-binding protein, Ras family
EHI_192280	51.4155	56.058	29.4281	33.0448	18.6981	23.9196	45.6339	25.2208	0.552678	1.80937	35.4273	0.855801	0.0537826	#N/A	hypothetical protein
EHI_119770	14.1733	6.18538	1.66892	0	2.08844	1.7217	7.34254	1.27005	0.172971	5.78131	4.3063	2.46733	0.0538006	#N/A	hypothetical protein
EHI_151310	7.49865	8.01294	12.9269	14.5163	26.7127	20.5264	9.4795	20.5851	2.17154	0.460502	15.0323	-1.10643	0.0538365	#N/A	LSM domain containing protein
EHI_038860	6059.98	5417.75	6956.3	6900.09	9191.3	8563.98	6144.68	8218.46	1.33749	0.747668	7181.57	-0.419521	0.0539271	0.221219	40S ribosomal protein S28, putative
EHI_004340	222.114	229.515	24.394	69.6097	28.0387	7.68503	158.675	35.1111	0.221278	4.51921	96.8928	2.17961	0.053943	0.221219	serine-threonine-isoleucine rich protein, putative
EHI_136180	412.127	331.708	392.865	466.664	585.48	477.452	378.9	509.865	1.34565	0.743137	444.383	-0.428215	0.0540754	0.221582	proteasome regulatory subunit, putative
EHI_146390	7672.89	6513.15	8536.55	8884.7	10974.9	10139	7574.19	9999.56	1.32021	0.757453	8786.88	-0.400751	0.0541221	0.221595	hypothetical protein
EHI_088030	412.29	448.175	358.77	350.675	286.843	247.059	406.411	294.859	0.725519	1.37832	350.635	0.464409	0.0541688	0.221607	hypothetical protein, conserved
EHI_140980	31.7078	77.7733	36.1114	28.3465	18.7135	29.0801	48.5308	25.38	0.522967	1.91217	36.9554	0.931962	0.0543869	#N/A	myotubularin, putative
EHI_159530	9.72297	10.1413	13.1158	20.3937	24.3271	21.0609	10.9934	21.9272	1.99459	0.501357	16.4603	-0.986778	0.0545001	#N/A	hypothetical protein
EHI_092070	40.3742	57.8306	27.5878	18.9544	21.9003	27.4951	41.9308	22.7833	0.543353	1.84042	32.3571	0.866086	0.05457	#N/A	WD domain containing protein
EHI_183450	6.56062	4.14843	12.5987	23.62	16.6326	15.3932	7.76925	18.5486	2.38744	0.418859	13.1589	-1.22335	0.0545799	#N/A	hypothetical protein
EHI_069150	46.9846	69.3842	84.6956	83.9401	109.272	123.344	67.0215	105.519	1.5744	0.635161	86.2702	-0.652395	0.0546137	0.223168	hypothetical protein
EHI_098520	247.953	379.798	149.991	137.21	153.06	185.157	259.247	158.476	0.611291	1.63588	208.861	0.706974	0.0546483	0.223168	hypothetical protein
EHI_167030	91.8308	101.595	93.1892	47.2539	75.9095	66.7337	95.5384	63.299	0.662551	1.50932	79.4187	0.588878	0.0546821	0.223168	hypothetical protein
EHI_081700	44.7696	53.7767	51.9137	57.988	110.426	73.7751	50.1533	80.7297	1.60966	0.62125	65.4415	-0.686973	0.0547908	0.223295	hypothetical protein
EHI_079280	150.839	88.0873	215.68	194.972	283.956	259.335	151.535	246.088	1.62396	0.615778	198.811	-0.697561	0.0548011	0.223295	hypothetical protein
EHI_153280	95.0326	108.667	127.374	121.828	184.289	181.718	110.358	162.612	1.47349	0.678659	136.485	-0.559357	0.0548716	0.223403	hypothetical protein, conserved
EHI_087430	24.0193	3.10157	10.8816	4.73474	2.08398	4.29066	12.6675	3.70312	0.292333	3.42075	8.1853	1.76956	0.0551433	#N/A	hypothetical protein
EHI_030900	408.055	312.493	190.035	253.724	161.003	148.632	303.528	187.787	0.61868	1.61634	245.657	0.693517	0.0551853	0.224169	Rap/Ran GTPase-activating protein, putative
EHI_104950	254.486	134.511	126.507	343.065	276.999	208.339	171.835	276.135	1.60698	0.622286	223.985	-0.685227	0.0552013	0.224169	epsin-2, putative
EHI_067980	239.168	291.716	213.581	145.532	197.892	183.524	248.155	175.649	0.707822	1.41278	211.902	0.495698	0.0552224	0.224169	hypothetical protein
EHI_044540	208.854	252.036	160.437	180.683	116.422	112.874	207.109	136.66	0.659843	1.51551	171.884	0.602069	0.0552731	0.224169	hypothetical protein
EHI_024590	423.388	398.695	227.895	309.171	181.766	158.014	349.993	216.317	0.618061	1.61796	283.155	0.695561	0.0552805	0.224169	Sec7 domain protein
EHI_040410	171.757	269.932	147.154	174.655	96.6007	82.8566	196.281	118.037	0.601369	1.66287	157.159	0.7373	0.0554124	0.224524	hypothetical protein, conserved
EHI_129820	244.432	231.332	189.779	248.769	344.137	334.222	221.848	309.043	1.39304	0.717855	265.445	-0.48133	0.05556	0.224587	phosphoglycerate mutase family protein. putative
EHI_103280	153.699	194.769	223.547	206.438	332.16	301.415	190.671	280.004	1.46852	0.680959	235.338	-0.553951	0.0556276	0.224587	hypothetical protein
EHI_125680	142.178	136.961	95.7979	100.352	70.6645	78.6372	124.979	83.2178	0.665856	1.50183	104.098	0.586734	0.05563	0.224587	exocyst complex component sec15, putative
EHI_030170	335.413	235.027	226.361	394.934	377.83	340.134	265.601	370.966	1.39671	0.71597	318.283	-0.483056	0.0556432	0.224587	26S proteasome non-ATPase regulatory subunit, putative
EHI_156690	2392.63	1943.36	2398.42	2678.26	3159.53	2928.39	2244.8	2922.06	1.3017	0.768227	2583.43	-0.3804	0.0556491	0.224587	60S ribosomal protein L37
EHI_136170	516.225	574.841	226.059	361.257	220.301	188.038	439.041	256.532	0.5843	1.71145	347.786	0.775916	0.0557327	0.224746	cleavage and polyadenylation specificity factor 73 kDa subunit, putative
EHI_051190	1.09355	5.18666	5.04068	1.18081	0	0	3.77363	0.393604	0.104304	9.58737	2.08362	3.38336	0.0558302	#N/A	hypothetical protein
EHI_053030	170.538	196.958	259.402	241.005	349.407	317.434	208.966	302.615	1.44816	0.690533	255.791	-0.532936	0.0558444	0.224986	hypothetical protein
EHI_035730	923.011	824.779	620.086	616.33	612.133	462.48	789.292	563.648	0.714118	1.40033	676.47	0.485929	0.0558808	0.224986	hypothetical protein
EHI_148090	160.693	173.102	102.408	115.784	89.4371	79.5795	145.401	94.9335	0.652908	1.53161	120.167	0.616125	0.0559832	0.225219	hypothetical protein
EHI_174580	12.0255	16.587	1.67908	4.72539	0	1.71112	10.0972	2.1455	0.212485	4.7062	6.12134	2.26244	0.0561124	#N/A	hypothetical protein
EHI_159580	195.771	182.62	105.045	139.309	73.7802	81.1984	161.146	98.0957	0.60874	1.64274	129.621	0.717964	0.056189	0.225669	protein kinase, putative
EHI_192030	7.52579	5.03378	8.12888	16.8775	17.0237	13.2913	6.89615	15.7308	2.2811	0.438384	11.3135	-1.17793	0.056191	#N/A	hypothetical protein
EHI_164500	2036.87	2030.04	1849.34	1464.66	1670.12	1532.99	1972.09	1555.92	0.788973	1.26747	1764	0.341729	0.0562068	0.225669	Sec61 alpha subunit, putative
EHI_017690	1691.78	1537.45	593.977	1097.98	555.553	450.344	1274.4	701.294	0.550292	1.81722	987.848	0.862092	0.0562283	0.225669	hypothetical protein
EHI_165210	39.3478	61.1379	63.775	30.7247	29.1255	39.3745	54.7536	33.0749	0.604068	1.65544	43.9142	0.725537	0.0565518	#N/A	hypothetical protein
EHI_118000	211.973	205.039	344.639	372.42	390.267	345.207	253.884	369.298	1.4546	0.687476	311.591	-0.537695	0.0566119	0.226995	hypothetical protein
EHI_158250	1465.19	1424.94	854.166	1009.78	807.74	757.713	1248.1	858.409	0.687774	1.45397	1053.25	0.539961	0.0566482	0.226995	T-complex protein 1 gamma subunit, putative
EHI_112010	283.3	346.647	224.436	225.452	189.092	189.698	284.794	201.414	0.707226	1.41398	243.104	0.499611	0.0567287	0.227139	ABC transporter, putative
EHI_053600	229.73	281.331	231.223	210.069	126.731	177.686	247.428	171.495	0.693112	1.44277	209.462	0.52973	0.0568335	0.22737	helicase, putative
EHI_055690	436.164	534.848	444.883	404.065	347.352	276.393	471.965	342.603	0.725909	1.37758	407.284	0.463956	0.056876	0.22737	hypothetical protein
EHI_069430	215.334	220.749	190.515	243.409	302.665	297.832	208.866	281.302	1.34681	0.742496	245.084	-0.43211	0.0569428	0.227405	dolichyl-di-phosphooligosaccharide-protein glycotransferase, putative
EHI_086990	127.827	119.064	78.8049	92.232	58.2889	53.9775	108.565	68.1661	0.627883	1.59265	88.3656	0.67483	0.0569745	0.227405	hypothetical protein
EHI_103500	114.812	159.717	143.627	100.384	89.3995	103.475	139.385	97.7529	0.701314	1.42589	118.569	0.512267	0.0570686	0.227602	hypothetical protein
EHI_058460	157.371	223.766	156.874	128.832	119.647	129.29	179.337	125.923	0.702158	1.42418	152.63	0.509033	0.0571659	0.227737	GTP-binding protein, putative
EHI_023210	51.3468	57.9731	76.2816	81.5956	112.423	89.1154	61.8672	94.3779	1.52549	0.655526	78.1225	-0.604083	0.0571922	0.227737	GTP-binding protein, putative
EHI_023420	40.4453	55.9696	57.0762	30.7195	33.2805	31.6628	51.1637	31.8876	0.623246	1.6045	41.5257	0.685322	0.0572198	#N/A	hypothetical protein, conserved
EHI_153480	611.022	497.685	453.049	662.285	747.816	668.573	520.585	692.891	1.33098	0.751323	606.738	-0.413452	0.057246	0.227773	translation initiation factor 2 beta subunit, putative
EHI_069340	34.9141	45.4278	71.0433	62.7966	95.9604	92.8186	50.4617	83.8585	1.66182	0.601749	67.1601	-0.727248	0.0573022	0.227818	hypothetical protein, conserved
EHI_118920	211.653	158.976	246.525	278.465	377.622	248.413	205.718	301.5	1.4656	0.682315	253.609	-0.549462	0.0573766	0.227935	Rab family GTPase
EHI_138330	114.849	107.934	82.3741	74.3655	71.6908	60.6714	101.719	68.9093	0.677446	1.47613	85.3142	0.561862	0.0575224	0.228336	hypothetical protein
EHI_035600	2803.75	2187.62	2309.36	2899	3388.33	3236.71	2433.58	3174.68	1.30453	0.766559	2804.13	-0.383741	0.0576427	0.22844	ribosomal protein L18a, putative
EHI_009840	128.464	84.0778	177.646	181.291	171.503	269.804	130.063	207.533	1.59564	0.626708	168.798	-0.673088	0.0576736	0.22844	hypothetical protein, conserved domain containing
EHI_107790	148.372	79.4842	145.401	162.345	219.07	189.113	124.419	190.176	1.52851	0.65423	157.297	-0.611661	0.0577109	0.22844	hypothetical protein
EHI_193340	214.391	220.032	101.713	142.823	88.3111	93.9923	178.712	108.376	0.606426	1.64901	143.544	0.721946	0.0577287	0.22844	mutS family protein
EHI_090390	0	3.08214	0.831378	4.75595	6.28179	7.77716	1.30451	6.27163	4.80766	0.208001	3.78807	-2.27878	0.0578721	#N/A	hypothetical protein
EHI_192950	8.74142	10.3561	25.9964	22.4625	38.5047	34.2615	15.0313	31.7429	2.11179	0.473533	23.3871	-1.06037	0.0579089	#N/A	WD domain containing protein
EHI_182730	1808.67	1320.47	1780.52	1957.2	2453.07	2197.14	1636.55	2202.47	1.3458	0.743054	1919.51	-0.428463	0.0579375	0.229088	hypothetical protein
EHI_118140	141.904	181.884	218.371	233.252	285.595	248.114	180.72	255.653	1.41464	0.706894	218.187	-0.497865	0.0579828	0.229089	hypothetical protein
EHI_152380	63.0626	62.5509	102.884	89.2934	147.837	124.7	76.1658	120.61	1.58352	0.631504	98.388	-0.659501	0.0580977	0.229128	hypothetical protein
EHI_020880	4.36602	2.0666	1.67307	0	0	0	2.7019	0	0	#DIV/0!	1.35095	3.83935	0.0581804	#N/A	hypothetical protein
EHI_096150	84.7905	76.8756	112.791	107.18	142.641	159.413	91.4858	136.411	1.49107	0.67066	113.949	-0.575749	0.0582455	0.229128	hypothetical protein, conserved
EHI_156270	124.336	123.802	156.168	155.298	200.377	217.615	134.769	191.097	1.41796	0.705237	162.933	-0.503951	0.0582481	0.229128	RNA recognition motif domain containing protein
EHI_077530	905.074	619.258	1076.4	1034.57	1387.97	1317.28	866.91	1246.61	1.43799	0.695416	1056.76	-0.523842	0.0582602	0.229128	hypothetical protein
EHI_135060	1961.56	1761.05	2264.48	2268.35	3048.13	2673.48	1995.7	2663.32	1.33453	0.749327	2329.51	-0.416256	0.0583104	0.229128	ribosomal protein S17, putative
EHI_118700	104.836	65.1645	98.8234	113.594	149.992	136.37	89.6079	133.319	1.4878	0.672132	111.463	-0.573697	0.0583369	0.229128	hypothetical protein
EHI_099700	3785.99	2842.1	1805.87	2529.27	1495.95	983.359	2811.32	1669.52	0.593857	1.68391	2240.42	0.752054	0.0583503	0.229128	NAD(FAD)-dependent dehydrogenase, putative
EHI_132370	367.469	389.079	189.908	255.018	178.744	166.683	315.486	200.148	0.634413	1.57626	257.817	0.656846	0.0583655	0.229128	ccaat-box-binding transcription factor, putative
EHI_100440	266.851	303.996	209.232	187.723	171.471	200.877	260.026	186.691	0.717968	1.39282	223.359	0.475586	0.058399	0.229128	hypothetical protein, conserved
EHI_004780	438.501	454.324	299.9	355.441	223.475	224.019	397.575	267.645	0.673193	1.48546	332.61	0.571962	0.0584985	0.229341	protein kinase, putative
EHI_079900	69.9471	63.2017	79.7069	80.3648	117.554	118.997	70.9519	105.639	1.48888	0.671646	88.2953	-0.575694	0.0589133	0.230728	hypothetical protein
EHI_009670	107.204	113.149	51.2862	81.4347	27.0094	32.464	90.5464	46.9694	0.518732	1.92778	68.7579	0.952791	0.0589663	0.230728	hypothetical protein
EHI_148470	1235.9	1285.36	1424.14	1553.31	1929.2	1628.89	1315.13	1703.8	1.29553	0.771882	1509.47	-0.373335	0.0589886	0.230728	asparagine synthetase A, putative
EHI_198330	431.047	341.862	445.644	484.479	670.505	519.759	406.184	558.248	1.37437	0.727606	482.216	-0.458457	0.0590798	0.230907	Ras family GTPase
EHI_045370	179.122	252.463	85.453	105.287	97.8884	102.885	172.346	102.02	0.591951	1.68933	137.183	0.754038	0.0591383	0.230958	hypothetical protein
EHI_192250	9.83415	6.21373	11.7404	17.7334	19.7725	20.5566	9.26277	19.3542	2.08946	0.478593	14.3085	-1.05548	0.0591647	#N/A	leucine rich repeat protein, BspA family
EHI_090840	16.3808	0	0	0	0	0	5.46028	0	0	#DIV/0!	2.73014	4.8578	0.0591876	#N/A	chaperone clpB, putative
EHI_145980	76.4766	88.0011	108.982	125.343	115.539	160.224	91.1533	133.702	1.46678	0.681764	112.428	-0.551391	0.0593262	0.231331	hypothetical protein
EHI_148330	151.947	123.347	189.706	215.028	244.393	201.089	155	220.17	1.42045	0.704002	187.585	-0.503071	0.0593425	0.231331	pumilio family RNA-binding protein
EHI_186350	169.568	187.914	136.222	152.233	74.7877	88.8361	164.568	105.286	0.639768	1.56307	134.927	0.647929	0.0593707	0.231331	P-glycoprotein-2
EHI_152440	28.4452	31.1493	9.25076	12.9801	3.1159	11.1032	22.9484	9.06639	0.395077	2.53115	16.0074	1.3332	0.0594602	#N/A	hypothetical protein
EHI_088230	232.541	243.782	323.221	295.482	390.364	456.94	266.515	380.929	1.4293	0.699644	323.722	-0.515268	0.0595066	0.231683	DNA-directed RNA polymerases I, II, and III 23 kDa, putative
EHI_064550	38.1343	39.1231	55.8299	64.1101	74.2133	68.1055	44.3624	68.8096	1.55108	0.644713	56.586	-0.626165	0.0595789	0.231787	hypothetical protein
EHI_084940	397.929	401.189	272.005	300.067	237.091	213.04	357.041	250.066	0.700384	1.42779	303.553	0.514387	0.0597251	0.232178	hypothetical protein
EHI_152850	29.5054	20.7167	47.8111	50.8281	62.4298	55.6616	32.6777	56.3065	1.72309	0.580354	44.4921	-0.774591	0.0598256	#N/A	histidine acid phosphatase family protein
EHI_116720	258.704	214.957	294.511	286.53	406.5	380.322	256.057	357.784	1.39728	0.715675	306.921	-0.482613	0.0600103	0.233108	hypothetical protein
EHI_135010	97.3766	91.384	44.5786	55.4548	33.2329	46.9679	77.7797	45.2185	0.581367	1.72008	61.4991	0.77927	0.0600943	0.233256	hypothetical protein
EHI_104700	91.8904	85.1231	85.7595	66.0908	55.0566	60.6549	87.591	60.6007	0.69186	1.44538	74.0959	0.53234	0.0603007	0.233774	hypothetical protein
EHI_033680	1289.7	1465.67	224.47	533.476	128.819	60.6599	993.279	240.985	0.242616	4.12174	617.132	2.04388	0.0603198	0.233774	valyl-tRNA synthetase, putative
EHI_033250	15392.5	14021	12802.8	12647.3	10008.6	9275.69	14072.1	10643.8	0.756381	1.32209	12358	0.40286	0.0603842	0.233845	polyadenylate-binding protein, putative
EHI_069510	22.8726	9.25947	36.6364	43.9491	44.971	44.8633	22.9228	44.5945	1.94542	0.514028	33.7586	-0.947404	0.0605951	#N/A	hypothetical protein
EHI_135160	53.5035	44.4663	95.4475	85.2108	140.644	97.8019	64.4724	107.886	1.67336	0.5976	86.179	-0.736375	0.0606326	0.234628	hypothetical protein
EHI_169610	118.129	154.632	192.48	115.682	92.4728	110.238	155.08	106.131	0.684361	1.46122	130.606	0.55066	0.0607414	0.23487	protein kinase domain containing protein
EHI_187720	162.934	173.224	142.81	139.342	97.7053	99.1838	159.656	112.077	0.701991	1.42452	135.867	0.513484	0.0609018	0.235311	DNA replication licensing factor, putative
EHI_128120	29.5147	30.0589	46.1665	57.8929	49.9193	63.323	35.2467	57.0451	1.61845	0.617874	46.1459	-0.686836	0.0609827	#N/A	hypothetical protein
EHI_148890	879.889	482.351	870.615	990.893	1293.01	1002.91	744.285	1095.6	1.47202	0.679338	919.944	-0.557558	0.0610786	0.235814	calmodulin, putative
EHI_062080	3.2805	4.14893	0	11.809	5.19723	10.2608	2.47648	9.089	3.67013	0.27247	5.78274	-1.92454	0.0611071	#N/A	hypothetical protein
EHI_029620	2507.25	1441.04	1780.46	4110.53	2679.41	2048.8	1909.59	2946.24	1.54287	0.648143	2427.92	-0.625485	0.061145	0.235891	aldose reductase, putative
EHI_126990	599.141	640.793	282.984	310.652	341.024	332.744	507.639	328.14	0.646404	1.54702	417.89	0.628163	0.0611931	0.235898	hypothetical protein
EHI_169320	787.793	809.013	730.976	678.402	534.813	577.234	775.927	596.816	0.769165	1.30011	686.372	0.379058	0.0612822	0.235913	phosphatidylinositol3-kinaseTor2, putative
EHI_086050	113.774	186.872	75.6776	79.0678	68.5564	81.15	125.441	76.258	0.607918	1.64496	100.85	0.714875	0.0612899	0.235913	protein kinase, putative
EHI_040610	18.5534	15.4957	29.2709	26.0556	42.7473	47.2387	21.1067	38.6805	1.83262	0.545667	29.8936	-0.869677	0.0613842	#N/A	hypothetical protein
EHI_177990	1052.23	835.446	421.113	650.406	425.991	275.16	769.598	450.519	0.585395	1.70825	610.059	0.773121	0.0614012	0.236162	leucine-rich repeat containing protein
EHI_000430	119.187	113.049	57.1165	76.7629	32.2248	55.5844	96.4507	54.8574	0.568761	1.75821	75.654	0.813841	0.0615289	0.236474	Rap/Ran GTPase-activating protein, putative
EHI_005910	2300.31	2194.06	640.529	1318.47	838.445	661.375	1711.63	939.431	0.548851	1.82199	1325.53	0.865624	0.0616927	0.236573	Rho guanine nucleotide exchange factor, putative
EHI_159790	74.2424	67.2026	91.2406	86.4072	122.952	139.871	77.5619	116.41	1.50087	0.66628	96.9861	-0.586976	0.0617094	0.236573	60S acidic ribosomal protein PO, putative
EHI_177450	45.7083	49.3067	133.004	109.401	224.071	102.846	76.0062	145.439	1.91352	0.522597	110.723	-0.929907	0.0617483	0.236573	hypothetical protein, conserved
EHI_117690	85.8846	52.2849	165.081	141.701	213.926	172.368	101.083	175.998	1.74112	0.574343	138.541	-0.795734	0.0617588	0.236573	hypothetical protein
EHI_117630	79.7622	92.1615	124.1	114.684	162.354	163.614	98.6747	146.884	1.48857	0.671787	122.779	-0.572114	0.0617876	0.236573	hypothetical protein
EHI_156340	113.667	72.5302	54.5393	57.9078	47.8521	40.2344	80.2454	48.6647	0.606449	1.64894	64.4551	0.721678	0.0618363	0.236581	hypothetical protein, conserved
EHI_168400	58.978	74.4943	57.804	47.3213	28.1177	44.5856	63.7588	40.0082	0.627493	1.59364	51.8835	0.671437	0.0618774	#N/A	tRNA (guanine-N(1)-)-methyltransferase TRM10
EHI_155760	111.554	131.77	121.006	88.5468	84.175	88.8959	121.443	87.2059	0.718079	1.3926	104.325	0.477928	0.0620432	0.237194	hypothetical protein
EHI_192390	27.3138	10.3536	11.7372	10.6419	4.16341	0	16.4682	4.93512	0.299675	3.33695	10.7017	1.78229	0.0620507	#N/A	guanine nucleotide exchange factor, putative
EHI_129360	167.279	179.383	91.5303	127.567	72.7789	62.4421	146.064	87.5959	0.599708	1.66748	116.83	0.740799	0.0621986	0.237383	RhoGAP domain containing protein
EHI_137740	103.804	136.699	88.051	75.6637	64.5219	80.5155	109.518	73.567	0.671735	1.48868	91.5424	0.570269	0.0622145	0.237383	hypothetical protein
EHI_188760	2478.74	3160.49	2325.29	2327.76	1853.25	1672.76	2654.84	1951.26	0.734982	1.36058	2303.05	0.44445	0.062233	0.237383	hypothetical protein, conserved
EHI_120950	30.5569	38.2185	48.5001	61.5909	54.2206	69.5783	39.0918	61.7966	1.58081	0.632588	50.4442	-0.65491	0.0622359	#N/A	hypothetical protein
EHI_161040	1163.6	889.095	1211.48	1259.18	1554.26	1561.54	1088.06	1458.33	1.3403	0.746102	1273.19	-0.422627	0.0622996	0.237459	hypothetical protein
EHI_174080	31.7276	36.3415	31.9578	23.5998	17.6565	17.0815	33.3423	19.446	0.583221	1.71461	26.3941	0.786444	0.0623807	#N/A	protein kinase, putative
EHI_188830	401.028	507.489	258.309	301.452	245.583	238.096	388.942	261.711	0.672878	1.48615	325.326	0.571347	0.0625432	0.238208	DnaJ domain containing protein
EHI_126900	236.991	244.147	330.026	315.897	438.467	379.028	270.388	377.797	1.39724	0.715695	324.093	-0.481358	0.0626242	0.238338	hypothetical protein
EHI_116940	25.1349	0	5.03307	3.54599	0	0	10.056	1.182	0.117542	8.50763	5.619	3.16524	0.0626452	#N/A	deoxyuridine 5'-triphosphate nucleotidohydrolase domain containing protein
EHI_075720	0	0	0.836031	2.36923	1.04284	7.73264	0.278677	3.7149	13.3305	0.075016	1.99679	-3.42328	0.0627472	#N/A	hypothetical protein
EHI_025470	217.575	205.31	71.3785	141.739	65.4999	46.1889	164.754	84.4758	0.512738	1.95031	124.615	0.966909	0.0628266	0.238798	hypothetical protein
EHI_010740	60.1775	87.2328	76.5431	53.0939	33.2321	55.5057	74.6511	47.2772	0.633309	1.57901	60.9642	0.658412	0.0629587	0.238798	hypothetical protein
EHI_166480	297.551	401.741	371.627	291.506	248.273	255.433	356.973	265.071	0.742551	1.34671	311.022	0.431006	0.0629693	0.238798	hypothetical protein
EHI_054490	165.348	173.457	235.872	196.322	317.466	339.099	191.559	284.296	1.48411	0.673802	237.927	-0.56962	0.0630154	0.238798	hypothetical protein
EHI_119920	406.843	478.313	180.667	299.88	177.704	139.328	355.274	205.637	0.578812	1.72768	280.456	0.789946	0.0630451	0.238798	DEAD/DEAH box helicase, putative
EHI_000530	56.8629	46.6769	78.9651	77.9373	115.376	90.6338	60.835	94.6489	1.55583	0.642744	77.742	-0.632932	0.0630612	0.238798	hypothetical protein
EHI_098230	56.6674	69.006	73.3584	65.2795	118.081	130.123	66.344	104.494	1.57504	0.634905	85.4191	-0.658183	0.0630759	0.238798	hypothetical protein, conserved
EHI_156310	339.599	183.053	404.439	351.47	581.286	527.559	309.03	486.772	1.57516	0.634857	397.901	-0.655149	0.0631756	0.238798	ribonuclease, putative
EHI_088460	410.597	463.368	449.705	235.48	336.454	379.115	441.223	317.016	0.718494	1.3918	379.12	0.474831	0.0631948	0.238798	HAD hydrolase, family IA, variant 3
EHI_100350	66.2483	76.7482	72.8526	96.575	107.12	101.56	71.9497	101.752	1.41421	0.707111	86.8506	-0.499708	0.0632153	0.238798	hypothetical protein, conserved
EHI_162800	4.34076	3.0655	0.826589	0	0	0	2.74428	0	0	#DIV/0!	1.37214	3.84352	0.0633431	#N/A	hypothetical protein
EHI_040300	355.258	448.782	355.877	368.641	210.087	201.107	386.639	259.945	0.67232	1.48739	323.292	0.57525	0.0633761	0.238901	WD domain containing protein
EHI_140600	2221.78	2447.38	1349.63	1678.29	1214.25	1225.58	2006.26	1372.71	0.684211	1.46154	1689.49	0.547503	0.0633906	0.238901	T-complex protein 1 theta subunit, putative
EHI_109820	97.2612	67.3333	144.281	140.658	201.847	145.567	102.959	162.691	1.58016	0.632849	132.825	-0.655828	0.0633922	0.238901	hypothetical protein
EHI_125660	470.033	391.775	317.265	246.944	308.892	296.956	393.024	284.264	0.723273	1.3826	338.644	0.465055	0.0634309	0.238901	acid sphingomyelinase-like phosphodiesterase, putative
EHI_104910	25.1021	35.1249	20.9086	53.2941	44.8313	37.7894	27.0452	45.3049	1.67516	0.596959	36.1751	-0.744978	0.063485	#N/A	hypothetical protein
EHI_118180	1170.25	1261.74	1072.3	1080.23	783.526	695.745	1168.1	853.168	0.730393	1.36913	1010.63	0.454032	0.0635743	0.239075	cullin family protein
EHI_173470	215.724	149.273	252.462	262.388	369.006	271.582	205.82	300.992	1.46241	0.683804	253.406	-0.546797	0.0636132	0.239075	EF-hand calcium-binding domain containing protein
EHI_148970	29.534	125.589	10.0876	16.5246	15.5839	29.051	55.0701	20.3865	0.370192	2.7013	37.7283	1.42511	0.0636151	#N/A	regulator of nonsense transcripts, putative
EHI_099330	126.452	97.9069	57.5596	85.4182	34.4675	33.5835	93.9727	51.1564	0.544375	1.83697	72.5646	0.883055	0.0636457	0.239075	hypothetical protein
EHI_051080	41.5669	62.2773	50.4398	38.9499	30.1282	26.4868	51.428	31.855	0.619409	1.61444	41.6415	0.700367	0.0636621	#N/A	leucine rich repeat protein, BspA family
EHI_076890	97.3211	118.243	192.364	145.251	232.837	277.899	135.976	218.663	1.6081	0.621853	177.319	-0.684079	0.0636853	0.239075	hypothetical protein, conserved
EHI_059320	5.4577	2.06674	0.836597	0	0	0	2.78701	0	0	#DIV/0!	1.39351	3.87891	0.0637259	#N/A	hypothetical protein
EHI_092560	51.3528	101.477	68.7555	37.8348	48.9158	49.6857	73.8619	45.4788	0.615727	1.6241	59.6704	0.695831	0.0637764	0.239075	hypothetical protein
EHI_178720	380.754	368.652	144.67	261.935	128.777	104.183	298.026	164.965	0.553526	1.8066	231.495	0.854882	0.0638121	0.239075	hypothetical protein
EHI_028020	16.3932	32.1161	36.0744	3.54573	16.6459	17.1236	28.1945	12.4384	0.441164	2.26673	20.3165	1.16499	0.0638564	#N/A	leucine rich repeat protein
EHI_049470	133.447	89.2576	56.3199	64.92	49.87	53.8324	93.0082	56.2075	0.604328	1.65473	74.6078	0.723787	0.0639207	0.239075	hypothetical protein
EHI_103670	57.9085	37.2774	88.0405	80.399	113.443	107.081	61.0755	100.308	1.64236	0.608881	80.6916	-0.711096	0.063946	0.239075	hypothetical protein
EHI_051930	286.189	363.257	224.579	210.539	182.208	223.72	291.342	205.489	0.705319	1.4178	248.415	0.501669	0.0639855	0.239075	hypothetical protein
EHI_035800	1891.06	1499.46	1065.66	1315.1	896.746	776.881	1485.39	996.242	0.670693	1.491	1240.82	0.576539	0.0640597	0.239075	Ras GTPase activating protein, putative
EHI_040420	1911.15	1588.54	1091.66	1415.04	849.428	703.963	1530.45	989.476	0.646527	1.54673	1259.96	0.629614	0.0640751	0.239075	hypothetical protein, conserved domain containing
EHI_162550	143.189	148.196	142.67	106.347	117.534	90.7231	144.685	104.868	0.724802	1.37969	124.776	0.466854	0.0640828	0.239075	vesicular integral membrane protein VIP36, putative
EHI_192070	10.9378	5.18891	17.6507	23.6089	17.6635	31.6191	11.2591	24.2972	2.158	0.463393	17.7782	-1.09706	0.0640867	#N/A	hypothetical protein
EHI_050360	234.044	302.967	173.104	186.539	169.39	113.685	236.705	156.538	0.661319	1.51213	196.622	0.598274	0.0640892	0.239075	oxysterol binding protein, putative
EHI_053000	190.694	204.942	150.872	245.705	258.123	236.141	182.169	246.656	1.354	0.738555	214.413	-0.439234	0.0642634	0.239522	myb-like DNA-binding domain containing protein
EHI_159710	47.0108	101.605	23.5097	34.2567	29.1139	21.3868	57.3752	28.2524	0.492416	2.0308	42.8138	1.02336	0.0643078	#N/A	alanine aminotransferase, putative
EHI_081360	26.2267	18.6446	50.3263	55.5571	49.9446	64.2264	31.7326	56.576	1.7829	0.560883	44.1543	-0.823171	0.0643188	#N/A	hypothetical protein
EHI_152090	368.571	444.09	289.078	331.748	208.874	210.266	367.247	250.296	0.681547	1.46725	308.771	0.554464	0.0643194	0.239522	ARF GTPase activating protein, putative
EHI_155290	1131.58	1346.89	224.2	529.178	152.839	92.3832	900.888	258.133	0.286532	3.49001	579.511	1.80383	0.0643507	0.239522	actinin-like protein, putative
EHI_134750	285.513	359.169	184.967	218.339	184.91	143.525	276.55	182.258	0.659043	1.51735	229.404	0.602295	0.0644491	0.239549	protein tyrosine kinase domain-containing protein
EHI_068720	255.971	310.365	188.319	217.167	148.557	145.242	251.552	170.322	0.677085	1.47692	210.937	0.563855	0.0644523	0.239549	protein kinase domain containing protein
EHI_006860	17459.6	16453.9	8273.56	11649.7	8045.63	7778.68	14062.4	9158	0.651243	1.53553	11610.2	0.618737	0.0646691	0.240179	60S ribosomal protein L5, putative
EHI_078540	21.7328	11.2672	7.45894	5.9573	5.24683	4.33529	13.4863	5.17981	0.384079	2.60363	9.33307	1.37738	0.064712	#N/A	hypothetical protein
EHI_060110	7.63071	5.153	4.17099	3.55909	14.6226	30.139	5.65156	16.1069	2.84999	0.350878	10.8792	-1.54002	0.0650479	#N/A	hypothetical protein
EHI_140610	884.664	769.666	383.073	579.798	353.397	329.182	679.135	420.792	0.619601	1.61394	549.963	0.690917	0.0651383	0.241745	hypothetical protein
EHI_183580	237.302	245.85	181.466	171.217	135.117	170.994	221.539	159.109	0.718199	1.39237	190.324	0.475477	0.0653575	0.242352	Rho guanine nucleotide exchange factor, putative
EHI_119930	363.077	502.12	418.423	290.458	307.63	353.065	427.874	317.051	0.740992	1.34954	372.462	0.431339	0.0653973	0.242352	protein kinase domain containing protein
EHI_111750	82.0357	80.9516	83.2158	128.663	124.678	96.5602	82.0677	116.634	1.42119	0.703635	99.3508	-0.503089	0.0654579	0.2424	importin alpha re-exporter, putative
EHI_112050	0	15.4951	0	0	0	0	5.16505	0	0	#DIV/0!	2.58252	4.7798	0.0655007	#N/A	transcription initiation factor TFIID family protein
EHI_015380	10304.7	8009.69	6166.96	7391.67	5122.43	3237.86	8160.46	5250.65	0.643425	1.55418	6705.56	0.636249	0.0656516	0.24294	immuno-dominant variable surface antigen
EHI_012430	28.2694	19.4831	36.5072	35.7174	62.9093	46.7626	28.0866	48.4631	1.72549	0.579545	38.2748	-0.781964	0.0660049	#N/A	hypothetical protein, conserved
EHI_178840	38.2555	42.4873	26.0146	17.7253	24.964	17.9746	35.5858	20.2213	0.56824	1.75982	27.9035	0.81005	0.0660336	#N/A	hypothetical protein
EHI_096560	229.693	195.101	96.6579	144.015	97.6695	59.8203	173.817	100.502	0.578202	1.7295	137.159	0.792924	0.0660386	0.244194	phosphatidylinositol 3-kinase, putative
EHI_119280	39.3403	34.1822	54.5208	62.649	80.1189	59.0876	42.6811	67.2852	1.57646	0.634331	54.9831	-0.648355	0.0661866	0.244484	hypothetical protein, conserved domain containing
EHI_153240	549.095	498.17	310.172	390.707	265.978	254.642	452.479	303.776	0.671359	1.48952	378.127	0.575281	0.0662135	0.244484	adaptor protein (AP) family protein
EHI_129790	212.422	327.272	265.705	162.695	174.609	226.828	268.467	188.044	0.700436	1.42768	228.255	0.511449	0.0664226	0.245078	myb-like DNA-binding domain containing protein
EHI_199170	290.591	233.946	179.373	219.965	124.921	77.9823	234.637	140.956	0.600743	1.66461	187.796	0.73879	0.0664934	0.245161	hypothetical protein, conserved
EHI_051840	673.637	777.475	582.595	409.549	436.588	616.126	677.903	487.421	0.719013	1.39079	582.662	0.474053	0.0666232	0.245198	histone H3, putative
EHI_138180	330.342	308.261	137.863	199.476	165.19	97.4072	258.822	154.025	0.595099	1.68039	206.423	0.74993	0.0666833	0.245198	hypothetical protein
EHI_040650	588.552	479.623	235.433	396.528	191.132	157.18	434.536	248.28	0.571368	1.75019	341.408	0.808721	0.0668137	0.245198	hypothetical protein
EHI_038900	122.421	166.85	92.3156	77.9879	84.2497	91.579	127.196	84.6055	0.665161	1.5034	105.901	0.583426	0.0668191	0.245198	hypothetical protein
EHI_030790	2015.33	2125.37	969.181	1567.32	834.704	593.9	1703.29	998.642	0.586301	1.70561	1350.97	0.770662	0.0668229	0.245198	hypothetical protein, conserved
EHI_193470	73.4079	58.7532	83.5018	80.4405	137.626	108.976	71.8876	109.014	1.51645	0.659434	90.4509	-0.600247	0.0668414	0.245198	signal peptidase complex subunit, putative
EHI_200720	73.4079	58.7532	83.5018	80.4405	137.626	108.976	71.8876	109.014	1.51645	0.659434	90.4509	-0.600247	0.0668414	0.245198	signal peptidase complex subunit, putative
EHI_188200	57.986	59.1869	55.5078	41.2986	35.3121	37.5778	57.5603	38.0629	0.66127	1.51224	47.8116	0.59795	0.0669284	#N/A	hypothetical protein
EHI_164180	7.64198	3.10114	5.0215	0	1.0421	1.71653	5.25487	0.919542	0.174988	5.71466	3.08721	2.42585	0.0669801	#N/A	hypothetical protein
EHI_058110	1657.74	1298.61	1742.21	1204.52	1298.27	1060.29	1566.19	1187.69	0.758333	1.31868	1376.94	0.399523	0.0671411	0.246119	hypothetical protein
EHI_023260	451.395	266.298	526.113	612.154	653.269	550.421	414.602	605.281	1.45991	0.684974	509.942	-0.544778	0.067211	0.246198	nicotinate phosphoribosyltransferase, putative
EHI_098570	32488.9	22939.8	21338.4	36656.3	35151.3	31899.4	25589	34569	1.35093	0.74023	30079	-0.433968	0.0673613	0.24657	fructose-1,6-bisphosphate aldolase, putative
EHI_050720	155.058	133.412	206.825	220.113	259.391	217.886	165.098	232.463	1.40803	0.710212	198.781	-0.490543	0.0676702	0.247523	paxillin, putative
EHI_015240	25.1446	16.5876	0	0	2.07966	5.13316	13.9107	2.40427	0.172836	5.78584	8.1575	2.48026	0.067726	#N/A	hypothetical protein
EHI_176860	10.9297	7.25325	21.8165	22.4535	23.9255	35.9528	13.3331	27.4439	2.05833	0.485832	20.3885	-1.02845	0.0677482	#N/A	protein kinase, putative
EHI_039040	364.091	468.708	228.423	270.476	234.96	203.563	353.741	236.333	0.668097	1.49679	295.037	0.58179	0.0678486	0.247996	hypothetical protein
EHI_147500	624.897	446.179	506.301	671.693	836.933	631.53	525.792	713.385	1.35678	0.737039	619.589	-0.440369	0.0679312	0.24812	serine/threonine-protein phosphatase ppe1, putative
EHI_081370	456.471	401.426	451.065	479.187	589.191	672.23	436.321	580.203	1.32976	0.752014	508.262	-0.412268	0.0680385	0.248333	vesicle-associated membrane protein, putative
EHI_164750	857.558	908.84	573.305	684.745	498.654	445.628	779.901	543.009	0.696254	1.43626	661.455	0.522749	0.0681235	0.248465	26S proteasome non-ATPase regulatory subunit 14, putative
EHI_152190	97.2874	145.106	97.3653	72.0727	63.4409	90.7097	113.253	75.4078	0.665834	1.50187	94.3304	0.581832	0.0683292	0.249036	hypothetical protein
EHI_012170	775.083	1142.39	683.363	640.305	608.331	622.87	866.946	623.835	0.719578	1.3897	745.391	0.47443	0.0683991	0.249049	hypothetical protein
EHI_142890	3.26865	5.14778	9.99939	11.8722	11.4978	22.4145	6.13861	15.2615	2.48615	0.402228	10.7001	-1.29676	0.0684113	#N/A	hypothetical protein
EHI_140550	7211.22	6469.87	7671.01	8186.53	9547.25	9267.62	7117.37	9000.47	1.26458	0.790777	8058.92	-0.338656	0.0684401	0.249049	60S ribosomal protein L6, putative
EHI_003940	14469.3	14034.7	6557.01	9389.26	7302.32	5940.03	11687	7543.87	0.645493	1.5492	9615.43	0.631535	0.0684798	0.249049	ribosomal protein S4, putative
EHI_118810	1008.58	938.375	971.879	887.542	694.99	447.679	972.944	676.737	0.695556	1.4377	824.841	0.525004	0.0686316	0.249237	protein kinase domain containing protein
EHI_118620	201.307	191.053	63.9157	135.699	46.7379	49.5363	152.092	77.3244	0.508406	1.96693	114.708	0.97899	0.0686839	0.249237	HEAT repeat domain containing protein
EHI_042090	134.433	166.821	127.539	120.542	100.905	56.4986	142.931	92.6484	0.648202	1.54273	117.79	0.631531	0.068702	0.249237	hypothetical protein, conserved
EHI_069180	107.1	110.848	59.5623	69.7345	58.2623	47.0918	92.5035	58.3629	0.630926	1.58497	75.4332	0.665224	0.0688088	0.249237	Rho GTPase activating protein, putative
EHI_124620	1249.41	1757.89	76.5302	390.578	62.3174	12.8112	1027.94	155.236	0.151016	6.62181	591.589	2.72791	0.0688116	0.249237	hypothetical protein
EHI_015370	147.678	123.527	136.2	116.843	93.4952	75.1814	135.802	95.1731	0.700824	1.42689	115.487	0.518604	0.068826	0.249237	hypothetical protein
EHI_177350	66.5796	61.9939	97.8675	88.8144	116.757	138.253	75.4803	114.608	1.51839	0.658593	95.0444	-0.601165	0.0688949	0.249308	hypothetical protein
EHI_127200	4663.39	3897.09	3544.9	5501.53	5401.11	4752.35	4035.13	5218.33	1.29323	0.77326	4626.73	-0.37103	0.0689916	0.24948	60S ribosomal protein L2/L8, putative
EHI_127260	118.962	54.7535	125.452	148.039	178.282	145.146	99.7224	157.156	1.57593	0.634545	128.439	-0.653965	0.0692578	0.250265	PH domain protein
EHI_096570	5455.93	3547.1	5794.59	6219.28	7574.94	6629.6	4932.54	6807.94	1.38021	0.724527	5870.24	-0.46484	0.0693134	0.250288	lysozyme, putative
EHI_153320	9.83299	19.672	13.4141	22.4663	33.3072	24.8459	14.3063	26.8731	1.87841	0.532366	20.5897	-0.909652	0.0693493	#N/A	hypothetical protein
EHI_091490	108.067	86.8112	139.729	134.975	189.697	163.114	111.536	162.595	1.45779	0.685971	137.066	-0.541488	0.0694435	0.250532	hypothetical protein
EHI_088470	7.62831	6.17964	18.3396	26.1118	29.2589	15.5113	10.7159	23.6273	2.2049	0.453536	17.1716	-1.11011	0.0694696	#N/A	hypothetical protein
EHI_035640	7.65043	8.28868	21.8143	17.7276	39.5317	24.827	12.5845	27.3621	2.17428	0.459923	19.9733	-1.10048	0.0694724	#N/A	hypothetical protein
EHI_102030	18.5534	20.6609	35.1251	37.899	43.7899	45.5209	24.7798	42.4033	1.7112	0.584384	33.5915	-0.763736	0.069483	#N/A	hypothetical protein
EHI_011980	2.18301	2.0666	1.67307	7.10481	8.33939	5.15191	1.97423	6.86537	3.47749	0.287563	4.4198	-1.80151	0.06953	#N/A	hypothetical protein
EHI_191910	204.861	157.038	225.159	224.679	299.071	292.866	195.686	272.205	1.39103	0.718892	233.946	-0.476229	0.0695374	0.250532	hypothetical protein, conserved
EHI_198970	204.861	157.038	225.159	224.679	299.071	292.866	195.686	272.205	1.39103	0.718892	233.946	-0.476229	0.0695374	0.250532	hypothetical protein, conserved
EHI_189860	466.839	348.376	591.131	722.909	726.781	544.906	468.782	664.865	1.41828	0.705078	566.824	-0.502587	0.0696315	0.250532	glycerophosphoryl diester phosphodiesterase, putative
EHI_192110	5098.94	4855.6	5841.69	6380.67	6442.02	7096.64	5265.41	6639.78	1.26102	0.79301	5952.59	-0.334555	0.0696369	0.250532	60S ribosomal protein L7, putative
EHI_108620	281.055	295.667	94.9423	187.737	107.048	53.0032	223.888	115.929	0.5178	1.93125	169.909	0.952024	0.0696771	0.250532	hypothetical protein
EHI_153150	314.904	502.977	356.108	277.543	275.486	294.195	391.33	282.408	0.721662	1.38569	336.869	0.470072	0.0697667	0.250676	RhoGAP domain containing protein
EHI_087900	211.999	290.028	201.305	159.579	176.887	172.983	234.444	169.816	0.724336	1.38057	202.13	0.46356	0.0698844	0.250864	protein phosphatase family protein
EHI_148230	5135.6	4421.4	6034.24	6043.53	7355.06	7012.5	5197.08	6803.69	1.30914	0.763862	6000.39	-0.388572	0.0699178	0.250864	60S ribosomal protein L37a, putative
EHI_065770	288.659	407.559	265.396	255.107	234.946	194.993	320.538	228.349	0.712392	1.40372	274.443	0.490153	0.0703858	0.252365	heat shock protein 70, putative
EHI_009900	287.448	271.475	276.057	226.901	197.648	217.433	278.327	213.994	0.768859	1.30063	246.16	0.379386	0.0704752	0.252507	hypothetical protein
EHI_168340	8829.51	7128.99	11575.9	10974.2	13582.5	13149.2	9178.13	12568.6	1.36941	0.730242	10873.4	-0.453514	0.0705522	0.252605	actin-binding protein, cofilin/tropomyosin family
EHI_022290	13.0042	10.1932	8.24408	25.1049	15.8001	20.9288	10.4805	20.6113	1.96663	0.508484	15.5459	-0.983905	0.0706743	#N/A	hypothetical protein
EHI_011190	49.1965	47.6905	74.7243	66.1524	94.6225	106.082	57.2038	88.9524	1.55501	0.643083	73.0781	-0.635105	0.0707495	0.253133	hypothetical protein
EHI_011910	43.4656	27.656	26.5207	44.0841	55.6164	56.3588	32.5474	52.0197	1.59828	0.625674	42.2836	-0.687705	0.0707598	#N/A	hypothetical protein
EHI_011990	0	0	1.65622	3.57613	7.3498	2.60332	0.552074	4.50975	8.16873	0.122418	2.53091	-2.88415	0.0708136	#N/A	hypothetical protein
EHI_164300	8.70836	0	1.66327	0	0	0	3.45721	0	0	#DIV/0!	1.72861	4.18853	0.0709715	#N/A	hypothetical protein
EHI_035710	90.7337	102.623	74.7121	73.2482	61.3556	41.0709	89.3562	58.5582	0.655335	1.52594	73.9572	0.616094	0.0711087	0.254239	RhoGAP domain containing protein
EHI_147460	122.496	129.706	113.453	80.2774	75.8565	102.562	121.885	86.2321	0.707486	1.41345	104.059	0.493637	0.0713234	0.254827	protein kinase, putative
EHI_076880	188.124	232.448	71.4383	135.757	70.6576	64.9519	164.003	90.4556	0.551547	1.81308	127.23	0.860185	0.0714213	0.254997	DNA replication licensing factor, putative
EHI_023600	1176.87	1103.1	571.513	912.519	436.412	291.426	950.496	546.786	0.575263	1.73833	748.641	0.798497	0.0716016	0.255324	adaptor protein (AP) family protein
EHI_180030	172.757	161.777	57.9497	101.571	67.5736	51.3147	130.828	73.4864	0.561702	1.7803	102.157	0.833568	0.0716135	0.255324	hypothetical protein
EHI_107780	221.961	214.667	165.451	181.883	122.672	112.892	200.693	139.149	0.693341	1.44229	169.921	0.531005	0.0718606	0.255802	WD domain containing protein
EHI_029380	17.3427	9.17756	14.8457	19.1216	21.0613	40.9664	13.7887	27.0498	1.96174	0.509751	20.4192	-0.984195	0.071873	#N/A	thioredoxin, putative
EHI_188170	3958.17	2636.86	3354.89	2597.96	2653.29	2169.5	3316.64	2473.59	0.745811	1.34082	2895.11	0.423232	0.0718829	0.255802	hypothetical protein
EHI_128900	17.4959	16.5956	21.8404	7.08543	10.3945	10.2609	18.644	9.24695	0.495976	2.01623	13.9455	1.00603	0.0719216	#N/A	hypothetical protein
EHI_004960	867.937	996.059	420.52	571.853	445.124	471.516	761.505	496.164	0.651557	1.53478	628.835	0.617665	0.0719643	0.255802	bystin, putative
EHI_131500	36.9895	31.8235	74.763	72.5696	91.1405	76.109	47.8587	79.9397	1.67033	0.598684	63.8992	-0.730131	0.071983	0.255802	hypothetical protein
EHI_087410	36.7312	42.5937	88.5314	73.1772	101.539	107.937	55.9521	94.2179	1.6839	0.593859	75.085	-0.745032	0.0719995	0.255802	high mobility group (HMG) box domain containing protein
EHI_188790	417.01	393.798	461.919	511.447	521.096	615.455	424.242	549.333	1.29486	0.772287	486.787	-0.373026	0.0722164	0.256248	hypothetical protein, conserved
EHI_117960	581.57	397.54	759.842	786.669	870.869	815.495	579.651	824.344	1.42214	0.703166	701.998	-0.507229	0.0722259	0.256248	Rab family GTPase
EHI_151660	24.0132	17.5663	19.2406	30.7872	37.5269	33.487	20.2734	33.9337	1.67381	0.59744	27.1036	-0.74801	0.0722858	#N/A	hypothetical protein
EHI_110960	96.2128	133.759	61.2998	85.0448	46.7866	38.4919	97.0905	56.7744	0.584757	1.71011	76.9325	0.779269	0.0723098	0.256367	hypothetical protein, conserved
EHI_085060	866.149	837.24	715.882	781.622	468.708	444.521	806.424	564.951	0.700563	1.42742	685.687	0.514487	0.0724471	0.256597	hypothetical protein
EHI_181560	9716.66	9321.31	4086.4	6409.21	4393.52	3783.15	7708.12	4861.96	0.630758	1.58539	6285.04	0.66486	0.0724758	0.256597	60S ribosomal protein L13, putative
EHI_131130	678.782	445.625	979.387	912.221	1160.77	1051.02	701.265	1041.34	1.48494	0.673428	871.301	-0.569772	0.0725508	0.256683	hypothetical protein, conserved
EHI_154160	8.71285	10.2871	10.823	21.3822	15.6888	21.5721	9.941	19.5477	1.96637	0.508551	14.7443	-0.971278	0.0726298	#N/A	hypothetical protein, pseudogene
EHI_178850	1201.19	1132.58	283.624	655.864	361.994	409.163	872.464	475.674	0.545207	1.83416	674.069	0.875092	0.0727917	0.257356	peptidyl-prolyl cis-trans isomerase, FKBP-type, putative
EHI_117580	101.408	386.694	75.9564	60.4801	82.4783	129.949	188.019	90.9691	0.483828	2.06685	139.494	1.04378	0.0729805	0.257769	hypothetical protein
EHI_009810	1486.62	1542.7	2102.14	2018.94	2454.82	2365.24	1710.49	2279.67	1.33276	0.750323	1995.08	-0.414156	0.07301	0.257769	ribosomal protein S17, putative
EHI_069230	153.833	138.336	180.516	190.772	258.693	202.846	157.562	217.437	1.38001	0.724631	187.499	-0.463001	0.0731287	0.258009	hypothetical protein
EHI_182600	528.996	437.269	594.92	616.88	713.601	723.335	520.395	684.605	1.31555	0.760139	602.5	-0.395438	0.0736382	0.259417	proteasome regulatory subunit, putative
EHI_096260	217.521	243.551	242.551	150.062	157.052	208.823	234.541	171.979	0.733259	1.36378	203.26	0.444561	0.0736664	0.259417	hypothetical protein
EHI_092190	80.9029	102.643	68.8508	118.125	102.937	144.572	84.1323	121.878	1.44865	0.690298	103.005	-0.540043	0.0736812	0.259417	fatty acid elongase, putative
EHI_019140	5.45848	15.5052	20.0854	28.4119	26.053	27.4653	13.683	27.3101	1.99591	0.501025	20.4966	-0.977609	0.0737127	#N/A	hypothetical protein
EHI_059260	32.5557	10.2183	1.65318	0	0	7.82531	14.8091	2.60844	0.176138	5.67737	8.70875	2.43887	0.0737464	#N/A	hypothetical protein
EHI_182920	5583.54	5098.59	4117.8	6130.47	6242.74	6677.46	4933.31	6350.22	1.28721	0.776872	5641.77	-0.364418	0.0738117	0.259697	60S ribosomal protein L21, putative
EHI_052180	139.71	108.493	78.6315	80.5231	76.0988	60.1079	108.945	72.2433	0.663117	1.50803	90.5941	0.592401	0.0739078	0.259855	hypothetical protein
EHI_080730	604.056	461.574	677.928	371.401	497.688	408.01	581.186	425.699	0.732467	1.36525	503.443	0.449475	0.0740062	0.26002	hemolysin-3, putative
EHI_008210	5067.63	4727.16	2214.52	2926.21	2563.32	2491.04	4003.1	2660.19	0.664532	1.50482	3331.65	0.589492	0.0742597	0.260731	ribosomal protein S4, putative
EHI_156410	50.3198	49.8259	36.9925	27.1453	29.0875	29.9018	45.7127	28.7115	0.628085	1.59214	37.2121	0.663555	0.0743511	#N/A	WD domain containing protein
EHI_104350	42.6557	45.6587	26.0535	30.6933	12.4691	19.6568	38.1227	20.9398	0.549274	1.82059	29.5312	0.868325	0.0744302	#N/A	hypothetical protein, conserved
EHI_151690	52.4314	76.5832	73.7416	82.797	114.532	100.289	67.5854	99.206	1.46786	0.681263	83.3957	-0.55245	0.0747537	0.262065	hypothetical protein
EHI_137750	61.1305	52.7099	77.8181	74.5893	108.393	102.154	63.8862	95.0452	1.48773	0.672166	79.4657	-0.571653	0.0747763	0.262065	hypothetical protein
EHI_175420	135.63	211.711	100.023	123.945	85.1995	72.637	149.121	93.9272	0.629872	1.58763	121.524	0.669214	0.0747947	0.262065	hypothetical protein
EHI_124540	71.5387	80.5586	51.9598	48.9992	34.7512	47.9394	68.0191	43.8966	0.645357	1.54953	55.9578	0.627461	0.07491	0.262288	hypothetical protein
EHI_051470	54.6439	42.4761	36.0744	35.4573	10.4037	26.5416	44.3981	24.1342	0.543586	1.83964	34.2662	0.88095	0.0749518	#N/A	kinesin motor domain containing protein
EHI_187790	59.7563	60.421	62.1408	84.6086	100.758	76.3214	60.7727	87.2293	1.43534	0.6967	74.001	-0.518898	0.0753296	0.263411	hypothetical protein
EHI_140540	7368.05	6816.5	7797.87	8167.47	9631.81	9916.19	7327.47	9238.49	1.2608	0.793146	8282.98	-0.33437	0.0753345	0.263411	40S ribosomal protein S7, putative
EHI_109010	5.46342	7.24935	3.35441	2.36445	1.04066	0	5.35573	1.13504	0.211929	4.71855	3.24538	2.3279	0.0753772	#N/A	hypothetical protein
EHI_153790	218.611	224.888	97.3525	157.156	76.9681	88.1541	180.284	107.426	0.595872	1.67821	143.855	0.748132	0.0755152	0.263861	hypothetical protein
EHI_005110	0	0	0	2.43646	1.07845	3.63037	0	2.38176	#DIV/0!	#DIV/0!	1.19088	-3.78644	0.0756418	#N/A	hypothetical protein
EHI_120870	179.346	201.251	157.949	153.501	122.642	116.271	179.515	130.805	0.728656	1.37239	155.16	0.458686	0.0756681	0.264214	hypothetical protein
EHI_115280	245.003	201.555	278.793	270.913	381.865	341.839	241.783	331.539	1.37122	0.729276	286.661	-0.455208	0.0758927	0.264816	hypothetical protein
EHI_086530	542.4	567.418	556.152	492.401	406.395	401.841	555.323	433.546	0.780709	1.28089	494.434	0.35841	0.0760239	0.265092	alkyl sulfatase, putative
EHI_027630	13.1114	14.497	29.3472	31.9228	35.3856	35.9788	18.9852	34.4291	1.81347	0.55143	26.7071	-0.84213	0.0760711	#N/A	hypothetical membrane-spanning protein
EHI_026370	196.855	279.089	226.872	210.16	148.611	137.626	234.272	165.466	0.706298	1.41583	199.869	0.50513	0.0761636	0.265397	ENTH domain protein, putative
EHI_036890	96.2126	97.4673	32.7491	59.059	35.35	28.2275	75.4763	40.8788	0.541611	1.84634	58.1776	0.887587	0.0763602	0.265899	ATPase, Vps4 oligomerisation domain containing protein
EHI_062850	8.73085	11.3631	23.4158	24.8719	34.4073	25.7676	14.5032	28.3489	1.95466	0.511597	21.4261	-0.945287	0.0764262	#N/A	hypothetical protein
EHI_096250	644.095	672.177	604.027	545.544	512.418	446.308	640.1	501.423	0.783352	1.27657	570.761	0.353053	0.076516	0.266259	hypothetical protein
EHI_193520	32.8149	71.6139	9.24659	16.525	11.4285	20.5075	37.8918	16.1537	0.426311	2.34571	27.0227	1.22046	0.0766884	#N/A	regulator of nonsense transcripts, putative
EHI_167490	0	4.0758	15.6575	20.3276	16.8589	22.6834	6.57778	19.9567	3.03395	0.329603	13.2672	-1.56323	0.0767675	#N/A	hypothetical protein
EHI_007460	150.762	152.177	139.149	102.883	105.137	119.108	147.363	109.043	0.739961	1.35142	128.203	0.430978	0.0767737	0.266662	endonuclease/exonuclease/phosphatase family protein
EHI_088080	150.762	152.177	139.149	102.883	105.137	119.108	147.363	109.043	0.739961	1.35142	128.203	0.430978	0.0767737	0.266662	endonuclease/exonuclease/phosphatase family protein
EHI_004940	262.109	327.943	263.853	215.331	211.422	222.1	284.635	216.284	0.759865	1.31602	250.46	0.395361	0.0767895	0.266662	hypothetical protein
EHI_155190	690.092	682.691	585.677	577.341	491.554	421.418	652.82	496.771	0.760961	1.31413	574.795	0.394982	0.0769513	0.267041	ankyrin repeat protein, putative
EHI_194510	36.0489	38.2967	56.9903	30.7502	27.0684	23.1404	43.7786	26.9863	0.616427	1.62225	35.3825	0.711702	0.0770584	#N/A	DNA topoisomerase, putative
EHI_091250	1143.73	703.83	1059.35	1350.65	1339.89	1256.44	968.971	1315.66	1.35779	0.736493	1142.31	-0.441069	0.0771243	0.267386	ARP2/3 complex 34 kda subunit, putative
EHI_137970	864.805	647.367	875.804	1008.3	1125.12	989.136	795.992	1040.85	1.30762	0.764748	918.423	-0.38662	0.0771867	0.267386	proteasome subunit beta Type 4 precursor, putative
EHI_173400	86.3947	115.155	24.366	57.8556	28.0609	25.6464	75.3054	37.1876	0.493825	2.02501	56.2465	1.02113	0.07725	0.267386	hypothetical protein, conserved
EHI_167460	159.676	181.574	103.36	110.978	93.5273	100.007	148.203	101.504	0.684899	1.46007	124.854	0.543942	0.0772614	0.267386	hypothetical protein, conserved
EHI_007630	74.1675	120.713	40.0883	42.6757	37.5692	54.1855	78.323	44.8101	0.572119	1.74789	61.5666	0.798324	0.0773319	0.267448	hypothetical protein
EHI_147000	27.2293	18.5189	38.3017	42.7613	49.1544	47.4515	28.0166	46.4557	1.65815	0.603082	37.2362	-0.720749	0.0773391	#N/A	hypothetical protein
EHI_186980	79.4684	85.3078	120.608	110.545	153.852	150.286	95.1282	138.227	1.45307	0.6882	116.678	-0.536783	0.077643	0.268342	hypothetical protein
EHI_098480	8.73715	8.27649	15.078	23.662	19.7877	19.7223	10.6972	21.0573	1.96849	0.508004	15.8773	-0.955832	0.0778062	#N/A	hypothetical protein
EHI_014270	12.0078	6.20117	18.4086	13.0235	35.4361	29.1867	12.2058	25.8821	2.12047	0.471594	19.044	-1.07732	0.0779859	#N/A	hypothetical protein, conserved domain containing
EHI_010590	84.189	92.2895	89.8571	80.3161	48.8635	51.3187	88.7785	60.1661	0.67771	1.47556	74.4723	0.569241	0.0781025	0.269565	Rho guanine nucleotide exchange factor, putative
EHI_075650	2.17296	0	3.31417	5.95835	6.29737	8.67289	1.82904	6.9762	3.81413	0.262183	4.40262	-1.89964	0.078182	#N/A	hypothetical protein
EHI_148440	150.904	151.438	88.2037	121.631	63.4056	54.7235	130.182	79.9201	0.613912	1.6289	105.051	0.708217	0.0782243	0.269565	serine/threonine-protein kinase, putative
EHI_023180	240.376	198.815	335.397	357.063	393.404	331.519	258.196	360.662	1.39685	0.715895	309.429	-0.479659	0.0782465	0.269565	Rab geranylgeranyltransferase alpha subunit, putative
EHI_053620	41.5352	44.5611	53.7092	28.3598	33.2846	28.2449	46.6018	29.9631	0.642959	1.55531	38.2825	0.642044	0.0782895	#N/A	hypothetical protein
EHI_187000	83.0521	105.655	41.9395	148.938	106.131	113.892	76.8823	122.987	1.59968	0.625125	99.9346	-0.681605	0.078352	0.269565	DnaJ family protein
EHI_189290	448.524	546.061	465.818	461.438	313.707	269.088	486.801	348.078	0.715031	1.39854	417.439	0.486041	0.0784512	0.269565	protein tyrosine kinase domain-containing protein
EHI_148770	160.842	183.823	123.654	110.902	111.115	114.42	156.107	112.146	0.718393	1.392	134.126	0.474108	0.0784669	0.269565	hypothetical protein, conserved
EHI_013010	136.777	183.84	191.81	141.568	105.915	120.384	170.809	122.623	0.717892	1.39297	146.716	0.481805	0.0784834	0.269565	hypothetical protein
EHI_069450	3033.36	3598.23	1654.63	1945.81	1868.66	1873.59	2762.07	1896.02	0.686448	1.45677	2329.05	0.542584	0.0784857	0.269565	hypothetical protein
EHI_017590	86.1804	79.4727	99.4251	107.846	121.023	140.998	88.3594	123.289	1.39531	0.716685	105.824	-0.481262	0.0785362	0.269565	hypothetical protein, conserved
EHI_048190	136.664	172.119	168.78	127.57	110.211	114.624	159.188	117.468	0.737921	1.35516	138.328	0.441262	0.0785614	0.269565	hypothetical protein
EHI_096790	309.064	266.895	397.856	420.026	534.301	388.478	324.605	447.602	1.37891	0.72521	386.103	-0.461782	0.078581	0.269565	hypothetical protein, conserved
EHI_154170	3.27595	1.03425	4.18695	5.9168	10.4169	9.43553	2.83238	8.58976	3.0327	0.329739	5.71107	-1.5862	0.0786235	#N/A	leucine rich repeat protein, BspA family
EHI_000130	433.505	315.879	456.35	496.477	616.984	511.563	401.911	541.675	1.34775	0.741979	471.793	-0.429973	0.0787494	0.26996	calmodulin, putative
EHI_006900	499.965	337.971	460.225	520.933	629.503	591.447	432.72	580.628	1.34181	0.745263	506.674	-0.424438	0.0788157	0.270005	ribulose-phosphate 3-epimerase, putative
EHI_170610	77.5922	75.624	87.2444	92.1926	109.243	142.991	80.1536	114.809	1.43236	0.698148	97.4812	-0.521552	0.0788799	0.270043	SWIRM domain protein
EHI_095610	2197.53	1903.09	2295.44	2457.12	2870.17	2747.19	2132.02	2691.5	1.26242	0.792132	2411.76	-0.336183	0.0790152	0.270142	ribosomal protein L13, putative
EHI_114400	2197.53	1903.09	2295.44	2457.12	2870.17	2747.19	2132.02	2691.5	1.26242	0.792132	2411.76	-0.336183	0.0790152	0.270142	ribosomal protein L13, putative
EHI_148980	65.6054	75.7069	34.4355	47.2408	28.0681	27.3665	58.5826	34.2251	0.58422	1.71168	46.4039	0.778595	0.0790165	#N/A	RhoGAP domain containing protein
EHI_031300	30.5704	34.1182	31.8087	39.0608	58.3502	52.3445	32.1658	49.9185	1.55191	0.644366	41.0421	-0.638115	0.0791361	#N/A	hypothetical protein
EHI_054800	3198.82	2256.94	1612.82	2274.04	1202.05	900.019	2356.19	1458.7	0.619093	1.61527	1907.45	0.692062	0.079248	0.270755	hypothetical protein
EHI_098080	101.485	89.8513	106.181	111.35	142.865	160.66	99.1723	138.292	1.39446	0.717124	118.732	-0.48232	0.0793458	0.270907	hypothetical protein
EHI_170160	90.5304	84.607	104.403	105.5	145.053	141.046	93.1801	130.533	1.40087	0.713845	111.856	-0.486808	0.0795333	0.271057	hypothetical protein
EHI_038590	571.722	423.311	713.788	636.254	979.411	809.571	569.607	808.412	1.41924	0.7046	689.009	-0.504727	0.0795346	0.271057	hypothetical protein
EHI_069350	1641.57	1272.25	2000.44	1926.21	2494.01	2231.7	1638.09	2217.31	1.3536	0.738773	1927.7	-0.436608	0.0795857	0.271057	hypothetical protein
EHI_202700	338.519	361.995	190.93	236.668	198.96	169.835	297.148	201.821	0.679195	1.47233	249.485	0.558067	0.0796033	0.271057	hypothetical protein, conserved
EHI_178740	362.694	314.822	484.599	431.176	639.007	551.301	387.372	540.495	1.39529	0.716698	463.933	-0.479879	0.0797855	0.271411	clathrin adaptor complex small chain, putative
EHI_095810	411.915	353.1	409.179	468.206	515.177	512.277	391.398	498.553	1.27378	0.785068	444.976	-0.349315	0.0798142	0.271411	hypothetical protein, conserved
EHI_064560	4.37265	14.5119	6.71548	8.27013	23.9188	27.3815	8.53334	19.8568	2.32697	0.429744	14.1951	-1.23212	0.0798565	#N/A	hypothetical protein
EHI_202810	875.605	831.289	554.841	656.905	504.391	456.094	753.912	539.13	0.71511	1.39839	646.521	0.484005	0.0799995	0.271756	coatomer subunit delta, putative
EHI_155660	867.381	1243.31	918.713	864.063	747.045	627.23	1009.8	746.113	0.738872	1.35341	877.956	0.437237	0.0800411	0.271756	Elongation factor 2, putative
EHI_136350	540.707	557.609	436.317	564.677	671.553	822.295	511.544	686.175	1.34138	0.745501	598.86	-0.425446	0.0800761	0.271756	hypothetical protein
EHI_063570	17.4098	14.3766	20.7748	24.9767	36.6561	29.3961	17.5204	30.3429	1.73187	0.577412	23.9317	-0.787827	0.0800863	#N/A	hypothetical protein, conserved
EHI_033720	69.9967	85.085	15.1267	37.7784	19.7439	23.932	56.7361	27.1514	0.478556	2.08962	41.9438	1.06288	0.0801232	#N/A	DEAD/DEAH box helicase, putative
EHI_183210	28.428	26.9621	3.35929	10.6298	7.27732	3.42109	19.5831	7.10939	0.363037	2.75454	13.3463	1.47223	0.0801433	#N/A	hypothetical protein
EHI_135580	36.8764	33.6869	33.8539	19.108	22.0959	22.6331	34.8057	21.279	0.611364	1.63569	28.0424	0.704141	0.0801714	#N/A	hypothetical protein
EHI_194480	39.3771	47.7406	68.9261	22.4275	40.5205	31.6171	52.0146	31.5217	0.606017	1.65012	41.7682	0.724114	0.0802138	#N/A	tyrosine kinase, putative
EHI_185580	5810.75	5609.26	6438.89	6389.72	8243.43	8228.7	5952.97	7620.62	1.28014	0.781166	6786.79	-0.356331	0.0802478	0.272156	60S ribosomal protein L14, putative
EHI_152020	20.7805	22.8283	12.6059	12.9861	8.31305	5.98282	18.7382	9.09398	0.485317	2.06051	13.9161	1.05772	0.0803653	#N/A	Rho guanine nucleotide exchange factor, putative
EHI_105310	1.09104	3.09721	3.34305	8.29416	7.30158	7.73526	2.51044	7.777	3.09787	0.322803	5.14372	-1.60474	0.0804296	#N/A	hypothetical protein, conserved domain containing
EHI_127160	420.444	327.906	541.042	539.554	653.069	576.331	429.797	589.651	1.37193	0.728901	509.724	-0.455143	0.080433	0.272602	ribonuclease, putative
EHI_009920	60.1257	49.7582	72.1964	85.0603	87.3515	89.8392	60.6934	87.417	1.4403	0.694298	74.0552	-0.522578	0.0806009	0.272989	hypothetical protein
EHI_174630	3.27077	6.18538	0	0	0	0	3.15205	0	0	#DIV/0!	1.57602	4.05798	0.0809763	#N/A	hypothetical protein
EHI_129300	66.6652	84.9515	36.913	48.4586	28.0902	35.1037	62.8432	37.2175	0.592228	1.68854	50.0304	0.755471	0.080983	#N/A	hypothetical protein
EHI_069220	185.979	183.763	57.1803	126.27	46.742	52.1052	142.307	75.039	0.527302	1.89645	108.673	0.925758	0.0810251	0.274195	hypothetical protein
EHI_049640	445.218	397.563	226.155	324.567	198.42	161.472	356.312	228.153	0.640319	1.56172	292.233	0.644364	0.081065	0.274195	phospholipid-transporting P-type ATPase, putative
EHI_119950	596.658	570.733	229.824	368.805	278.858	220.939	465.738	289.534	0.621666	1.60858	377.636	0.685928	0.0811686	0.274363	leucine-rich repeat containing protein
EHI_069120	6.55572	5.17749	12.5774	20.0996	16.652	15.4195	8.10353	17.3904	2.14602	0.465978	12.7469	-1.0732	0.0812079	#N/A	N-acetylglucosaminyl transferase, putative
EHI_093340	76.4903	65.2486	119.929	106.395	144.644	141.316	87.2227	130.785	1.49944	0.666916	109.004	-0.58087	0.08181	0.276168	WD repeat protein
EHI_199720	56.8395	61.1464	147.712	116.978	162.254	162.609	88.5659	147.28	1.66295	0.601342	117.923	-0.728586	0.0818225	0.276168	hypothetical protein
EHI_035400	120.06	169.444	148.887	74.606	89.6553	132.247	146.13	98.8362	0.676358	1.47851	122.483	0.558591	0.0818659	0.276168	hypothetical protein
EHI_045390	48.0943	72.5445	52.0332	43.7201	33.2835	35.0905	57.5574	37.3647	0.649173	1.54042	47.461	0.626892	0.0819495	#N/A	hypothetical protein
EHI_167640	104.978	180.486	111.729	102.735	82.1135	84.6475	132.398	89.8319	0.6785	1.47384	111.115	0.560742	0.0820423	0.276579	protein kinase domain containing protein
EHI_054840	331.311	353.652	244.414	255.097	231.818	193.271	309.792	226.729	0.731873	1.36636	268.26	0.450793	0.0821245	0.276673	hypothetical protein, conserved
EHI_053850	1463.21	1344.46	1334.18	1232.72	1080.9	922.461	1380.62	1078.69	0.781311	1.2799	1229.66	0.356602	0.0826067	0.278013	hypothetical protein
EHI_182700	385.661	424.476	197.845	268.424	218.588	177.36	335.994	221.457	0.659112	1.51719	278.726	0.601565	0.0826317	0.278013	hypothetical protein, conserved
EHI_045140	68.7325	96.0048	101.117	46.2134	55.2872	74.7818	88.6182	58.7608	0.663078	1.50812	73.6895	0.587895	0.0826989	0.278049	hypothetical protein
EHI_109890	62.3198	106.8	78.9344	72.0516	35.3497	48.7561	82.6848	52.0525	0.629529	1.58849	67.3686	0.67326	0.0828222	0.278049	chitinase, putative
EHI_004750	1186.21	1489.88	886.664	935.551	881.725	799.852	1187.59	872.376	0.734579	1.36132	1029.98	0.444878	0.0828577	0.278049	signal recognition particle protein SRP54, putative
EHI_016460	166.848	149.549	232.09	225.288	307.945	238.334	182.829	257.189	1.40672	0.710874	220.009	-0.489818	0.0828617	0.278049	hypothetical protein
EHI_181610	210.005	240.294	225.199	205.76	152.908	137.47	225.166	165.379	0.734478	1.36151	195.273	0.44926	0.0830136	0.278273	hypothetical protein
EHI_192510	5.46816	22.8248	5.04153	2.36136	4.157	4.27415	11.1115	3.5975	0.323764	3.08867	7.35451	1.60503	0.0831011	#N/A	hypothetical protein
EHI_199940	4306.75	3868.01	4824.98	4988.32	5752.08	5655.21	4333.25	5465.2	1.26123	0.792879	4899.22	-0.334795	0.083123	0.278273	60S ribosomal protein L36, putative
EHI_027670	69.9129	74.5232	101.409	78.0583	145.753	153.412	81.9485	125.741	1.53439	0.651724	103.845	-0.618178	0.083124	0.278273	hypothetical protein
EHI_044180	40.359	30.9571	61.8137	58.0796	77.2162	74.8143	44.3766	70.0367	1.57824	0.633619	57.2066	-0.652313	0.0832074	0.278273	hypothetical protein, conserved
EHI_164780	292.847	250.635	254.112	223.431	185.229	201.271	265.865	203.311	0.764714	1.30768	234.588	0.387271	0.0832316	0.278273	dihydrouridine synthase (Dus) family protein
EHI_174150	37.7978	59.8008	68.81	74.4064	86.7699	89.5778	55.4695	83.5847	1.50686	0.663633	69.5271	-0.586673	0.0833029	0.278273	hypothetical protein
EHI_049820	131.237	298.804	69.7427	110.982	49.8832	104.287	166.594	88.3843	0.530535	1.88489	127.489	0.913033	0.0833119	0.278273	hypothetical protein, conserved
EHI_095300	19.5792	13.3408	5.81276	4.75971	3.14365	6.92172	12.9109	4.94169	0.382753	2.61265	8.9263	1.35583	0.0833876	#N/A	hypothetical protein
EHI_030770	527.313	656.167	233.774	414.203	231.627	205.852	472.418	283.894	0.600938	1.66407	378.156	0.735373	0.0835507	0.278887	hypothetical protein, conserved
EHI_155490	300.695	498.848	215.018	263.363	188.157	213.795	338.187	221.772	0.655766	1.52493	279.979	0.608482	0.0836524	0.279043	heat shock protein 70, putative
EHI_125320	45.8942	70.4271	56.1905	24.8255	40.5836	42.8231	57.5039	36.0774	0.62739	1.5939	46.7907	0.663892	0.0836642	#N/A	topoisomerase, putative
EHI_191730	53.5964	63.3076	35.3032	23.6081	25.9749	41.0173	50.7357	30.2001	0.595243	1.67999	40.4679	0.732112	0.0837361	#N/A	hypothetical protein
EHI_050400	9.74866	13.241	16.4733	16.7452	26.352	30.5494	13.1543	24.5489	1.86622	0.535842	18.8516	-0.898303	0.0838562	#N/A	hypothetical protein
EHI_175060	241.336	228.584	302.32	301.742	402.073	332.792	257.414	345.536	1.34234	0.74497	301.475	-0.423469	0.0839335	0.279611	hypothetical protein
EHI_070230	28.4228	30.0617	55.4055	56.7076	68.6342	58.1827	37.9634	61.1748	1.61142	0.620572	49.5691	-0.676817	0.0839383	#N/A	leucine rich repeat protein, BspA family
EHI_087630	56.792	45.5216	71.2032	74.5343	91.6469	88.3195	57.839	84.8336	1.46672	0.681793	71.3363	-0.549334	0.0839453	0.279611	heat shock transcription factor, putative
EHI_005890	14062.7	15202.2	4132.12	10187.3	4624.57	2591.76	11132.3	5801.22	0.521114	1.91897	8466.78	0.940384	0.0839879	0.279611	60S ribosomal protein L3, putative
EHI_153300	20.7684	11.4003	32.7321	31.9029	41.6031	42.7913	21.6336	38.7657	1.79192	0.55806	30.1997	-0.831804	0.0843015	#N/A	hypothetical protein, conserved
EHI_188050	31.7215	46.706	49.5969	34.2298	18.7008	24.7791	42.6748	25.9032	0.606991	1.64747	34.289	0.731569	0.0843469	#N/A	myotubularin, putative
EHI_122710	488.852	561.28	218.465	376.639	170.438	218.838	422.866	255.305	0.603749	1.65632	339.085	0.728412	0.0845422	0.281154	hypothetical protein, conserved
EHI_096390	311.616	293.475	150.33	220.861	126.832	137.697	251.807	161.797	0.642543	1.55632	206.802	0.638659	0.0845802	0.281154	DEAD/DEAH box helicase, putative
EHI_150510	20.7217	22.6958	45.0941	33.195	63.6645	58.4934	29.5039	51.7843	1.75517	0.569745	40.6441	-0.804042	0.0846429	#N/A	ribosomal protein L11 methyltransferase, putative
EHI_193310	135.576	81.9189	129.325	92.1281	63.4192	79.545	115.607	78.3641	0.67785	1.47525	96.9855	0.5634	0.0846795	0.281154	transporter, major facilitator family
EHI_127090	178.247	262.439	121.814	159.412	101.86	102.6	187.5	121.291	0.646883	1.54587	154.395	0.629565	0.0847179	0.281154	hypothetical protein, conserved
EHI_197070	161.612	303.028	167.474	119.521	131.256	169.844	210.704	140.207	0.665421	1.50281	175.456	0.584458	0.0847283	0.281154	steroid 5-alpha reductase, putative
EHI_095480	149.739	94.2953	35.2432	49.633	31.2064	66.7672	93.0924	49.2022	0.528531	1.89204	71.1473	0.912718	0.0848792	0.281471	hypothetical protein
EHI_000420	32.7481	38.2395	35.9793	53.2784	52.1134	54.0833	35.6556	53.1584	1.49088	0.670744	44.407	-0.575512	0.0849747	#N/A	hypothetical protein
EHI_180130	0	6.20857	0	8.28055	5.20654	13.7169	2.06952	9.06801	4.38169	0.228222	5.56877	-2.16453	0.0851538	#N/A	hypothetical protein
EHI_012590	194.594	231.182	115.018	163.025	96.7062	83.8445	180.265	114.525	0.635317	1.57402	147.395	0.656792	0.0851586	0.281574	hypothetical protein
EHI_027910	67.6665	68.1836	93.6706	61.5843	52.1294	41.2248	76.5069	51.6462	0.675052	1.48137	64.0765	0.578209	0.085194	0.281574	hypothetical protein, conserved
EHI_185300	67.6665	68.1836	93.6706	61.5843	52.1294	41.2248	76.5069	51.6462	0.675052	1.48137	64.0765	0.578209	0.085194	0.281574	protein MNN4, putative
EHI_008410	48.1102	56.0013	39.4741	69.6811	73.8097	65.852	47.8619	69.7809	1.45796	0.685888	58.8214	-0.547677	0.0852068	0.281574	serine/threonine protein kinase, putative
EHI_155450	1728.65	2026.33	1042.24	1458.62	928.368	821.049	1599.08	1069.35	0.668728	1.49538	1334.21	0.580755	0.0852248	0.281574	chaperonin containing TCP-1 epsilon subunit, putative
EHI_125880	92.8227	93.0908	106.359	65.0806	78.1218	66.8998	97.4242	70.034	0.718857	1.3911	83.7291	0.478043	0.0852431	0.281574	metallo-beta-lactamase domain-containing protein
EHI_197060	235.803	334.903	216.748	164.556	187.586	213.721	262.485	188.621	0.718598	1.3916	225.553	0.473813	0.0854128	0.281811	ser/thr protein phosphatase family protein
EHI_041070	151.953	179.334	114.169	133.499	84.2329	85.5628	148.485	101.098	0.680864	1.46872	124.792	0.557009	0.085426	0.281811	hypothetical protein
EHI_125950	13560.6	9626.28	11860	9964.5	8836.69	8183.38	11682.3	8994.86	0.769957	1.29877	10338.6	0.377192	0.0855334	0.281982	alcohol dehydrogenase, putative
EHI_169810	77.5452	68.2865	103.88	111.205	128.092	114.894	83.2371	118.063	1.4184	0.70502	100.65	-0.499534	0.085697	0.282303	hypothetical protein
EHI_120610	51.3457	56.9353	56.9989	68.5898	88.4837	78.8366	55.0933	78.6367	1.42734	0.700606	66.865	-0.513692	0.085742	0.282303	metal dependent hydrolase, putative
EHI_114000	31.6933	38.3318	10.0672	16.5468	13.5249	7.70569	26.6974	12.5925	0.471674	2.12011	19.6449	1.08946	0.0858175	#N/A	hypothetical protein
EHI_022860	32.8049	34.2283	54.601	66.1306	53.0121	70.1162	40.5447	63.0863	1.55597	0.642687	51.8155	-0.629631	0.0858552	#N/A	RhoGAP domain containing protein
EHI_110180	9311.12	7051.35	807.492	3045.22	1022.92	393.661	5723.32	1487.27	0.259861	3.84821	3605.29	1.94427	0.0861989	0.283592	myosin heavy chain
EHI_140720	1875.1	1637.24	213.583	676.197	192.163	58.9392	1241.97	309.1	0.248878	4.01804	775.537	2.00692	0.086245	0.283592	myosin heavy chain
EHI_178870	402.459	367.276	183.178	262.109	173.553	188.915	317.638	208.193	0.65544	1.52569	262.915	0.609149	0.0863033	0.2836	hypothetical protein
EHI_051810	239.424	288.219	301.419	199.637	227.716	207.029	276.354	211.461	0.76518	1.30688	243.908	0.387123	0.0866306	0.284337	hypothetical protein, conserved
EHI_097860	181.201	109.544	261.041	247.46	336.668	255.84	183.929	279.99	1.52227	0.656913	231.959	-0.603813	0.0866396	0.284337	hypothetical protein
EHI_182770	441.793	368.25	266.314	329.449	224.505	180.401	358.786	244.785	0.68226	1.46572	301.785	0.552982	0.0867328	0.284413	hypothetical protein
EHI_007510	38390.5	28137	3362.54	12000.9	4120.81	1137.84	23296.7	5753.18	0.246953	4.04936	14524.9	2.01772	0.0869351	0.284413	hypothetical protein, conserved
EHI_195140	534.004	515.014	741.155	651.568	926.821	859.937	596.724	812.775	1.36206	0.734181	704.75	-0.445376	0.0869502	0.284413	hypothetical protein
EHI_135020	227.296	223.731	107.36	143.032	118.62	104.477	186.129	122.043	0.655691	1.52511	154.086	0.60829	0.0869537	0.284413	hypothetical protein
EHI_035450	46.9503	45.4969	65.3008	65.0952	89.6005	78.9344	52.5827	77.8767	1.48103	0.675205	65.2297	-0.562495	0.0870052	0.284413	hypothetical protein
EHI_170170	534.928	482.699	185.808	370.586	184.91	116.187	401.145	223.894	0.558138	1.79167	312.52	0.842666	0.0870159	0.284413	hypothetical protein
EHI_092470	375.725	439.658	456.158	452.502	570.53	667.899	423.847	563.644	1.32983	0.751977	493.745	-0.411776	0.087055	0.284413	60S ribosomal protein L40, putative
EHI_181160	1.09329	2.07364	2.51898	8.26865	5.19877	5.98807	1.89531	6.48516	3.4217	0.292252	4.19023	-1.7438	0.0872236	#N/A	hypothetical protein
EHI_172720	351.589	186.132	282.983	223.684	663.648	453.852	273.568	447.061	1.63419	0.611925	360.314	-0.709347	0.0872351	0.284562	peroxiredoxin, pseudogene
EHI_050350	90.7276	92.2439	80.5759	68.5295	53.0418	65.039	87.8491	62.2034	0.708071	1.41229	75.0263	0.496912	0.087236	0.284562	hypothetical protein
EHI_094680	115.81	77.6522	41.9187	59.1219	36.4298	43.6948	78.4605	46.4155	0.591578	1.69039	62.438	0.755432	0.0872686	0.284562	chaperone clpB, putative
EHI_197840	2350.89	1888.28	2757.12	2620.22	3297.3	3333.81	2332.1	3083.78	1.32232	0.756247	2707.94	-0.40303	0.0873707	0.284712	Rho family GTPase
EHI_050710	32.7942	51.826	44.488	25.9926	23.9196	30.8056	43.0361	26.9059	0.625195	1.5995	34.971	0.674906	0.0876395	#N/A	hypothetical protein
EHI_135480	37.1953	55.0235	45.4065	23.6023	38.4331	23.0637	45.8751	28.3664	0.618339	1.61723	37.1207	0.696077	0.087758	#N/A	leucine-rich repeat containing protein
EHI_174110	189.933	197.386	186.578	227.332	249.114	262.709	191.299	246.385	1.28796	0.776424	218.842	-0.366796	0.0878533	0.286101	hypothetical protein, conserved
EHI_081320	3374.23	3043.05	4383.29	4268.7	4573.15	5359.59	3600.19	4733.81	1.31488	0.760526	4167	-0.394869	0.0879825	0.286338	40S ribosomal protein S23, putative
EHI_195150	28.3638	23.7398	33.422	13.0359	10.4327	23.2118	28.5085	15.5601	0.545805	1.83215	22.0343	0.859221	0.0881062	#N/A	hypothetical protein
EHI_135100	18.3055	30.2729	35.0449	34.9083	53.1008	49.4658	27.8744	45.8249	1.64398	0.608281	36.8497	-0.711738	0.0881558	#N/A	zinc finger domain containing protein
EHI_192470	502.749	558.464	628.437	395.91	457.727	463.996	563.217	439.211	0.779826	1.28234	501.214	0.358733	0.0883144	0.287234	alcohol dehydrogenase, putative
EHI_070730	388.416	292.179	351.032	449.06	500.668	401.361	343.876	450.363	1.30967	0.763552	397.119	-0.388759	0.0885535	0.287668	Rho family GTPase
EHI_177380	74.293	89.04	98.0884	109.968	114.495	137.94	87.1405	120.801	1.38628	0.721355	103.971	-0.470855	0.088561	0.287668	hypothetical protein
EHI_178890	677.836	558.001	568.866	744.803	813.07	725.534	601.568	761.135	1.26525	0.790355	681.352	-0.339803	0.0886358	0.287726	eukaryotic translation initiation factor 3 subunit 1, putative
EHI_103450	118.037	59.0588	144.315	164.272	182.049	147.245	107.137	164.522	1.53562	0.651202	135.83	-0.61525	0.0888803	0.288249	actin binding protein, putative
EHI_004580	147.252	121.758	252.252	220.474	326.617	238.216	173.754	261.769	1.50655	0.663769	217.761	-0.588249	0.0889104	0.288249	hypothetical protein
EHI_014810	42.625	23.8314	15.1032	12.9997	18.7247	9.41655	27.1865	13.7137	0.504429	1.98244	20.4501	0.984808	0.0891007	#N/A	hypothetical protein
EHI_081420	195.773	181.587	175.64	168.82	111.188	124.786	184.334	134.931	0.731996	1.36613	159.632	0.452765	0.0891846	0.288953	Sec6 protein, putative
EHI_186750	252.509	251.862	252.644	184.318	168.483	223.353	252.338	192.051	0.761086	1.31391	222.195	0.391557	0.0892952	0.289127	protein kinase, putative
EHI_032780	34.6034	30.4715	55.8415	50.3315	67.608	72.6908	40.3055	63.5434	1.57655	0.634298	51.9245	-0.65162	0.0893285	#N/A	hypothetical protein
EHI_034960	24.033	32.0876	6.70501	7.09602	14.5749	4.28508	20.9419	8.652	0.413144	2.42047	14.7969	1.27546	0.0894558	#N/A	heat shock protein70, hsp70A2, putative
EHI_024610	119.251	143.285	69.8004	90.8613	58.164	65.7658	110.779	71.597	0.646306	1.54725	91.1879	0.629667	0.0894891	0.289571	hypothetical protein, conserved
EHI_141380	150.878	174.195	83.9707	102.764	85.2567	83.8284	136.348	90.6163	0.664597	1.50467	113.482	0.58796	0.0897361	0.290185	leucine-rich repeat containing protein
EHI_010540	208.676	190.504	242.287	241.22	314.341	294.73	213.822	283.43	1.32554	0.754409	248.626	-0.406255	0.0898839	0.290478	TBC domain containing protein
EHI_148570	219.791	220.924	55.4399	135.806	69.6443	61.5667	165.385	89.0056	0.538172	1.85814	127.195	0.895143	0.0900024	0.290676	hypothetical protein
EHI_048560	15044.7	12283.5	16500.8	17792.1	18492.2	19140.7	14609.7	18475	1.26457	0.79078	16542.3	-0.338636	0.0902798	0.291386	hypothetical protein
EHI_140320	317.165	431.63	309.24	323.489	236.935	194.03	352.678	251.485	0.713072	1.40238	302.081	0.490046	0.0905864	0.292102	protein kinase, putative
EHI_143080	367.242	304.646	391.032	421.88	460.814	486.202	354.307	456.299	1.28786	0.77648	405.303	-0.364956	0.0906167	0.292102	hypothetical protein
EHI_154750	10.9203	4.13737	1.67495	0	0	2.57307	5.57754	0.85769	0.153776	6.50298	3.21762	2.56436	0.0908048	#N/A	hypothetical protein
EHI_058680	56.7674	72.3557	19.2479	36.6995	20.8429	20.5997	49.457	26.0473	0.526667	1.89873	37.7522	0.926765	0.0909935	#N/A	splicing factor, putative
EHI_198910	56.7674	72.3557	19.2479	36.6995	20.8429	20.5997	49.457	26.0473	0.526667	1.89873	37.7522	0.926765	0.0909935	#N/A	splicing factor, putative
EHI_044810	10395	9428.02	11962.7	13287.1	14584.1	12216.8	10595.3	13362.7	1.26119	0.7929	11979	-0.334727	0.091133	0.29358	ribosomal protein L10, putative
EHI_068180	34.9293	37.2013	46.0129	50.9153	60.4575	64.3942	39.3812	58.589	1.48774	0.672159	48.9851	-0.571241	0.0912809	#N/A	hypothetical protein, conserved
EHI_121500	63.4548	85.1416	42.89	56.6403	28.0431	30.7473	63.8288	38.4769	0.602814	1.65889	51.1528	0.735562	0.0913667	#N/A	hypothetical protein
EHI_088100	65.5811	82.9026	86.4362	109.896	132.1	91.5841	78.3067	111.193	1.41997	0.704238	94.7501	-0.500843	0.0914175	0.29431	leucine rich repeat protein, BspA family
EHI_062730	21.8559	21.7527	8.388	7.09224	9.3644	7.70691	17.3322	8.05452	0.464713	2.15186	12.6934	1.09182	0.0914912	#N/A	RNA lariat debranching enzyme, putative
EHI_054230	763.473	601.185	625.018	785.48	942.396	821.318	663.225	849.731	1.28121	0.780512	756.478	-0.358032	0.0915053	0.294406	proteasome regulatory subunit, putative
EHI_008160	53.5712	48.7303	67.1726	68.5119	76.9421	103.509	56.4914	82.9875	1.46903	0.680721	69.7394	-0.555956	0.0915862	0.29448	Sec1 family protein
EHI_007310	20.7054	26.7784	34.1784	58.1581	30.3038	47.3957	27.2207	45.2859	1.66365	0.601087	36.2533	-0.723568	0.0915897	#N/A	myb-like DNA-binding domain containing protein
EHI_141790	17.4657	17.5695	4.18364	7.10379	5.21134	0	13.0729	4.10504	0.314011	3.1846	8.58899	1.70522	0.0917707	#N/A	hypothetical protein
EHI_125150	2237.91	1793.6	1818.6	1617.17	1636.64	1302.05	1950.04	1518.62	0.778765	1.28408	1734.33	0.360918	0.0918311	0.29508	hypothetical protein
EHI_099750	196.783	229.115	127.615	151.209	121.66	111.219	184.504	128.029	0.69391	1.44111	156.267	0.527333	0.0919679	0.295333	hypothetical protein
EHI_099280	37.1726	20.7372	22.6718	44.8857	42.6288	41.0594	26.8605	42.858	1.59558	0.626733	34.8592	-0.680235	0.0920346	#N/A	importin alpha, putative
EHI_151700	41.5682	38.4068	36.1511	23.6049	24.9324	25.6305	38.7087	24.7226	0.638683	1.56572	31.7157	0.642339	0.092181	#N/A	RhoGAP domain containing protein
EHI_148390	68.86	80.8295	46.1549	46.0857	41.6066	41.0848	65.2814	42.9257	0.657548	1.5208	54.1036	0.601729	0.0921902	0.295827	tyrosyl-DNA phosphodiesterase, putative
EHI_035480	74.308	79.7552	67.9382	82.7465	113.419	113.899	74.0005	103.355	1.39668	0.715986	88.6775	-0.487438	0.0922383	0.295827	hypothetical protein, conserved
EHI_187140	175.915	176.041	212.986	202.173	302.85	260.408	188.314	255.144	1.35488	0.738071	221.729	-0.437914	0.0923348	0.295949	hypothetical protein, conserved domain containing
EHI_095710	1.09241	1.03508	0	4.7307	1.04107	6.85616	0.709161	4.20931	5.93562	0.168474	2.45924	-2.65154	0.0923623	#N/A	hypothetical protein
EHI_050800	689.968	747.774	703.869	629.46	570.695	491.714	713.87	563.956	0.789998	1.26583	638.913	0.341205	0.0924939	0.296143	hypothetical protein
EHI_096830	3243.12	3165.36	3011.68	2986.44	2282.69	1646.68	3140.05	2305.27	0.73415	1.36212	2722.66	0.446213	0.0925118	0.296143	glycogen phosphorylase, putative
EHI_123820	1.09331	7.25804	1.6794	5.906	7.27806	17.108	3.34358	10.0974	3.01992	0.331135	6.72047	-1.6225	0.0925669	#N/A	leucine rich repeat protein, BspA family
EHI_024530	821.745	514.765	832.84	886.592	1075.94	983.163	723.117	981.9	1.35787	0.736446	852.508	-0.441188	0.0925705	0.296144	hypothetical protein
EHI_153690	934.223	793.39	883.993	985.366	1127.06	1162.91	870.535	1091.78	1.25415	0.797355	981.157	-0.327148	0.0927307	0.296338	Rab family GTPase
EHI_023070	582.916	382.395	712.056	703.275	907.815	738.28	559.122	783.123	1.40063	0.713965	671.123	-0.48538	0.0927479	0.296338	hypothetical protein, conserved
EHI_082060	61.2412	69.5068	52.9317	38.9646	47.8082	37.6157	61.2266	41.4628	0.677203	1.47666	51.3447	0.560854	0.0932052	#N/A	leucine rich repeat protein, BspA family
EHI_143440	196.015	131.644	243.04	243.565	310.698	254.611	190.233	269.625	1.41734	0.705546	229.929	-0.501217	0.0933071	0.297775	calmodulin, putative
EHI_120290	148.487	214.02	191.695	149.138	117.74	139.867	184.734	135.582	0.733931	1.36253	160.158	0.447785	0.093315	0.297775	hypothetical protein
EHI_095440	21.7585	13.3453	8.307	7.138	5.23796	6.919	14.4703	6.43165	0.444473	2.24986	10.451	1.15672	0.0933775	#N/A	hypothetical protein
EHI_161030	605.805	476.384	579.762	680.845	767.185	670.558	553.983	706.196	1.27476	0.784461	630.09	-0.350027	0.0934495	0.298017	Rab family GTPase
EHI_180320	3.28209	4.15311	2.52285	9.44027	5.19329	11.9577	3.31935	8.86375	2.67033	0.374486	6.09155	-1.4358	0.0934821	#N/A	tyrosine kinase, putative
EHI_148080	53.5009	69.2777	47.7185	39.0578	39.5917	35.1783	56.8323	37.9426	0.667623	1.49785	47.3875	0.582384	0.0935765	#N/A	hypothetical protein
EHI_004530	243.307	300.443	185.548	187.205	147.07	190.794	243.1	175.023	0.719963	1.38896	209.061	0.472014	0.0936456	0.298161	hypothetical protein, conserved
EHI_139070	330.076	298.42	195.509	248.17	181.001	124.123	274.668	184.432	0.67147	1.48927	229.55	0.576495	0.0936525	0.298161	hypothetical protein
EHI_000610	1340.22	663.318	1069.15	1807.46	1988.82	924.981	1024.23	1573.75	1.53652	0.650821	1298.99	-0.619408	0.0936709	0.298161	nucleotide binding protein 2, putative
EHI_153360	44.6674	38.0864	24.9933	30.872	16.7265	13.7964	35.9157	20.465	0.569806	1.75498	28.1903	0.822136	0.0937654	#N/A	myb-like DNA-binding domain containing protein
EHI_052840	59.0164	48.6939	49.4994	49.6389	19.7665	26.5405	52.4032	31.982	0.610306	1.63852	42.1926	0.722719	0.0938374	#N/A	RhoGAP domain containing protein
EHI_015440	543.802	447.819	509.957	566.839	702.115	645.922	500.526	638.292	1.27524	0.784165	569.409	-0.351236	0.0938969	0.298693	Rho family GTPase
EHI_087110	7844.08	6182.75	3622.69	4883.72	4104.29	2966.57	5883.17	3984.86	0.677332	1.47638	4934.02	0.562087	0.0940758	0.299075	hypothetical protein, conserved
EHI_123290	37.0903	41.2845	24.2297	16.5917	25.0393	18.9143	34.2015	20.1818	0.590085	1.69467	27.1916	0.752561	0.0942262	#N/A	hypothetical protein
EHI_081690	248.004	256.76	191.141	176.188	165.501	183.355	231.968	175.015	0.754477	1.32542	203.491	0.403974	0.0942717	0.29927	hypothetical protein
EHI_201260	90.7576	151.426	36.9584	61.4096	45.7379	50.4526	93.0473	52.5333	0.564588	1.7712	72.7903	0.822703	0.0943066	0.29927	heat shock protein 70, putative
EHI_023840	1497.48	1305.61	1872.8	1726.56	2294.61	2142.82	1558.63	2054.66	1.31825	0.75858	1806.65	-0.398485	0.0943751	0.29927	60S ribosomal protein L38, putative
EHI_022930	58.9283	38.2146	98.6618	93.5782	133.474	88.4866	65.2683	105.18	1.6115	0.620541	85.2239	-0.681413	0.0944269	0.29927	hypothetical protein
EHI_170090	221.716	191.413	113.935	143.145	109.345	106.317	175.688	119.602	0.680767	1.46893	147.645	0.554183	0.0944317	0.29927	DnaJ domain containing protein
EHI_069470	113.713	127.555	62.9885	89.7607	49.9006	52.1702	101.419	63.9438	0.630492	1.58606	82.6814	0.667747	0.0946744	0.299852	SP-RING zinc finger domain containing protein
EHI_058500	126.745	107.693	176.086	102.862	93.6668	95.9422	136.841	97.4902	0.712433	1.40364	117.166	0.493486	0.0949824	0.300639	peptidase, C54 family
EHI_030480	93.601	97.6013	78.1495	93.93	134.011	152.087	89.7839	126.676	1.4109	0.708768	108.23	-0.503215	0.0950592	0.300695	hypothetical protein
EHI_012510	296.405	293.674	220.198	251.446	157.94	173.49	270.092	194.292	0.719354	1.39014	232.192	0.476473	0.0951737	0.300747	hypothetical protein
EHI_068430	53.3944	54.5824	95.8577	84.2755	119.134	104.281	67.9448	102.564	1.50951	0.662466	85.2542	-0.588348	0.0952663	0.300747	5-nitroimidazole antibiotic resistance protein, putative
EHI_103270	1563.54	1313.89	1287.45	1810.6	1680.02	1693.43	1388.29	1728.02	1.2447	0.803403	1558.16	-0.315978	0.0952903	0.300747	T-complex protein 1 beta subunit, putative
[truncated: 6,335 more rows]

## Sheet: padj<0.05
Table S2 RNAseq analyses of clone A1np and A1npMP8-2Si silencing transfectant
	A1np_1_	A1np_2_	A1np_3_	A1npMP8-2Si_1_	A1npMP8-2Si_2_	A1npMP8-2Si_3_	mean A1np	mean A1npMP8-2Si	FoldChange	1/FoldChange	baseMean	log2FoldChange	pvalue	padj	name
EHI_202480	1.09183	0	0	22.4887	0	17.1611	0.363942	13.2166	36.3151	0.0275368	6.79027	-5.23101	0.00229419	#N/A	protein phosphatase domain containing protein
EHI_180400	2.18729	2.07504	1.68056	36.6004	34.2945	39.321	1.98097	36.7386	18.5458	0.0539205	19.3598	-4.22901	7.82535e-09	#N/A	hypothetical protein
EHI_180390	52.4491	190.557	73.798	922.128	794.015	1042.38	105.601	919.507	8.70735	0.114845	512.554	-3.12334	8.66334e-13	4.88708e-10	AIG1 family protein, putative
EHI_062960	3.27371	1.03277	10.8689	27.2453	44.8407	23.1969	5.05846	31.761	6.27879	0.159266	18.4097	-2.59851	0.000335604	#N/A	hypothetical protein
EHI_034610	6.55678	0	10.9044	29.551	40.5791	35.1092	5.82039	35.0798	6.02705	0.165919	20.4501	-2.5603	0.000287659	#N/A	leucine rich repeat protein, BspA family
EHI_110980	33.9027	40.4624	39.4922	269.194	166.279	167.546	37.9524	201.007	5.29628	0.188812	119.479	-2.40022	3.44407e-13	2.18569e-10	Rho guanine nucleotide exchange factor, putative
EHI_165050	10.9245	5.17579	17.602	27.2	73.9116	51.4169	11.2341	50.8428	4.52576	0.220957	31.0385	-2.16321	0.000173499	#N/A	hypothetical protein
EHI_144740	5.46067	7.24178	7.53883	20.113	34.3686	30.0128	6.74709	28.1648	4.17436	0.239557	17.456	-2.05798	0.000254243	#N/A	hypothetical protein
EHI_176960	24.0281	20.6929	20.1057	137.232	46.8628	82.3119	21.6089	88.8022	4.10952	0.243337	55.2055	-2.03807	1.16261e-05	0.00151348	hypothetical protein
EHI_067720	12.0022	8.26033	22.5689	36.7278	60.4928	74.7633	14.2771	57.3279	4.01537	0.249043	35.8025	-1.99125	9.06023e-05	#N/A	NADPH-dependent FMN reductase domain containing protein
EHI_025710	107.998	39.2203	104.438	323.539	309.861	342.177	83.8856	325.192	3.87662	0.257957	204.539	-1.95323	2.13142e-07	5.41062e-05	iron-sulfur flavoprotein, putative
EHI_058790	6.49011	3.04881	6.5729	17.9695	16.8944	27.1343	5.3706	20.6661	3.84799	0.259876	13.0183	-1.94348	0.00243715	#N/A	hypothetical protein
EHI_001280	15.0605	4.03018	5.69523	31.3276	28.7102	27.4375	8.26198	29.1584	3.52923	0.283348	18.7102	-1.84126	0.00181681	#N/A	hypothetical protein
EHI_096770	36.0087	14.457	30.0944	99.5135	77.1749	85.0668	26.8534	87.2518	3.24919	0.307769	57.0526	-1.698	1.99405e-05	0.00221228	acetyltransferase, putative
EHI_186840	658.828	376.419	1367.51	1671.69	3185.44	2480.52	800.92	2445.88	3.05384	0.327457	1623.4	-1.61007	0.000332636	0.0160838	actin-binding protein, cofilin/tropomyosin family
EHI_102160	5.4675	10.3723	15.1204	25.9797	30.1439	37.6229	10.3201	31.2489	3.02796	0.330255	20.7845	-1.58055	0.00303202	#N/A	hypothetical protein
EHI_148750	18.5683	23.7999	38.5415	61.5119	84.3447	77.1562	26.9699	74.3376	2.75631	0.362803	50.6538	-1.44995	0.000246242	#N/A	syntaxin, putative
EHI_110480	31.693	26.9353	14.2615	62.6425	85.3121	52.2285	24.2966	66.7277	2.74638	0.364116	45.5122	-1.46942	0.000619911	#N/A	hypothetical protein
EHI_138480	294.561	81.5487	227.293	708.63	489.256	454.731	201.134	550.872	2.73883	0.36512	376.003	-1.45311	0.000823513	0.0261902	iron-sulfur flavoprotein, putative
EHI_163500	78.6556	24.8434	60.3489	113.532	143.661	182.533	54.6159	146.575	2.68374	0.372614	100.596	-1.42648	0.000870514	0.0261902	hypothetical protein
EHI_102050	39.3077	42.396	56.9305	131.371	112.519	126.978	46.2114	123.623	2.67516	0.373809	84.9171	-1.41143	2.75483e-06	0.00045117	hypothetical protein
EHI_053070	21.8512	20.7075	43.5961	49.6619	97.8392	81.3911	28.7183	76.2974	2.65675	0.376399	52.5078	-1.39993	0.00172894	0.0351044	hypothetical protein
EHI_141030	28.3808	17.5684	14.2234	49.7288	72.9622	36.9166	20.0575	53.2025	2.65249	0.377004	36.63	-1.41591	0.00226756	#N/A	hypothetical protein, conserved
EHI_180800	875.66	643.134	1955.58	2607.44	3632.06	2894.97	1158.13	3044.82	2.62909	0.380359	2101.47	-1.39405	0.000532516	0.0218031	hypothetical protein
EHI_176830	48.0428	42.396	57.7677	92.3151	167.737	122.688	49.4022	127.58	2.58248	0.387225	88.4911	-1.36644	6.68681e-05	0.00547564	lipid phosphate phosphatase, putative
EHI_103260	106.926	99.1182	149.614	150.472	329.596	437.436	118.553	305.835	2.57974	0.387636	212.194	-1.36734	0.000741654	0.024831	NADPH-dependent FMN reductase domain containing protein
EHI_134740	708.022	358.178	1080.42	1565.44	1983.18	1964.3	715.541	1837.64	2.56818	0.389381	1276.59	-1.36018	0.000332147	0.0160838	NADPH-dependent FMN reductase domain containing protein
EHI_181710	86.1818	75.3467	108.62	92.4374	304.637	296.6	90.0493	231.225	2.56776	0.389445	160.637	-1.36096	0.0022387	0.0400207	NADPH-dependent FMN reductase domain containing protein
EHI_061760	21.8368	12.4076	16.7429	43.7929	45.8439	41.1855	16.9958	43.6074	2.56578	0.389745	30.3016	-1.36192	0.00117957	#N/A	hypothetical protein
EHI_125380	37.1443	25.8805	29.3386	65.0407	80.1541	89.1168	30.7878	78.1039	2.53685	0.39419	54.4458	-1.35038	9.72074e-05	0.00705032	hypothetical protein
EHI_066200	29.4581	29.9397	35.9378	61.6138	80.3174	92.8231	31.7786	78.2514	2.4624	0.406108	55.015	-1.30029	0.000177322	0.0108465	hypothetical protein
EHI_176840	24.0504	14.5129	38.6169	61.4322	62.3937	65.8817	25.7267	63.2358	2.45798	0.406837	44.4813	-1.28446	0.00246388	#N/A	hypothetical protein
EHI_176820	971.445	385.426	1114.28	1520.42	2375.66	2138.02	823.717	2011.37	2.44182	0.409531	1417.54	-1.28774	0.00103949	0.028682	N-acetylmuraminidase, putative
EHI_104940	100.518	97.3306	122.411	229.382	254.996	287.851	106.753	257.41	2.41126	0.414722	182.082	-1.26833	3.36392e-07	7.76302e-05	serine/threonine protein kinase 6, putative
EHI_136740	129.797	46.4307	146.164	253.673	285.932	237.37	107.464	258.992	2.41004	0.414932	183.228	-1.26667	0.00178729	0.0351044	hypothetical protein, conserved
EHI_198580	689.781	474.214	768.651	1691.13	1703.51	1216.05	644.216	1536.9	2.38569	0.419167	1090.56	-1.25363	4.76791e-06	0.000733536	hypothetical protein
EHI_053150	76.4954	42.4692	109.043	176.125	203.937	156.709	76.0025	178.924	2.35418	0.424775	127.463	-1.22934	0.00091453	0.0269946	Rab family GTPase
EHI_180660	33.8983	54.9724	88.2011	132.262	133.051	146.219	59.0239	137.177	2.32409	0.430275	98.1005	-1.20802	0.00132345	0.0312518	protein kinase domain containing protein
EHI_002670	245.514	194.137	296.764	478.613	693.531	511.26	245.472	561.135	2.28594	0.437456	403.303	-1.19139	1.38502e-05	0.00171506	hypothetical protein, conserved
EHI_002790	221.929	195.943	355.984	516.231	612.454	576.618	257.952	568.434	2.20364	0.453794	413.193	-1.1376	8.69163e-05	0.00668597	protein kinase, putative
EHI_108640	55.1966	45.7747	75.6706	100.565	154.053	133.756	58.8806	129.458	2.19865	0.454824	94.1693	-1.13256	0.000642021	0.0237923	LSM domain containing protein
EHI_085370	62.2591	50.7051	53.6241	96.9982	135.366	133.735	55.5294	122.033	2.19763	0.455036	88.7812	-1.14071	0.000135783	0.00907066	hypothetical protein
EHI_005460	1661.08	1225.21	1678.5	3025.97	3732.53	3189	1521.6	3315.83	2.17918	0.458888	2418.72	-1.12368	6.05779e-07	0.000128148	Rab family GTPase
EHI_021360	2189.68	1534.59	2498.56	3498.04	5438.88	4552.74	2074.28	4496.56	2.16777	0.461303	3285.42	-1.11612	6.62896e-05	0.00547564	hypothetical protein, conserved
EHI_180770	109.241	80.736	124.042	250.727	213.419	212.541	104.673	225.562	2.15493	0.464053	165.118	-1.10364	4.50349e-05	0.00415713	hypothetical protein
EHI_201250	2350.87	1041.33	1333.74	3403.72	4042.24	2736.76	1575.31	3394.24	2.15464	0.464114	2484.78	-1.1076	0.00112623	0.0295879	peroxiredoxin
EHI_052990	149.82	160.793	194.915	307.002	398.066	362.493	168.509	355.854	2.11177	0.473535	262.182	-1.07677	8.59192e-06	0.0012117	hypothetical protein
EHI_010020	1784.2	1391.18	2582.69	2989.82	5097.14	3854.86	1919.36	3980.61	2.07393	0.482177	2949.98	-1.05216	0.000858072	0.0261902	calmodulin, putative
EHI_077000	38.2116	44.4539	51.0572	89.963	95.8663	90.1084	44.5742	91.9792	2.06351	0.484612	68.2767	-1.03935	0.000554484	0.0225209	pre-mRNA cleavage factor I 25 kDa subunit, putative
EHI_017660	340.032	272.844	243.703	508.504	654.771	572.878	285.526	578.718	2.02685	0.493377	432.122	-1.02119	2.04021e-05	0.00221228	hypothetical protein
EHI_106350	468.818	351.164	595.572	781.308	1125.78	942.774	471.851	949.954	2.01325	0.49671	710.902	-1.00881	0.000314187	0.0156385	Vacuolar ATP synthase subunit d, putative
EHI_069060	1728.78	1090.53	1690.81	2647.4	3510.49	2907.92	1503.37	3021.94	2.0101	0.497487	2262.66	-1.00721	0.000124142	0.00863379	LIM zinc finger domain containing protein
EHI_182800	106.646	117.53	143.583	200.343	351.1	182.752	122.586	244.732	1.9964	0.500901	183.659	-0.994892	0.00286717	0.0452086	hypothetical protein
EHI_080000	60.8518	45.069	63.8154	94.1254	145.862	97.9775	56.5787	112.655	1.99112	0.50223	84.6168	-0.991349	0.00269098	0.0439633	hypothetical protein
EHI_196530	146.272	127.115	201.642	284.16	347.086	309.062	158.343	313.436	1.97947	0.505185	235.89	-0.982121	0.000265837	0.014358	Ras family GTPase
EHI_004400	65.3165	51.3902	41.5891	110.545	104.661	95.0084	52.7653	103.405	1.95971	0.510279	78.085	-0.97594	0.00159953	0.034121	hypothetical protein
EHI_039180	174.788	109.722	169.306	383.178	256.097	248.527	151.272	295.934	1.95631	0.511168	223.603	-0.965736	0.00177335	0.0351044	acetyltransferase, putative
EHI_027570	90.5269	61.8581	95.9221	128.751	189.234	164.253	82.769	160.746	1.94211	0.514905	121.758	-0.95694	0.00178191	0.0351044	hypothetical protein
EHI_153540	90.5269	61.8581	95.9221	128.751	189.234	164.253	82.769	160.746	1.94211	0.514905	121.758	-0.95694	0.00178191	0.0351044	hypothetical protein
EHI_015120	803.131	723.916	1028.99	1601.89	1659.82	1689.03	852.013	1650.24	1.93688	0.516295	1251.13	-0.953081	1.2296e-05	0.00156068	leucine rich repeat protein, BspA family
EHI_008200	2455.64	1236.93	2442.04	4772.7	3998.27	3103.8	2044.87	3958.26	1.9357	0.516609	3001.56	-0.952661	0.00340987	0.049325	glyceraldehyde-3-phosphate dehydrogenase, putative
EHI_169800	1399.26	926.4	1385.39	1957.32	2094.67	3082.09	1237.02	2378.02	1.92239	0.520187	1807.52	-0.943068	0.000922471	0.0270716	surface antigen ariel1, putative
EHI_044550	1492.43	1157.37	1531.25	2131.18	2855.44	2984.48	1393.68	2657.03	1.90648	0.524526	2025.36	-0.931008	9.3949e-05	0.00695403	Ribosomal protein S30, putative
EHI_123280	236.045	168.844	340.556	397.163	530.646	484.673	248.482	470.827	1.89481	0.527756	359.655	-0.920383	0.00313299	0.0470975	hypothetical protein
EHI_159690	82.8571	69.0656	108.472	135.222	202.59	154.966	86.7982	164.259	1.89243	0.528422	125.529	-0.916805	0.00302255	0.0459631	eukaryotic translation initiation factor 4E, putative
EHI_180780	495.12	423.884	487.032	846.586	910.38	901.231	468.679	886.065	1.89056	0.528944	677.372	-0.918855	1.39639e-06	0.000244465	hypothetical protein
EHI_159640	338.83	194.814	306.291	590.855	589.787	390.318	279.978	523.654	1.87034	0.534663	401.816	-0.90223	0.00321013	0.0476545	iron hydrogenase, putative
EHI_075700	316.538	241.795	426.639	459.44	722.393	655.143	328.324	612.326	1.865	0.536192	470.325	-0.89842	0.00314257	0.0470975	casein kinase II regulatory subunit family protein
EHI_146200	115.698	129.158	163.119	202.492	287.716	270.485	135.992	253.565	1.86456	0.536319	194.778	-0.897241	0.00105352	0.0287565	septum formation protein maf, putative
EHI_163260	504.641	404.63	513.651	823.267	960.016	832.359	474.307	871.881	1.83822	0.544005	673.094	-0.877904	3.48107e-05	0.00327285	copine, putative
EHI_053010	157.427	193.866	271.181	349.671	377.459	416.644	207.491	381.258	1.83746	0.544229	294.375	-0.87532	0.00154764	0.033486	hypothetical protein, conserved
EHI_030600	133.277	93.1613	160.928	228.248	243.601	226.242	129.122	232.697	1.80215	0.554892	180.91	-0.846616	0.0025633	0.0434071	metal cation transporter, zinc (Zn2 )-iron (Fe2 ) permease (ZIP) family
EHI_002780	272.675	323.965	331.564	424.386	568.756	673.449	309.401	555.53	1.7955	0.556948	432.466	-0.845037	0.00103682	0.028682	hypothetical protein
EHI_199660	2090.46	1278.16	1449.26	2552.18	3092.67	2987.43	1605.96	2877.43	1.79172	0.558124	2241.69	-0.841655	0.00104951	0.0287565	hypothetical protein
EHI_050290	112.224	121.488	78.3285	185.207	179.784	193.971	104.013	186.321	1.79132	0.558248	145.167	-0.845933	0.00196598	0.036782	SGS domain protein
EHI_051050	126.718	123.172	141.639	215.25	268.6	213.403	130.51	232.418	1.78085	0.561531	181.464	-0.830735	0.000599513	0.0234229	inositol hexaphosphate kinase, putative
EHI_177340	78.6769	97.3579	96.4495	131.218	171.696	181.564	90.8281	161.493	1.778	0.562429	126.16	-0.83122	0.00242509	0.0423099	hypothetical protein
EHI_053130	651.453	644.596	678.095	1323.44	1151.42	1009.09	658.048	1161.32	1.76479	0.56664	909.682	-0.818713	5.38463e-05	0.00488174	protein kinase 2, putative
EHI_145840	4297.68	3136.32	2982.21	5645.35	7401.18	5086.74	3472.07	6044.43	1.74087	0.574425	4758.25	-0.799897	0.00184224	0.0351619	peroxiredoxin
EHI_122850	298.851	276.505	426.774	486.028	655.374	590.02	334.044	577.141	1.72774	0.578791	455.592	-0.787627	0.00314478	0.0470975	hypothetical protein
EHI_053190	5239.98	4985.23	3230.86	8381.63	7898.14	6917.59	4485.36	7732.45	1.72393	0.580069	6108.91	-0.785809	0.0020281	0.0375372	hypothetical protein, conserved
EHI_122310	2422.89	2194.25	2153.31	3042.85	4647.68	3965.48	2256.82	3885.34	1.7216	0.580855	3071.08	-0.783935	0.000691951	0.0247397	peroxiredoxin
EHI_053050	202.823	220.687	268.787	352.192	464.571	361.422	230.766	392.728	1.70185	0.587597	311.747	-0.765233	0.00186744	0.0355093	ADP-ribosylation factor, putative
EHI_103300	1125.11	799.924	957.057	1569.29	1719.93	1574.62	960.698	1621.28	1.68761	0.592555	1290.99	-0.755134	0.000441071	0.0199195	translation initiation factor eIF-1A, putative
EHI_144750	125.733	143.092	148.632	200.799	238.091	265.165	139.152	234.685	1.68654	0.592931	186.919	-0.754771	0.00197059	0.036782	hypothetical protein
EHI_078300	6282.04	6674.48	6113.56	9359.5	11340.5	11028	6356.69	10576	1.66376	0.601048	8466.35	-0.734513	6.32901e-05	0.00539072	ribosomal protein S24, putative
EHI_106120	183.485	188.301	217.807	306.41	371.784	300.959	196.531	326.384	1.66072	0.602147	261.458	-0.729966	0.00140194	0.0316518	inositol hexakisphosphate kinase, putative
EHI_193390	141.691	123.634	123.42	211.218	223.566	210.188	129.582	214.991	1.65912	0.60273	172.286	-0.731744	0.00128421	0.0309001	heat shock protein, Hsp20 family, putative
EHI_114010	1327.74	1324.65	1162.92	1978.82	1969.05	2278.67	1271.77	2075.52	1.63199	0.61275	1673.64	-0.707141	0.00017339	0.0107353	peroxiredoxin
EHI_143430	2732.9	2572.07	3008.5	3956.69	4655.05	4887.07	2771.16	4499.6	1.62373	0.615867	3635.38	-0.69931	0.000313211	0.0156385	60S ribosomal protein L39, putative
EHI_192080	126.466	108.237	132.67	194.53	200.502	200.595	122.458	198.542	1.62131	0.616785	160.5	-0.696041	0.00295511	0.0456685	zinc finger protein, putative
EHI_001850	287.351	233.246	234.492	347.148	433.395	435.451	251.696	405.331	1.6104	0.620964	328.514	-0.689571	0.00275027	0.044187	H/ACA ribonucleoprotein complex subunit 2-like protein, putative
EHI_102280	287.351	233.246	234.492	347.148	433.395	435.451	251.696	405.331	1.6104	0.620964	328.514	-0.689571	0.00275027	0.044187	H/ACA ribonucleoprotein complex subunit 2-like protein, putative
EHI_114920	328.493	376.42	319.31	454.029	561.137	632.505	341.408	549.224	1.6087	0.621618	445.316	-0.687483	0.00283251	0.0450804	60S ribosomal protein L35a, putative
EHI_054690	812.123	590.08	594.012	1127.21	1036.08	1015.66	665.405	1059.65	1.59249	0.627948	862.528	-0.671748	0.00270171	0.0439633	metal dependent hydrolase, putative
EHI_156230	387.039	385.725	492.92	603.58	738.186	664.623	421.895	668.796	1.58522	0.630827	545.345	-0.663731	0.00273	0.0441407	transporter, major facilitator family
EHI_182590	1561.13	1641.41	1654.63	2216.77	2441.48	2889.24	1619.06	2515.83	1.55388	0.643549	2067.44	-0.63609	0.00125407	0.0303185	Ribosomal protein S30, putative
EHI_153800	267.337	256.096	285.897	414.64	414.033	409.008	269.777	412.56	1.52927	0.653909	341.168	-0.611959	0.00182564	0.0351044	hypothetical protein
EHI_126110	3363.05	3052.61	2923.11	2278.15	1738.66	2041.7	3112.92	2019.5	0.648748	1.54143	2566.21	0.624311	0.00200399	0.0372684	40S ribosomal protein S5
EHI_098290	1002.44	871.772	838.618	663.961	566.761	475.74	904.277	568.821	0.629033	1.58974	736.549	0.669731	0.00286045	0.0452086	hexokinase 1
EHI_184510	587.797	737.189	509.739	370.1	395.52	359.834	611.575	375.151	0.613418	1.63021	493.363	0.704608	0.0023304	0.0413686	hypothetical protein
EHI_194220	976.951	1044.11	1179.33	588.665	624.303	748.443	1066.8	653.804	0.612867	1.63168	860.3	0.70579	0.000797802	0.0261236	protein phosphatase domain-containing protein
EHI_197010	2200.57	2460.3	1853.1	1448.52	1240.71	1199.11	2171.32	1296.11	0.596923	1.67526	1733.72	0.744525	0.000463244	0.0206306	hypothetical protein
EHI_186020	827.002	996.534	668.399	586.568	443.578	445.956	830.645	492.034	0.592351	1.68819	661.34	0.755918	0.00288509	0.0452086	DNA-directed RNA polymerase subunit, putative
EHI_159500	260.284	234.473	184.856	142.863	117.435	141.047	226.538	133.782	0.59055	1.69334	180.16	0.757759	0.00341981	0.049325	Rho guanine nucleotide exchange factor, putative
EHI_069410	439.636	544.672	358.78	278.645	229.678	282.101	447.696	263.475	0.588512	1.6992	355.585	0.763755	0.00266561	0.0437971	DEAD/DEAH box helicase, putative
EHI_158110	135.61	144.21	128.558	85.0096	82.1012	71.8064	136.126	79.6391	0.585039	1.70929	107.883	0.775881	0.00260415	0.043491	DNA replication licensing factor, putative
EHI_014150	352.152	333.04	336.948	239.676	187.063	165.834	340.713	197.524	0.579737	1.72492	269.119	0.789821	0.000973819	0.0275887	hypothetical protein, conserved
EHI_127210	160.761	224.09	169.725	109.806	95.6136	113.697	184.859	106.372	0.575426	1.73784	145.615	0.796089	0.00287398	0.0452086	long-chain-fatty-acid--CoA ligase, putative
EHI_014010	1987.13	2096.77	1628.41	1240.9	1099.53	943.735	1904.1	1094.72	0.574927	1.73935	1499.41	0.79888	0.00027688	0.0145759	myosin-2 heavy chain, putative
EHI_040440	896.926	1133.33	677.498	614.983	474.815	448.618	902.585	512.805	0.568152	1.76009	707.695	0.816043	0.00305023	0.0460894	hypothetical protein
EHI_183250	898.123	842.81	528.441	447.745	424.397	409.775	756.458	427.306	0.564878	1.7703	591.882	0.823423	0.0021044	0.0384318	hypothetical protein
EHI_098410	196.902	224.213	194.207	121.565	103.885	121.318	205.107	115.59	0.563557	1.77444	160.348	0.82663	0.000523736	0.0217747	WD domain containing protein
EHI_167170	168.453	201.358	236.22	121.573	124.671	94.8426	202.01	113.696	0.562821	1.77676	157.853	0.834423	0.00205035	0.0375798	Ras guanine nucleotide exchange factor, putative
EHI_120600	4538.73	5837.07	3473.02	2341.02	2225.13	3196.99	4616.28	2587.71	0.560563	1.78392	3601.99	0.834773	0.00265925	0.0437971	hypothetical protein
EHI_194560	454.872	501.965	382.165	285.8	237.013	225.765	446.334	249.526	0.559057	1.78873	347.93	0.839925	0.00032712	0.0160838	hypothetical protein
EHI_167020	408.612	384.115	276.659	221.118	169.661	206.482	356.462	199.087	0.558509	1.79048	277.774	0.839282	0.00137643	0.0314683	hypothetical protein
EHI_155900	586.726	709.096	524.762	416.07	331.81	267.792	606.861	338.557	0.557883	1.79249	472.709	0.843582	0.00124774	0.03031	hypothetical protein, conserved
EHI_188110	822.569	625.857	682.583	443.808	417.653	297.351	710.337	386.271	0.543786	1.83896	548.304	0.880335	0.000520189	0.0217747	protein kinase, putative
EHI_030150	318.187	297.644	213.334	183.057	130.984	135.976	276.389	150.006	0.542735	1.84252	213.197	0.882626	0.00171298	0.0351044	hypothetical protein, conserved
EHI_167070	205.536	190.769	175.483	121.67	92.5405	95.8126	190.596	103.341	0.542201	1.84434	146.968	0.885583	0.000494678	0.0213225	tRNA nucleotidyltransferase, putative
EHI_132360	159.668	173.257	128.555	82.6493	94.5735	72.6627	153.827	83.2952	0.541487	1.84677	118.561	0.885223	0.00137767	0.0314683	serine/threonine-protein kinase, putative
EHI_187070	205.582	232.349	152.891	113.363	86.2713	119.704	196.941	106.446	0.540497	1.85015	151.693	0.884628	0.00227501	0.0405271	Rap/Ran GTPase-activating protein, putative
EHI_048230	135.671	144.345	108.503	76.6928	64.3886	67.463	129.506	69.5148	0.536768	1.863	99.5105	0.897433	0.00133636	0.0312704	hypothetical protein
EHI_155370	209.978	219.95	142.004	110.984	92.4927	103.434	190.644	102.303	0.536619	1.86352	146.474	0.89623	0.00167564	0.0349889	heat shock protein 70, putative
EHI_126070	232.96	319.594	234.469	188.889	114.305	116.238	262.341	139.811	0.532935	1.8764	201.076	0.911541	0.00297333	0.0456685	formin homology 2 family protein
EHI_164910	193.485	221.813	189.701	111.06	115.439	95.8409	201.666	107.447	0.532795	1.87689	154.556	0.910288	0.00018171	0.0109503	serine/threonine protein kinase, putative
EHI_097640	169.512	188.82	126.036	108.624	74.8269	74.3717	161.456	85.9409	0.532287	1.87869	123.698	0.912491	0.0029774	0.0456685	tyrosin kinase, putative
EHI_170400	227.463	252.081	174.751	146.417	107.052	90.6237	218.098	114.698	0.525899	1.90151	166.398	0.930584	0.00181742	0.0351044	hypothetical protein
EHI_051420	147.666	159.831	126.087	97.9713	62.3383	67.5053	144.528	75.9383	0.525424	1.90323	110.233	0.9327	0.00182613	0.0351044	hypothetical protein
EHI_092520	316.708	287.582	213.584	170.378	140.606	118.345	272.625	143.11	0.524933	1.90501	207.867	0.931527	0.000848879	0.0261902	hypothetical protein
EHI_007360	177.089	188.648	112.48	93.3367	89.4379	67.6007	159.406	83.4585	0.52356	1.91	121.432	0.934736	0.00338816	0.0492884	hypothetical protein
EHI_081410	7146.73	7446.21	4843.83	4488.93	3138.09	2544.38	6478.92	3390.47	0.523307	1.91092	4934.7	0.934409	0.00165746	0.0347724	40S ribosomal protein SA, putative
EHI_194390	376.659	288.436	306.346	149.148	150.051	205.96	323.814	168.386	0.520009	1.92304	246.1	0.93949	0.000299904	0.0152261	Rho family GTPase
EHI_174140	483.533	539.838	316.154	304.476	193.209	198.183	446.508	231.956	0.519489	1.92497	339.232	0.945917	0.00256493	0.0434071	hypothetical protein
EHI_056110	202.204	170.979	161.116	119.353	85.296	72.7573	178.1	92.4689	0.519198	1.92605	135.284	0.950907	0.00120256	0.0295879	hypothetical protein
EHI_177640	5270.8	4764.26	2779.32	2793.59	2141.87	1692.03	4271.46	2209.17	0.517193	1.93352	3240.31	0.951341	0.00276108	0.0442208	hypothetical protein
EHI_030420	184.872	208.648	131.157	118.022	73.7569	78.598	174.892	90.1256	0.515321	1.94054	132.509	0.959031	0.00299913	0.0458633	tyrosine kinase, putative
EHI_119530	167.298	174.239	98.2729	73.2205	83.1614	70.1226	146.603	75.5015	0.515006	1.94173	111.052	0.954745	0.00321962	0.047656	kinesin, putative
EHI_185270	112.698	104.892	111.035	67.25	49.8465	52.0874	109.542	56.3946	0.514823	1.94241	82.9682	0.963381	0.00080005	0.0261236	Dedicator of cytokinesis domain containing protein
EHI_017610	321.687	344.803	220.395	210.004	130.844	114.418	295.628	151.755	0.513332	1.94806	223.692	0.964829	0.00335639	0.0491077	hypothetical protein, conserved
EHI_095200	563.19	480.304	367.986	311.726	242.166	166.713	470.493	240.202	0.510532	1.95874	355.347	0.971919	0.00177424	0.0351044	hypothetical protein
EHI_083430	1219.57	1349.14	901.886	781.443	561.069	423.003	1156.87	588.505	0.508706	1.96577	872.686	0.976022	0.00117461	0.0295879	Adapter-related protein complex 3 (AP-3) subunit, putative
EHI_042880	269.067	308.215	181.546	166.445	118.451	99.1322	252.943	128.01	0.506081	1.97597	190.476	0.985097	0.00236357	0.0415219	DNA topoisomerase III, putative
EHI_074110	521.499	459.309	418.989	279.954	220.429	201.885	466.599	234.089	0.501692	1.99325	350.344	0.99701	3.11806e-05	0.00304431	oxysterol-binding protein, putative
EHI_013960	299.664	431.622	252.093	205.43	130.94	150.441	327.793	162.27	0.495038	2.02005	245.031	1.0156	0.0011508	0.0295879	DEAD/DEAH box helicase, putative
EHI_164440	1703.46	2343.53	1823.17	1255.53	929.446	710.764	1956.72	965.247	0.493298	2.02717	1460.98	1.02023	0.000291478	0.0149478	actinin-like protein, putative
EHI_164850	110.421	99.5319	108.313	63.788	45.7502	47.0506	106.089	52.1963	0.492006	2.03249	79.1424	1.02999	0.000527534	0.0217747	glycerol kinase, putative
EHI_085950	194.64	248.929	191.52	106.283	84.1968	121.423	211.696	103.968	0.491117	2.03618	157.832	1.02289	0.000190904	0.01127	hypothetical protein
EHI_194400	609.277	586.32	360.011	344.4	243.787	175.019	518.536	254.402	0.490616	2.03826	386.469	1.02897	0.00234792	0.04151	SNF7 family protein
EHI_092660	618.066	688.237	401.884	292.692	259.705	284.486	569.396	278.961	0.489925	2.04113	424.178	1.02845	0.000157606	0.0102585	hypothetical protein
EHI_114150	336.948	334.298	311.124	226.58	161.002	92.2533	327.457	159.945	0.488446	2.04731	243.701	1.03833	0.00244577	0.0423338	P-glycoprotein-1
EHI_088450	117.03	131.787	105.054	57.8453	54.0331	60.6801	117.957	57.5195	0.487632	2.05073	87.7382	1.0331	0.000224718	0.0125373	inositol polyphosphate 5-phosphatase, putative
EHI_110170	152.075	148.484	108.49	92.0382	50.8917	56.3679	136.35	66.4326	0.487222	2.05245	101.391	1.04207	0.00213476	0.0387078	ubiquitin carboxyl-terminal hydrolase domain containing protein
EHI_013980	145.504	168.197	103.434	82.6038	65.4367	54.6652	139.045	67.5685	0.485947	2.05784	103.307	1.04452	0.00129511	0.0310155	phosphatidylinositol 3-kinase, putative
EHI_065480	194.702	195.122	126.09	109.773	72.7269	66.6492	171.971	83.0498	0.482928	2.0707	127.511	1.05367	0.00143629	0.0319826	hypothetical protein
EHI_111080	478.967	741.666	330.992	312.924	222.431	211.187	517.208	248.847	0.481135	2.07842	383.028	1.05617	0.00237315	0.0415466	hsp70 family protein
EHI_178470	4238.54	3869.13	1904.74	2081.01	1494.05	1230.48	3337.47	1601.85	0.479959	2.08351	2469.66	1.05914	0.00271649	0.0440627	hypothetical protein
EHI_135130	100.631	89.2558	90.7824	60.1994	33.2472	41.016	93.5565	44.8209	0.479078	2.08734	69.1887	1.06873	0.00145419	0.0322398	hypothetical protein
EHI_202460	908.748	1128.92	1098.41	600.932	508.158	391.79	1045.36	500.293	0.478584	2.0895	772.827	1.06483	1.50645e-05	0.00182101	calponin-homology domain containing protein
EHI_173440	447.391	569.837	289.188	263.207	202.586	155.503	435.472	207.099	0.475573	2.10273	321.285	1.0737	0.0013822	0.0314683	hypothetical protein
EHI_147440	247.281	281.444	202.725	160.455	75.8077	111.005	243.817	115.756	0.474767	2.1063	179.786	1.07695	0.001204	0.0295879	hypothetical protein, conserved
EHI_184010	293.032	405.482	185.608	164.167	140.345	114.602	294.707	139.705	0.474045	2.1095	217.206	1.07776	0.00171369	0.0351044	hypothetical protein
EHI_080270	242.77	353.736	199.111	127.526	107.054	141.923	265.206	125.501	0.473222	2.11317	195.353	1.07694	0.000426822	0.0196998	5'-3' exonuclease domain containing protein
EHI_178570	296.309	403.4	236.834	197.239	134.109	108.618	312.181	146.655	0.469776	2.12867	229.418	1.09298	0.000978128	0.0275887	chaperonin 1 60 kDa
EHI_170180	246.185	271.055	158.98	132.141	73.7317	111.007	225.407	105.627	0.468605	2.134	165.517	1.0932	0.00116915	0.0295879	hypothetical protein, conserved
EHI_192460	885.013	1082.78	548.217	522.807	291.893	357.93	838.669	390.877	0.466068	2.14561	614.773	1.10182	0.00118104	0.0295879	formin homology 2 family protein
EHI_125760	272.254	317.325	286.382	129.919	141.387	136.843	291.987	136.049	0.465944	2.14618	214.018	1.10108	6.50275e-07	0.000132058	hypothetical protein
EHI_125930	334.664	305.046	215.964	153.48	117.428	127.359	285.224	132.756	0.465443	2.14849	208.99	1.10333	7.1981e-05	0.00571011	protein kinase, putative
EHI_164430	1035.26	1126.83	1416.25	520.988	628.091	508.224	1192.78	552.434	0.463148	2.15914	872.609	1.1111	1.15551e-06	0.000209519	actinin-like protein, putative
EHI_035770	309.571	358.111	141.239	142.812	125.703	105.942	269.64	124.819	0.462908	2.16025	197.229	1.11115	0.00315942	0.0471776	protein with RhoGEF and ArfGAP domains
EHI_164380	145.493	145.331	126.116	94.4157	50.9015	46.1322	138.98	63.8165	0.459177	2.17781	101.398	1.13173	0.00120636	0.0295879	protein kinase domain containing protein
EHI_184540	188.15	217.983	127.789	108.583	76.8755	58.9509	177.974	81.4699	0.457764	2.18453	129.722	1.13184	0.00112325	0.0295879	protein kinase, putative
EHI_148700	353.385	387.307	186.706	197.055	105.937	118.713	309.132	140.568	0.454719	2.19916	224.85	1.13842	0.00245147	0.0423338	phosphatidylinositol 4-kinase, putative
EHI_166050	100.572	136.83	102.414	68.5225	45.7567	39.3596	113.272	51.2129	0.452122	2.21179	82.2426	1.15415	0.00066837	0.0244123	mitochondrial-typeheat shock protein70, putative
EHI_188210	115.953	120.409	113.496	74.3562	37.399	46.1357	116.619	52.6303	0.451301	2.21582	84.6247	1.15593	0.00062724	0.0234229	phospholipid-transporting P-type ATPase, putative
EHI_027380	4009.92	2811.23	2280.05	1868.75	1336.53	893.134	3033.73	1366.14	0.450315	2.22067	2199.94	1.15135	0.000704348	0.0247625	hypothetical protein
EHI_125170	365.362	438.044	212.702	215.985	122.585	118.755	338.703	152.442	0.450076	2.22185	245.572	1.15373	0.00187552	0.0355298	DEAD/DEAH box helicase, putative
EHI_126040	524.949	591.382	262.165	277.456	172.513	169.253	459.499	206.407	0.449201	2.22617	332.953	1.15547	0.00179396	0.0351044	hypothetical protein, conserved
EHI_109570	308.198	293.202	191.287	178.463	90.5092	86.4699	264.229	118.481	0.448401	2.23015	191.355	1.16084	0.00162129	0.034297	serine/threonine- protein phosphatase 2B catalytic subunit, putative
EHI_024110	148.87	146.474	151.665	35.7438	94.4429	70.2317	149.003	66.8061	0.448354	2.23038	107.905	1.15222	0.00174389	0.0351044	disulphide oxidoreductase, putative
EHI_194630	133.452	172.301	88.2697	76.7195	45.7116	52.9736	131.341	58.4682	0.445165	2.24636	94.9045	1.16984	0.00154997	0.033486	protein with RhoGEF and ArfGAP domains
EHI_068160	376.384	493.285	255.707	231.252	133.966	133.212	375.125	166.143	0.442901	2.25784	270.634	1.17695	0.000815871	0.0261902	tyrosine kinase, putative
EHI_136960	480.18	481.554	220.225	247.884	142.342	130.742	393.987	173.656	0.440767	2.26877	283.821	1.18341	0.00257808	0.0434847	poly(ADP-ribose) polymerase, putative
EHI_064690	143.306	165.057	114.347	74.3516	56.095	54.6743	140.903	61.707	0.437938	2.28343	101.305	1.19454	7.76789e-05	0.00606732	hypothetical protein
EHI_178440	221.023	277.295	190.111	135.677	75.8067	89.6562	229.476	100.38	0.437432	2.28607	164.928	1.19628	0.000163328	0.0104964	hypothetical protein
EHI_194340	38.255	54.9209	45.3142	23.6342	19.7636	17.1192	46.1634	20.1723	0.436977	2.28845	33.1679	1.2044	0.00294004	#N/A	hypothetical protein, conserved
EHI_155170	359.858	514.755	495.076	283.3	128.837	184.581	456.563	198.906	0.43566	2.29537	327.735	1.20122	0.000360949	0.0171265	DNA mismatch repair protein PMS1, putative
EHI_176700	191.175	334.346	141.65	85.1497	113.472	91.6965	222.39	96.7729	0.435149	2.29806	159.582	1.19864	0.00120237	0.0295879	AIG1 family protein, putative
EHI_125900	261.453	285.481	144.618	154.602	72.7148	72.6129	230.518	99.9767	0.433705	2.30571	165.247	1.20877	0.00303282	0.0459631	hypothetical protein
EHI_194180	127.855	217.519	113.233	80.3811	59.3097	57.3762	152.869	65.689	0.429709	2.32716	109.279	1.22122	0.000617202	0.0234229	hypothetical protein
EHI_092500	942.155	1272.48	495.926	573.139	326.625	258.507	903.52	386.09	0.427318	2.34018	644.805	1.22753	0.00294608	0.0456685	RNA recognition motif domain containing protein
EHI_133940	107.122	116.078	70.5014	54.3522	40.5624	29.9532	97.9007	41.6226	0.425151	2.3521	69.7617	1.24105	0.000860403	0.0261902	hypothetical protein, conserved
EHI_147540	3372.25	3080.38	2578.91	1778.83	1142.87	909.184	3010.51	1276.96	0.424167	2.35756	2143.73	1.23785	3.26068e-05	0.00312348	intracellular protein transport protein USO1, putative
EHI_109860	488.902	529.231	190.781	224.296	147.55	137.596	402.971	169.814	0.421405	2.37301	286.393	1.24741	0.00235471	0.04151	chromatin-specific transcription elongation factor, putative
EHI_092930	436.956	474.503	189.059	192.947	141.61	127.38	366.84	153.979	0.419745	2.3824	260.409	1.25302	0.00108887	0.0295625	hypothetical protein
EHI_052880	412.472	384.207	194.284	210.029	121.513	83.6932	330.321	138.411	0.419021	2.38652	234.366	1.25777	0.00259316	0.043491	hypothetical protein
EHI_081380	337.746	380.324	129.238	155.979	85.2917	110.412	282.436	117.228	0.415058	2.4093	199.832	1.2688	0.00324739	0.0479274	hypothetical protein
EHI_093130	271.194	251.022	151.212	135.798	88.3497	54.7214	224.476	92.9565	0.414104	2.41485	158.716	1.27677	0.00124714	0.03031	Sec1 family protein
EHI_138370	659.442	802.972	341.122	354.219	220.331	171.832	601.179	248.794	0.413844	2.41637	424.986	1.2742	0.00117659	0.0295879	hypothetical protein, conserved
EHI_155160	262.601	316.76	160.668	135.678	98.6527	71.725	246.677	102.018	0.413572	2.41796	174.347	1.27715	0.000443352	0.0199195	FKBP-rapamycin associated protein (FRAP), putative
EHI_093850	318.357	320.816	200.979	174.65	94.5205	76.8739	280.051	115.348	0.411882	2.42788	197.699	1.28399	0.000621018	0.0234229	Viral A-type inclusion protein repeat, putative
EHI_185450	832.37	899.765	405.971	381.281	260.795	235.004	712.702	292.36	0.410214	2.43775	502.531	1.28625	0.000339209	0.0162468	hypothetical protein
EHI_065670	1038.13	1315.23	510.343	572.401	299.18	301.572	954.569	391.051	0.409662	2.44103	672.81	1.28819	0.00149344	0.0327167	cation-transporting P-typeATPase, putative
EHI_080220	291.004	396.598	218.632	174.653	106.987	87.9804	302.078	123.207	0.407864	2.4518	212.642	1.29752	0.00028961	0.0149478	Niemann-Pick C1 protein, putative
EHI_153400	55.7971	89.297	53.8241	27.1397	24.9267	29.0383	66.3061	27.0349	0.407729	2.45261	46.6705	1.29002	0.000799106	#N/A	ubiquitin carboxyl-terminal hydrolase domain containing protein
EHI_200680	135.636	162.95	91.6267	77.903	35.3242	45.2867	130.071	52.838	0.406225	2.46169	91.4543	1.30467	0.000959697	0.0275276	protein phosphatase domain-containing protein
EHI_027800	1178.61	453.29	555.576	322.908	343.595	220.294	729.16	295.599	0.405397	2.46672	512.379	1.30297	0.000883201	0.0263765	galactose binding lectin 35 kDa subunit, putative
EHI_144610	450.3	484.928	688.052	174.902	150.835	331.283	541.093	219.007	0.404748	2.47067	380.05	1.30264	0.000271167	0.0144918	methionine gamma-lyase
EHI_194320	203.257	204.055	78.0058	91.0191	53.0662	52.2375	161.773	65.4409	0.404524	2.47204	113.607	1.30784	0.00287667	0.0452086	hypothetical protein
EHI_148790	8769.92	10999.2	17550.7	2685.14	4721.05	7683.5	12439.9	5029.89	0.404334	2.4732	8734.92	1.30628	0.00140896	0.0316518	Gal/GalNAc lectin light subunit
EHI_025880	176.105	235.595	101.711	90.8889	58.1823	58.1057	171.137	69.059	0.40353	2.47813	120.098	1.31158	0.000723613	0.0248229	hypothetical protein
EHI_058330	719.75	970.496	898.056	181.004	351.992	510.162	862.767	347.719	0.403028	2.48122	605.243	1.30902	0.000407531	0.0191578	galactose-inhibitable lectin, putative
EHI_079880	111.442	139.778	58.6879	39.0197	48.9191	36.8396	103.302	41.5928	0.402631	2.48366	72.4476	1.30984	0.00115501	0.0295879	RNA recognition motif domain containing protein
EHI_175440	459.34	478.314	170.583	180.636	131.978	133.344	369.412	148.653	0.402404	2.48506	259.033	1.31326	0.00114126	0.0295879	non-transporter ABC protein, putative
EHI_007320	1127.76	1400.15	461.505	576.003	363.626	259.753	996.469	399.794	0.40121	2.49246	698.131	1.31827	0.00259792	0.043491	hypothetical protein, conserved
EHI_051850	582.13	575.425	273.422	243.02	176.522	152.824	476.992	190.789	0.399982	2.50011	333.891	1.32294	0.000215826	0.0122615	hypothetical protein
EHI_080740	1031.64	734.025	495.291	474.392	251.365	178.521	753.654	301.426	0.399953	2.50029	527.54	1.32366	0.00130642	0.0311393	filopodin, putative
EHI_126260	315.879	500.513	232.449	132.35	117.54	169.477	349.614	139.789	0.399839	2.50101	244.702	1.31967	0.000130466	0.00883167	WD domain containing protein
EHI_072740	123.564	300.787	141.959	72.0365	73.8025	80.3793	188.77	75.4061	0.399461	2.50338	132.088	1.32212	0.000710357	0.0247625	hypothetical protein
EHI_196410	786.482	988.112	421.162	414.292	235.835	224.716	731.919	291.614	0.398424	2.50989	511.766	1.32864	0.000527333	0.0217747	Ribosome biogenesis protein BMS1, putative
EHI_151990	1409.33	1550.84	594.351	637.374	451.76	322.173	1184.84	470.436	0.397046	2.5186	827.638	1.33319	0.000929036	0.0271076	RNA-binding protein, putative
EHI_114430	49.22	73.6824	34.4609	24.7893	19.7416	17.946	52.4544	20.8257	0.397024	2.51874	36.64	1.33567	0.00274629	#N/A	hypothetical protein
EHI_148600	161.881	156.708	74.8067	64.9236	43.6388	47.0005	131.132	51.8543	0.395437	2.52885	91.493	1.33919	0.00061771	0.0234229	hypothetical protein
EHI_074150	275.715	294.914	304.472	149.849	114.24	81.1287	291.7	115.072	0.394489	2.53492	203.386	1.34874	3.26951e-06	0.000518728	hypothetical protein
EHI_059900	33.8741	38.3202	45.2873	11.8218	15.6092	18.8424	39.1605	15.4245	0.393877	2.53886	27.2925	1.33389	0.00238175	#N/A	hypothetical protein
EHI_161190	134.513	128.642	105.865	49.5907	35.336	58.1322	123.007	47.6863	0.387673	2.5795	85.3465	1.36052	1.89253e-05	0.00218372	myotubularin, putative
EHI_152880	295.253	320.523	147.014	123.989	75.8762	95.7613	254.263	98.5421	0.387559	2.58025	176.403	1.36765	0.00021736	0.0122615	alpha-amylase family protein
EHI_007480	1045.48	986.588	433.539	511.26	247.354	196.626	821.869	318.413	0.387426	2.58114	570.141	1.36922	0.00193223	0.0364682	villin, putative
EHI_013940	77.6385	88.1647	94.9228	30.7033	24.9467	45.3185	86.9087	33.6562	0.387259	2.58225	60.2824	1.35921	0.000129555	0.00883167	leucine rich repeat protein, BspA family
EHI_082560	75.4499	62.2312	38.6393	30.7043	20.7896	16.247	58.7735	22.5803	0.384192	2.60286	40.6769	1.38883	0.00174705	#N/A	phospholipase D, putative
EHI_117860	335.913	386.349	128.705	166.351	79.9597	80.2623	283.656	108.858	0.383766	2.60575	196.257	1.38384	0.00279481	0.0446203	hypothetical protein, conserved
EHI_087880	196.899	222.13	285.836	125.109	76.8767	68.3505	234.955	90.112	0.383528	2.60737	162.534	1.39067	2.048e-05	0.00221228	pro protein convertase subtilisin/kexinType 5 precursor, putative
EHI_054190	88.543	98.4664	49.5227	38.9898	26.0001	25.6722	78.844	30.2207	0.383298	2.60894	54.5324	1.38726	0.000702133	0.0247625	lipase, putative
EHI_188910	447.501	449.663	163.179	218.275	93.4655	93.933	353.448	135.225	0.382587	2.61378	244.336	1.38822	0.00329937	0.0485533	hypothetical protein, conserved
EHI_200840	594.747	834.629	361.049	289.406	211.072	183.922	596.808	228.133	0.382256	2.61605	412.471	1.38838	8.99799e-05	0.00681832	Signal recognition particle receptor alpha subunit, putative
EHI_060430	1445.04	1694.06	615.411	755.356	343.859	335.759	1251.5	478.325	0.3822	2.61643	864.914	1.38827	0.00174233	0.0351044	Uro-adherence factor A precursor, putative
EHI_156330	10033	11044.7	4109.07	5405.41	2418.94	1787.84	8395.59	3204.06	0.381637	2.62029	5799.83	1.38986	0.00318733	0.0474547	hypothetical protein
EHI_179090	177.26	237.84	82.4412	95.5611	47.7671	46.1067	165.847	63.145	0.380742	2.62645	114.496	1.39697	0.00250241	0.0430668	hypothetical protein
EHI_182620	369.519	426.1	145.249	167.745	88.3843	101.806	313.623	119.312	0.380431	2.6286	216.467	1.3954	0.001366	0.0314683	glutamic acid-rich protein precursor, putative
EHI_018610	127.845	172.953	75.4761	61.4747	32.2598	48.8207	125.425	47.5184	0.37886	2.6395	86.4716	1.40036	0.000662978	0.0243909	hypothetical protein
EHI_047760	2153.2	2130.68	872.878	951.736	608.031	381.319	1718.92	647.029	0.376416	2.65664	1182.97	1.41017	0.000971645	0.0275887	ATP-binding cassette protein, putative
EHI_133920	451.741	541.748	197.53	228.998	109.094	108.525	397.006	148.872	0.374988	2.66675	272.939	1.417	0.00137112	0.0314683	TPR repeat protein
EHI_125800	1382.06	1408.29	473.676	649.582	309.799	254.863	1088.01	404.748	0.372008	2.68811	746.378	1.42738	0.00253692	0.0432213	chaperonin-containing TCP-1, zeta subunit, putative
EHI_096350	9736.68	8977.5	3320.73	4438.46	2192.52	1506.96	7344.97	2712.65	0.36932	2.70768	5028.81	1.43719	0.00251282	0.0430999	hypothetical protein
EHI_097980	493.148	471.9	157.07	194.86	114.346	101.763	374.039	136.99	0.366244	2.73042	255.514	1.45045	0.00140487	0.0316518	NUC153 domain-containing protein
EHI_077640	330.333	276.069	127.767	146.367	59.2217	62.3787	244.723	89.3226	0.364995	2.73977	167.023	1.4575	0.00175081	0.0351044	ATP-dependent helicase, putative
EHI_164820	727.48	724.614	281.674	318.642	171.397	142.661	577.923	210.9	0.364928	2.74027	394.411	1.45578	0.000848366	0.0261902	hypothetical protein
EHI_150970	55.6561	89.8616	40.9725	16.5826	23.9829	27.4889	62.1634	22.6848	0.364922	2.74031	42.4241	1.44054	0.00131649	#N/A	hypothetical protein
EHI_005150	17900.9	20042.9	6674.56	8874.51	4288.06	3007.2	14872.8	5389.92	0.362402	2.75936	10131.3	1.46441	0.00219631	0.0395414	hypothetical protein, conserved
EHI_081920	362.035	785.572	236.174	213.666	136.117	151.265	461.26	167.016	0.362086	2.76178	314.138	1.46612	0.000807841	0.0261236	hypothetical protein
EHI_119620	474.637	531.196	247.875	185.367	124.71	142.757	417.903	150.944	0.361195	2.76859	284.424	1.46945	2.22703e-05	0.00230747	DEAD/DEAH box helicase, putative
EHI_167520	4500.05	4353.48	2032.32	1458.68	1332.91	1136.39	3628.62	1309.33	0.360834	2.77136	2468.97	1.47061	9.12471e-06	0.00125206	60S ribosomal protein L3, putative
EHI_050650	724.298	852.548	698.097	443.647	216.018	160.55	758.314	273.405	0.360543	2.77359	515.86	1.47446	9.45101e-05	0.00695403	protein kinase, putative
EHI_155210	169.534	187.834	88.2515	88.5346	42.601	29.056	148.54	53.3972	0.359481	2.78179	100.969	1.48384	0.0016123	0.0342496	hypothetical protein
EHI_194570	860.168	931.533	304.594	395.889	186.201	166.922	698.765	249.671	0.357303	2.79874	474.218	1.48597	0.00157775	0.0337985	26S protease regulatory subunit, putative
EHI_133540	6811.65	6308.9	3523.34	2822.19	1889.61	1228.63	5547.96	1980.15	0.356914	2.8018	3764.05	1.4866	6.13981e-05	0.00539072	hypothetical protein
EHI_099780	1852.91	1702.05	667.402	768.441	454.04	283.702	1407.45	502.061	0.356716	2.80335	954.756	1.48787	0.00103918	0.028682	hypothetical protein
EHI_065320	745.804	1042.52	353.69	384.944	199.558	178.689	714.006	254.397	0.356295	2.80666	484.202	1.49008	0.000687999	0.0247397	heat shock protein 70, putative
EHI_044890	134.543	170.217	58.8437	72.0006	30.1291	27.3425	121.201	43.1574	0.35608	2.80835	82.1793	1.49663	0.00333206	0.0488927	helicase, putative
EHI_049690	5042.66	5977.85	3410.49	1576.45	1703.13	1836.5	4810.33	1705.36	0.35452	2.82071	3257.85	1.4958	1.29086e-08	3.85511e-06	galactose-specific adhesin light subunit, putative
EHI_158220	1208.73	2101.03	550.35	560.222	442.154	365.585	1286.7	455.987	0.354384	2.8218	871.345	1.49684	0.000623042	0.0234229	hypothetical protein
EHI_055640	459.048	518.094	182.924	212.716	115.466	82.1772	386.689	136.786	0.353738	2.82695	261.737	1.50172	0.00119243	0.0295879	zinc finger protein, putative
EHI_126180	67.8036	163.916	53.7734	35.4217	33.2572	31.6304	95.1643	33.4364	0.351355	2.84612	64.3004	1.50819	0.00148259	0.0327167	heat shock protein 70, putative
EHI_153050	104.978	109.951	73.9257	49.5961	35.34	16.2455	96.2851	33.7272	0.350284	2.85482	65.0062	1.52732	0.000483565	0.0211643	hypothetical protein
EHI_200820	200.228	344.781	194.304	114.446	60.2327	83.6845	246.438	86.121	0.349464	2.86153	166.279	1.519	2.68691e-05	0.00272829	ubiquitin carboxyl-terminal hydrolase domain containing protein
EHI_050790	239.576	282.37	125.281	134.538	54.0162	37.5874	215.743	75.3806	0.349401	2.86204	145.562	1.52304	0.00221036	0.0396536	structural maintenance of chromosomes protein
EHI_134780	259.16	316.357	109.204	100.376	72.7609	65.8398	228.24	79.6588	0.349013	2.86522	153.95	1.51992	0.000278483	0.0145759	hypothetical protein, conserved
EHI_049940	460.426	535.362	138.647	165.292	135.099	94.0283	378.145	131.473	0.347679	2.87621	254.809	1.52507	0.00119649	0.0295879	ubiquitin carboxyl-terminal hydrolase 5, putative
EHI_118050	918.781	857.221	246.274	378.918	183.906	134.165	674.092	232.33	0.344656	2.90145	453.211	1.53802	0.0029016	0.0453275	coatomer alpha subunit, putative
EHI_180420	356.457	425.206	120.105	153.532	80.0456	76.9677	300.59	103.515	0.344373	2.90382	202.052	1.53986	0.00133655	0.0312704	hypothetical protein, conserved
EHI_002200	505.093	719.529	173.804	256.334	118.535	105.223	466.142	160.031	0.343309	2.91283	313.086	1.54403	0.00265329	0.0437971	hypothetical protein, conserved
EHI_049570	357.598	422.211	135.264	153.501	87.3045	72.6698	305.024	104.492	0.342569	2.91912	204.758	1.54791	0.000743414	0.024831	RhoGAP domain containing protein
EHI_158020	137.77	154.522	51.2321	53.1468	30.1477	33.3537	114.508	38.8827	0.339564	2.94495	76.6953	1.56057	0.000941816	0.0273234	transcription initiation factor IIIB chain BRF, putative
EHI_120640	963.815	967.621	428.858	466.132	174.502	159.73	786.765	266.788	0.339095	2.94902	526.777	1.56186	0.000891734	0.0264756	DNA topoisomerase II, putative
EHI_202050	182.645	426.45	131.093	120.421	61.3113	69.2341	246.729	83.6555	0.339058	2.94935	165.192	1.56267	0.001004	0.0281619	hypothetical protein, conserved
EHI_044930	2881.52	2219.19	1033.3	1137.77	567.83	372.234	2044.67	692.611	0.33874	2.95212	1368.64	1.56234	0.000828099	0.0261902	eukaryotic translation initiation factor 4 gamma, putative
EHI_101120	237.255	172.128	165.43	95.6736	49.9047	48.755	191.605	64.7777	0.33808	2.95788	128.191	1.57203	1.0828e-05	0.00144668	heat shock protein 70, mitochondrial, putative
EHI_126240	7388.78	9508.86	2402.57	3412.71	1836.93	1274.48	6433.41	2174.71	0.338034	2.95829	4304.06	1.5649	0.00168156	0.0349889	60S ribosomal protein L3, putative
EHI_096670	284.491	386.36	96.7421	145.111	61.2665	52.0835	255.864	86.1538	0.336717	2.96985	171.009	1.57369	0.00338431	0.0492884	hypothetical protein
EHI_076140	232.92	291.472	94.9265	114.544	50.9315	42.7517	206.439	69.409	0.33622	2.97425	137.924	1.57714	0.00157265	0.0337985	hypothetical protein
EHI_098970	105.909	55.8343	28.4629	23.6718	23.9638	16.3026	63.4019	21.3128	0.336153	2.97483	42.3573	1.57296	0.00311948	#N/A	hypothetical protein, conserved
EHI_129520	70.0141	92.3963	58.8592	38.9443	16.62	18.793	73.7565	24.7858	0.336048	2.97576	49.2711	1.58735	0.000278314	#N/A	hypothetical protein, conserved
EHI_023300	1405.08	1715.4	455.242	543.253	282.751	373.706	1191.91	399.904	0.335515	2.98049	795.906	1.57569	0.000606085	0.0234229	TPR repeat protein
EHI_179340	566.143	758.446	220.67	255.27	159.162	100.16	515.087	171.531	0.333013	3.00288	343.309	1.58813	0.000871125	0.0261902	HMG box protein
EHI_153770	629.898	635.911	234.402	265.675	136.153	96.6078	500.071	166.145	0.332244	3.00984	333.108	1.59187	0.000712098	0.0247625	phosphatidylinositol-4-phosphate 5-kinase, putative
EHI_055670	22908.1	25745.7	6595.53	10039.2	4790.79	3426.94	18416.4	6085.63	0.330446	3.02621	12251	1.59757	0.00195848	0.036782	60S ribosomal protein L3, putative
EHI_169630	387.065	749.782	154.534	174.796	114.355	135.128	430.46	141.426	0.328546	3.04371	285.943	1.60584	0.00111424	0.0295879	DEAD/DEAH box helicase, putative
EHI_164920	121.345	159.643	107.456	41.3484	35.3563	48.7693	129.481	41.8247	0.323017	3.09582	85.653	1.62401	4.66685e-07	0.000103016	calponin homology domain protein, putative
EHI_092590	101.671	107.819	65.4865	28.3517	27.0356	33.3657	91.6589	29.5843	0.322766	3.09822	60.6216	1.62279	7.23156e-06	0.00104899	hypothetical protein
EHI_035550	337.995	474.315	79.0169	121.577	82.0771	80.3204	297.109	94.658	0.318597	3.13876	195.883	1.65062	0.00218879	0.0395414	regulator of nonsense transcripts, putative
EHI_045590	731.793	802.331	188.307	310.421	137.136	100.822	574.144	182.793	0.318375	3.14095	378.468	1.6528	0.00263286	0.0436832	hypothetical protein
EHI_111550	2431.05	4017.89	801.535	1331.88	535.245	423.178	2416.83	763.436	0.315883	3.16572	1590.13	1.66294	0.0029518	0.0456685	hypothetical protein, conserved
EHI_041980	235.146	266.671	90.7608	109.793	47.8007	29.06	197.526	62.2178	0.314985	3.17475	129.872	1.67275	0.00183231	0.0351044	hypothetical protein, conserved
EHI_067970	713.43	694.856	156.478	241.844	142.258	105.869	521.588	163.324	0.313128	3.19358	342.456	1.67637	0.00149503	0.0327167	chorein, putative
EHI_196930	773.251	972.267	408.427	362.432	164.184	146.153	717.982	224.257	0.312343	3.20161	471.119	1.68072	0.000105351	0.00742868	hypothetical protein
EHI_164370	426.474	420.097	197.415	141.703	88.3499	95.7628	347.996	108.605	0.312088	3.20423	228.3	1.68135	5.94711e-06	0.000888043	putative GTPase
EHI_177190	1947.86	1911.27	646.234	834.675	327.336	241.033	1501.79	467.681	0.311416	3.21114	984.736	1.68393	0.00116585	0.0295879	hypothetical protein, conserved
EHI_009460	220.971	285.464	62.2154	97.9584	35.3202	42.7163	189.55	58.665	0.309496	3.23106	124.108	1.69543	0.00269489	0.0439633	phospholipid-transporting P-type ATPase, putative
EHI_042210	193.652	255.441	114.381	97.9361	38.4276	37.5774	187.825	57.9803	0.308694	3.23946	122.903	1.70278	0.000238826	0.0131796	hypothetical protein
EHI_021290	122.529	150.544	54.659	44.8428	30.1221	25.6249	109.244	33.5299	0.306927	3.2581	71.3869	1.70888	0.000169202	0.0106054	hypothetical protein
EHI_186800	2403.14	2393.34	769.144	1008.03	423.896	275.144	1855.21	569.024	0.306717	3.26033	1212.12	1.70571	0.00117143	0.0295879	hypothetical protein, conserved
EHI_196370	3570.87	3490.3	1089.17	1204.77	690.343	600.449	2716.78	831.853	0.306191	3.26594	1774.32	1.70778	0.000166482	0.0105654	hypothetical protein
EHI_056700	329.082	354.596	104.119	122.848	56.1464	60.7355	262.599	79.9098	0.304304	3.28619	171.254	1.71901	0.000495579	0.0213225	hypothetical protein
EHI_154330	1473.4	1350.31	317.752	532.336	241.035	179.437	1047.15	317.603	0.303301	3.29706	682.378	1.72205	0.0018321	0.0351044	hypothetical protein
EHI_161970	1208.76	1248.75	283.325	467.375	223.352	138.404	913.612	276.377	0.302511	3.30567	594.995	1.72604	0.00204118	0.0375473	leucyl-tRNA synthetase, putative
EHI_047810	6038.37	6514.33	1637.08	2356.39	1068.23	857.258	4729.93	1427.29	0.301758	3.31391	3078.61	1.72875	0.000863802	0.0261902	hypothetical protein
EHI_063040	993.061	1322.92	299.16	449.81	196.405	139.324	871.714	261.846	0.300381	3.32911	566.78	1.73637	0.00152745	0.0332828	hypothetical protein
EHI_183900	3108.31	3984.72	714.594	1386.72	532.333	424.272	2602.54	781.107	0.300132	3.33186	1691.82	1.7367	0.00297706	0.0456685	snoRNA binding protein, putative
EHI_199700	296.464	348.817	114.353	110.933	57.1317	59.7968	253.211	75.954	0.299963	3.33375	164.583	1.73986	0.000140081	0.00923626	SMC4 protein, putative
EHI_025370	1425.18	1875.24	486.648	635.085	285.737	213.646	1262.36	378.156	0.299563	3.3382	820.257	1.73997	0.000757319	0.0251301	hypothetical protein, conserved
EHI_202710	220.778	278.728	88.9425	99.2694	43.6905	32.5293	196.149	58.4964	0.298224	3.35319	127.323	1.7515	0.000717512	0.024781	pre-mRNA processing factor 3 domain containing protein
EHI_166810	7666.4	8361.63	1459.17	3057.29	1288.37	850.272	5829.06	1731.98	0.297128	3.36555	3780.52	1.75101	0.0034171	0.049325	elongation factor 2
EHI_098360	912.414	1077.72	385.148	391.776	166.187	137.516	791.759	231.827	0.292799	3.41531	511.793	1.77377	0.000203095	0.0117284	glycogen debranching enzyme, putative
EHI_166370	183.677	151.383	56.2601	60.241	31.1916	22.2403	130.44	37.891	0.290486	3.44251	84.1655	1.79073	0.000575741	0.0229473	hypothetical protein
EHI_096370	7259.94	6795.38	2020.92	2734.79	1118.91	718.574	5358.74	1524.09	0.284412	3.51603	3441.42	1.8142	0.000850978	0.0261902	hypothetical protein
EHI_124550	285.346	703.639	134.872	77.2134	90.9948	151.005	374.619	106.404	0.284034	3.52071	240.512	1.81269	0.000736722	0.024831	hypothetical protein
EHI_042370	3809.24	4207.74	2341.8	1228.5	821.638	861.044	3452.93	970.394	0.281035	3.55827	2211.66	1.83147	1.27307e-09	4.97182e-07	galactose-specific adhesin 170kD subunit, putative
EHI_079960	276.774	488.971	116.036	134.535	49.86	63.2131	293.927	82.5362	0.280805	3.56119	188.232	1.8351	0.000568475	0.0229059	hypothetical protein, conserved
EHI_125650	3197.29	3244.46	836.408	1268.88	463.37	305.899	2426.05	679.381	0.280036	3.57097	1552.72	1.83686	0.00138121	0.0314683	PIWI, putative
EHI_007640	684.813	702.808	148.823	263.176	96.6062	69.1953	512.148	142.993	0.279202	3.58164	327.57	1.84279	0.00212759	0.0387078	hypothetical protein, conserved
EHI_164510	9644.92	9657.55	2384.52	3463.43	1407.89	1177.6	7228.99	2016.31	0.27892	3.58526	4622.65	1.84223	0.000627441	0.0234229	elongation factor 2
EHI_122800	762.56	765.254	185.861	257.237	126.711	87.115	571.225	157.021	0.274885	3.63789	364.123	1.86496	0.000578542	0.0229473	actin-binding protein, putative
EHI_146810	326.983	366.204	118.465	110.991	56.123	52.1495	270.55	73.0878	0.270145	3.70172	171.819	1.89181	6.16843e-05	0.00539072	hypothetical protein
EHI_022490	503.882	401.041	289.519	118.168	136.261	67.6181	398.148	107.349	0.269621	3.70891	252.748	1.89411	5.60353e-08	1.49732e-05	AIG family protein
EHI_197440	2027.17	1891.57	385.495	712.175	263.016	179.6	1434.74	384.93	0.268292	3.72728	909.837	1.89894	0.00176237	0.0351044	hypothetical protein
EHI_189540	420.701	477.465	112.384	147.768	71.8005	51.3865	336.85	90.3185	0.268127	3.72958	213.584	1.90217	0.000480972	0.0211643	hypothetical protein
EHI_126270	900.02	1484.51	492.34	260.948	225.533	282.978	958.958	256.486	0.267463	3.73883	607.722	1.90186	8.41845e-07	0.000158846	Ras GTPase-activating protein, putative
EHI_143620	775.575	718.311	173.189	284.439	94.5355	64.9308	555.692	147.969	0.266278	3.75547	351.83	1.9113	0.0016991	0.0351044	hypothetical protein, conserved
EHI_184570	175.041	215.952	50.4546	71.9844	20.7739	24.7707	147.149	39.1763	0.266235	3.75608	93.1629	1.9159	0.00142413	0.0318517	hypothetical protein
EHI_009570	1158.57	1073.56	249.756	414.199	159.956	82.8517	827.293	219.002	0.264722	3.77755	523.147	1.91904	0.00181055	0.0351044	gelsolin repeat protein, putative
EHI_045540	1261.21	1480.08	432.927	456.787	210.902	164.907	1058.07	277.532	0.2623	3.81243	667.802	1.93199	9.91745e-05	0.00709167	hypothetical protein
EHI_119550	326.887	350.43	111.67	125.215	48.8701	32.5082	262.996	68.8644	0.261846	3.81904	165.93	1.93878	0.000435548	0.0199195	CCR4/NOT transcription complex subunit 3, putative
EHI_019640	517.235	468.845	89.0461	166.502	73.7986	38.4765	358.375	92.9257	0.259297	3.85658	225.651	1.95041	0.00203324	0.0375372	caldesmon, putative
EHI_194870	786.24	1293.47	141.13	288.131	174.622	109.444	740.281	190.733	0.257649	3.88125	465.507	1.9575	0.00163396	0.0344216	hypothetical protein, conserved
EHI_077270	289.931	314.628	80.7393	121.535	34.2733	20.4968	228.433	58.7685	0.257268	3.88699	143.601	1.96485	0.00244836	0.0423338	S1 RNA binding domain-containing protein
EHI_121060	428.705	531.197	82.3452	140.501	71.7081	52.1445	347.416	88.1178	0.253638	3.94263	217.767	1.98161	0.000871802	0.0261902	hypothetical protein, conserved
EHI_049770	494.459	607.284	118.551	207.713	66.4831	35.0258	406.765	103.074	0.253399	3.94634	254.919	1.98388	0.00252444	0.0431536	mitotic chromosome and X-chromosome-associated protein, putative
EHI_077500	8459.8	8484.11	5844.91	2356.67	1656.76	1746.84	7596.28	1920.09	0.252767	3.95621	4758.18	1.9843	1.77826e-14	1.5047e-11	galactose-specific adhesin 170kD subunit
EHI_133530	9127.7	7319.13	2503.43	2832.85	1183.88	758.395	6316.76	1591.71	0.251982	3.96854	3954.23	1.98886	0.00020329	0.0117284	hypothetical protein, conserved
EHI_049670	17704.7	15038	3378.72	5707.59	2104.09	1234.9	12040.5	3015.53	0.250449	3.99282	7528	1.99752	0.00112211	0.0295879	hypothetical protein
EHI_002190	2429.63	2816.81	865.121	795.988	421.01	310.427	2037.19	509.142	0.249924	4.00122	1273.16	2.00115	2.20203e-05	0.00230747	hypothetical protein
EHI_082540	718.709	1083.75	724.741	221.878	250.354	157.193	842.399	209.808	0.249061	4.01509	526.104	2.00724	6.18351e-12	2.85397e-09	hypothetical protein
EHI_154580	277.35	99.2776	37.6783	26.0359	41.671	35.1728	138.102	34.2932	0.248318	4.02709	86.1976	2.00515	0.00109993	0.0295879	hypothetical protein
EHI_154200	3045.22	3574.45	1452.55	1166.2	508.052	320.431	2690.74	664.894	0.247105	4.04686	1677.82	2.01757	3.02453e-05	0.00301089	hypothetical protein
EHI_148870	400.377	797.238	132.841	192.374	86.2217	49.5499	443.485	109.382	0.246641	4.05447	276.433	2.02233	0.000952135	0.0274658	hypothetical protein
EHI_012270	15242.5	20045.3	10906	4188.22	3321.86	3632.08	15397.9	3714.05	0.241205	4.14585	9555.99	2.05169	1.07349e-13	7.78588e-11	Gal/GalNAc lectin heavy subunit
EHI_150430	1152.06	1500.43	306.131	397.65	168.253	141.772	986.204	235.892	0.239192	4.18075	611.048	2.06501	0.000183333	0.0109503	villidin, putative
EHI_050660	689.274	652.108	137.091	232.449	74.7775	44.4091	492.824	117.212	0.237837	4.20456	305.018	2.07485	0.0013172	0.0312496	hypothetical protein, conserved
EHI_154180	130.171	169.189	30.2644	51.9326	16.6222	9.39837	109.875	25.9844	0.236491	4.2285	67.9297	2.09145	0.00262471	0.0436832	zinc finger domain containing protein
EHI_103900	102.733	170.95	25.1696	27.1829	19.7662	23.1155	99.6174	23.3549	0.234446	4.26538	61.4862	2.09153	0.00051765	0.0217747	nucleosome-binding protein 1, putative
EHI_084660	5539.44	5730.76	1672.99	1765.68	749.028	510.064	4314.39	1008.26	0.233696	4.27906	2661.33	2.09769	6.94543e-05	0.00559714	hypothetical protein, conserved
EHI_122900	5843.85	6462.39	1601.2	1987.35	777.466	430.067	4635.81	1064.96	0.229725	4.35303	2850.39	2.12239	0.000260905	0.0142432	hypothetical protein, conserved
EHI_065330	5839.33	9747.34	2278.44	1720.76	1130.24	1199.47	5955.04	1350.16	0.226725	4.41063	3652.6	2.14106	2.54146e-06	0.0004301	Gal/GalNAc lectin subunit Igl2
EHI_189500	455.046	571.907	90.7906	155.801	52.9844	41.8667	372.581	83.5507	0.224248	4.45935	228.066	2.16028	0.00068502	0.0247397	calponin homology domain protein, putative
EHI_077750	440.783	1372.92	246.257	165.267	114.297	182.032	686.655	153.866	0.22408	4.46269	420.26	2.15721	6.37076e-05	0.00539072	hypothetical protein
EHI_128230	37.1258	35.1611	13.3969	7.10065	5.20884	6.86292	28.5612	6.39081	0.223758	4.46911	17.476	2.15086	0.000718889	#N/A	midasin, putative
EHI_070120	37.1861	38.3928	47.0617	5.90279	9.35223	11.9657	40.8802	9.07358	0.221956	4.50541	24.9769	2.14892	1.13197e-05	#N/A	myotubularin, putative
EHI_098510	1770.22	2189.94	720.771	605.315	249.26	176.784	1560.31	343.786	0.220332	4.53861	952.049	2.18355	1.5821e-05	0.00186798	hypothetical protein
EHI_133900	8831.77	9367.64	6616.86	1909.41	1684.81	1775.87	8272.09	1790.03	0.216394	4.62121	5031.06	2.20828	5.87609e-24	1.49164e-20	galactose-inhibitable lectin 170 kDa subunit, putative
EHI_197120	810.308	1037.3	180.617	278.679	90.4276	65.8357	676.073	144.981	0.214445	4.66319	410.527	2.22359	0.000415001	0.0193299	protein phosphatase, putative
EHI_182910	13.121	15.556	17.6374	3.5431	2.07914	4.27608	15.4381	3.29944	0.21372	4.67901	9.36879	2.21648	0.00279086	#N/A	myotubularin, pseudogen, putative
EHI_005260	26.229	45.5841	10.9062	4.72764	5.20185	7.70562	27.5731	5.87837	0.213192	4.69061	16.7258	2.20608	0.00166214	#N/A	surface antigen ariel1, putative
EHI_006980	20286.8	24756.7	10745.7	5582.4	3035.44	2981.56	18596.4	3866.47	0.207915	4.80967	11231.4	2.26604	2.07317e-09	7.5182e-07	Gal/GalNAc lectin subunit Igl1
EHI_153780	382.989	433.147	55.5285	113.248	26.9965	29.8803	290.555	56.7084	0.195173	5.12367	173.632	2.36172	0.000734988	0.024831	hypothetical protein
EHI_012330	1664.25	2247.47	528.279	409.388	217.034	229.687	1480	285.37	0.192818	5.18625	882.684	2.3754	8.44759e-07	0.000158846	serine-threonine-isoleucine rich protein, putative
EHI_025990	29.4956	59.0022	31.0121	4.73054	6.24619	11.9977	39.8366	7.65813	0.192239	5.20187	23.7474	2.34404	5.3728e-05	#N/A	AIG1 family protein, putative
EHI_114950	265.731	576.747	180.621	62.5838	47.8116	76.0942	341.033	62.1632	0.182279	5.48609	201.598	2.45282	3.58026e-08	1.00983e-05	hypothetical protein, conserved
EHI_174570	24.0176	20.6743	19.2491	5.91902	0	5.14958	21.3137	3.68953	0.173106	5.77679	12.5016	2.52816	0.000831014	#N/A	hypothetical protein
EHI_070810	49.2236	222.118	13.4504	20.0654	5.19458	21.3607	94.9308	15.5402	0.163701	6.10871	55.2355	2.6076	0.00183231	0.0351044	regulator of nonsense transcripts, putative
EHI_182460	56.8188	49.7085	6.70862	10.6402	3.12204	4.28276	37.7453	6.01501	0.159358	6.27519	21.8802	2.66705	0.00111401	#N/A	dextranase precursor, putative
EHI_063020	17.4703	18.6133	6.69789	3.55052	2.08365	0.857935	14.2605	2.16403	0.15175	6.58978	8.21227	2.76815	0.00269783	#N/A	hypothetical protein
EHI_170960	10.9306	16.5819	14.2675	3.54482	1.04009	1.71169	13.9267	2.09887	0.150708	6.63534	8.01278	2.77077	0.00146973	#N/A	hypothetical protein
EHI_045340	302.821	341.066	98.2253	28.3525	39.5148	41.0674	247.371	36.3116	0.14679	6.81245	141.841	2.76218	3.95065e-09	1.25359e-06	glutamate synthase beta subunit, putative
EHI_170940	39.3284	78.6731	44.4249	7.09558	6.24598	9.42627	54.1421	7.58928	0.140173	7.13403	30.8657	2.81986	9.64986e-08	#N/A	hypothetical protein
EHI_077760	13.119	22.8084	5.87716	3.54389	1.03981	0.855507	13.9349	1.81307	0.13011	7.68578	7.87397	2.99942	0.00280542	#N/A	hypothetical protein
EHI_078530	125.882	41.8952	18.185	13.1281	2.10274	7.82531	61.9874	7.68539	0.123983	8.06561	34.8364	3.01943	9.95137e-05	#N/A	hypothetical protein
EHI_061130	16.3588	8.25258	10.0203	2.37112	1.04373	0.860255	11.5439	1.42503	0.123445	8.1008	6.48448	3.06718	0.00259306	#N/A	hypothetical protein
EHI_136950	19.6651	59.0108	19.2809	3.54753	2.08183	5.99787	32.6523	3.87574	0.118697	8.42478	18.264	3.04396	4.93228e-05	#N/A	AIG1 family protein, putative
EHI_032470	385.006	951.622	171.46	54.3014	48.8354	68.3674	502.696	57.168	0.113723	8.7933	279.932	3.13409	3.40134e-09	1.15124e-06	hypothetical protein
EHI_170950	29.5198	59.1028	16.7945	3.54353	2.0794	5.98762	35.139	3.87019	0.110139	9.07942	19.5046	3.14899	1.67526e-05	#N/A	hypothetical protein
EHI_126560	232.342	245.459	129.899	17.8911	24.1644	20.8464	202.566	20.9673	0.103508	9.66106	111.767	3.2666	1.2443e-17	1.26346e-14	AIG1 family protein, putative
EHI_126550	262.885	315.779	193.805	34.3723	17.7382	27.5163	257.49	26.5423	0.103081	9.70112	142.016	3.28229	2.49863e-20	4.22852e-17	AIG1 family protein, putative
EHI_179700	48.1188	70.5462	43.691	8.26505	4.15714	4.27437	54.1187	5.56552	0.102839	9.72391	29.8421	3.31144	1.54803e-09	#N/A	hypothetical protein
EHI_154710	42.6356	27.9904	2.51861	1.18135	1.03986	5.13339	24.3815	2.45153	0.100549	9.94541	13.4165	3.25314	0.00193346	#N/A	hypothetical protein
EHI_193940	5.44725	14.4111	17.4953	2.37477	0	0.862275	12.4512	1.07902	0.0866594	11.5394	6.76511	3.60147	0.00178569	#N/A	hypothetical protein
EHI_025700	1268.15	1572.39	135.434	194.666	30.1148	29.0312	991.992	84.6041	0.0852871	11.7251	538.298	3.55311	0.00303235	0.0459631	serine-threonine-isoleucine rich protein, putative
EHI_183680	74.3061	42.4648	14.2578	5.91069	5.2029	0	43.6762	3.70453	0.084818	11.7899	23.6904	3.61177	2.50615e-05	#N/A	heat shock protein 101, putative
EHI_026000	32.7806	38.3183	27.6741	2.36444	3.12196	2.56956	32.9243	2.68532	0.0815602	12.2609	17.8048	3.61106	1.30649e-07	#N/A	AIG1 family protein, putative
EHI_121160	355.253	603.193	157.789	25.9946	17.681	44.502	372.078	29.3925	0.0789955	12.6589	200.735	3.65233	1.03132e-12	5.23599e-10	cysteine protease, putative
EHI_115150	14.2085	24.868	9.22994	0	2.08049	1.71206	16.1022	1.26418	0.0785102	12.7372	8.68317	3.60106	0.00038922	#N/A	AIG1 family protein
EHI_196720	78.4449	21.6189	9.16528	3.56183	4.18137	0	36.4097	2.58107	0.0708895	14.1065	19.4954	3.86604	0.000103103	#N/A	hypothetical protein
EHI_041465	571.671	1539	187.994	57.899	46.8044	52.207	766.222	52.3034	0.0682615	14.6496	409.263	3.87298	4.14798e-11	1.75494e-08	AIG family protein
EHI_041480	89.639	130.606	32.7377	14.1774	0	2.56703	84.3277	5.58148	0.0661881	15.1085	44.9546	3.96425	1.45641e-06	#N/A	hypothetical protein
EHI_196780	273.257	64.2906	18.9846	7.16729	8.41971	4.3542	118.844	6.64707	0.0559309	17.8792	62.7456	4.16777	3.09318e-07	7.47813e-05	hypothetical protein
EHI_196730	133.405	20.744	9.23996	2.36185	4.15788	2.56529	54.463	3.02834	0.0556036	17.9845	28.7457	4.16457	1.50539e-05	#N/A	hypothetical protein
EHI_196790	43.7188	12.4343	6.71282	0	2.08046	0.856012	20.9553	0.978825	0.0467101	21.4086	10.9671	4.37977	0.000215458	#N/A	hypothetical protein
EHI_060020	184.724	206.229	104.903	18.9063	4.16051	0	165.285	7.68893	0.0465192	21.4965	86.4871	4.44449	0.000806726	0.0261236	NAD(P) transhydrogenase beta subunit, putative
EHI_142570	30.3853	15.3275	2.47977	0	0	1.73896	16.0642	0.579653	0.0360835	27.7135	8.32193	4.61882	0.00125684	#N/A	hypothetical protein
EHI_196770	57.8725	7.23905	5.86112	1.18344	1.04177	0	23.6576	0.741737	0.0313531	31.8948	12.1996	5.08266	0.000247839	#N/A	hypothetical protein
EHI_045930	79.6923	72.355	53.5587	0	6.25292	0	68.5353	2.08431	0.0304121	32.8816	35.3098	5.06592	3.59273e-11	#N/A	hypothetical protein
EHI_195970	8.73393	20.6754	5.02182	0	1.04205	0	11.4771	0.347352	0.0302648	33.0416	5.91221	4.96748	0.000794887	#N/A	hypothetical protein, conserved
EHI_095470	19.6796	15.5529	2.51909	0	0	0.855404	12.5839	0.285135	0.0226588	44.133	6.43449	5.1002	0.000789886	#N/A	hypothetical protein
EHI_056820	68.5323	52.3451	47.3406	1.18983	0	1.7301	56.0727	0.973309	0.017358	57.6103	28.523	5.78994	5.42739e-10	#N/A	hypothetical protein, conserved
EHI_196760	154.103	32.1195	11.7465	2.36364	0	0	65.9898	0.78788	0.0119394	83.7561	33.3888	6.49123	0.000279002	#N/A	hypothetical protein
EHI_038130	39.3248	115.917	60.3384	0	0	0.857111	71.8602	0.285704	0.00397583	251.52	36.073	7.62184	3.27267e-09	#N/A	hypothetical protein
EHI_153060	594.909	570.566	512.502	4.72306	0	1.70984	559.325	2.1443	0.00383373	260.843	280.735	8.11014	7.24176e-37	3.67664e-33	acyl-CoA synthetase, putative
EHI_042870	523.832	583.028	350.358	1.18074	1.03931	0	485.739	0.740017	0.00152348	656.39	243.24	9.49116	4.89763e-19	6.21632e-16	cell surface protease gp63, putative
EHI_170580	19.2945	44.1108	17.7931	0	0	0	27.0662	0	0	#DIV/0!	13.5331	7.13103	1.18881e-07	#N/A	Sec61 alpha subunit, putative
EHI_081010	5.46615	6.22018	8.39552	0	0	0	6.69395	0	0	#DIV/0!	3.34697	5.16675	0.00100761	#N/A	hypothetical protein
EHI_061140	2.18601	10.3626	7.55249	0	0	0	6.70037	0	0	#DIV/0!	3.35018	5.16679	0.00177703	#N/A	hypothetical protein
EHI_003690	5.46662	3.11065	10.9163	0	0	0	6.49785	0	0	#DIV/0!	3.24893	5.12938	0.00178168	#N/A	hypothetical protein

## Sheet: Up
Table S2 RNAseq analyses of clone A1np and A1npMP8-2Si silencing transfectant
	A1np_1_	A1np_2_	A1np_3_	A1npMP8-2Si_1_	A1npMP8-2Si_2_	A1npMP8-2Si_3_	mean A1np	mean A1npMP8-2Si	FoldChange	1/FoldChange	baseMean	log2FoldChange	pvalue	padj	name
EHI_144740	5.46067	7.24178	7.53883	20.113	34.3686	30.0128	6.74709	28.1648	4.17436	0.239557	17.456	-2.05798	0.000254243	#N/A	hypothetical protein
EHI_001280	15.0605	4.03018	5.69523	31.3276	28.7102	27.4375	8.26198	29.1584	3.52923	0.283348	18.7102	-1.84126	0.00181681	#N/A	hypothetical protein
EHI_102160	5.4675	10.3723	15.1204	25.9797	30.1439	37.6229	10.3201	31.2489	3.02796	0.330255	20.7845	-1.58055	0.00303202	#N/A	hypothetical protein
EHI_062960	3.27371	1.03277	10.8689	27.2453	44.8407	23.1969	5.05846	31.761	6.27879	0.159266	18.4097	-2.59851	0.000335604	#N/A	hypothetical protein
EHI_034610	6.55678	0	10.9044	29.551	40.5791	35.1092	5.82039	35.0798	6.02705	0.165919	20.4501	-2.5603	0.000287659	#N/A	leucine rich repeat protein, BspA family
EHI_180400	2.18729	2.07504	1.68056	36.6004	34.2945	39.321	1.98097	36.7386	18.5458	0.0539205	19.3598	-4.22901	7.82535e-09	#N/A	hypothetical protein
EHI_061760	21.8368	12.4076	16.7429	43.7929	45.8439	41.1855	16.9958	43.6074	2.56578	0.389745	30.3016	-1.36192	0.00117957	#N/A	hypothetical protein
EHI_165050	10.9245	5.17579	17.602	27.2	73.9116	51.4169	11.2341	50.8428	4.52576	0.220957	31.0385	-2.16321	0.000173499	#N/A	hypothetical protein
EHI_141030	28.3808	17.5684	14.2234	49.7288	72.9622	36.9166	20.0575	53.2025	2.65249	0.377004	36.63	-1.41591	0.00226756	#N/A	hypothetical protein, conserved
EHI_067720	12.0022	8.26033	22.5689	36.7278	60.4928	74.7633	14.2771	57.3279	4.01537	0.249043	35.8025	-1.99125	9.06023e-05	#N/A	NADPH-dependent FMN reductase domain containing protein
EHI_176840	24.0504	14.5129	38.6169	61.4322	62.3937	65.8817	25.7267	63.2358	2.45798	0.406837	44.4813	-1.28446	0.00246388	#N/A	hypothetical protein
EHI_110480	31.693	26.9353	14.2615	62.6425	85.3121	52.2285	24.2966	66.7277	2.74638	0.364116	45.5122	-1.46942	0.000619911	#N/A	hypothetical protein
EHI_148750	18.5683	23.7999	38.5415	61.5119	84.3447	77.1562	26.9699	74.3376	2.75631	0.362803	50.6538	-1.44995	0.000246242	#N/A	syntaxin, putative
EHI_053070	21.8512	20.7075	43.5961	49.6619	97.8392	81.3911	28.7183	76.2974	2.65675	0.376399	52.5078	-1.39993	0.00172894	0.0351044	hypothetical protein
EHI_125380	37.1443	25.8805	29.3386	65.0407	80.1541	89.1168	30.7878	78.1039	2.53685	0.39419	54.4458	-1.35038	9.72074e-05	0.00705032	hypothetical protein
EHI_066200	29.4581	29.9397	35.9378	61.6138	80.3174	92.8231	31.7786	78.2514	2.4624	0.406108	55.015	-1.30029	0.000177322	0.0108465	hypothetical protein
EHI_096770	36.0087	14.457	30.0944	99.5135	77.1749	85.0668	26.8534	87.2518	3.24919	0.307769	57.0526	-1.698	1.99405e-05	0.00221228	acetyltransferase, putative
EHI_176960	24.0281	20.6929	20.1057	137.232	46.8628	82.3119	21.6089	88.8022	4.10952	0.243337	55.2055	-2.03807	1.16261e-05	0.00151348	hypothetical protein
EHI_077000	38.2116	44.4539	51.0572	89.963	95.8663	90.1084	44.5742	91.9792	2.06351	0.484612	68.2767	-1.03935	0.000554484	0.0225209	pre-mRNA cleavage factor I 25 kDa subunit, putative
EHI_004400	65.3165	51.3902	41.5891	110.545	104.661	95.0084	52.7653	103.405	1.95971	0.510279	78.085	-0.97594	0.00159953	0.034121	hypothetical protein
EHI_080000	60.8518	45.069	63.8154	94.1254	145.862	97.9775	56.5787	112.655	1.99112	0.50223	84.6168	-0.991349	0.00269098	0.0439633	hypothetical protein
EHI_085370	62.2591	50.7051	53.6241	96.9982	135.366	133.735	55.5294	122.033	2.19763	0.455036	88.7812	-1.14071	0.000135783	0.00907066	hypothetical protein
EHI_102050	39.3077	42.396	56.9305	131.371	112.519	126.978	46.2114	123.623	2.67516	0.373809	84.9171	-1.41143	2.75483e-06	0.00045117	hypothetical protein
EHI_176830	48.0428	42.396	57.7677	92.3151	167.737	122.688	49.4022	127.58	2.58248	0.387225	88.4911	-1.36644	6.68681e-05	0.00547564	lipid phosphate phosphatase, putative
EHI_108640	55.1966	45.7747	75.6706	100.565	154.053	133.756	58.8806	129.458	2.19865	0.454824	94.1693	-1.13256	0.000642021	0.0237923	LSM domain containing protein
EHI_180660	33.8983	54.9724	88.2011	132.262	133.051	146.219	59.0239	137.177	2.32409	0.430275	98.1005	-1.20802	0.00132345	0.0312518	protein kinase domain containing protein
EHI_163500	78.6556	24.8434	60.3489	113.532	143.661	182.533	54.6159	146.575	2.68374	0.372614	100.596	-1.42648	0.000870514	0.0261902	hypothetical protein
EHI_027570	90.5269	61.8581	95.9221	128.751	189.234	164.253	82.769	160.746	1.94211	0.514905	121.758	-0.95694	0.00178191	0.0351044	hypothetical protein
EHI_153540	90.5269	61.8581	95.9221	128.751	189.234	164.253	82.769	160.746	1.94211	0.514905	121.758	-0.95694	0.00178191	0.0351044	hypothetical protein
EHI_159690	82.8571	69.0656	108.472	135.222	202.59	154.966	86.7982	164.259	1.89243	0.528422	125.529	-0.916805	0.00302255	0.0459631	eukaryotic translation initiation factor 4E, putative
EHI_053150	76.4954	42.4692	109.043	176.125	203.937	156.709	76.0025	178.924	2.35418	0.424775	127.463	-1.22934	0.00091453	0.0269946	Rab family GTPase
EHI_110980	33.9027	40.4624	39.4922	269.194	166.279	167.546	37.9524	201.007	5.29628	0.188812	119.479	-2.40022	3.44407e-13	2.18569e-10	Rho guanine nucleotide exchange factor, putative
EHI_180770	109.241	80.736	124.042	250.727	213.419	212.541	104.673	225.562	2.15493	0.464053	165.118	-1.10364	4.50349e-05	0.00415713	hypothetical protein
EHI_181710	86.1818	75.3467	108.62	92.4374	304.637	296.6	90.0493	231.225	2.56776	0.389445	160.637	-1.36096	0.0022387	0.0400207	NADPH-dependent FMN reductase domain containing protein
EHI_030600	133.277	93.1613	160.928	228.248	243.601	226.242	129.122	232.697	1.80215	0.554892	180.91	-0.846616	0.0025633	0.0434071	metal cation transporter, zinc (Zn2 )-iron (Fe2 ) permease (ZIP) family
EHI_182800	106.646	117.53	143.583	200.343	351.1	182.752	122.586	244.732	1.9964	0.500901	183.659	-0.994892	0.00286717	0.0452086	hypothetical protein
EHI_146200	115.698	129.158	163.119	202.492	287.716	270.485	135.992	253.565	1.86456	0.536319	194.778	-0.897241	0.00105352	0.0287565	septum formation protein maf, putative
EHI_104940	100.518	97.3306	122.411	229.382	254.996	287.851	106.753	257.41	2.41126	0.414722	182.082	-1.26833	3.36392e-07	7.76302e-05	serine/threonine protein kinase 6, putative
EHI_136740	129.797	46.4307	146.164	253.673	285.932	237.37	107.464	258.992	2.41004	0.414932	183.228	-1.26667	0.00178729	0.0351044	hypothetical protein, conserved
EHI_039180	174.788	109.722	169.306	383.178	256.097	248.527	151.272	295.934	1.95631	0.511168	223.603	-0.965736	0.00177335	0.0351044	acetyltransferase, putative
EHI_103260	106.926	99.1182	149.614	150.472	329.596	437.436	118.553	305.835	2.57974	0.387636	212.194	-1.36734	0.000741654	0.024831	NADPH-dependent FMN reductase domain containing protein
EHI_196530	146.272	127.115	201.642	284.16	347.086	309.062	158.343	313.436	1.97947	0.505185	235.89	-0.982121	0.000265837	0.014358	Ras family GTPase
EHI_025710	107.998	39.2203	104.438	323.539	309.861	342.177	83.8856	325.192	3.87662	0.257957	204.539	-1.95323	2.13142e-07	5.41062e-05	iron-sulfur flavoprotein, putative
EHI_052990	149.82	160.793	194.915	307.002	398.066	362.493	168.509	355.854	2.11177	0.473535	262.182	-1.07677	8.59192e-06	0.0012117	hypothetical protein
EHI_053010	157.427	193.866	271.181	349.671	377.459	416.644	207.491	381.258	1.83746	0.544229	294.375	-0.87532	0.00154764	0.033486	hypothetical protein, conserved
EHI_123280	236.045	168.844	340.556	397.163	530.646	484.673	248.482	470.827	1.89481	0.527756	359.655	-0.920383	0.00313299	0.0470975	hypothetical protein
EHI_159640	338.83	194.814	306.291	590.855	589.787	390.318	279.978	523.654	1.87034	0.534663	401.816	-0.90223	0.00321013	0.0476545	iron hydrogenase, putative
EHI_138480	294.561	81.5487	227.293	708.63	489.256	454.731	201.134	550.872	2.73883	0.36512	376.003	-1.45311	0.000823513	0.0261902	iron-sulfur flavoprotein, putative
EHI_002670	245.514	194.137	296.764	478.613	693.531	511.26	245.472	561.135	2.28594	0.437456	403.303	-1.19139	1.38502e-05	0.00171506	hypothetical protein, conserved
EHI_002790	221.929	195.943	355.984	516.231	612.454	576.618	257.952	568.434	2.20364	0.453794	413.193	-1.1376	8.69163e-05	0.00668597	protein kinase, putative
EHI_017660	340.032	272.844	243.703	508.504	654.771	572.878	285.526	578.718	2.02685	0.493377	432.122	-1.02119	2.04021e-05	0.00221228	hypothetical protein
EHI_075700	316.538	241.795	426.639	459.44	722.393	655.143	328.324	612.326	1.865	0.536192	470.325	-0.89842	0.00314257	0.0470975	casein kinase II regulatory subunit family protein
EHI_163260	504.641	404.63	513.651	823.267	960.016	832.359	474.307	871.881	1.83822	0.544005	673.094	-0.877904	3.48107e-05	0.00327285	copine, putative
EHI_180780	495.12	423.884	487.032	846.586	910.38	901.231	468.679	886.065	1.89056	0.528944	677.372	-0.918855	1.39639e-06	0.000244465	hypothetical protein
EHI_180390	52.4491	190.557	73.798	922.128	794.015	1042.38	105.601	919.507	8.70735	0.114845	512.554	-3.12334	8.66334e-13	4.88708e-10	AIG1 family protein, putative
EHI_106350	468.818	351.164	595.572	781.308	1125.78	942.774	471.851	949.954	2.01325	0.49671	710.902	-1.00881	0.000314187	0.0156385	Vacuolar ATP synthase subunit d, putative
EHI_198580	689.781	474.214	768.651	1691.13	1703.51	1216.05	644.216	1536.9	2.38569	0.419167	1090.56	-1.25363	4.76791e-06	0.000733536	hypothetical protein
EHI_015120	803.131	723.916	1028.99	1601.89	1659.82	1689.03	852.013	1650.24	1.93688	0.516295	1251.13	-0.953081	1.2296e-05	0.00156068	leucine rich repeat protein, BspA family
EHI_134740	708.022	358.178	1080.42	1565.44	1983.18	1964.3	715.541	1837.64	2.56818	0.389381	1276.59	-1.36018	0.000332147	0.0160838	NADPH-dependent FMN reductase domain containing protein
EHI_176820	971.445	385.426	1114.28	1520.42	2375.66	2138.02	823.717	2011.37	2.44182	0.409531	1417.54	-1.28774	0.00103949	0.028682	N-acetylmuraminidase, putative
EHI_169800	1399.26	926.4	1385.39	1957.32	2094.67	3082.09	1237.02	2378.02	1.92239	0.520187	1807.52	-0.943068	0.000922471	0.0270716	surface antigen ariel1, putative
EHI_186840	658.828	376.419	1367.51	1671.69	3185.44	2480.52	800.92	2445.88	3.05384	0.327457	1623.4	-1.61007	0.000332636	0.0160838	actin-binding protein, cofilin/tropomyosin family
EHI_044550	1492.43	1157.37	1531.25	2131.18	2855.44	2984.48	1393.68	2657.03	1.90648	0.524526	2025.36	-0.931008	9.3949e-05	0.00695403	Ribosomal protein S30, putative
EHI_069060	1728.78	1090.53	1690.81	2647.4	3510.49	2907.92	1503.37	3021.94	2.0101	0.497487	2262.66	-1.00721	0.000124142	0.00863379	LIM zinc finger domain containing protein
EHI_180800	875.66	643.134	1955.58	2607.44	3632.06	2894.97	1158.13	3044.82	2.62909	0.380359	2101.47	-1.39405	0.000532516	0.0218031	hypothetical protein
EHI_005460	1661.08	1225.21	1678.5	3025.97	3732.53	3189	1521.6	3315.83	2.17918	0.458888	2418.72	-1.12368	6.05779e-07	0.000128148	Rab family GTPase
EHI_201250	2350.87	1041.33	1333.74	3403.72	4042.24	2736.76	1575.31	3394.24	2.15464	0.464114	2484.78	-1.1076	0.00112623	0.0295879	peroxiredoxin
EHI_008200	2455.64	1236.93	2442.04	4772.7	3998.27	3103.8	2044.87	3958.26	1.9357	0.516609	3001.56	-0.952661	0.00340987	0.049325	glyceraldehyde-3-phosphate dehydrogenase, putative
EHI_010020	1784.2	1391.18	2582.69	2989.82	5097.14	3854.86	1919.36	3980.61	2.07393	0.482177	2949.98	-1.05216	0.000858072	0.0261902	calmodulin, putative
EHI_021360	2189.68	1534.59	2498.56	3498.04	5438.88	4552.74	2074.28	4496.56	2.16777	0.461303	3285.42	-1.11612	6.62896e-05	0.00547564	hypothetical protein, conserved

## Sheet: Down
Table S2 RNAseq analyses of clone A1np and A1npMP8-2Si silencing transfectant
	A1np_1_	A1np_2_	A1np_3_	A1npMP8-2Si_1_	A1npMP8-2Si_2_	A1npMP8-2Si_3_	mean A1np	mean A1npMP8-2Si	FoldChange	1/FoldChange	baseMean	log2FoldChange	pvalue	padj	name
EHI_170580	19.2945	44.1108	17.7931	0	0	0	27.0662	0	0	#DIV/0!	13.5331	7.13103	1.18881e-07	#N/A	Sec61 alpha subunit, putative
EHI_005260	26.229	45.5841	10.9062	4.72764	5.20185	7.70562	27.5731	5.87837	0.213192	4.69061	16.7258	2.20608	0.00166214	#N/A	surface antigen ariel1, putative
EHI_128230	37.1258	35.1611	13.3969	7.10065	5.20884	6.86292	28.5612	6.39081	0.223758	4.46911	17.476	2.15086	0.000718889	#N/A	midasin, putative
EHI_136950	19.6651	59.0108	19.2809	3.54753	2.08183	5.99787	32.6523	3.87574	0.118697	8.42478	18.264	3.04396	4.93228e-05	#N/A	AIG1 family protein, putative
EHI_026000	32.7806	38.3183	27.6741	2.36444	3.12196	2.56956	32.9243	2.68532	0.0815602	12.2609	17.8048	3.61106	1.30649e-07	#N/A	AIG1 family protein, putative
EHI_170950	29.5198	59.1028	16.7945	3.54353	2.0794	5.98762	35.139	3.87019	0.110139	9.07942	19.5046	3.14899	1.67526e-05	#N/A	hypothetical protein
EHI_196720	78.4449	21.6189	9.16528	3.56183	4.18137	0	36.4097	2.58107	0.0708895	14.1065	19.4954	3.86604	0.000103103	#N/A	hypothetical protein
EHI_182460	56.8188	49.7085	6.70862	10.6402	3.12204	4.28276	37.7453	6.01501	0.159358	6.27519	21.8802	2.66705	0.00111401	#N/A	dextranase precursor, putative
EHI_059900	33.8741	38.3202	45.2873	11.8218	15.6092	18.8424	39.1605	15.4245	0.393877	2.53886	27.2925	1.33389	0.00238175	#N/A	hypothetical protein
EHI_025990	29.4956	59.0022	31.0121	4.73054	6.24619	11.9977	39.8366	7.65813	0.192239	5.20187	23.7474	2.34404	5.3728e-05	#N/A	AIG1 family protein, putative
EHI_070120	37.1861	38.3928	47.0617	5.90279	9.35223	11.9657	40.8802	9.07358	0.221956	4.50541	24.9769	2.14892	1.13197e-05	#N/A	myotubularin, putative
EHI_183680	74.3061	42.4648	14.2578	5.91069	5.2029	0	43.6762	3.70453	0.084818	11.7899	23.6904	3.61177	2.50615e-05	#N/A	heat shock protein 101, putative
EHI_194340	38.255	54.9209	45.3142	23.6342	19.7636	17.1192	46.1634	20.1723	0.436977	2.28845	33.1679	1.2044	0.00294004	#N/A	hypothetical protein, conserved
EHI_114430	49.22	73.6824	34.4609	24.7893	19.7416	17.946	52.4544	20.8257	0.397024	2.51874	36.64	1.33567	0.00274629	#N/A	hypothetical protein
EHI_179700	48.1188	70.5462	43.691	8.26505	4.15714	4.27437	54.1187	5.56552	0.102839	9.72391	29.8421	3.31144	1.54803e-09	#N/A	hypothetical protein
EHI_170940	39.3284	78.6731	44.4249	7.09558	6.24598	9.42627	54.1421	7.58928	0.140173	7.13403	30.8657	2.81986	9.64986e-08	#N/A	hypothetical protein
EHI_196730	133.405	20.744	9.23996	2.36185	4.15788	2.56529	54.463	3.02834	0.0556036	17.9845	28.7457	4.16457	1.50539e-05	#N/A	hypothetical protein
EHI_056820	68.5323	52.3451	47.3406	1.18983	0	1.7301	56.0727	0.973309	0.017358	57.6103	28.523	5.78994	5.42739e-10	#N/A	hypothetical protein, conserved
EHI_082560	75.4499	62.2312	38.6393	30.7043	20.7896	16.247	58.7735	22.5803	0.384192	2.60286	40.6769	1.38883	0.00174705	#N/A	phospholipase D, putative
EHI_078530	125.882	41.8952	18.185	13.1281	2.10274	7.82531	61.9874	7.68539	0.123983	8.06561	34.8364	3.01943	9.95137e-05	#N/A	hypothetical protein
EHI_150970	55.6561	89.8616	40.9725	16.5826	23.9829	27.4889	62.1634	22.6848	0.364922	2.74031	42.4241	1.44054	0.00131649	#N/A	hypothetical protein
EHI_098970	105.909	55.8343	28.4629	23.6718	23.9638	16.3026	63.4019	21.3128	0.336153	2.97483	42.3573	1.57296	0.00311948	#N/A	hypothetical protein, conserved
EHI_196760	154.103	32.1195	11.7465	2.36364	0	0	65.9898	0.78788	0.0119394	83.7561	33.3888	6.49123	0.000279002	#N/A	hypothetical protein
EHI_153400	55.7971	89.297	53.8241	27.1397	24.9267	29.0383	66.3061	27.0349	0.407729	2.45261	46.6705	1.29002	0.000799106	#N/A	ubiquitin carboxyl-terminal hydrolase domain containing protein
EHI_045930	79.6923	72.355	53.5587	0	6.25292	0	68.5353	2.08431	0.0304121	32.8816	35.3098	5.06592	3.59273e-11	#N/A	hypothetical protein
EHI_038130	39.3248	115.917	60.3384	0	0	0.857111	71.8602	0.285704	0.00397583	251.52	36.073	7.62184	3.27267e-09	#N/A	hypothetical protein
EHI_129520	70.0141	92.3963	58.8592	38.9443	16.62	18.793	73.7565	24.7858	0.336048	2.97576	49.2711	1.58735	0.000278314	#N/A	hypothetical protein, conserved
EHI_054190	88.543	98.4664	49.5227	38.9898	26.0001	25.6722	78.844	30.2207	0.383298	2.60894	54.5324	1.38726	0.000702133	0.0247625	lipase, putative
EHI_041480	89.639	130.606	32.7377	14.1774	0	2.56703	84.3277	5.58148	0.0661881	15.1085	44.9546	3.96425	1.45641e-06	#N/A	hypothetical protein
EHI_013940	77.6385	88.1647	94.9228	30.7033	24.9467	45.3185	86.9087	33.6562	0.387259	2.58225	60.2824	1.35921	0.000129555	0.00883167	leucine rich repeat protein, BspA family
EHI_092590	101.671	107.819	65.4865	28.3517	27.0356	33.3657	91.6589	29.5843	0.322766	3.09822	60.6216	1.62279	7.23156e-06	0.00104899	hypothetical protein
EHI_135130	100.631	89.2558	90.7824	60.1994	33.2472	41.016	93.5565	44.8209	0.479078	2.08734	69.1887	1.06873	0.00145419	0.0322398	hypothetical protein
EHI_070810	49.2236	222.118	13.4504	20.0654	5.19458	21.3607	94.9308	15.5402	0.163701	6.10871	55.2355	2.6076	0.00183231	0.0351044	regulator of nonsense transcripts, putative
EHI_126180	67.8036	163.916	53.7734	35.4217	33.2572	31.6304	95.1643	33.4364	0.351355	2.84612	64.3004	1.50819	0.00148259	0.0327167	heat shock protein 70, putative
EHI_153050	104.978	109.951	73.9257	49.5961	35.34	16.2455	96.2851	33.7272	0.350284	2.85482	65.0062	1.52732	0.000483565	0.0211643	hypothetical protein
EHI_133940	107.122	116.078	70.5014	54.3522	40.5624	29.9532	97.9007	41.6226	0.425151	2.3521	69.7617	1.24105	0.000860403	0.0261902	hypothetical protein, conserved
EHI_103900	102.733	170.95	25.1696	27.1829	19.7662	23.1155	99.6174	23.3549	0.234446	4.26538	61.4862	2.09153	0.00051765	0.0217747	nucleosome-binding protein 1, putative
EHI_079880	111.442	139.778	58.6879	39.0197	48.9191	36.8396	103.302	41.5928	0.402631	2.48366	72.4476	1.30984	0.00115501	0.0295879	RNA recognition motif domain containing protein
EHI_164850	110.421	99.5319	108.313	63.788	45.7502	47.0506	106.089	52.1963	0.492006	2.03249	79.1424	1.02999	0.000527534	0.0217747	glycerol kinase, putative
EHI_021290	122.529	150.544	54.659	44.8428	30.1221	25.6249	109.244	33.5299	0.306927	3.2581	71.3869	1.70888	0.000169202	0.0106054	hypothetical protein
EHI_185270	112.698	104.892	111.035	67.25	49.8465	52.0874	109.542	56.3946	0.514823	1.94241	82.9682	0.963381	0.00080005	0.0261236	Dedicator of cytokinesis domain containing protein
EHI_154180	130.171	169.189	30.2644	51.9326	16.6222	9.39837	109.875	25.9844	0.236491	4.2285	67.9297	2.09145	0.00262471	0.0436832	zinc finger domain containing protein
EHI_166050	100.572	136.83	102.414	68.5225	45.7567	39.3596	113.272	51.2129	0.452122	2.21179	82.2426	1.15415	0.00066837	0.0244123	mitochondrial-typeheat shock protein70, putative
EHI_158020	137.77	154.522	51.2321	53.1468	30.1477	33.3537	114.508	38.8827	0.339564	2.94495	76.6953	1.56057	0.000941816	0.0273234	transcription initiation factor IIIB chain BRF, putative
EHI_188210	115.953	120.409	113.496	74.3562	37.399	46.1357	116.619	52.6303	0.451301	2.21582	84.6247	1.15593	0.00062724	0.0234229	phospholipid-transporting P-type ATPase, putative
EHI_088450	117.03	131.787	105.054	57.8453	54.0331	60.6801	117.957	57.5195	0.487632	2.05073	87.7382	1.0331	0.000224718	0.0125373	inositol polyphosphate 5-phosphatase, putative
EHI_196780	273.257	64.2906	18.9846	7.16729	8.41971	4.3542	118.844	6.64707	0.0559309	17.8792	62.7456	4.16777	3.09318e-07	7.47813e-05	hypothetical protein
EHI_044890	134.543	170.217	58.8437	72.0006	30.1291	27.3425	121.201	43.1574	0.35608	2.80835	82.1793	1.49663	0.00333206	0.0488927	helicase, putative
[truncated: 229 more rows]

## Sheet: CPs
	A1np_1_	A1np_2_	A1np_3_	A1npMP8-2Si_1_	A1npMP8-2Si_2_	A1npMP8-2Si_3_	mean A1np	mean A1npMP8-2Si	FoldChange	1/FoldChange	baseMean	log2FoldChange	pvalue	padj	name
[truncated: 5 more rows]
