# Supplementary material for: Genes differentially expressed between pathogenic and non-pathogenic Entamoeba histolytica clones influence pathogenicity-associated phenotypes by multiple mechanisms
Source: PLoS Pathog. 2023 Dec 22;19(12):e1011745. doi: 10.1371/journal.ppat.1011745 (PMC10773965; doi:10.1371/journal.ppat.1011745)
Supplement: S3 Table — (XLSX) [file ppat.1011745.s007.xlsx]

## Sheet: Rawdata
Table S3 RNAseq analyses of clone A1np and A1npMP8-1+2Si silencing transfectant
	A1np_1_	A1np_2_	A1np t_3_	A1npMP8-1+2Si _1_	A1npMP8-1+2Si _2_	A1npMP8-1+2Si s_3_	A1np mean	A1npMP8-1+2Si mean	FoldChange	1/FoldChange	baseMean	log2FoldChange	pvalue	padj	name
EHI_200230	581.945	485.783	753.678	13.3382	21.547	12.8615	607.135	15.9156	0.0262142	38.1473	311.525	5.27384	5.07046e-46	4.06499e-42	cell surface protease gp63, putative
EHI_022490	466.934	373.937	271.269	6.67914	3.80715	4.29275	370.713	4.92635	0.0132888	75.2511	187.82	6.20444	2.23163e-34	8.9455e-31	AIG family protein
EHI_126550	243.167	293.903	181.259	8.63938	8.92759	3.23641	239.443	6.93446	0.0289608	34.5294	123.189	5.11432	3.34583e-27	8.94118e-24	AIG1 family protein, putative
EHI_157360	246.84	325.005	196.959	5.73592	0	7.52476	256.268	4.42023	0.0172485	57.9762	130.344	5.79054	4.27066e-26	8.55946e-23	AIG1 family protein, putative
EHI_144270	288.326	533.343	211.094	0.95594	3.81303	3.22476	344.254	2.66458	0.00774013	129.197	173.459	7.06776	2.56386e-24	4.1109e-21	AIG1 family protein
EHI_176700	177.071	311.597	132.656	6.68988	2.54148	6.4481	207.108	5.22649	0.0252355	39.6267	106.167	5.27265	9.04387e-21	1.20841e-17	AIG1 family protein, putative
EHI_110980	31.4327	37.7469	37.0215	200.038	282.603	285.052	35.4004	255.898	7.22868	0.138338	145.649	-2.84987	1.31251e-20	1.50319e-17	Rho guanine nucleotide exchange factor, putative
EHI_126560	214.215	227.711	121.094	0	3.86381	3.27013	187.673	2.37798	0.0126708	78.9213	95.0257	6.38922	1.97306e-19	1.97726e-16	AIG1 family protein, putative
EHI_042870	485.651	543.882	328.429	0	2.53479	0	452.654	0.844931	0.00186662	535.729	226.749	9.2806	4.34068e-18	3.86658e-15	cell surface protease gp63, putative
EHI_153060	551.541	532.251	480.418	0	1.26743	0	521.403	0.422478	0.00081027	1234.16	260.913	10.3828	7.5467e-18	6.05019e-15	acyl-CoA synthetase, putative
EHI_144390	195.328	248.014	151.551	28.6609	19.0556	20.4128	198.298	22.7098	0.114524	8.73182	110.504	3.11384	2.24848e-17	1.63873e-14	hypothetical protein
EHI_041465	529.77	1435.04	176.149	13.3568	19.0339	16.0962	713.652	16.1623	0.0226473	44.1553	364.907	5.46906	4.98433e-17	3.32995e-14	AIG family protein
EHI_121160	329.221	562.457	147.851	0	0	0	346.51	0	0	#DIV/0!	173.255	10.753	7.50841e-17	4.63038e-14	cysteine protease, putative
EHI_089670	194.448	459.846	109.272	9.54344	10.154	9.66029	254.522	9.78591	0.0384482	26.009	132.154	4.70169	8.45042e-16	4.83907e-13	AIG1 family protein
EHI_092110	206.941	144.737	261.589	30.1796	18.6531	12.574	204.423	20.4689	0.10013	9.98699	112.446	3.31123	7.23822e-15	3.86859e-12	hypothetical protein
EHI_109120	79.7549	126.896	55.5235	0	1.27443	4.31189	87.3916	1.86211	0.0213076	46.9315	44.6268	5.57749	4.83748e-12	2.42388e-09	AIG1 family protein, putative
EHI_176580	78.9296	103.236	61.2343	0.955574	1.27061	1.07456	81.1333	1.10025	0.013561	73.7409	41.1168	6.22005	1.49757e-11	7.06236e-09	AIG1 family protein, putative
EHI_056820	63.2543	48.6131	44.1798	0	0	0	52.0157	0	0	#DIV/0!	26.0079	7.99748	1.88237e-10	8.38387e-08	hypothetical protein, conserved
EHI_144280	73.7967	155.095	36.053	0	2.54449	3.22804	88.315	1.92418	0.0217877	45.8975	45.1196	5.57709	2.78376e-10	1.1746e-07	hypothetical protein
EHI_195260	56.6747	60.796	38.4759	4.77691	1.27039	0	51.9822	2.01577	0.038778	25.7878	26.999	4.60443	1.46172e-09	5.85929e-07	AIG1 family protein, putative
EHI_176590	58.7259	99.4687	55.7938	9.54688	7.61777	10.737	71.3295	9.30055	0.130389	7.66938	40.315	2.92894	1.70034e-09	6.49126e-07	AIG1 family protein, putative
EHI_119040	38.4549	82.0166	37.686	1.91099	5.08207	3.22346	52.7192	3.40551	0.0645972	15.4806	28.0623	3.99338	7.37109e-09	2.68609e-06	AIG1 family protein, putative
EHI_022500	40.4778	41.4891	18.8422	0	0	0	33.603	0	0	#DIV/0!	16.8015	7.38031	1.86686e-08	6.50724e-06	AIG1 family protein
EHI_180780	456.08	392.88	453.612	996.065	925.455	892.784	434.19	938.101	2.16058	0.46284	686.146	-1.11139	3.23234e-08	1.07974e-05	hypothetical protein
EHI_070120	34.4789	35.8183	44.1201	1.90474	1.26707	0	38.1391	1.05727	0.0277214	36.0733	19.5982	5.14687	5.94959e-08	1.90681e-05	myotubularin, putative
EHI_180390	48.5899	177.629	69.1272	4.77512	13.97	9.66624	98.4488	9.47044	0.0961966	10.3954	53.9596	3.40043	6.18398e-08	1.90681e-05	AIG1 family protein, putative
EHI_116830	650.617	472.525	442.351	125.501	109.504	29.0775	521.831	88.0273	0.168689	5.92806	304.929	2.56722	1.27924e-07	3.7984e-05	D-phosphoglycerate dehydrogenase
EHI_058330	666.514	904.282	840.867	223.783	178.003	349.475	803.887	250.42	0.311512	3.21015	527.154	1.68169	1.88034e-07	5.38382e-05	galactose-inhibitable lectin, putative
EHI_115160	33.3955	33.7722	33.7611	0	1.2705	0	33.6429	0.423499	0.0125881	79.4404	17.0332	6.42543	3.94844e-07	0.000108738	AIG1 family protein
EHI_025990	27.3195	54.9878	29.0431	0	1.27074	0	37.1168	0.42358	0.0114121	87.6264	18.7702	6.56523	4.06901e-07	0.000108738	AIG1 family protein, putative
EHI_196780	251.796	59.6082	17.6878	4.87717	6.45361	5.46235	109.697	5.59771	0.0510287	19.5968	57.6475	4.29656	4.94174e-07	0.0001278	hypothetical protein
EHI_082540	666.506	1011.26	679.563	181.795	240.625	336.259	785.775	252.893	0.321839	3.10715	519.334	1.63603	6.80224e-07	0.000170417	hypothetical protein
EHI_153050	97.321	102.563	69.2945	25.7269	24.0844	28.9415	89.7262	26.2509	0.292567	3.41802	57.9886	1.76783	8.12713e-07	0.00019744	hypothetical protein
EHI_026000	30.3686	35.7188	25.9225	0.955028	0	0	30.67	0.318343	0.0103796	96.3426	15.4942	6.29023	8.7901e-07	0.000207265	AIG1 family protein, putative
EHI_150540	11.1177	39.4831	15.6696	0	0	0	22.0901	0	0	#DIV/0!	11.0451	6.77617	1.27827e-06	0.000292798	ATP-binding cassette sub-family E member 1, putative
EHI_196760	142.793	29.9465	11.0052	1.90878	0	0	61.2483	0.63626	0.0103882	96.263	30.9423	6.44906	2.21327e-06	0.000492884	hypothetical protein
EHI_053130	603.695	601.042	635.362	1218.39	1600.19	1123.57	613.367	1314.05	2.14235	0.466776	963.707	-1.09857	2.62421e-06	0.000568603	protein kinase 2, putative
EHI_035060	5.05017	38.4806	24.2609	0	0	0	22.5972	0	0	#DIV/0!	11.2986	6.81096	3.15512e-06	0.000665647	fumarate hydratase class I, anaerobic, putative
EHI_143430	2530.4	2396.24	2816.5	5034.35	4725.23	4491.36	2581.05	4750.31	1.84046	0.543343	3665.68	-0.879966	3.58139e-06	0.000736204	60S ribosomal protein L39, putative
EHI_044550	1372.8	1071.2	1424.15	2949.06	2633.36	2407	1289.38	2663.14	2.06544	0.484159	1976.26	-1.04636	3.9303e-06	0.00078773	Ribosomal protein S30, putative
EHI_136950	18.2155	54.9994	18.0579	1.91099	0	2.14897	30.4242	1.35332	0.0444817	22.4812	15.8888	4.41647	7.20668e-06	0.00140917	AIG1 family protein, putative
EHI_115150	13.166	23.1862	8.6477	0	0	0	15	0	0	#DIV/0!	7.49998	6.21838	1.02299e-05	0.00195269	AIG1 family protein
EHI_133900	8190.7	8741.5	6204.7	1837.62	3860.84	2979.84	7712.3	2892.77	0.375085	2.66606	5302.53	1.41491	1.92555e-05	0.00359003	galactose-inhibitable lectin 170 kDa subunit, putative
EHI_180770	101.179	75.2414	116.164	253.277	213.496	205.276	97.5282	224.017	2.29694	0.435362	160.772	-1.19797	2.52001e-05	0.00459156	hypothetical protein
EHI_077500	7845.72	7917.02	5480.84	1448.4	3484.77	2585.82	7081.19	2506.33	0.353942	2.82532	4793.76	1.49864	3.75934e-05	0.00669748	galactose-specific adhesin 170kD subunit
EHI_144490	46.6331	97.7255	28.3479	130.54	301.688	318.355	57.5688	250.194	4.346	0.230097	153.882	-2.12221	4.13933e-05	0.00721413	hypothetical protein, conserved
EHI_041480	83.0756	121.793	30.6776	9.538	15.2238	20.3838	78.5155	15.0485	0.191663	5.21748	46.782	2.38566	4.42176e-05	0.00754239	hypothetical protein
EHI_176280	25.2976	17.3664	53.3826	5.73357	0	0	32.0155	1.91119	0.0596957	16.7516	16.9634	3.96527	4.96882e-05	0.00829896	AIG1 family protein
EHI_035530	1380.12	1020.63	1766.09	3611.66	3212.49	2568.54	1388.95	3130.9	2.25415	0.443626	2259.92	-1.17234	5.65385e-05	0.00925039	hypothetical protein
EHI_161190	124.709	120.005	99.2396	58.1114	25.3475	32.1513	114.651	38.5367	0.336121	2.97512	76.594	1.55855	6.12371e-05	0.00981876	myotubularin, putative
EHI_005460	1537.19	1140.85	1570.55	3018.22	2733.51	2427.34	1416.2	2726.36	1.92513	0.519447	2071.28	-0.944876	6.6978e-05	0.0105287	Rab family GTPase
EHI_148790	8121.89	10249.6	16434.4	4226.88	3165.22	5629.05	11601.9	4340.38	0.374109	2.67302	7971.16	1.41845	6.83066e-05	0.010531	Gal/GalNAc lectin light subunit
EHI_202480	1.01077	0	0	16.2737	17.8147	7.53354	0.336924	13.874	41.1784	0.0242846	7.10545	-5.40279	0.000107414	0.0162478	protein phosphatase domain containing protein
EHI_102050	36.3912	39.4935	53.2917	112.942	85.2456	114.065	43.0588	104.084	2.41725	0.413693	73.5714	-1.26947	0.000114122	0.0165701	hypothetical protein
EHI_144610	417.262	452.133	644.649	209.948	220.843	277.993	504.681	236.262	0.46814	2.13611	370.471	1.09599	0.000115231	0.0165701	methionine gamma-lyase
EHI_196720	72.4867	20.1006	8.56318	0	0	4.32809	33.7168	1.4427	0.0427887	23.3707	17.5798	4.52935	0.000115745	0.0165701	hypothetical protein
EHI_196790	40.5114	11.5934	6.28941	0	1.26919	0	19.4648	0.423063	0.0217348	46.0091	9.94391	5.63005	0.000124814	0.017555	hypothetical protein
EHI_027800	1091.56	422.41	520.254	187.373	214.809	41.9237	678.074	148.035	0.218317	4.58049	413.055	2.19604	0.000138998	0.0192128	galactose binding lectin 35 kDa subunit, putative
EHI_050740	1046.18	983.463	1048.71	1567.02	1641.12	1771.03	1026.12	1659.72	1.61748	0.618245	1342.92	-0.693638	0.000176835	0.0240286	L-asparaginase, putative
EHI_199470	14.1649	17.363	42.3832	4.77892	1.27084	3.2243	24.637	3.09135	0.125476	7.96966	13.8642	2.96116	0.000225478	0.0301277	AIG1 family protein
EHI_072850	9.06664	22.037	17.9238	0.962296	1.27793	0	16.3425	0.746741	0.0456933	21.8851	8.54461	4.48675	0.000244558	0.0321414	AIG1 family protein, putative
EHI_030600	123.444	86.8228	150.71	271.418	254.148	234.281	120.326	253.282	2.10498	0.475065	186.804	-1.07127	0.000270823	0.0350192	metal cation transporter, zinc (Zn2 )-iron (Fe2 ) permease (ZIP) family
EHI_197510	760.5	846.309	1079.15	556.674	434.89	403.294	895.318	464.953	0.519316	1.92561	680.136	0.945056	0.000318821	0.0405712	EF-hand calcium-binding domain containing protein
EHI_068150	4.03614	0	0	5.75914	24.2311	39.9131	1.34538	23.3011	17.3193	0.0577389	12.3232	-4.1928	0.000345057	0.0432238	hypothetical protein
EHI_182590	1436	1519.2	1538.91	2659.07	2327.37	2228.62	1498.04	2405.02	1.60545	0.622879	1951.53	-0.68302	0.000369746	0.0451574	Ribosomal protein S30, putative
EHI_045340	280.662	318.067	92.0486	54.3578	73.5717	84.742	230.259	70.8905	0.307872	3.2481	150.575	1.69945	0.000371759	0.0451574	glutamate synthase beta subunit, putative
EHI_008200	2275.27	1153.18	2287.79	4225.03	4946.06	3687.84	1905.41	4286.31	2.24954	0.444535	3095.86	-1.1695	0.000380057	0.0454764	glyceraldehyde-3-phosphate dehydrogenase, putative
EHI_170580	17.7389	40.8058	16.5403	0	6.54927	0	25.0283	2.18309	0.0872248	11.4646	13.6057	3.63647	0.000404345	0.0476711	Sec61 alpha subunit, putative
EHI_140590	331.039	287.71	388.88	652.218	604.47	534.82	335.877	597.169	1.77794	0.562448	466.523	-0.829354	0.000441086	0.0507082	phospholipid cytidylyltransferase, putative
EHI_104940	93.114	90.7201	114.654	203.477	171.49	185.852	99.4961	186.939	1.87886	0.532237	143.218	-0.908353	0.000442756	0.0507082	serine/threonine protein kinase 6, putative
EHI_196770	53.5808	6.74375	5.48673	0.956996	0	1.07595	21.9371	0.677648	0.0308905	32.3724	11.3074	4.94039	0.000480433	0.0542483	hypothetical protein
EHI_020990	28.1002	15.2403	13.1665	0	3.85194	3.25952	18.8357	2.37049	0.125851	7.94591	10.6031	3.05128	0.000592768	0.066003	hypothetical protein
EHI_195250	11.1385	21.2483	9.43117	0.954571	0	1.07359	13.9394	0.676052	0.0484996	20.6187	7.3077	4.28057	0.000604279	0.066363	AIG1 family protein
EHI_002780	252.198	301.494	310.071	501.238	454.147	482.354	287.921	479.247	1.66451	0.600778	383.584	-0.734599	0.000687559	0.0744887	hypothetical protein
EHI_006200	20.1886	28.8336	23.4556	53.7185	63.7331	52.8306	24.1593	56.7608	2.34944	0.425633	40.46	-1.22903	0.000823144	0.0879886	3-phosphoinositide-dependent protein kinase 1, putative
EHI_127670	6.07156	6.75385	19.6267	27.7113	50.8236	49.4293	10.8174	42.6547	3.94317	0.253603	26.7361	-1.94833	0.000842443	0.0888667	hypothetical protein
EHI_053190	4851.22	4643.97	3024.38	6184.84	10680.9	8737.6	4173.19	8534.46	2.04507	0.488981	6353.82	-1.03218	0.00100583	0.104724	hypothetical protein, conserved
EHI_054690	751.659	549.532	555.893	944.578	1320.38	1086.61	619.028	1117.19	1.80475	0.554095	868.108	-0.851769	0.00102339	0.105186	metal dependent hydrolase, putative
EHI_042680	31.2248	34.4845	7.791	0	6.39088	0	24.5001	2.13029	0.0869504	11.5008	13.3152	3.62889	0.00105255	0.106814	Ras family protein
EHI_180800	810.664	599.086	1830.53	3962.92	2572.84	2337.45	1080.09	2957.74	2.7384	0.365176	2018.92	-1.45298	0.00109174	0.109406	hypothetical protein
EHI_035600	2592.83	2035.59	2159.35	3652.43	4213.91	3322.75	2262.59	3729.7	1.64842	0.606642	2996.14	-0.721072	0.00114484	0.113311	ribosomal protein L18a, putative
EHI_179700	44.612	65.8102	40.9568	14.2895	17.743	24.649	50.4597	18.8938	0.374434	2.6707	34.6767	1.41798	0.00124021	0.120828	hypothetical protein
EHI_085950	180.437	232.194	179.516	73.377	83.6688	129.712	197.383	95.5861	0.484268	2.06497	146.484	1.04598	0.00125093	0.120828	hypothetical protein
EHI_172280	236.455	222.826	190.549	371.198	418.515	320.519	216.61	370.077	1.7085	0.58531	293.344	-0.773305	0.00133729	0.126975	hypothetical protein
EHI_095470	18.2409	14.5052	2.36086	0	0	1.07245	11.7023	0.357482	0.0305479	32.7355	6.02991	4.89482	0.00135215	0.126975	hypothetical protein
EHI_165050	10.1186	4.8237	16.4847	32.4923	25.4139	62.3293	10.4757	40.0785	3.82587	0.261379	25.2771	-1.92146	0.00136209	0.126975	hypothetical protein
EHI_072740	114.547	280.565	133.061	42.883	59.5827	90.049	176.058	64.1716	0.364492	2.74355	120.115	1.45677	0.00145978	0.134518	hypothetical protein
EHI_182980	1925.75	1868.96	1826.15	2716.55	3064.56	2649.75	1873.62	2810.28	1.49992	0.666701	2341.95	-0.584799	0.00157249	0.143257	hypothetical protein
EHI_159670	267.445	98.5841	261.91	464.55	638.186	438.829	209.313	513.855	2.45496	0.407339	361.584	-1.29463	0.00161422	0.145406	hypothetical protein
EHI_182910	12.1629	14.5094	16.531	3.81252	0	2.14436	14.4011	1.98563	0.13788	7.25267	8.19336	2.77803	0.00168483	0.150081	myotubularin, pseudogen, putative
EHI_025710	99.9036	36.5055	97.6832	242.809	224.429	140.218	78.0308	202.485	2.59494	0.385365	140.258	-1.37435	0.0017217	0.15168	iron-sulfur flavoprotein, putative
EHI_049690	4670.63	5571.13	3193.95	1743.19	2620.27	2552.37	4478.57	2305.28	0.514735	1.94275	3391.92	0.958184	0.0018123	0.157926	galactose-specific adhesin light subunit, putative
EHI_075420	9.10701	5.78869	2.35506	16.2454	24.1423	27.9397	5.75025	22.7758	3.96084	0.252472	14.263	-2.01419	0.00204414	0.175313	P-glycoprotein 5, putative
EHI_052990	138.897	149.995	182.712	376.324	238.282	265.802	157.201	293.469	1.86684	0.535665	225.335	-0.900804	0.00205556	0.175313	hypothetical protein
EHI_044770	2820.19	2417.47	3084.79	4932.56	4113.88	4092.09	2774.15	4379.51	1.57869	0.633438	3576.83	-0.658713	0.00229646	0.193797	60S ribosomal protein L32, putative
EHI_142570	28.0079	14.2158	2.31112	1.94718	0	0	14.8449	0.64906	0.0437227	22.8714	7.747	4.38059	0.00243411	0.203273	hypothetical protein
EHI_050290	103.704	112.96	73.1859	192.633	181.595	156.873	96.6167	177.034	1.83233	0.545753	136.825	-0.877743	0.00252127	0.208382	SGS domain protein
EHI_187800	386.113	421.64	384.841	190.671	270.117	255.231	397.531	238.673	0.600388	1.66559	318.102	0.738168	0.00259279	0.212106	hypothetical protein, conserved
EHI_195270	8.07154	10.5643	1.56245	0	0	0	6.73278	0	0	#DIV/0!	3.36639	5.05025	0.00263858	0.213672	AIG1 family protein, putative
EHI_058790	5.97533	2.82438	6.11875	16.6804	19.4356	19.7435	4.97282	18.6198	3.74432	0.267071	11.7963	-1.89327	0.00271062	0.215813	hypothetical protein
EHI_003690	5.06703	2.90114	10.2307	0	0	0	6.0663	0	0	#DIV/0!	3.03315	4.92877	0.00271886	0.215813	hypothetical protein
EHI_002790	205.695	182.734	333.607	584.536	384.322	465.511	240.679	478.123	1.98656	0.503382	359.401	-0.989192	0.00279702	0.219565	protein kinase, putative
EHI_050150	296.068	180.984	218.181	422.954	503.127	352.577	231.744	426.219	1.83918	0.543721	328.982	-0.879169	0.00283466	0.219565	HEAT repeat domain containing protein
EHI_049000	1182.7	1010.04	1055.37	1738.16	1633.32	1508.16	1082.7	1626.55	1.5023	0.665645	1354.63	-0.5874	0.00284829	0.219565	60S ribosomal protein L35a, putative
EHI_102600	21.1765	16.3132	6.24434	3.84324	0	0	14.578	1.28108	0.0878775	11.3795	7.92955	3.38793	0.00291552	0.222607	AIG1 family protein
EHI_050510	921.381	774.493	693.876	1191.47	1414.38	1192.9	796.583	1266.25	1.5896	0.629089	1031.42	-0.668854	0.00303935	0.229873	hypothetical protein
EHI_087880	182.591	207.265	268.009	112.325	139.322	122.093	219.289	124.58	0.568111	1.76022	171.934	0.820039	0.00316439	0.23548	pro protein convertase subtilisin/kexinType 5 precursor, putative
EHI_080730	559.442	430.132	634.83	344.15	336.826	274.112	541.468	318.363	0.587962	1.70079	429.916	0.766801	0.00317224	0.23548	hemolysin-3, putative
EHI_095940	495.267	367.141	394.68	636.482	818.596	633.229	419.029	696.102	1.66123	0.601965	557.566	-0.732037	0.00328002	0.241247	protein kinase, putative
EHI_168250	48.4526	71.1229	78.9673	39.3296	21.6693	24.7981	66.1809	28.599	0.432133	2.3141	47.3899	1.20214	0.00342155	0.249369	hypothetical protein
EHI_182920	5162.75	4743.56	3849.75	6747.27	7533.84	6937.86	4585.35	7072.99	1.54252	0.648291	5829.17	-0.62536	0.00347541	0.251012	60S ribosomal protein L21, putative
EHI_194730	68.8652	30.9128	13.3636	7.63506	3.80787	13.9542	37.7139	8.46572	0.224472	4.45489	23.0898	2.13779	0.00355295	0.254322	mucin-like protein 1 precursor, putative
EHI_199140	0	0	0	8.66948	0	14.0663	0	7.57859	#DIV/0!	#DIV/0!	3.7893	-5.51076	0.0037956	0.269286	hypothetical protein
EHI_106660	5.01789	0	2.3235	8.71378	23.1116	14.1246	2.44713	15.3167	6.25903	0.159769	8.8819	-2.65104	0.00387612	0.272587	hypothetical protein
EHI_001280	13.8503	3.7293	5.29574	33.7694	16.9653	29.8518	7.62513	26.8622	3.52285	0.283861	17.2437	-1.84291	0.00405305	0.28255	hypothetical protein
EHI_067590	200.144	161.513	233.938	141.825	60.1868	69.3417	198.532	90.4513	0.455601	2.1949	144.492	1.12882	0.0043678	0.301419	troponin-like protein, putative
EHI_135430	347.485	252.27	270.574	149.756	206.801	137.33	290.11	164.629	0.567472	1.7622	227.369	0.819645	0.00443019	0.301419	Clathrin coat assembly protein, putative
EHI_180660	31.4249	51.2771	82.6734	162.951	91.2737	133.998	55.1251	129.408	2.34753	0.42598	92.2664	-1.22672	0.0044365	0.301419	protein kinase domain containing protein
EHI_078300	5803.21	6203.95	5710.28	8738.21	8456.93	7908.8	5905.81	8367.98	1.41691	0.705763	7136.9	-0.50277	0.00452358	0.304752	ribosomal protein S24, putative
EHI_092280	198.322	181.367	203.306	304.861	301.16	283.711	194.332	296.577	1.52614	0.655249	245.455	-0.60936	0.00465267	0.307983	GPI-anchor transamidase, putative
EHI_169350	620.595	280.259	676.661	333.43	172.89	117.785	525.838	208.035	0.395626	2.52764	366.937	1.33657	0.00467646	0.307983	nonpathogenic pore-forming peptide precursor, putative
EHI_164380	134.925	135.611	118.255	50.445	64.588	91.0244	129.597	68.6858	0.529995	1.88681	99.1415	0.916882	0.00468678	0.307983	protein kinase domain containing protein
EHI_174570	22.2324	19.2562	18.0162	5.74548	7.63688	5.38258	19.8349	6.25498	0.315352	3.17106	13.045	1.67444	0.00477242	0.311061	hypothetical protein
EHI_035460	4347.93	3586.52	5236.7	9265.19	6871.58	6218.03	4390.38	7451.6	1.69725	0.589187	5920.99	-0.763184	0.00491527	0.317788	40S ribosomal protein S13, putative
EHI_060020	171.182	192.294	98.2921	13.3575	0	0	153.923	4.4525	0.0289268	34.57	79.1876	5.09282	0.00497849	0.3193	NAD(P) transhydrogenase beta subunit, putative
EHI_110480	29.3653	25.1117	13.3608	59.1834	39.3545	60.1208	22.6126	52.8862	2.3388	0.42757	37.7494	-1.24274	0.00509315	0.324062	hypothetical protein
EHI_006980	18813.2	23100.7	10075.8	2780.26	9678.28	7950.36	17329.9	6802.97	0.392556	2.5474	12066.4	1.34908	0.00532323	0.332884	Gal/GalNAc lectin subunit Igl1
EHI_012270	14136	18705.3	10226.7	4546.06	7725.59	9292.98	14356	7188.21	0.500711	1.99716	10772.1	0.997974	0.00535035	0.332884	Gal/GalNAc lectin heavy subunit
EHI_083560	307.861	316.496	289.273	544.827	387.86	519.828	304.543	484.172	1.58983	0.628999	394.358	-0.67052	0.00535637	0.332884	ubiquitin-conjugating enzyme family protein
EHI_199110	219.203	128.934	134.635	292.254	332.378	253.125	160.924	292.586	1.81816	0.550007	226.755	-0.863823	0.00541455	0.333911	lysozyme, putative
EHI_127690	16.187	25.0764	8.63233	0.955917	5.08393	4.29959	16.6319	3.44648	0.207221	4.82576	10.0392	2.30512	0.0054855	0.335704	hypothetical protein
EHI_048240	3381.48	3093.82	3457.52	5288.88	4778.46	4361.84	3310.94	4809.73	1.45268	0.688384	4060.33	-0.538726	0.00558584	0.338664	hypothetical protein
EHI_050520	1071.27	936.914	744.234	1457.28	1555.24	1318.61	917.474	1443.71	1.57357	0.635499	1180.59	-0.654467	0.00561835	0.338664	hypothetical protein
EHI_070730	359.352	271.991	328.371	520.889	497.127	462.546	319.905	493.521	1.54271	0.648209	406.713	-0.625652	0.00569515	0.340731	Rho family GTPase
EHI_002670	227.16	180.738	277.629	517.877	317.322	392.367	228.509	409.188	1.79069	0.558444	318.849	-0.84064	0.00583955	0.340735	hypothetical protein, conserved
EHI_067980	221.46	271.792	199.964	121.487	152.607	145.2	231.072	139.765	0.604853	1.65329	185.418	0.726598	0.00584491	0.340735	hypothetical protein
EHI_177340	72.8906	90.7566	90.3484	150.875	143.495	128.869	84.6652	141.08	1.66633	0.600123	112.873	-0.735024	0.00584976	0.340735	hypothetical protein
EHI_136940	11.1289	50.1552	7.06317	5.73523	3.8128	2.14971	22.7824	3.89925	0.171152	5.84277	13.3408	2.53164	0.00586522	0.340735	AIG1 family protein
EHI_053110	260.049	221.89	205.666	321.1	390.103	363.229	229.202	358.144	1.56257	0.63997	293.673	-0.644207	0.00591217	0.340992	hypothetical protein
EHI_027000	16.2015	1.93166	1.57185	0	0	0	6.56833	0	0	#DIV/0!	3.28417	5.02136	0.00602171	0.344829	hypothetical protein
EHI_196540	54.7433	78.3743	71.6575	110.53	117.886	127.556	68.2584	118.657	1.73835	0.575257	93.4578	-0.795208	0.00607324	0.345313	IBR domain containing protein
EHI_140550	6673.73	6024.74	7178.1	10687.8	9866.33	8683.36	6625.52	9745.83	1.47095	0.679832	8185.68	-0.556729	0.00613971	0.346437	60S ribosomal protein L6, putative
EHI_070910	0	0	0	3.83277	3.82039	5.38557	0	4.34624	#DIV/0!	#DIV/0!	2.17312	-4.69465	0.00617942	0.346437	hypothetical protein
EHI_120900	689.18	712.067	512.895	424.271	425.465	325.335	638.047	391.69	0.613889	1.62896	514.869	0.703499	0.00635994	0.354081	calcium-binding protein 1 (EhCBP1)
EHI_198580	638.356	441.58	719.245	1139.48	1118.26	823.034	599.727	1026.92	1.71232	0.584003	813.325	-0.775477	0.00692021	0.382616	hypothetical protein
EHI_033700	13.1871	11.6222	34.6831	4.75961	6.33288	4.28401	19.8308	5.1255	0.258462	3.86904	12.4781	1.97453	0.00705411	0.387348	RecF/RecN/SMC domain containing protein
EHI_062080	3.04116	3.87006	0	3.81164	22.818	20.3674	2.30374	15.6657	6.80011	0.147056	8.9847	-2.80271	0.00718326	0.387441	hypothetical protein
EHI_067580	131.093	138.183	133.473	97.0418	61.2641	73.4149	134.249	77.2403	0.57535	1.73807	105.745	0.790853	0.00719507	0.387441	zinc finger protein, putative
EHI_050980	80.9299	99.3314	123.979	209.366	160.157	160.173	101.413	176.565	1.74105	0.574367	138.989	-0.798097	0.00720078	0.387441	hypothetical protein
EHI_074750	265.594	266.407	357.552	143.796	108.286	220.898	296.517	157.66	0.531707	1.88074	227.089	0.910343	0.00748818	0.397714	Ras family GTPase
EHI_164320	215.455	174.527	250.271	154.897	109.327	94.6116	213.417	119.612	0.560461	1.78425	166.515	0.833442	0.00749093	0.397714	syntaxin, putative
EHI_062770	38.3706	53.8494	26.5964	9.58805	16.5638	20.4765	39.6055	15.5428	0.39244	2.54816	27.5741	1.35404	0.00760674	0.399185	C2 domain containing protein
EHI_071330	4.04288	6.74127	3.13405	0	0	0	4.6394	0	0	#DIV/0!	2.3197	4.52156	0.00761823	0.399185	endonuclease V, putative
EHI_173500	145.259	150.735	117.926	73.9434	93.1318	80.9375	137.973	82.6709	0.59918	1.66895	110.322	0.740681	0.00772855	0.401304	hypothetical protein
EHI_002000	24.2986	45.3834	28.2863	9.54799	12.6975	16.1071	32.6561	12.7842	0.39148	2.55441	22.7202	1.35716	0.00784966	0.401304	hypothetical protein, conserved
EHI_129640	24.2986	45.3834	28.2863	9.54799	12.6975	16.1071	32.6561	12.7842	0.39148	2.55441	22.7202	1.35716	0.00784966	0.401304	hypothetical protein, conserved
EHI_150970	51.5012	83.6683	38.3348	14.3804	30.5764	26.9401	57.8348	23.9656	0.414381	2.41324	40.9002	1.27923	0.0078896	0.401304	hypothetical protein
EHI_070110	228.327	242.278	257.927	131.284	164.571	170.199	242.844	155.351	0.639717	1.56319	199.098	0.64728	0.00790896	0.401304	tyrosine kinase, putative
EHI_196530	135.384	118.382	188.706	316.116	229.176	229.37	147.491	258.221	1.75076	0.571181	202.856	-0.806746	0.00809951	0.402803	Ras family GTPase
EHI_095930	166.292	176.157	122.884	231.466	261.054	256.112	155.111	249.544	1.60881	0.621577	202.327	-0.68787	0.00810278	0.402803	hypothetical protein
EHI_143570	63.5664	66.2721	79.6914	121.911	107.131	119.747	69.8433	116.263	1.66463	0.600734	93.0533	-0.733212	0.00813104	0.402803	hypothetical protein, conserved
EHI_160450	8.11189	16.4545	7.8773	0.952516	3.8017	0	10.8146	1.58474	0.146537	6.8242	6.19965	2.85385	0.00813947	0.402803	hypothetical protein
EHI_023890	223.454	217.219	164.988	287.138	365.866	313.864	201.887	322.29	1.59638	0.626416	262.088	-0.675454	0.00826227	0.406372	nuclear movement protein, putative
EHI_153100	284.729	342.262	252.564	393.826	468.039	543.815	293.185	468.56	1.59817	0.625715	380.872	-0.676825	0.00834983	0.408174	alpha-amylase, putative
EHI_143580	71.6775	37.4913	57.8683	104.541	123.622	89.4733	55.6791	105.879	1.90159	0.525875	80.7789	-0.926013	0.0086325	0.419435	UMP-CMP kinase, putative
EHI_050570	630.482	270.189	380.024	524.535	1508.03	903.596	426.898	978.721	2.29263	0.43618	702.809	-1.19679	0.00872121	0.421192	cysteine proteinase, putative
EHI_044590	3270.84	3042.4	3058.21	4812.2	4495.45	3966.05	3123.82	4424.57	1.4164	0.706017	3774.19	-0.502291	0.00880793	0.422833	40S ribosomal protein S5
EHI_117650	9.11717	8.6982	10.2242	22.8947	30.4514	19.3136	9.34653	24.2199	2.59132	0.385903	16.7832	-1.36283	0.0088676	0.423164	cysteine protease, putative
EHI_154150	12.1491	10.6213	4.71424	21.961	24.1259	27.9197	9.16154	24.6689	2.69265	0.371381	16.9152	-1.4506	0.00898327	0.425616	suppressor protein SRP40, putative
EHI_164420	42.5096	49.2223	52.6173	21.0156	16.5133	31.1533	48.1164	22.8941	0.475807	2.10169	35.5052	1.06719	0.00902515	0.425616	protein phosphatase domain-containing protein
EHI_175500	32.4335	21.2796	33.0608	60.0494	57.0576	51.4663	28.9246	56.1911	1.94267	0.514755	42.5579	-0.955163	0.00924553	0.433458	magnesium and cobalt transport protein CorA, putative
EHI_059255	5.04719	3.84455	10.1643	0.959258	0	0	6.35201	0.319753	0.0503388	19.8654	3.33588	4.02637	0.00932205	0.433848	hypothetical protein
EHI_095510	33.4428	17.4072	5.50897	0	2.53631	6.43439	18.7863	2.99024	0.159171	6.28256	10.8883	2.66182	0.00936206	0.433848	hypothetical protein
EHI_017760	5.07192	8.71658	11.8237	22.8463	29.1314	19.2782	8.53739	23.752	2.78211	0.359439	16.1447	-1.45189	0.00949339	0.436796	tyrosine kinase, putative
EHI_152670	538.639	823.708	487.97	383.807	292.028	398.363	616.772	358.066	0.580548	1.72251	487.419	0.783235	0.00953466	0.436796	malate dehydrogenase, putative
EHI_086380	559.646	573.193	566.904	378.348	360.805	436.214	566.581	391.789	0.691497	1.44614	479.185	0.531782	0.00962175	0.438282	hypothetical protein
EHI_022010	488.657	641.827	463.022	341.877	367.293	326.021	531.169	345.064	0.649631	1.53933	438.116	0.62234	0.00975524	0.441852	hypothetical protein
EHI_053070	20.2412	19.3007	40.8324	77.3844	45.7334	58.0153	26.7914	60.3777	2.25362	0.443731	43.5846	-1.16457	0.00990752	0.446228	hypothetical protein
EHI_189150	4045.17	3817.98	2824.62	4587.1	7390.12	5693.26	3562.59	5890.16	1.65334	0.604837	4726.37	-0.725374	0.0101497	0.454146	ribosomal protein S25, putative
EHI_011270	742.352	1096.91	241.108	694.216	3118.03	2315.2	693.457	2042.48	2.94536	0.339517	1367.97	-1.5586	0.0101966	0.454146	hypothetical protein, conserved
EHI_183240	222.038	211.392	197.755	153.523	127.495	131.565	210.395	137.527	0.653664	1.52984	173.961	0.610302	0.0106453	0.47151	RNA recognition motif domain containing protein
EHI_044810	9621.19	8780.24	11195.1	14913.5	14681.6	13010.9	9865.52	14202	1.43956	0.694657	12033.8	-0.525585	0.0107826	0.472846	ribosomal protein L10, putative
EHI_044730	335.63	236.572	434.095	600.03	585.388	508.478	335.432	564.632	1.6833	0.594073	450.032	-0.750095	0.0108328	0.472846	peptidyl-prolyl cis-trans isomerase, putative
EHI_011180	68.9257	49.3352	65.3416	100.072	91.2844	128.654	61.2008	106.67	1.74295	0.573739	83.9355	-0.802126	0.0108524	0.472846	protein kinase domain containing protein
EHI_164430	959.497	1050.84	1327.18	719.076	811.852	680.104	1112.5	737.011	0.66248	1.50948	924.757	0.594875	0.0112086	0.484878	actinin-like protein, putative
EHI_162560	116.561	81.2534	100.762	64.8121	59.5912	39.6703	99.5255	54.6912	0.549519	1.81977	77.1084	0.862845	0.0112495	0.484878	hypothetical protein
EHI_050850	206.426	272.068	232.366	145.253	158.831	159.041	236.953	154.375	0.651501	1.53492	195.664	0.619168	0.011482	0.489975	LIM zinc finger domain containing protein
EHI_117820	898.924	751.931	780.382	1058.96	1367.37	1151.24	810.413	1192.52	1.4715	0.679578	1001.47	-0.557003	0.01149	0.489975	hypothetical protein, conserved
EHI_061140	2.0257	9.66215	7.07634	0	1.26908	0	6.25473	0.423028	0.0676332	14.7856	3.33888	4.00449	0.0117668	0.499122	hypothetical protein
EHI_179980	1075.91	1076.01	984.787	1371.62	1475.36	1466.99	1045.57	1437.99	1.37532	0.727105	1241.78	-0.459842	0.0122116	0.514369	60S acidic ribosomal protein P2, putative
EHI_006885	244.988	454.725	188.917	98.1202	136.049	193.047	296.21	142.405	0.480759	2.08005	219.308	1.05662	0.0122545	0.514369	hypothetical protein
EHI_104660	3055.44	2967.6	2913.52	4108.07	4941.95	3748.71	2978.85	4266.24	1.43218	0.698237	3622.55	-0.518108	0.0125325	0.523296	60S acidic ribosomal protein P1, putative
EHI_199270	8.09433	1.92927	18.8374	48.7438	30.4995	21.4949	9.62034	33.5794	3.49046	0.286495	21.5999	-1.78409	0.0127439	0.529367	leucine rich repeat protein, BspA family
EHI_164350	42.4343	38.4989	52.4626	23.9478	22.9173	21.5368	44.4653	22.8006	0.512774	1.95018	33.633	0.966645	0.0129632	0.535701	hypothetical protein
EHI_015240	23.3051	15.4694	0	1.90716	0	0	12.9248	0.63572	0.049186	20.331	6.78027	4.23563	0.0132514	0.544802	hypothetical protein
EHI_050720	143.562	124.286	193.618	286.122	227.706	236.695	153.822	250.174	1.62639	0.61486	201.998	-0.700183	0.0136392	0.555317	paxillin, putative
EHI_103330	0	0	0	3.81747	3.80782	3.22016	0	3.61515	#DIV/0!	#DIV/0!	1.80758	-4.4227	0.0137015	0.555317	mannosyltransferase, putative
EHI_114920	302.667	348.974	297.472	489.926	457.072	421.847	316.371	456.282	1.44224	0.693368	386.326	-0.528957	0.013715	0.555317	60S ribosomal protein L35a, putative
EHI_107300	70.8264	50.1621	62.7929	94.6183	100.392	109.622	61.2605	101.544	1.65758	0.603289	81.4023	-0.728903	0.0138598	0.556187	hypothetical protein
EHI_196730	123.67	19.3494	8.66082	0	0	5.36004	50.5602	1.78668	0.0353377	28.2984	26.1734	4.81587	0.0138752	0.556187	hypothetical protein
EHI_035440	13089.4	12098	12911.9	16596.4	21722.1	16553	12699.7	18290.5	1.44022	0.694337	15495.1	-0.526252	0.0143459	0.572194	60S ribosomal protein L4, putative
EHI_125030	11.1513	11.6108	7.87431	1.90571	3.80282	1.07192	10.2121	2.26015	0.22132	4.51834	6.23615	2.21008	0.0145793	0.576061	P-glycoprotein 5, putative
EHI_193390	130.972	114.989	115.35	160.685	214.671	183.764	120.437	186.373	1.54748	0.646213	153.405	-0.628353	0.0145865	0.576061	heat shock protein, Hsp20 family, putative
EHI_140540	6821.38	6349.86	7299.48	11292.1	9133.91	8793.64	6823.57	9739.89	1.42739	0.70058	8281.73	-0.513398	0.0147356	0.579093	40S ribosomal protein S7, putative
EHI_035470	100.149	122.474	82.3888	154.878	157.618	173.077	101.67	161.857	1.59198	0.628148	131.764	-0.673667	0.0149811	0.585871	hypothetical protein
EHI_050970	143.955	117.078	121.267	166.747	219.292	206.876	127.433	197.638	1.55091	0.644781	162.536	-0.632204	0.0152754	0.59448	CXXC-rich protein
EHI_042370	3532.71	3926.47	2195.92	938.339	2351.5	1707.85	3218.37	1665.89	0.517621	1.93192	2442.13	0.950292	0.0157401	0.606707	galactose-specific adhesin 170kD subunit, putative
EHI_038910	4.03856	15.3828	3.91051	0.958974	1.27432	0	7.77731	0.744431	0.0957184	10.4473	4.26087	3.40711	0.0157409	0.606707	hypothetical protein
EHI_095500	20.2234	12.5282	0.784094	0	1.27182	2.15128	11.1786	1.14103	0.102073	9.7969	6.15981	3.31857	0.0159092	0.608647	hypothetical protein
EHI_152780	306.154	264.708	462.819	247.116	179.503	179.816	344.56	202.145	0.586675	1.70452	273.353	0.769124	0.0159431	0.608647	hypothetical protein
EHI_035370	35.4604	38.6668	59.7857	72.4845	87.5325	81.5313	44.6376	80.5161	1.80377	0.554394	62.5769	-0.840588	0.0160751	0.610777	hypothetical protein
EHI_050280	10324.9	9017.68	8619.2	13776.3	15593.4	11330.6	9320.61	13566.7	1.45556	0.68702	11443.7	-0.541576	0.0161618	0.611177	40S ribosomal protein S3a, putative
EHI_066200	27.2534	27.8707	33.6174	71.9491	48.4397	46.3642	29.5805	55.5843	1.87909	0.532174	42.5824	-0.911084	0.0163099	0.613882	hypothetical protein
EHI_154290	455.063	429.433	516.341	260.231	337.293	346.345	466.946	314.623	0.673789	1.48414	390.784	0.571421	0.0167286	0.62393	Sec1 family protein
EHI_045560	126.759	144.238	104.783	174.288	211.605	195.006	125.26	193.633	1.54585	0.646892	159.446	-0.629189	0.0167326	0.62393	hypothetical protein
EHI_081630	4688.8	3875.24	5673.92	8028.04	6417.92	6832.4	4745.98	7092.79	1.49448	0.669128	5919.39	-0.579616	0.0170969	0.632563	hypothetical protein
EHI_125020	17.2499	81.3946	7.88656	5.70878	10.1286	10.7056	35.5103	8.84763	0.249156	4.01354	22.179	2.00837	0.0171219	0.632563	hypothetical protein
EHI_137930	99.8072	68.1077	133.423	212.414	169.802	149.039	100.446	177.085	1.76299	0.567218	138.765	-0.815761	0.0174049	0.640069	acetyltransferase, GNAT family
EHI_047800	2585.45	2306.89	3282.32	2204.51	1317.62	1540.92	2724.89	1687.68	0.61936	1.61457	2206.28	0.690896	0.0178348	0.652883	hypothetical protein
EHI_085370	57.6578	47.2488	50.2125	79.359	78.8156	95.6845	51.7064	84.6197	1.63654	0.611044	68.163	-0.712583	0.0183381	0.668257	hypothetical protein
EHI_196580	96.0671	92.5248	136.446	146.358	193.302	190.373	108.346	176.678	1.63068	0.61324	142.512	-0.700197	0.0184841	0.67053	phosphoribulokinase /uridine kinase family protein
EHI_101730	84.7849	22.1029	114.917	141.03	146.602	255.557	73.9349	181.063	2.44895	0.408338	127.499	-1.28956	0.0187081	0.675599	surface antigen ariel1, putative
EHI_050450	39.2414	33.4717	46.665	102.2	48.6348	75.7984	39.7927	75.5444	1.89845	0.526746	57.6685	-0.928017	0.0188631	0.678142	hypothetical protein
EHI_104330	0	0	0	4.76451	0	9.64763	0	4.80405	#DIV/0!	#DIV/0!	2.40202	-4.83988	0.0191705	0.684319	heat shock protein70, hsp70A2, putative
EHI_091690	26.1945	20.123	3.89695	2.88655	5.11122	4.32386	16.7381	4.10721	0.24538	4.07531	10.4227	2.03096	0.0192701	0.684319	hypothetical protein
EHI_177370	268.648	378.325	424.433	565.035	505.769	568.107	357.135	546.304	1.52968	0.65373	451.719	-0.612333	0.019291	0.684319	hypothetical protein, conserved
EHI_013760	3.04117	19.3504	6.29913	6.67031	72.2565	38.5905	9.56359	39.1724	4.096	0.244141	24.368	-2.03061	0.0197348	0.688675	heat shock protein 70, mitochondrial, putative
EHI_174510	2.01295	0.956759	0	14.4556	1.27943	8.65925	0.989903	8.13143	8.21437	0.121738	4.56067	-3.12708	0.019764	0.688675	hypothetical protein
EHI_037190	103.357	69.6161	59.8002	31.4663	58.3439	26.8142	77.5911	38.8748	0.501021	1.99592	58.2329	1.0047	0.0197678	0.688675	serine carboxypeptidase (S28) family protein
EHI_057830	283.524	221.173	299.435	439.109	356.733	397.231	268.044	397.691	1.48368	0.674001	332.868	-0.56933	0.0198332	0.688675	hypothetical protein, conserved
EHI_140500	80.9655	66.5882	91.8742	133.749	119.414	122.475	79.8093	125.213	1.5689	0.637389	102.511	-0.648122	0.0198692	0.688675	ubiquitin carboxyl-terminal hydrolase, putative
EHI_183410	23.212	31.7066	17.9764	8.63625	10.2001	11.8631	24.2983	10.2332	0.421147	2.37447	17.2657	1.24608	0.0199439	0.688675	hypothetical protein
EHI_048280	85.9796	71.3534	72.963	130.994	104.242	123.64	76.7653	119.625	1.55832	0.641715	98.1953	-0.644306	0.0200151	0.688675	nucleosome assembly protein, putative
EHI_046390	1159.77	1274.14	1290.99	1727.36	1668.07	1607.92	1241.64	1667.78	1.34322	0.744482	1454.71	-0.425577	0.0201477	0.690275	Rab family GTPase
EHI_035510	407.588	354.762	397.674	573.819	507.319	531.215	386.674	537.451	1.38993	0.71946	462.063	-0.475472	0.0204048	0.694194	hypothetical protein
EHI_174890	507.532	499.677	667.74	745.964	836.125	847.63	558.316	809.906	1.45062	0.689359	684.111	-0.535545	0.0204353	0.694194	PCI domain containing protein
EHI_166370	170.25	141.186	52.7266	40.0424	50.7278	75.0704	121.388	55.2802	0.455402	2.19586	88.3339	1.13276	0.0206696	0.694672	hypothetical protein
EHI_073380	29.2593	22.0891	27.3429	47.0402	56.1197	40.9973	26.2304	48.0524	1.83193	0.545872	37.1414	-0.869317	0.0206796	0.694672	carbonic anhydrase, putative
EHI_174540	5.07294	9.68816	4.73107	0.951627	1.26625	0	6.49739	0.739293	0.113783	8.78866	3.61834	3.16006	0.020746	0.694672	hypothetical protein
EHI_142930	324.636	459.801	359.992	287.891	189.464	249.496	381.476	242.283	0.635121	1.5745	311.88	0.652628	0.020796	0.694672	hypothetical protein
EHI_170340	995.241	1190.47	1201.43	1594.32	1424.29	1720.35	1129.04	1579.65	1.39911	0.714742	1354.35	-0.484446	0.0209628	0.697338	60S ribosomal protein L40, putative
EHI_096260	201.58	227.1	227.271	148.828	120.545	167.397	218.65	145.59	0.665858	1.50182	182.12	0.584797	0.0212669	0.700881	hypothetical protein
EHI_164370	395.367	391.868	185.048	84.8036	220.562	173.649	324.094	159.672	0.492671	2.02975	241.883	1.02311	0.0213156	0.700881	putative GTPase
EHI_123850	8.09324	9.6443	2.35415	12.4275	27.9627	19.349	6.69723	19.9131	2.97333	0.336323	13.3052	-1.58698	0.0213315	0.700881	surface antigen ariel1, putative
EHI_196700	45.6542	3.87496	3.94223	1.9034	1.26633	5.35394	17.8238	2.84123	0.159406	6.27328	10.3325	2.63247	0.021541	0.704874	DNA polymerase, putative
EHI_050340	164.004	131.308	186.197	265.462	284.449	201.895	160.503	250.602	1.56135	0.640471	205.553	-0.64066	0.0217905	0.707397	hypothetical protein, conserved
EHI_065250	220.819	192.301	239.841	354.916	390.837	257.544	217.654	334.432	1.53653	0.650815	276.043	-0.618232	0.0219033	0.707397	Lecithin:cholesterol acyltransferase, putative
EHI_044640	344.329	308.167	323.877	442.826	492.478	423.988	325.458	453.098	1.39219	0.718295	389.278	-0.476848	0.0219185	0.707397	protein kinase, putative
EHI_106800	0	0	0	4.88746	9.04774	0	0	4.64507	#DIV/0!	#DIV/0!	2.32253	-4.80591	0.0219711	0.707397	hypothetical protein
EHI_021330	111.174	134.815	120.651	90.9553	63.6321	76.4219	122.213	77.0031	0.630072	1.58712	99.6082	0.661127	0.0220596	0.707406	hypothetical protein
EHI_027010	7.07623	1.92658	2.35119	0	0	0	3.78467	0	0	#DIV/0!	1.89233	4.22401	0.022288	0.70906	hypothetical protein
EHI_078520	7.07623	1.92658	2.35119	0	0	0	3.78467	0	0	#DIV/0!	1.89233	4.22401	0.022288	0.70906	hypothetical protein
EHI_007460	139.645	141.829	130.319	103.202	69.8833	90.2633	137.264	87.7829	0.639517	1.56368	112.524	0.638751	0.0225815	0.7114	endonuclease/exonuclease/phosphatase family protein
EHI_088080	139.645	141.829	130.319	103.202	69.8833	90.2633	137.264	87.7829	0.639517	1.56368	112.524	0.638751	0.0225815	0.7114	endonuclease/exonuclease/phosphatase family protein
EHI_045280	182.162	168.868	205.716	278.032	256.632	262.161	185.582	265.608	1.43122	0.698704	225.595	-0.516423	0.0226859	0.7114	RNA recognition motif domain containing protein
EHI_107330	101.17	123.456	149.108	213.164	155.057	231.098	124.578	199.773	1.6036	0.623597	162.176	-0.68064	0.0227872	0.7114	hypothetical protein
EHI_042860	82.1522	204.305	0	0	0	0	95.4858	0	0	#DIV/0!	47.7429	8.8964	0.0228053	0.7114	heat shock protein, putative
EHI_045300	5300.33	4972.69	4954.98	7260.22	6805.39	6240.8	5076	6768.8	1.33349	0.749911	5922.4	-0.415256	0.023359	0.725848	60S ribosomal protein L6, putative
EHI_028940	110.059	148.077	84.4776	52.7373	75.1776	71.1324	114.205	66.3491	0.580966	1.72127	90.2769	0.785194	0.0235527	0.726415	hypothetical protein
EHI_155410	13167.5	14754	13576	18072.1	18665.8	17878.8	13832.5	18205.6	1.31615	0.759794	16019	-0.396314	0.0235584	0.726415	40S ribosomal protein S11, putative
EHI_182050	16.2001	9.65702	25.9319	36.2787	34.2804	40.8011	17.263	37.1201	2.15026	0.465059	27.1915	-1.09085	0.0237361	0.729089	hypothetical protein
EHI_096270	77.8255	97.267	87.7535	57.4409	53.4475	54.8909	87.6153	55.2598	0.630709	1.58552	71.4376	0.664039	0.0241004	0.737454	hypothetical protein
EHI_098020	160.43	172.884	153.914	115.192	119.885	85.2256	162.409	106.767	0.657398	1.52115	134.588	0.605779	0.0247901	0.755672	hypothetical protein
EHI_092190	74.9867	95.7269	64.5247	128.72	116.683	122.267	78.4128	122.557	1.56297	0.639808	100.485	-0.64835	0.025009	0.75946	fatty acid elongase, putative
EHI_045150	62.6339	76.0215	89.2455	120.72	120.971	113.087	75.967	118.26	1.55672	0.642375	97.1132	-0.634106	0.0252475	0.76381	prenyl cysteine carboxyl methyltransferase, putative
EHI_081260	28.399	32.9226	23.6422	10.4734	16.4684	13.9256	28.3213	13.6225	0.480997	2.07902	20.9719	1.06506	0.0257824	0.776011	hypothetical protein
EHI_137690	127.691	103.477	104.671	158.256	205.44	150.135	111.946	171.277	1.52999	0.653598	141.612	-0.612436	0.0258444	0.776011	Rap/Ran GTPase-activating protein, putative
EHI_074740	83.1943	110.441	49.6743	24.7432	43.0539	53.5375	81.1031	40.4449	0.498684	2.00528	60.774	1.00535	0.0261028	0.780844	tyrosine kinase, putative
EHI_129470	14.1642	18.3264	7.84816	4.77925	0	5.37416	13.4463	3.38447	0.251703	3.97293	8.41536	1.93588	0.0263998	0.786793	AIG1 family protein
EHI_045930	73.7667	67.3899	50.1268	0	38.1875	10.7661	63.7612	16.3179	0.255922	3.90744	40.0395	1.98442	0.0269486	0.800175	hypothetical protein
EHI_136740	120.052	43.2111	136.692	219.875	164.554	199.618	99.9853	194.682	1.94711	0.513582	147.334	-0.960205	0.0272174	0.805173	hypothetical protein, conserved
EHI_137870	8010.77	7508.35	5979.06	9231.88	11385.7	9754.07	7166.06	10123.9	1.41276	0.707836	8644.98	-0.498531	0.0273453	0.805982	40S ribosomal protein S5
EHI_153160	737.981	783.676	616.514	1072.99	926.674	965.853	712.724	988.506	1.38694	0.721011	850.615	-0.472764	0.027648	0.811919	hypothetical protein
EHI_166020	104.314	106.268	101.412	70.6207	59.6541	74.0615	103.998	68.1121	0.654937	1.52686	86.055	0.606797	0.0282519	0.826627	TBC domain containing protein
EHI_199060	103.726	68.8727	103.505	173.216	129.357	136.868	92.0344	146.48	1.59158	0.628306	119.257	-0.671459	0.028455	0.82954	hypothetical protein
EHI_151660	22.2245	16.3586	18.0051	34.4927	40.7486	31.2345	18.8628	35.492	1.88159	0.531466	27.1774	-0.911421	0.0286019	0.830801	hypothetical protein
EHI_049040	108.266	81.9993	146.785	214.076	174.092	160.128	112.35	182.765	1.62674	0.614725	147.558	-0.699798	0.0287922	0.833311	hypothetical protein
EHI_092430	3406.31	3439.05	3314.57	4406.93	4381.65	4327.62	3386.64	4372.07	1.29097	0.774609	3879.36	-0.368491	0.0288987	0.833386	60S ribosomal protein L32, putative
EHI_113890	4396.17	3621.15	4036.61	5089.55	6660.45	5164.26	4017.98	5638.08	1.40321	0.712649	4828.03	-0.488636	0.0290652	0.83425	serine-rich protein C30B4.01c precursor, putative
EHI_086110	2460.66	2082.19	2623.63	3728.05	3397.61	2892.19	2388.83	3339.28	1.39788	0.715372	2864.06	-0.483186	0.0291368	0.83425	high mobility group (HMG) box domain containing protein
EHI_170290	0	0	0	5.745	0	6.45864	0	4.06788	#DIV/0!	#DIV/0!	2.03394	-4.60948	0.0294321	0.839705	CBF/Mak21 family protein
EHI_022300	22.2554	16.3941	19.6164	33.4612	33.0489	41.9255	19.4219	36.1452	1.86105	0.537331	27.7836	-0.897812	0.029579	0.840903	hypothetical protein, conserved
EHI_053050	187.553	205.337	251.312	336.315	279.532	316.358	214.734	310.735	1.44707	0.691053	262.735	-0.532302	0.0297104	0.841655	ADP-ribosylation factor, putative
EHI_198640	12.0898	12.4571	9.35269	25.0168	21.7227	23.7812	11.2999	23.5069	2.08028	0.480703	17.4034	-1.06759	0.0299853	0.845733	hypothetical protein, conserved
EHI_104950	235.669	125.337	118.453	201.771	367.423	284.936	159.82	284.71	1.78144	0.561343	222.265	-0.833516	0.0300653	0.845733	epsin-2, putative
EHI_062970	10.1221	4.82632	9.42525	1.91027	2.54025	1.07414	8.12456	1.84155	0.226665	4.4118	4.98306	2.16108	0.0306436	0.854795	hypothetical protein
EHI_070810	45.6457	207.25	12.6112	10.4718	20.2663	42.8424	88.5022	24.5268	0.277133	3.60838	56.5145	1.85122	0.0306887	0.854795	regulator of nonsense transcripts, putative
EHI_065650	476.699	568.481	732.428	466.791	329.915	372.786	592.536	389.831	0.657903	1.51998	491.183	0.603648	0.0307074	0.854795	hypothetical protein
EHI_105080	342.967	259.45	330.391	231.326	202.082	217.125	310.936	216.845	0.697393	1.43391	263.89	0.519107	0.0310959	0.862615	zinc finger protein, putative
EHI_035630	136.718	151.846	190.277	252.965	206.29	249.347	159.614	236.201	1.47983	0.675754	197.907	-0.564297	0.0313027	0.865358	hypothetical protein
EHI_022870	174.083	235.486	216.743	140.428	107.975	161.143	208.771	136.515	0.6539	1.52928	172.643	0.610892	0.0314667	0.866902	hypothetical protein, conserved
EHI_132640	0	187.086	15.6931	0	0	0	67.5929	0	0	#DIV/0!	33.7965	8.39276	0.0317454	0.871586	cysteine proteinase, pseudogene
EHI_024110	137.314	135.942	141.446	79.559	7.7158	75.0913	138.234	54.122	0.391524	2.55412	96.1782	1.34608	0.0318888	0.872535	disulphide oxidoreductase, putative
EHI_091670	13.1444	12.527	2.35204	0	3.81577	1.07573	9.34117	1.6305	0.17455	5.72902	5.48584	2.59574	0.0322553	0.87956	hypothetical protein
EHI_026360	448.545	212.457	323.761	641.551	703.374	375.795	328.254	573.573	1.74734	0.572297	450.914	-0.805194	0.0325109	0.881483	phosphoserine aminotransferase, putative
EHI_189990	5.04672	4.80498	3.12699	0	0	1.0783	4.32623	0.359433	0.0830822	12.0363	2.34283	3.45432	0.0327235	0.881483	Rab family GTPase
EHI_073350	143.485	165.575	166.033	201.126	231.685	243.328	158.364	225.38	1.42317	0.702654	191.872	-0.507163	0.0329444	0.881483	HAD hydrolase, family IA, variant 3
EHI_182730	1672.19	1228.39	1664.44	2404.65	2007.54	2042.86	1521.68	2151.68	1.41402	0.707203	1836.68	-0.499862	0.0331052	0.881483	hypothetical protein
EHI_124850	5613.86	4699.14	5562.74	6760.16	7757.6	6789.31	5291.91	7102.36	1.34211	0.745093	6197.13	-0.424432	0.0332186	0.881483	40S ribosomal protein S11, putative
EHI_012420	257.987	312.523	314.24	243.325	137.953	189.097	294.917	190.125	0.644673	1.55117	242.521	0.630432	0.0332381	0.881483	myb-like DNA-binding domain containing protein
EHI_110620	285.92	387.655	256.117	159.904	231.49	213.159	309.897	201.518	0.650272	1.53782	255.707	0.622227	0.03331	0.881483	zinc finger domain containing protein
EHI_159680	116.391	132.217	87.9521	118.458	245.17	210.564	112.187	191.397	1.70606	0.586146	151.792	-0.769792	0.0335699	0.881483	hypothetical protein
EHI_131530	93.1326	104.264	85.6264	69.7144	57.1483	55.8478	94.3411	60.9035	0.645567	1.54902	77.6223	0.626451	0.0335744	0.881483	hypothetical protein
EHI_103890	109.111	119.336	78.2934	68.9764	57.2977	65.6928	102.247	63.989	0.625829	1.59788	83.1179	0.670048	0.0336009	0.881483	hypothetical protein
EHI_170940	36.4276	73.3218	41.6051	21.024	26.6841	31.1641	50.4515	26.2907	0.521109	1.91899	38.3711	0.942246	0.0336018	0.881483	hypothetical protein
EHI_049060	303.028	179.026	290.356	420.325	404.536	357.537	257.47	394.132	1.53079	0.653258	325.801	-0.613903	0.0336452	0.881483	hypothetical protein
EHI_178100	97.3858	124.948	89.8676	54.2557	72.1905	71.7527	104.067	66.0663	0.634844	1.57519	85.0666	0.657911	0.0344324	0.899168	hypothetical protein
EHI_064630	87.1635	103.494	74.7781	50.5191	57.0589	61.1177	88.4784	56.2319	0.635544	1.57346	72.3552	0.65339	0.0347024	0.903278	hypothetical protein
EHI_034610	6.07488	0	10.2151	21.0043	15.2363	19.3276	5.43001	18.5227	3.41118	0.293154	11.9764	-1.74842	0.0350708	0.909912	leucine rich repeat protein, BspA family
EHI_057320	4.04365	8.66992	3.13504	14.356	11.4502	17.2162	5.28287	14.3408	2.71458	0.368381	9.81184	-1.46031	0.035577	0.916846	hypothetical protein
EHI_166850	21.2343	26.0196	32.9312	60.2721	39.4272	44.102	26.7284	47.9338	1.79336	0.557611	37.3311	-0.84092	0.0355999	0.916846	proteasome subunit alpha type 4, putative
EHI_172150	4.05654	4.84067	9.45506	16.1891	10.1359	23.5701	6.11742	16.6317	2.71874	0.367817	11.3746	-1.42597	0.0356812	0.916846	F-box domain containing protein
EHI_005260	24.3029	42.4984	10.2175	4.77267	5.07783	16.1032	25.6729	8.65125	0.336979	2.96754	17.1621	1.5608	0.0358272	0.917656	surface antigen ariel1, putative
EHI_098780	13198	12283.9	16011.8	19478.5	20613.1	16906.6	13831.2	18999.4	1.37366	0.727981	16415.3	-0.457986	0.0359878	0.918835	ribosomal protein L10, putative
EHI_038900	113.447	155.577	86.4983	77.2816	60.9107	78.3378	118.507	72.1767	0.609048	1.64191	95.342	0.710019	0.0366737	0.933374	hypothetical protein
EHI_182780	368.967	365.679	318.852	463.167	488.098	464.208	351.166	471.824	1.34359	0.744273	411.495	-0.426656	0.0369324	0.934455	Ras GTPase-activating protein, putative
EHI_072510	34.2772	23.0223	0.780249	1.9223	5.10682	5.39995	19.3599	4.14303	0.214	4.6729	11.7515	2.23087	0.0369492	0.934455	hypothetical protein
EHI_182460	52.6372	46.3355	6.28392	2.86523	13.9706	15.0371	35.0856	10.6243	0.302812	3.30238	22.8549	1.73112	0.0374605	0.939198	dextranase precursor, putative
EHI_058920	1837.07	658.255	1356.33	734.561	884.066	302.928	1283.89	640.518	0.49889	2.00445	962.202	1.00344	0.0375208	0.939198	hypothetical protein
EHI_128230	34.3726	32.7554	12.5411	3.82799	6.36086	18.2911	26.5563	9.49332	0.357478	2.79737	18.0248	1.47941	0.037871	0.939198	midasin, putative
EHI_052840	54.6833	45.3983	46.3744	34.3614	24.1187	26.8375	48.8187	28.4392	0.582548	1.7166	38.6289	0.769543	0.0379609	0.939198	RhoGAP domain containing protein
EHI_073580	258.427	251.444	255.781	355.591	360.148	317.422	255.217	344.387	1.34939	0.741078	299.802	-0.432093	0.0383821	0.939198	leucine-rich repeat containing protein
EHI_050500	434.19	400.512	442.902	522.554	611.02	577.976	425.868	570.517	1.33966	0.74646	498.192	-0.420946	0.0384652	0.939198	Mov34/MPN/PAD-1 family protein
EHI_060340	291.543	216.248	120.975	275.997	444.493	365.164	209.588	361.885	1.72664	0.579158	285.737	-0.789101	0.0384861	0.939198	cysteine synthase A, putative
EHI_038680	92.8779	48.0658	69.5984	126.6	121.073	97.0192	70.1807	114.898	1.63717	0.610811	92.5391	-0.712612	0.038815	0.939198	Rab family GTPase
EHI_107290	8821.49	4901.6	6161.8	9253.3	14235.3	8485.81	6628.3	10658.1	1.60797	0.621901	8643.21	-0.685222	0.0388508	0.939198	actin, putative
EHI_061760	20.2159	11.5578	15.6722	30.6316	26.7212	33.3617	15.8153	30.2382	1.91196	0.523024	23.0267	-0.940463	0.0388572	0.939198	hypothetical protein
EHI_169270	179.809	259.796	181.604	133.189	133.714	150.796	207.07	139.233	0.672395	1.48722	173.151	0.57178	0.0388723	0.939198	hypothetical protein
EHI_034570	13.1329	2.88689	3.91428	0	2.54677	0	6.64469	0.848922	0.127759	7.82721	3.74681	3.10129	0.0388831	0.939198	hypothetical protein
EHI_164910	179.314	206.841	177.76	125.91	115.454	150.206	187.971	130.523	0.694379	1.44014	159.247	0.524405	0.0388946	0.939198	serine/threonine protein kinase, putative
EHI_035410	47.5306	51.086	77.6404	121.476	95.3722	77.4338	58.7524	98.094	1.66962	0.598939	78.4232	-0.735529	0.0389607	0.939198	hypothetical protein
EHI_021360	2024.88	1427.89	2336.16	3713.53	2437.8	2695.84	1929.64	2949.06	1.52829	0.654325	2439.35	-0.611948	0.0391016	0.939198	hypothetical protein, conserved
EHI_110000	689.876	660.937	597.947	537.627	471.24	380.271	649.587	463.046	0.712831	1.40286	556.316	0.487641	0.0391197	0.939198	hypothetical protein
EHI_164500	1887.08	1892.41	1732.37	1553.6	1280	1309.08	1837.29	1380.89	0.751593	1.33051	1609.09	0.411518	0.039197	0.939198	Sec61 alpha subunit, putative
EHI_095480	138.755	87.9197	33.0206	49.6214	36.8054	35.4182	86.565	40.615	0.469185	2.13136	63.59	1.08514	0.0392455	0.939198	hypothetical protein
EHI_060110	7.05435	4.7933	3.89876	26.9293	7.66405	10.8055	5.2488	15.133	2.88312	0.346846	10.1909	-1.55685	0.0394892	0.942218	hypothetical protein
EHI_067700	55.7098	19.3259	9.43597	7.6329	0	13.9508	28.1572	7.19457	0.255514	3.91368	17.6759	1.94523	0.0396961	0.944344	proteoglycan-4 precursor, putative
EHI_128450	148.651	120.475	150.561	215.233	200.932	181.768	139.896	199.311	1.42471	0.701896	169.603	-0.510278	0.0399098	0.946617	proliferating cell nuclear antigen, putative
EHI_045420	88.1273	86.0073	80.2126	108.76	145.925	121.256	84.7824	125.314	1.47806	0.676562	105.048	-0.561447	0.0402732	0.952419	hypothetical protein
EHI_020950	6.06548	1.92665	1.56752	0	0	0	3.18655	0	0	#DIV/0!	1.59328	3.97367	0.0404456	0.952601	hypothetical protein
EHI_065330	5415.16	9095.3	2136.4	949.921	2725.44	3675.36	5548.95	2450.24	0.441568	2.26466	3999.6	1.17933	0.040522	0.952601	Gal/GalNAc lectin subunit Igl2
EHI_044820	177.031	157.717	188.894	266.239	234.312	228.578	174.547	243.043	1.39242	0.718174	208.795	-0.477548	0.0406374	0.952601	calmodulin, putative
EHI_138440	119.629	192.56	85.049	68.6008	69.7143	91.1072	132.412	76.4741	0.577545	1.73147	104.443	0.789619	0.0408365	0.954479	hypothetical protein
EHI_013100	45.3758	36.4618	40.5845	30.7488	20.4224	9.71748	40.8074	20.2962	0.497367	2.01059	30.5518	0.999332	0.041315	0.958113	AP-2 complex subunit beta-1, putative
EHI_095310	50.0399	18.9683	9.25172	6.8095	7.72984	13.0845	26.0867	9.20795	0.352976	2.83306	17.6473	1.49369	0.0413622	0.958113	hypothetical protein
EHI_162220	33.4106	33.7961	30.6435	56.3331	50.79	50.469	32.6167	52.5307	1.61054	0.620908	42.5737	-0.691407	0.0414418	0.958113	hypothetical protein, conserved
EHI_198810	10.1169	9.64477	13.3409	20.0743	24.1487	23.6477	11.0342	22.6236	2.05032	0.487729	16.8289	-1.02308	0.0414887	0.958113	protein kinase, putative
EHI_098770	159.059	126.625	157.32	201.253	237.239	194.184	147.668	210.892	1.42815	0.700205	179.28	-0.512053	0.0416046	0.958113	hypothetical protein
EHI_010850	806.612	904.237	676.091	590.415	449.712	630.648	795.647	556.925	0.699965	1.42864	676.286	0.513444	0.0419088	0.958113	cysteine proteinase, putative
EHI_042720	14414.1	12823	13266.9	17644.6	18220.8	16395.8	13501.3	17420.4	1.29027	0.775031	15460.9	-0.367675	0.0419255	0.958113	60S ribosomal protein L35, putative
EHI_009480	44.5149	110.917	11.7717	8.60305	11.4386	34.396	55.7347	18.1459	0.325576	3.07148	36.9403	1.61586	0.0419481	0.958113	immediate-early protein, putative
EHI_006700	181.128	153.99	146.242	232.327	217.552	218.706	160.453	222.862	1.38895	0.719968	191.657	-0.476204	0.0424221	0.966188	thioredoxin, putative
EHI_159880	157.157	152.914	210.299	211.482	305.431	257.204	173.457	258.039	1.48763	0.672211	215.748	-0.569056	0.0430386	0.975726	inositol polyphosphate 5-phosphatase, putative
EHI_134740	654.982	333.399	1010.59	1571.8	1127.12	922.088	666.322	1207	1.81144	0.552048	936.661	-0.856764	0.0432022	0.975726	NADPH-dependent FMN reductase domain containing protein
EHI_148550	102.457	106.542	53.604	45.6899	48.1279	58.9026	87.5343	50.9068	0.581564	1.7195	69.2205	0.77791	0.0433232	0.975726	protein tyrosine kinase domain-containing protein
EHI_013870	165.934	207.396	172.676	114.691	99.1233	151.539	182.002	121.785	0.669138	1.49446	151.893	0.577526	0.0433277	0.975726	dimethyladenosine transferase, putative
EHI_103300	1040.22	744.153	894.673	1246.02	1266.81	1156.97	893.017	1223.27	1.36981	0.730027	1058.14	-0.454041	0.0435252	0.977428	translation initiation factor eIF-1A, putative
EHI_188580	164.405	208.378	242.175	277.765	315.192	287.923	204.986	293.627	1.43242	0.698119	249.306	-0.515661	0.0436626	0.977775	hypothetical protein, conserved
EHI_080000	56.1285	41.8283	59.5157	85.3804	83.5878	75.0913	52.4909	81.3532	1.54985	0.645222	66.922	-0.629548	0.0439655	0.980868	hypothetical protein
EHI_106300	97.2224	105.298	91.1886	143.155	139.62	133.1	97.9031	138.625	1.41594	0.706244	118.264	-0.503285	0.0441478	0.980868	DEAD/DEAH box helicase, putative
EHI_161200	2832.73	1567.28	1976.72	2934.46	4572.9	2682.82	2125.58	3396.72	1.59802	0.625772	2761.15	-0.676232	0.0442077	0.980868	actin 2 protein, putative
EHI_048700	430.342	356.668	371.981	558.721	535.157	473.237	386.33	522.372	1.35214	0.73957	454.351	-0.435787	0.0442902	0.980868	ubiquitin-conjugating enzyme family protein
EHI_159640	313.979	181.644	286.978	510.505	390.885	323.045	260.867	408.145	1.56457	0.639154	334.506	-0.646158	0.0446063	0.984243	iron hydrogenase, putative
EHI_066970	18.2364	10.633	8.65286	0	0	7.50969	12.5074	2.50323	0.20014	4.9965	7.50532	2.30703	0.0446881	0.984243	mucin-like protein 1 precursor, putative
EHI_062530	77.0422	113.198	100.784	58.128	48.1717	76.1102	97.0082	60.8033	0.626785	1.59544	78.9058	0.67186	0.0448531	0.98517	hypothetical protein
EHI_140480	136.194	78.7403	173.404	250.599	182.412	205.014	129.446	212.675	1.64296	0.608656	171.061	-0.71517	0.0449828	0.98532	hypothetical protein
EHI_189300	26.3443	65.7423	51.9265	69.614	110.355	79.3765	48.0044	86.4484	1.80084	0.555295	67.2264	-0.842524	0.0454392	0.992605	glycogen phosphorylase, putative
EHI_093960	177.49	166.544	115.055	65.6988	102.614	116.764	153.03	95.0255	0.620962	1.61041	124.028	0.688473	0.0456069	0.993562	pre-mRNA splicing factor, putative
EHI_128440	15.1835	10.6183	8.64012	21.9674	19.0513	29.0008	11.4806	23.3398	2.03297	0.49189	17.4102	-1.03884	0.0458779	0.996757	cell division cycle protein 123 homolog, putative
EHI_131160	576.085	574.543	618.381	728.501	879.926	740.918	589.669	783.115	1.32806	0.752979	686.392	-0.40839	0.0460264	0.99728	hypothetical protein
EHI_154760	23.3086	16.4401	5.50897	5.72012	2.53631	6.43439	15.0859	4.89694	0.324604	3.08068	9.99142	1.59159	0.0462748	0.999824	hypothetical protein
EHI_073390	2410.51	3185.63	3134.5	3099.23	5158.74	4625.26	2910.21	4294.41	1.47563	0.677675	3602.31	-0.561129	0.0465082	0.999824	Fe-hydrogenase, putative
EHI_143120	233.938	276.281	174.512	131.706	156.124	171.746	228.243	153.192	0.671177	1.48992	190.718	0.574715	0.0474027	0.999824	hypothetical protein
EHI_050960	4159.22	6421.87	5925.26	4359.14	2893.15	3926.81	5502.12	3726.37	0.67726	1.47654	4614.24	0.562114	0.0475183	0.999824	hypothetical protein
EHI_201410	10.1194	35.6999	2.35527	0.955535	3.81168	6.44715	16.0582	3.73812	0.232786	4.29579	9.89816	2.11043	0.0477337	0.999824	hypothetical protein
EHI_105790	121.611	91.8717	112.541	160.162	148.373	155.497	108.675	154.678	1.42331	0.702587	131.676	-0.509944	0.0480633	0.999824	nucleolar complex protein 2 homolog, putative
EHI_162550	132.692	138.183	133.679	94.4553	104.056	87.9959	134.852	95.5023	0.708203	1.41202	115.177	0.499608	0.0480787	0.999824	vesicular integral membrane protein VIP36, putative
EHI_118230	125.628	140.332	119.554	107.217	60.2397	81.335	128.504	82.9307	0.645353	1.54954	105.718	0.624449	0.0482946	0.999824	hypothetical protein
EHI_183000	178.352	164.387	88.9226	184.966	268.868	242.38	143.887	232.071	1.61287	0.620014	187.979	-0.691334	0.0484205	0.999824	Gal/GalNAc lectin Igl2, putative
EHI_170180	228.346	252.972	149.098	109.389	148.097	150.913	210.139	136.133	0.647825	1.54363	173.136	0.626426	0.0484424	0.999824	hypothetical protein, conserved
EHI_185110	12.122	21.1686	6.26222	17.2475	26.7427	48.4701	13.1843	30.8201	2.33765	0.427781	22.0022	-1.23482	0.0486125	0.999824	G-box-binding factor, putative
EHI_181290	0	0	0	0	57.1759	48.3542	0	35.1767	#DIV/0!	#DIV/0!	17.5884	-7.70663	0.0486969	0.999824	syntaxin, putative
EHI_149230	53.5808	46.2428	40.7586	67.9467	78.8746	68.8607	46.8608	71.894	1.53421	0.651803	59.3774	-0.619329	0.0490157	0.999824	hypothetical protein
EHI_068660	3999.31	4356.89	1940.14	3950.08	8906.41	5300.33	3432.12	6052.27	1.76342	0.567079	4742.19	-0.818389	0.0490576	0.999824	60S ribosomal protein L5, putative
EHI_000460	1.01107	3.85422	3.9198	9.56834	5.08797	15.0611	2.92836	9.90579	3.3827	0.295621	6.41708	-1.74495	0.0491701	0.999824	hypothetical protein
EHI_022260	147.072	163.655	133.982	197.077	201.411	214.228	148.236	204.239	1.37779	0.725799	176.238	-0.463645	0.0492751	0.999824	hypothetical protein
EHI_050300	102.15	114.719	112.164	197.968	133.505	149.471	109.678	160.315	1.46169	0.68414	134.996	-0.550336	0.0492816	0.999824	hydrolase TatD family protein
EHI_057810	5.06347	12.5578	3.14423	15.2708	15.2321	21.4689	6.92182	17.3239	2.5028	0.399553	12.1229	-1.34143	0.0492973	0.999824	hypothetical protein
EHI_092200	88.1605	71.5539	58.23	102.022	106.536	117.977	72.6481	108.845	1.49825	0.667447	90.7464	-0.587673	0.0495241	0.999824	hypothetical protein
EHI_081700	41.4499	50.0976	48.598	66.0312	67.4238	81.7704	46.7152	71.7418	1.53573	0.651157	59.2285	-0.617326	0.0496696	0.999824	hypothetical protein
EHI_044780	86.781	81.6512	74.2336	139.169	108.396	106.788	80.8886	118.117	1.46025	0.684815	99.503	-0.550846	0.0497874	0.999824	hypothetical protein
EHI_150500	100.385	122.926	101.618	54.2928	77.3004	82.511	108.31	71.3681	0.658924	1.51763	89.8391	0.605513	0.0499913	0.999824	hypothetical protein
EHI_088020	2749.53	1417.15	1885.04	2700.92	4591.06	2569.74	2017.24	3287.24	1.62957	0.613657	2652.24	-0.704413	0.050099	0.999824	alcohol dehydrogenase, putative
EHI_035140	191.384	242.431	179.983	147	133.294	152.446	204.599	144.247	0.705021	1.4184	174.423	0.502153	0.0507269	0.999824	Rab GTPase activating protein, putative
EHI_067940	110.985	107.567	109.375	86.3982	66.322	72.2831	109.309	75.0011	0.686138	1.45743	92.155	0.538898	0.050933	0.999824	hypothetical protein, conserved
EHI_167320	12800.4	7138.88	10526.8	13959.8	20601.1	12554	10155.3	15705	1.54647	0.646633	12930.2	-0.628953	0.0520471	0.999824	glyceraldehyde-3-phosphate dehydrogenase, putative
EHI_053150	70.8729	39.5915	102.15	147.033	105.385	113.819	70.8714	122.079	1.72254	0.580537	96.4753	-0.781733	0.0523519	0.999824	Rab family GTPase
EHI_180810	16.2177	14.5102	11.8086	26.6861	20.2856	33.236	14.1788	26.7359	1.88562	0.53033	20.4574	-0.927563	0.0525829	0.999824	hypothetical protein, conserved
EHI_124550	263.594	654.027	125.974	123.43	140.807	230.674	347.865	164.97	0.474237	2.10865	256.418	1.0757	0.0529951	0.999824	hypothetical protein
EHI_164920	112.464	148.876	100.698	61.0361	93.871	80.4545	120.679	78.4539	0.650103	1.53822	99.5665	0.624853	0.053004	0.999824	calponin homology domain protein, putative
EHI_050540	27.3798	13.5525	27.5742	44.7627	43.0814	35.3584	22.8355	41.0675	1.79841	0.556047	31.9515	-0.842546	0.053079	0.999824	hypothetical protein, conserved
EHI_114810	0	11.5094	13.2625	23.0707	30.6443	20.5222	8.25731	24.7457	2.99683	0.333686	16.5015	-1.56306	0.0532613	0.999824	hypothetical protein, conserved
EHI_150140	19.0742	30.4958	26.3469	15.4828	14.1182	8.68842	25.3056	12.7631	0.504359	1.98271	19.0344	0.988534	0.0534294	0.999824	hypothetical protein
EHI_162570	15.183	22.2007	7.85423	0.955153	3.81042	9.66738	15.0793	4.81099	0.319046	3.13435	9.94515	1.65209	0.053457	0.999824	ornithine cyclodeaminase, putative
EHI_191900	1221.94	908.008	1132.9	574.3	982.01	642.885	1087.62	733.065	0.674011	1.48366	910.34	0.570127	0.0535322	0.999824	cortexillin, putative
EHI_035540	204.7	260.119	299.032	367.072	374.132	328.178	254.617	356.461	1.39999	0.714291	305.539	-0.483554	0.053839	0.999824	ubiquitin-activating enzyme, putative
EHI_179990	44.2274	60.155	69.1053	102.366	75.6096	91.0781	57.8293	89.6845	1.55085	0.644808	73.7569	-0.631493	0.0538583	0.999824	hypothetical protein
EHI_065740	5934.19	5454.63	5028.71	7054.35	7727.55	6536.25	5472.51	7106.05	1.2985	0.77012	6289.28	-0.376861	0.0540613	0.999824	60S ribosomal protein L30, putative
EHI_177320	643.11	666.606	438.676	700.464	1045.83	817.88	582.797	854.725	1.46659	0.681854	718.761	-0.552531	0.0541258	0.999824	26S protease regulatory subunit, putative
EHI_058530	329.142	304.298	226.47	218.726	213.635	156.932	286.637	196.431	0.685297	1.45922	241.534	0.543999	0.0543759	0.999824	hypothetical protein
EHI_012600	125.24	177.001	172.165	117.888	87.8874	115.277	158.135	107.017	0.676744	1.47766	132.576	0.561359	0.0544044	0.999824	metallo-beta-lactamase family protein
EHI_197490	419.042	429.52	475.948	315.212	285.79	375.965	441.503	325.656	0.737606	1.35574	383.579	0.438797	0.0544885	0.999824	cysteine protease, putative
EHI_031740	10.0934	20.1809	6.25397	4.79692	1.2748	5.39149	12.1761	3.82107	0.313817	3.18657	7.99859	1.63407	0.0551244	0.999824	RAS-related protein racG, putative
EHI_090440	139.003	139.517	190.041	112.286	112.692	100.643	156.187	108.54	0.694938	1.43898	132.364	0.527876	0.0554864	0.999824	Rap/Ran GTPase-activating protein, putative
EHI_011890	68.8517	70.4982	95.8725	54.4165	36.8188	56.9054	78.4075	49.3802	0.62979	1.58783	63.8938	0.66412	0.055596	0.999824	peptidase, C54 family
EHI_113590	965.469	1302.93	1293.11	982.465	791.671	818.609	1187.17	864.248	0.727992	1.37364	1025.71	0.457812	0.0558005	0.999824	hypothetical protein
EHI_124540	65.9098	74.6798	48.403	51.7517	27.1232	30.6107	62.9975	36.4952	0.579312	1.72619	49.7464	0.774267	0.0564413	0.999824	hypothetical protein
EHI_182680	13.1525	16.3973	24.3293	24.8521	35.5854	40.8436	17.9597	33.7604	1.87979	0.531976	25.86	-0.894206	0.0564654	0.999824	WD domain containing protein
EHI_157140	342.843	420.297	282.167	195.162	258.401	269.914	348.436	241.159	0.69212	1.44484	294.797	0.531352	0.0565053	0.999824	protein phosphatase domain-containing protein
EHI_053180	17.0762	23.8462	14.7372	25.1359	33.3463	43.4092	18.5532	33.9638	1.83062	0.546264	26.2585	-0.875053	0.056538	0.999824	hypothetical protein
EHI_017560	456.641	503.131	526.497	320.78	413.904	373.652	495.423	369.445	0.745717	1.34099	432.434	0.425114	0.0567001	0.999824	hypothetical protein
EHI_114150	312.49	311.954	291.744	155.118	251.987	231.278	305.396	212.794	0.696782	1.43517	259.095	0.523739	0.0567368	0.999824	P-glycoprotein-1
EHI_110940	26.2408	25.9435	25.7941	19.1903	12.7495	5.39201	25.9928	12.4439	0.478746	2.08879	19.2184	1.05269	0.0572974	0.999824	zinc finger domain containing protein
EHI_134350	147.898	194.254	239.869	137.372	138.303	123.395	194.007	133.023	0.685663	1.45844	163.515	0.546939	0.0574708	0.999824	F-box/WD domain containing protein
EHI_180180	47.6281	76.3917	101.513	136.341	92.5818	142.639	75.1778	123.854	1.64748	0.606986	99.5159	-0.7177	0.0575575	0.999824	hypothetical protein
EHI_097900	1.01327	1.93368	0.786803	3.81429	2.5368	11.7987	1.24459	6.04995	4.86101	0.205719	3.64727	-2.30588	0.0575855	0.999824	cysteine protease, putative
EHI_202470	191.317	271.258	222.295	174.778	133.355	169.704	228.29	159.279	0.697705	1.43327	193.784	0.517052	0.0576042	0.999824	arginine N-methyltransferase protein, putative
EHI_151290	219.648	322.392	280.396	206.313	174.009	201.941	274.145	194.088	0.707974	1.41248	234.117	0.497369	0.0578506	0.999824	longevity-assurance family protein
EHI_112890	59.7431	52.155	79.379	129.822	88.8649	82.6661	63.759	100.451	1.57548	0.634728	82.105	-0.654976	0.0579492	0.999824	apyrase, putative
EHI_154170	3.03314	0.963524	3.91966	4.78433	10.1762	11.834	2.63878	8.93153	3.38472	0.295445	5.78515	-1.72844	0.0580368	0.999824	leucine rich repeat protein, BspA family
EHI_027910	62.6201	63.4896	87.6475	43.1296	52.223	43.094	71.2524	46.1489	0.647682	1.54397	58.7006	0.634877	0.058261	0.999824	hypothetical protein, conserved
EHI_185300	62.6201	63.4896	87.6475	43.1296	52.223	43.094	71.2524	46.1489	0.647682	1.54397	58.7006	0.634877	0.058261	0.999824	protein MNN4, putative
EHI_021570	24.2882	6.75472	17.2738	29.6186	52.0886	22.563	16.1056	34.7568	2.15805	0.46338	25.4312	-1.10404	0.0584554	0.999824	serine acetyltransferase 1
EHI_020980	5.00399	7.58734	3.85488	0.972786	1.28831	1.09038	5.48207	1.11716	0.203784	4.90716	3.29961	2.30117	0.0586909	0.999824	hypothetical protein
EHI_130700	33782.1	23458.7	19582.5	27863.3	56090.6	37515.4	25607.8	40489.8	1.58115	0.632451	33048.8	-0.660971	0.0588817	0.999824	enolase, putative
EHI_104420	133.534	169.731	167.921	180.686	261.844	232.198	157.062	224.909	1.43198	0.698336	190.986	-0.51467	0.0594365	0.999824	hypothetical protein
EHI_159850	30.3661	22.2007	61.263	82.1432	55.8862	69.82	37.9432	69.2831	1.82597	0.547655	53.6132	-0.861649	0.0595102	0.999824	hypothetical protein
EHI_183450	6.08164	3.86939	11.8086	14.2961	16.482	20.3704	7.25321	17.0495	2.35062	0.42542	12.1514	-1.20697	0.0597216	0.999824	hypothetical protein
EHI_095070	225.592	297.03	179.691	110.897	160.157	185.973	234.104	152.342	0.650746	1.5367	193.223	0.620444	0.0598656	0.999824	hypothetical protein
EHI_003950	31.325	24.0672	61.0902	31.6041	10.1836	8.61308	38.8275	16.8003	0.43269	2.31112	27.8139	1.19721	0.0599249	0.999824	hypothetical protein
EHI_053030	158.055	183.673	243.084	306.142	260.053	267.115	194.938	277.77	1.42492	0.701796	236.354	-0.509215	0.06	0.999824	hypothetical protein
EHI_078540	20.0459	10.4571	6.95638	2.9107	5.14386	5.4414	12.4865	4.49865	0.360283	2.7756	8.49255	1.47521	0.0600226	0.999824	hypothetical protein
EHI_051710	8086.58	7870.76	7252.95	10116.8	10272.7	9087.21	7736.77	9825.56	1.26998	0.787412	8781.16	-0.344832	0.0600791	0.999824	60S ribosomal protein L23, putative
EHI_073420	155.253	126.941	139.598	192.188	178.51	206.611	140.597	192.436	1.36871	0.730617	166.517	-0.454117	0.0601332	0.999824	Dopey domain protein, putative
EHI_121620	0	18.1553	0	0	0	0	6.05177	0	0	#DIV/0!	3.02588	4.89695	0.0601896	0.999824	peroxiredoxin, pseudogene
EHI_177330	111.483	114.125	121.21	161.101	158.507	153.34	115.606	157.649	1.36368	0.73331	136.628	-0.446571	0.060257	0.999824	hypothetical protein
EHI_047760	1996.19	1987.55	818.214	392.544	1252.31	907.846	1600.65	850.9	0.531596	1.88113	1225.78	0.911942	0.0602678	0.999824	ATP-binding cassette protein, putative
EHI_128900	16.2194	15.48	20.4717	20.0114	35.4951	42.8792	17.3904	32.7952	1.88583	0.530272	25.0928	-0.903647	0.0603476	0.999824	hypothetical protein
EHI_009900	266.357	253.114	258.643	211.86	191.653	179.248	259.371	194.254	0.74894	1.33522	226.812	0.416059	0.0603935	0.999824	hypothetical protein
EHI_102160	5.0686	9.67514	14.1729	31.446	8.87367	28.9431	9.63889	23.0876	2.39526	0.417492	16.3632	-1.25603	0.0603957	0.999824	hypothetical protein
EHI_058070	15.1866	14.4841	51.0726	81.1579	49.5203	41.8785	26.9144	57.5189	2.1371	0.467923	42.2167	-1.08539	0.0609436	0.999824	hypothetical protein
EHI_079300	224.067	570.971	259.116	201.968	101.393	264.72	351.385	189.36	0.538897	1.85564	270.373	0.890139	0.0610845	0.999824	long-chain-fatty-acid--CoA ligase, putative
EHI_106290	153.825	205.536	276.381	383.131	298.557	273.98	211.914	318.556	1.50323	0.665235	265.235	-0.586693	0.0613098	0.999824	hypothetical protein
EHI_179090	164.421	221.981	77.3192	54.213	103.785	98.4589	154.574	85.4857	0.553042	1.80818	120.03	0.855692	0.0614283	0.999824	hypothetical protein
EHI_166030	544.038	321.877	396.442	525.553	699.035	607.233	420.785	610.607	1.45111	0.689126	515.696	-0.537022	0.0618227	0.999824	hypothetical protein, conserved
EHI_143650	867.41	697.197	857.396	1130.37	1062.58	989.288	807.334	1060.74	1.31388	0.761102	934.039	-0.393804	0.0620833	0.999824	Rab family GTPase
EHI_158070	131.329	168.318	149.219	126.086	89.9968	93.5691	149.622	103.217	0.689855	1.44958	126.42	0.532034	0.0621283	0.999824	hypothetical protein
EHI_182900	22804	12868.8	15546.4	23701.2	34834.8	20021.6	17073.1	26185.9	1.53375	0.651997	21629.5	-0.617056	0.0630399	0.999824	actin
EHI_164180	7.07396	2.88842	4.69988	1.91516	0	0	4.88742	0.638386	0.130618	7.6559	2.7629	2.80917	0.063231	0.999824	hypothetical protein
EHI_045470	76.9756	85.9912	108.501	155.537	126.911	114.837	90.4894	132.428	1.46346	0.68331	111.459	-0.547513	0.0636954	0.999824	dolychil-diphosphooligosaccharide-- protein glycosyltransferase subunit, putative
EHI_104670	102.288	107.233	138.359	191.823	145.964	159.931	115.96	165.906	1.43072	0.698948	140.933	-0.515977	0.0637407	0.999824	protein kinase, putative
EHI_147440	229.364	262.67	190.124	94.1677	189.865	158.403	227.386	147.478	0.648581	1.54183	187.432	0.627705	0.0637766	0.999824	hypothetical protein, conserved
EHI_201280	151.925	164.253	146.241	218.515	219.555	186.744	154.14	208.271	1.35118	0.740091	181.206	-0.434642	0.064014	0.999824	hypothetical protein
EHI_191400	2.01928	1.92286	0.782102	3.83589	1.27432	17.246	1.57475	7.45206	4.73223	0.211317	4.51341	-2.27544	0.0643551	0.999824	hypothetical protein
EHI_013050	271.558	243.646	214.799	177.363	197.869	157.673	243.334	177.635	0.730005	1.36985	210.485	0.454117	0.064616	0.999824	RhoGAP domain containing protein
EHI_155890	6.05741	7.69084	7.82038	1.91811	3.82323	0	7.18954	1.91378	0.266189	3.75673	4.55166	1.95786	0.0648564	0.999824	hypothetical protein
EHI_151730	40.5162	72.4722	62.9065	33.394	36.8008	38.633	58.6316	36.2759	0.618709	1.61627	47.4538	0.696525	0.0653119	0.999824	protein kinase, putative
EHI_127200	4318.26	3631.03	3319	4458.18	6063.03	4749.19	3756.1	5090.13	1.35516	0.737918	4423.12	-0.438434	0.0658541	0.999824	60S ribosomal protein L2/L8, putative
EHI_039470	27.0076	35.0656	20.8001	10.7095	19.3359	14.1837	27.6244	14.743	0.533695	1.87373	21.1837	0.916325	0.0663433	0.999824	pumilio family RNA-binding protein
EHI_119910	326.632	195.655	290.934	183.662	212.374	161.33	271.074	185.789	0.685381	1.45904	228.431	0.546285	0.066346	0.999824	lipid phosphate phosphatase, putative
EHI_200820	185.717	321.776	182.224	96.0757	184.811	147.707	229.906	142.865	0.621405	1.60926	186.385	0.688937	0.0663585	0.999824	ubiquitin carboxyl-terminal hydrolase domain containing protein
EHI_010740	55.8161	81.412	71.784	46.6117	39.2412	50.3068	69.6707	45.3866	0.651444	1.53505	57.5286	0.616081	0.0664166	0.999824	hypothetical protein
EHI_058930	3.03735	1.93124	5.50021	0.954785	0	0	3.4896	0.318262	0.0912029	10.9646	1.90393	3.169	0.0664223	0.999824	tyrosine kinase, putative
EHI_178980	23.3318	22.2772	31.5321	13.3261	8.86558	18.2061	25.7137	13.4659	0.523686	1.90954	19.5898	0.92789	0.0667115	0.999824	hypothetical protein
EHI_069830	1.01241	2.89668	3.92847	0	0	0	2.61252	0	0	#DIV/0!	1.30626	3.71145	0.0670809	0.999824	hypothetical protein
EHI_095460	44.5847	18.3705	2.36048	5.72127	10.1469	4.29035	21.7719	6.71952	0.308633	3.2401	14.2457	1.69991	0.0677378	0.999824	hypothetical protein
EHI_093720	68.9237	62.8753	62.1896	89.5923	87.4842	98.6388	64.6629	91.9051	1.4213	0.703583	78.284	-0.509084	0.0678846	0.999824	cell cycle control protein, putative
EHI_120930	31.4529	23.2523	18.9249	29.4995	53.1811	44.9688	24.5434	42.5498	1.73366	0.576815	33.5466	-0.79397	0.0679206	0.999824	protein kinase domain containing protein
EHI_102040	25.2855	27.9583	30.5921	54.5098	39.414	40.8607	27.9453	44.9282	1.60772	0.622	36.4367	-0.686886	0.067968	0.999824	IBR domain containing protein
EHI_164190	10.1456	2.90634	3.9424	0.951662	0	2.1415	5.6648	1.03105	0.182011	5.49418	3.34793	2.40352	0.0680598	0.999824	DNA polymerase, putative
EHI_166690	7.08517	23.1647	0.785378	0	1.2702	4.29681	10.3451	1.85567	0.179377	5.57485	6.10037	2.48339	0.0682319	0.999824	hypothetical protein
EHI_104740	224.046	179.671	278.243	393.429	300.904	284.715	227.32	326.349	1.43564	0.696554	276.835	-0.521229	0.0686619	0.999824	hypothetical protein
EHI_096310	25.3637	47.4689	39.4229	17.1304	12.6632	29.9817	37.4185	19.9251	0.532493	1.87796	28.6718	0.904724	0.0689626	0.999824	hypothetical protein
EHI_154730	29.3878	20.3069	7.86937	9.53421	10.1458	3.21739	19.188	7.63248	0.397773	2.514	13.4103	1.32449	0.0691451	0.999824	hypothetical protein
EHI_035790	271.021	340.242	213.308	359.656	356.065	456.011	274.857	390.577	1.42102	0.70372	332.717	-0.508325	0.0693422	0.999824	hypothetical protein
EHI_049400	235.708	223.737	298.961	180.686	180.494	195.648	252.802	185.609	0.734208	1.36201	219.206	0.447235	0.0694319	0.999824	chaperone proteinDNAJ, putative
EHI_042880	249.491	287.562	170.207	108.552	183.7	170.335	235.753	154.196	0.654055	1.52892	194.974	0.613884	0.0694535	0.999824	DNA topoisomerase III, putative
EHI_004630	74.8943	69.4851	64.3922	48.7217	45.732	47.2702	69.5905	47.2413	0.678846	1.47309	58.4159	0.555557	0.0697173	0.999824	hypothetical protein
EHI_107560	110.976	37.4516	57.8045	51.8455	297.205	107.897	68.7442	152.316	2.21569	0.451327	110.53	-1.14621	0.0697847	0.999824	alcohol dehydrogenase, putative
EHI_163480	2602.93	3189.33	1386.43	3192.78	3657.18	4244.47	2392.9	3698.14	1.54546	0.647055	3045.52	-0.628204	0.069861	0.999824	90 kDa heat shock protein, putative
EHI_088010	327.338	243.705	268.371	360.361	460.333	339.945	279.805	386.88	1.38268	0.723234	333.342	-0.46683	0.0700639	0.999824	hypothetical protein
EHI_020840	6.07482	2.89694	1.57154	0	1.2697	0	3.51443	0.423235	0.120428	8.30374	1.96883	3.15319	0.0700737	0.999824	hypothetical protein
EHI_150770	149.996	303.689	90.5144	58.1486	101.444	130.821	181.4	96.8045	0.533653	1.87388	139.102	0.906346	0.0701857	0.999824	heat shock protein 70, putative
EHI_069430	199.553	205.838	178.512	247.095	288.042	243.586	194.634	259.574	1.33365	0.74982	227.104	-0.415106	0.0701988	0.999824	dolichyl-di-phosphooligosaccharide-protein glycotransferase, putative
EHI_109950	56.8114	61.0261	78.0499	52.3475	36.7259	36.4092	65.2958	41.8276	0.640586	1.56107	53.5617	0.639724	0.0705217	0.999824	protein tyrosine kinase domain-containing protein
EHI_198660	430.478	335.992	380.656	467.338	586.808	483.391	382.375	512.512	1.34034	0.74608	447.444	-0.421883	0.0710656	0.999824	hypothetical protein
EHI_108680	11.1019	19.2174	10.9429	24.9474	22.949	28.0384	13.7541	25.3116	1.8403	0.543389	19.5329	-0.887291	0.0713422	0.999824	hypothetical protein
EHI_050640	223.908	43.5005	112.492	258.462	248.641	214.554	126.634	240.553	1.89959	0.526428	183.593	-0.926818	0.0713543	0.999824	P-glycoprotein 6, putative
EHI_130060	8.05801	3.83161	25.7103	3.8501	5.11271	3.24389	12.5333	4.0689	0.324647	3.08027	8.30111	1.64794	0.0716356	0.999824	myb-like DNA-binding domain containing protein
EHI_083100	41.9786	41.6477	48.4697	52.6479	91.613	63.3425	44.032	69.2011	1.57161	0.63629	56.6166	-0.642747	0.0723017	0.999824	hypothetical protein
EHI_087900	196.415	270.373	188.579	141.308	148.559	175.028	218.456	154.965	0.709367	1.40971	186.71	0.494716	0.0726776	0.999824	protein phosphatase family protein
EHI_163700	104.219	140.846	141.291	93.6584	81.3274	96.7215	128.785	90.5691	0.703257	1.42195	109.677	0.507582	0.072914	0.999824	DnaJ family protein
EHI_168080	85.7002	75.7886	89.7372	96.1055	148.086	120.948	83.742	121.713	1.45343	0.688027	102.728	-0.534167	0.0729383	0.999824	vacuolar protein sorting35, putative
EHI_187070	190.586	216.736	143.313	68.6054	150.845	128.629	183.545	116.027	0.632142	1.58192	149.786	0.664967	0.0730626	0.999824	Rap/Ran GTPase-activating protein, putative
EHI_020490	2.02226	1.9273	9.4085	10.5241	11.447	16.1355	4.45269	12.7022	2.85271	0.350544	8.57745	-1.46791	0.073136	0.999824	hypothetical protein, conserved
EHI_027500	159.003	168.625	221.002	168.506	73.5022	102.59	182.877	114.866	0.628107	1.59209	148.872	0.666981	0.073659	0.999824	hypothetical protein
EHI_151930	690.119	753.51	964.027	1082.69	1252.84	943.484	802.552	1093	1.36191	0.734263	947.778	-0.444764	0.0739284	0.999824	hypothetical protein, conserved
EHI_047620	1.01269	10.6257	0.786048	0	1.26935	0	4.14147	0.423117	0.102166	9.78799	2.28229	3.397	0.0745132	0.999824	hypothetical protein
EHI_045000	1178.73	704.154	1197.08	1682.76	1668	1162.61	1026.65	1504.46	1.4654	0.682408	1265.56	-0.551103	0.0746154	0.999824	actin-related protein 2/3 complex subunit 1A, putative
EHI_021290	113.636	140.483	51.2552	32.3542	78.5052	56.7462	101.792	55.8685	0.548851	1.82199	78.8301	0.86912	0.0748366	0.999824	hypothetical protein
EHI_184540	174.48	203.397	119.82	67.5836	129.186	119.948	165.899	105.573	0.636368	1.57142	135.736	0.654431	0.0748892	0.999824	protein kinase, putative
EHI_023100	25.3131	24.1432	22.0035	10.5014	13.9658	15.0316	23.82	13.1663	0.552741	1.80917	18.4931	0.860103	0.0750015	0.999824	hypothetical protein
EHI_165650	8.06443	1.91817	3.9006	0.96131	1.27688	0	4.62774	0.746064	0.161216	6.20287	2.6869	2.6523	0.0750667	0.999824	hypothetical protein
EHI_105860	154.003	99.4699	220.232	320.454	217.928	209.546	157.902	249.309	1.57889	0.633357	203.606	-0.65787	0.0762168	0.999824	thioredoxin, putative
EHI_165280	117.553	101.537	92.8611	172.565	125.552	139.417	103.984	145.845	1.40257	0.712977	124.914	-0.493081	0.0765195	0.999824	hypothetical protein
EHI_151620	27.2374	21.1238	36.7086	12.483	15.3083	19.4237	28.3566	15.7383	0.555014	1.80176	22.0475	0.85901	0.0769327	0.999824	hypothetical protein
EHI_160900	303.038	251.47	352.623	607.206	424.786	315.249	302.377	449.081	1.48517	0.673324	375.729	-0.570748	0.0769923	0.999824	Sec1 family protein
EHI_185450	771.82	839.483	380.619	221.856	561.216	392.077	663.974	391.716	0.589957	1.69504	527.845	0.762103	0.0772278	0.999824	hypothetical protein
EHI_192050	1943.72	2147.21	1020.52	983.579	1325.77	1076.08	1703.81	1128.48	0.662325	1.50983	1416.15	0.594374	0.077616	0.999824	UDP-glucose 4-epimerase, putative
EHI_182630	115.046	111.446	133.641	105.561	66.3048	74.4186	120.044	82.095	0.683874	1.46226	101.069	0.543708	0.0776938	0.999824	hypothetical protein
EHI_154250	18.1806	24.0504	32.8696	47.9193	43.305	34.4737	25.0335	41.8993	1.67373	0.597469	33.4664	-0.733858	0.0779314	0.999824	hypothetical protein
EHI_112850	82.0386	98.5496	72.3326	115.462	128.182	111.619	84.3069	118.421	1.40464	0.711924	101.364	-0.491312	0.0780773	0.999824	hypothetical protein
EHI_081410	6617.67	6937.71	4535.06	3422.54	5480.95	3611.58	6030.15	4171.69	0.691806	1.44549	5100.92	0.531647	0.0786362	0.999824	40S ribosomal protein SA, putative
EHI_063010	34.4906	43.5859	39.4152	15.2298	17.7312	34.2703	39.1639	22.4104	0.572221	1.74758	30.7872	0.806021	0.078812	0.999824	serine/threonine protein kinase, putative
EHI_035660	230.933	241.558	265.761	368.312	303.306	302.643	246.084	324.754	1.31969	0.757755	285.419	-0.400445	0.0789102	0.999824	queuine tRNA-ribosyltransferase, putative
EHI_004410	34.371	46.2396	14.1077	10.5277	19.0837	17.2162	31.5728	15.6092	0.494388	2.0227	23.591	1.01878	0.0789388	0.999824	hypothetical protein
EHI_164340	188.012	140.625	258.601	166.553	109.426	107.615	195.746	127.865	0.653218	1.53088	161.806	0.613381	0.0789804	0.999824	hypothetical protein
EHI_053120	23.3013	13.5322	25.1707	37.1991	29.1795	39.6958	20.6681	35.3581	1.71076	0.584535	28.0131	-0.773185	0.0792347	0.999824	hypothetical protein
EHI_104500	144.87	139.184	116.41	194.587	159.858	188.829	133.488	181.091	1.35661	0.737131	157.29	-0.443948	0.0794378	0.999824	hypothetical protein
EHI_049410	18.2426	4.83576	22.8251	28.598	44.3821	23.5909	15.3011	32.1903	2.10379	0.475333	23.7457	-1.05855	0.0795017	0.999824	hypothetical protein
EHI_059320	5.05127	1.92469	0.782895	0	0	0	2.58628	0	0	#DIV/0!	1.29314	3.66844	0.0796466	0.999824	hypothetical protein
EHI_078310	1996.02	2581.21	2230.35	2552.01	2953.07	3639.69	2269.2	3048.26	1.34332	0.744424	2658.73	-0.425742	0.0800079	0.999824	hypothetical protein, conserved
EHI_035480	68.8447	74.3493	63.6422	134.631	72.3776	103.088	68.9454	103.365	1.49924	0.667006	86.1554	-0.590812	0.0800182	0.999824	hypothetical protein, conserved
EHI_196560	72.8856	60.8198	75.4128	101.231	100.328	92.365	69.7061	97.9747	1.40554	0.71147	83.8404	-0.489522	0.0801076	0.999824	dual specificity protein phosphatase, putative
EHI_019290	16.2098	24.1652	3.1464	4.76903	6.34327	4.29136	14.5071	5.13455	0.353933	2.82539	9.82084	1.49575	0.0804513	0.999824	hypothetical protein
EHI_017580	118.621	183.866	99.2326	52.399	103.931	93.2441	133.907	83.1912	0.621263	1.60962	108.549	0.690023	0.0804722	0.999824	hypothetical protein
EHI_181180	8736.9	9269.51	7079.22	9833.11	13197.6	10400.6	8361.88	11143.8	1.33269	0.750362	9752.83	-0.414329	0.0805633	0.999824	60S ribosomal protein L2/L8, putative
EHI_079990	71.977	75.4709	47.2463	41.9254	41.8308	42.8763	64.898	42.2108	0.650417	1.53747	53.5544	0.615594	0.0807877	0.999824	hypothetical protein
EHI_194390	348.678	268.663	286.738	204.891	249.441	220.657	301.36	224.996	0.746604	1.3394	263.178	0.422538	0.0809305	0.999824	Rho family GTPase
EHI_059910	391.315	357.041	368.527	577.418	460.133	434.117	372.294	490.556	1.31766	0.758923	431.425	-0.398986	0.0809868	0.999824	histidine acid phosphatase family protein
EHI_044970	16957.1	7339.06	9163.29	16302.6	25958.2	12553.9	11153.2	18271.5	1.63824	0.610412	14712.3	-0.712143	0.0812964	0.999824	malic enzyme, putative
EHI_186840	608.545	349.844	1277.17	2355.64	973.099	915.393	745.187	1414.71	1.89847	0.526741	1079.95	-0.924633	0.0813218	0.999824	actin-binding protein, cofilin/tropomyosin family
EHI_131890	549.535	556.834	233.434	172.504	354.401	277.096	446.601	268	0.600089	1.66642	357.301	0.737398	0.0815841	0.999824	hypothetical protein
EHI_153210	67.9099	88.9923	54.3172	34.3121	39.3046	58.9691	70.4065	44.1953	0.627716	1.59308	57.3009	0.669726	0.0819675	0.999824	hypothetical protein
EHI_165350	14785.7	13245.1	11391	14420.1	22569.7	17033.9	13140.6	18007.9	1.3704	0.729711	15574.2	-0.454584	0.0819731	0.999824	malate dehydrogenase, putative
EHI_143610	35.4853	47.419	56.7054	67.6412	67.1736	75.0228	46.5366	69.9459	1.50303	0.665323	58.2412	-0.581867	0.0820063	0.999824	hypothetical protein
EHI_200850	8804.08	8588.66	7841.25	10060.8	11172.4	10176.2	8411.33	10469.8	1.24473	0.803389	9440.57	-0.31583	0.0829294	0.999824	40S ribosomal protein S5
EHI_150550	216.399	248.653	192.9	199.934	133.534	126.919	219.317	153.462	0.699727	1.42913	186.39	0.511388	0.0835627	0.999824	EF-hand calcium-binding domain containing protein
EHI_105840	13.1413	10.5958	21.9436	27.7568	30.5357	24.7499	15.2269	27.6808	1.81789	0.550089	21.4539	-0.845193	0.0838842	0.999824	hypothetical protein
EHI_038940	121.767	199.618	52.842	49.4743	70.8977	85.6417	124.742	68.6712	0.550505	1.81651	96.7067	0.860421	0.0844008	0.999824	Sec7 domain protein
EHI_060860	4225.48	2466.79	3396.55	4423.83	6302.76	3913.92	3362.94	4880.17	1.45116	0.689103	4121.55	-0.537133	0.0846634	0.999824	D-3-phosphoglycerate dehydrogenase, putative
EHI_096190	12.1629	22.2478	14.9567	6.67187	7.60742	9.64958	16.4558	7.97629	0.484709	2.06309	12.2161	1.04656	0.0847421	0.999824	hypothetical protein
EHI_043540	6.03824	8.60952	2.33397	2.89153	0	0	5.66058	0.963844	0.170273	5.87292	3.31221	2.44076	0.0848672	0.999824	hypothetical protein
EHI_053160	169.24	140.223	188.876	230.714	258.707	194.106	166.113	227.842	1.37161	0.729069	196.978	-0.453437	0.084981	0.999824	hypothetical protein, conserved
EHI_147460	113.579	121.009	106.362	88.5692	86.1598	71.7856	113.65	82.1715	0.723022	1.38308	97.9108	0.466859	0.085008	0.999824	protein kinase, putative
EHI_187130	59.8485	69.7323	44.1416	17.1348	39.2643	44.9826	57.9075	33.7939	0.583584	1.71355	45.8507	0.782662	0.0854444	0.999824	hypothetical protein, conserved domain containing
EHI_152330	439.124	494.868	345.361	307.748	303.718	342.837	426.451	318.101	0.745927	1.34061	372.276	0.421783	0.0855476	0.999824	Arginase, putative
EHI_106330	129.028	116.046	92.051	136.51	217.076	139.343	112.375	164.31	1.46216	0.683922	138.342	-0.547054	0.0857583	0.999824	nitroreductase family protein
EHI_121830	108.285	108.075	71.4509	47.7719	71.1455	71.9869	95.9371	63.6347	0.663296	1.50762	79.7859	0.593555	0.0857625	0.999824	cyclin family protein
EHI_176960	22.2508	19.2811	18.8254	44.9479	27.9718	27.958	20.1191	33.6259	1.67134	0.598321	26.8725	-0.751699	0.0859149	0.999824	hypothetical protein
EHI_182890	179.264	192.26	314.475	460.916	290.641	286.571	228.666	346.043	1.51331	0.660803	287.355	-0.596978	0.086167	0.999824	COP9 signalosome complex subunit 1, putative
EHI_067720	11.1046	7.6899	21.1128	39.3254	20.3924	20.483	13.3024	26.7336	2.00968	0.497592	20.018	-0.998983	0.0863473	0.999824	NADPH-dependent FMN reductase domain containing protein
EHI_140630	33.4509	37.7298	29.1306	56.2265	46.907	48.2421	33.4371	50.4585	1.50906	0.662665	41.9478	-0.600473	0.0865198	0.999824	hypothetical protein, conserved
EHI_095490	12.1379	7.71348	0.784504	1.91242	0	2.15036	6.87862	1.35426	0.196879	5.07925	4.11644	2.28033	0.0869299	0.999824	hypothetical protein
EHI_174930	118.68	140.429	126.903	85.6768	89.9302	106.033	128.67	93.8801	0.729617	1.37058	111.275	0.455129	0.0872923	0.999824	DENN domain protein
EHI_151770	10.1458	6.78163	6.30801	19.0328	12.6626	14.9902	7.74515	15.5619	2.00924	0.497701	11.6535	-1.02545	0.0875665	0.999824	hypothetical protein
EHI_035420	169.852	175.355	142.671	170.328	273.494	242.067	162.626	228.629	1.40586	0.711309	195.628	-0.490196	0.0877318	0.999824	PP-loop family protein
EHI_179820	24.2793	34.7186	41.5889	56.4032	50.8424	49.4484	33.529	52.2313	1.5578	0.641932	42.8802	-0.633028	0.0879427	0.999824	3'(2'),5'-bisphosphate nucleotidase, putative
EHI_196970	100.419	112.338	74.8772	51.4082	67.1333	76.0468	95.8782	64.8627	0.676512	1.47817	80.3705	0.563895	0.0880816	0.999824	importin beta-3 family protein
EHI_106350	434.368	327.376	557.935	777.12	567.526	541.147	439.893	628.598	1.42898	0.699801	534.245	-0.514722	0.0882328	0.999824	Vacuolar ATP synthase subunit d, putative
EHI_151440	318.818	201.711	312.556	271.298	586.866	422.188	277.695	426.784	1.53688	0.650669	352.24	-0.618322	0.0882607	0.999824	cysteine proteinase, putative
EHI_102030	17.1694	19.2383	32.866	39.2979	28.0233	53.87	23.0912	40.3971	1.74946	0.571606	31.7442	-0.800016	0.0882712	0.999824	hypothetical protein
EHI_125360	42.5426	47.3495	24.3768	21.9441	26.6484	18.2431	38.0896	22.2785	0.584898	1.7097	30.1841	0.772292	0.0882947	0.999824	protein kinase domain containing protein
EHI_000410	99.2289	106.233	108.449	71.599	64.7491	88.0406	104.637	74.7962	0.714818	1.39896	89.7165	0.482975	0.088347	0.999824	alcohol dehydrogenase, putative
EHI_053060	1009.08	786.843	747.295	890.826	1573.09	1146.83	847.74	1203.58	1.41976	0.704346	1025.66	-0.505338	0.0883484	0.999824	protein kinase, putative
EHI_156220	72.7979	69.3775	75.2619	58.3656	33.0712	52.7127	72.4791	48.0498	0.662947	1.50842	60.2645	0.584174	0.0890068	0.999824	hypothetical protein
EHI_092590	94.2332	100.55	61.3697	44.8186	67.2259	56.8492	85.3843	56.2979	0.659347	1.51665	70.8411	0.602829	0.0892354	0.999824	hypothetical protein
EHI_073410	18.0452	10.4604	11.5973	30.0667	16.7137	26.1123	13.3676	24.2976	1.81764	0.550164	18.8326	-0.879006	0.0893328	0.999824	hypothetical protein
EHI_158140	42.3013	45.016	49.077	69.3103	51.1322	83.2685	45.4647	67.9037	1.49355	0.669547	56.6842	-0.580826	0.0894987	0.999824	high mobility group (HMG) box domain containing protein
EHI_192240	3.02051	4.78645	7.00716	0.963167	0	2.16377	4.93804	1.04231	0.211078	4.73758	2.99018	2.20985	0.0900044	0.999824	hypothetical protein
EHI_101420	23.2466	18.2977	20.3714	5.74409	11.453	15.0681	20.6386	10.7551	0.521115	1.91896	15.6968	0.951849	0.0904875	0.999824	hypothetical protein, conserved
EHI_112050	0	14.4279	0	0	0	0	4.80931	0	0	#DIV/0!	2.40466	4.57353	0.0906489	0.999824	transcription initiation factor TFIID family protein
EHI_086990	118.407	110.973	73.8079	56.3697	78.7669	69.8368	101.062	68.3245	0.676063	1.47915	84.6934	0.565499	0.0906627	0.999824	hypothetical protein
EHI_126270	834.412	1384.83	461.519	300.098	628.644	639.837	893.587	522.86	0.585125	1.70904	708.223	0.773432	0.0912874	0.999824	Ras GTPase-activating protein, putative
EHI_176830	44.4781	39.4935	54.0754	96.6704	55.9822	60.2605	46.0157	70.971	1.54232	0.648372	58.4933	-0.627529	0.0912923	0.999824	lipid phosphate phosphatase, putative
EHI_058450	131.851	124.909	92.9902	145.679	183.69	155.328	116.583	161.565	1.38584	0.721585	139.074	-0.471828	0.0914432	0.999824	adaptor protein (AP) family protein
EHI_095440	20.0842	12.3947	7.75291	6.7705	5.13192	5.42807	13.4106	5.77683	0.430766	2.32145	9.59371	1.19449	0.0916797	0.999824	hypothetical protein
EHI_092470	346.506	407.979	425.354	517.216	446.341	584.119	393.28	515.892	1.31177	0.762329	454.586	-0.391447	0.0917766	0.999824	60S ribosomal protein L40, putative
EHI_181140	710.263	579.4	449.449	677.255	935.8	786.104	579.704	799.72	1.37953	0.724884	689.712	-0.464385	0.0920877	0.999824	hypothetical protein, conserved
EHI_164300	8.04135	0	1.55293	0	0	0	3.19809	0	0	#DIV/0!	1.59905	3.97045	0.0931532	0.999824	hypothetical protein
EHI_067730	0	0	0	0	3.81188	4.29833	0	2.7034	#DIV/0!	#DIV/0!	1.3517	-3.99441	0.0932724	0.999824	AIG1 family protein
EHI_187020	14525.3	10424.2	11740.3	13509.3	22485.9	15279.9	12229.9	17091.7	1.39753	0.715548	14660.8	-0.482849	0.0937051	0.999824	glyceraldehyde-3-phosphate dehydrogenase, putative
EHI_197150	32.3843	56.9326	52.6067	34.3958	21.5977	31.1585	47.3079	29.0507	0.614077	1.62846	38.1793	0.697865	0.0945142	0.999824	hypothetical protein
EHI_012330	1543.69	2097.58	495.451	238.738	1160.66	646.429	1378.9	681.944	0.494555	2.02202	1030.42	1.01621	0.0945172	0.999824	serine-threonine-isoleucine rich protein, putative
EHI_050760	427.982	415.748	471.709	671.916	630.334	454.626	438.479	585.625	1.33558	0.748737	512.052	-0.417159	0.0948033	0.999824	mutT/nudix family protein
EHI_137840	65.8401	50.2489	58.1904	74.4185	77.4067	97.6531	58.0931	83.1594	1.43148	0.698576	70.6263	-0.518206	0.0948249	0.999824	hypothetical protein
EHI_022600	10.0951	14.4186	10.1654	6.7141	2.54905	5.39027	11.5597	4.88447	0.422544	2.36662	8.22208	1.21183	0.0949088	0.999824	NADPH-dependent FMN reductase domain containing protein
EHI_038140	14.1291	0	0	0	0	0	4.70968	0	0	#DIV/0!	2.35484	4.53854	0.094961	0.999824	hypothetical protein
EHI_176150	458.672	434.916	525.482	750.486	526.241	604.485	473.023	627.071	1.32567	0.754338	550.047	-0.407195	0.0953462	0.999824	ribose 5-phosphate isomerase, putative
EHI_112800	225.675	176.316	246.287	314.634	269.617	281.051	216.093	288.434	1.33477	0.749194	252.263	-0.416333	0.0954804	0.999824	Mov34/MPN/PAD-1 family protein
EHI_192450	1184.68	1056.61	1653.48	981.133	1062.45	802.808	1298.26	948.798	0.730824	1.36832	1123.53	0.452961	0.0955895	0.999824	Rho family GTPase
EHI_178600	17.1706	35.5945	21.1305	12.459	12.7368	15.0822	24.6319	13.426	0.545066	1.83464	19.0289	0.874085	0.0958503	0.999824	hypothetical protein
EHI_058090	3068.62	2958.26	4024.89	5337.44	4142.72	3936.49	3350.59	4472.22	1.33475	0.749202	3911.41	-0.416535	0.0961868	0.999824	Ras family GTPase
EHI_177020	4.04337	1.92644	3.13468	7.65734	5.08944	11.8373	3.03483	8.19468	2.70021	0.370342	5.61476	-1.44325	0.0964201	0.999824	hypothetical protein
EHI_088600	0	0	0	43.285	0	0	0	14.4283	#DIV/0!	#DIV/0!	7.21416	-6.50587	0.0964643	0.999824	Ribosomal protein S30, putative
EHI_127700	20.2745	9.67522	11.0235	13.3406	27.8885	39.6625	13.6577	26.9639	1.97425	0.50652	20.3108	-0.983808	0.096483	0.999824	heat shock protein 70, mitochondrial, putative
EHI_192040	57.4389	28.7569	24.1697	62.5195	75.3702	46.4684	36.7885	61.4527	1.67043	0.598648	49.1206	-0.745823	0.0966682	0.999824	hypothetical protein
EHI_083450	72.9329	70.5453	40.1063	31.4832	44.4118	40.7765	61.1948	38.8905	0.635519	1.57352	50.0427	0.653912	0.097677	0.999824	hypothetical protein
EHI_123290	34.3103	38.4268	22.6625	23.9929	11.4765	18.3361	31.7999	17.9352	0.564002	1.77304	24.8675	0.805131	0.0976835	0.999824	hypothetical protein
EHI_093840	117.409	163.112	117.802	110.808	67.3225	95.607	132.774	91.2457	0.687224	1.45513	112.01	0.535246	0.0977361	0.999824	zinc finger protein, putative
EHI_167730	150.587	124.219	177.054	239.362	203.627	177.604	150.62	206.865	1.37342	0.72811	178.742	-0.456871	0.0977362	0.999824	biotin--acetyl-CoA-carboxylase ligase, putative
EHI_106360	74.9867	75.4212	83.4099	102.022	110.342	105.107	77.9393	105.824	1.35777	0.736502	91.8814	-0.438341	0.0981187	0.999824	hypothetical protein
EHI_148750	17.1959	22.1774	36.0892	35.3778	38.1374	53.7566	25.1542	42.4239	1.68656	0.592924	33.7891	-0.742145	0.0982637	0.999824	syntaxin, putative
EHI_151540	80.6059	186.882	31.9585	30.7861	51.1069	67.0126	99.8153	49.6352	0.49727	2.01098	74.7253	1.00764	0.0983217	0.999824	translation initiation factor eIF-5A, putative
EHI_065220	21.1541	23.9507	7.79207	2.88716	14.0582	5.40598	17.6323	7.45046	0.422546	2.3666	12.5414	1.269	0.0984221	0.999824	hypothetical protein
EHI_164360	319.47	212.917	334.703	252.638	195.909	153.856	289.03	200.801	0.694741	1.43939	244.916	0.524841	0.0985945	0.999824	hypothetical protein
EHI_050900	323.453	396.828	326.106	440.081	438.477	458.654	348.796	445.737	1.27793	0.782514	397.266	-0.354215	0.0994522	0.999824	N-system amino acid transporter 1, putative
EHI_065470	4.02773	9.57428	10.9017	19.2603	7.67203	27.0443	8.16789	17.9922	2.2028	0.453968	13.0801	-1.1357	0.100148	0.999824	hypothetical protein
EHI_050260	127.762	114.213	130.763	129.543	186.284	201.458	124.246	172.428	1.3878	0.720567	148.337	-0.470077	0.100466	0.999824	hypothetical protein
EHI_035610	33.45	11.6087	51.173	90.5381	55.7833	38.5951	32.0772	61.6388	1.92158	0.520406	46.858	-0.938239	0.100738	0.999824	hypothetical protein
EHI_084060	7.09134	44.4595	0	0	0	0	17.1836	0	0	#DIV/0!	8.59181	6.41948	0.100761	0.999824	cysteine protease, putative
EHI_179600	7.09134	44.4595	0	0	0	0	17.1836	0	0	#DIV/0!	8.59181	6.41948	0.100761	0.999824	cysteine protease, putative
EHI_193840	44.5317	56.9392	36.1225	25.7938	30.488	32.2297	45.8645	29.5038	0.643283	1.55453	37.6841	0.635573	0.100836	0.999824	protein kinase , putative
EHI_045290	339.446	316.157	254.137	347.101	498.481	383.996	303.247	409.859	1.35157	0.739881	356.553	-0.434315	0.100984	0.999824	calpain family cysteine protease, putative
EHI_065720	82.9178	128.178	73.7073	89.925	166.604	189.307	94.9342	148.612	1.56542	0.638804	121.773	-0.646026	0.101154	0.999824	hypothetical protein, conserved
EHI_012240	491.881	430.975	574.425	473.451	323.518	259.634	499.094	352.201	0.705681	1.41707	425.647	0.502173	0.101392	0.999824	Rho family GTPase
EHI_013940	71.9741	82.2387	88.9745	47.6455	67.1863	56.8142	81.0624	57.2154	0.705819	1.41679	69.1389	0.510808	0.101494	0.999824	leucine rich repeat protein, BspA family
EHI_050780	93.9801	60.6544	134.724	173.329	159.107	113.038	96.4528	148.492	1.53953	0.649551	122.472	-0.619197	0.101611	0.999824	U1snRNP-specific protein, putative
EHI_112060	220.052	272.017	292.286	189.528	196.401	211.08	261.451	199.003	0.761146	1.31381	230.227	0.39522	0.10171	0.999824	DNA mismatch repair protein mutS, putative
EHI_017550	0	13.474	0	0	0	0	4.49134	0	0	#DIV/0!	2.24567	4.4755	0.101863	0.999824	hypothetical protein
EHI_170400	210.879	235.151	163.809	92.4145	154.631	171.486	203.28	139.51	0.686297	1.4571	171.395	0.544592	0.102169	0.999824	hypothetical protein
EHI_179810	141.515	103.061	179.454	281.418	175.591	171.108	141.343	209.372	1.48131	0.67508	175.358	-0.566911	0.102351	0.999824	phosphomannomutase, putative
EHI_159510	111.516	148.044	111.033	87.6589	93.7995	88.9655	123.531	90.1413	0.729705	1.37042	106.836	0.45461	0.102519	0.999824	hypothetical protein
EHI_098260	148.105	196.617	62.2748	43.7865	75.9918	110.309	135.666	76.6958	0.56533	1.76888	106.181	0.822493	0.10291	0.999824	hypothetical protein, conserved
EHI_182620	342.489	397.378	136.119	102.984	237.188	175.906	291.995	172.026	0.58914	1.69739	232.011	0.764353	0.103179	0.999824	glutamic acid-rich protein precursor, putative
EHI_163530	431.389	359.579	553.741	637.507	569.591	584.469	448.236	597.189	1.33231	0.750577	522.713	-0.413206	0.103211	0.999824	hypothetical protein
EHI_165180	43.2615	40.1596	32.6599	50.1434	51.2027	71.4763	38.6937	57.6075	1.48881	0.671678	48.1506	-0.579241	0.103379	0.999824	hypothetical protein
EHI_143070	1146.71	830.161	1219.77	921.548	808.258	443.155	1065.55	724.32	0.679763	1.4711	894.934	0.55694	0.103476	0.999824	hypothetical protein
EHI_100260	168.316	159.698	169.353	117.165	144.47	114.664	165.789	125.433	0.756583	1.32173	145.611	0.405721	0.103498	0.999824	TLD domain containing protein
EHI_120340	81.913	106.988	112.928	83.2183	52.1381	73.1338	100.61	69.4967	0.690756	1.44769	85.0532	0.529565	0.10372	0.999824	nucleosome assembly protein, putative
EHI_073570	109.392	93.7278	99.8607	173.654	114.212	130.927	100.993	139.598	1.38225	0.72346	120.296	-0.471178	0.103738	0.999824	histone acetyltransferase, putative
EHI_045550	87.8453	96.1541	103.25	171.636	110.855	119.632	95.7499	134.041	1.39991	0.714334	114.895	-0.487695	0.104039	0.999824	Rab family GTPase
EHI_039060	186.147	249.794	225.219	151.039	170.315	177.362	220.387	166.239	0.754303	1.32573	193.313	0.408317	0.104118	0.999824	high mobility group (HMG) box domain containing protein
EHI_053010	145.91	180.797	254.133	318.498	248.609	252.067	193.613	273.058	1.41033	0.709055	233.336	-0.494511	0.104147	0.999824	hypothetical protein, conserved
EHI_058080	2431.74	2211.66	2853.12	3679.69	3114.84	2865.62	2498.84	3220.05	1.28862	0.776026	2859.44	-0.365778	0.104186	0.999824	60S ribosomal protein L31, putative
EHI_056490	1191.21	946.14	1129.94	1405.22	1557.06	1230.8	1089.1	1397.69	1.28335	0.779212	1243.4	-0.359672	0.104278	0.999824	20 kDa antigen, putative
EHI_140650	386.526	232.486	224.695	333.113	506.554	379.076	281.236	406.248	1.44451	0.692277	343.742	-0.530687	0.104989	0.999824	putative transcription enhancer protein
EHI_058110	1536.79	1211.32	1633.03	1882.96	2269.13	1632.61	1460.38	1928.23	1.32036	0.757367	1694.31	-0.400581	0.10512	0.999824	hypothetical protein
EHI_183890	262.683	338.892	193.856	150.443	206.497	203.537	265.143	186.826	0.704622	1.4192	225.985	0.505392	0.105649	0.999824	hypothetical protein
EHI_110410	43.4088	53.8293	28.1504	22.0606	30.5886	24.7952	41.7962	25.8148	0.617636	1.61908	33.8055	0.696307	0.1062	0.999824	hypothetical protein
EHI_150440	184.202	144.763	146.849	210.168	209.602	203.044	158.605	207.604	1.30894	0.763975	183.104	-0.389886	0.106578	0.999824	hypothetical protein
EHI_066750	8.96299	7.53167	4.58907	8.83081	24.6184	12.0655	7.02791	15.1715	2.15876	0.46323	11.0997	-1.10736	0.106816	0.999824	hypothetical protein
EHI_094820	38.3098	41.2483	46.815	27.8734	26.8108	29.1597	42.1244	27.948	0.663463	1.50724	35.0362	0.593897	0.106882	0.999824	RhoGAP domain containing protein
EHI_044940	467.173	446.764	314.783	451.91	659.465	569.466	409.573	560.28	1.36796	0.731015	484.927	-0.45215	0.1069	0.999824	T-complex protein 1 subunit eta, putative
EHI_109700	44.6301	50.3575	45.7134	29.5127	26.6005	37.4886	46.9003	31.2006	0.665253	1.50319	39.0505	0.584619	0.106953	0.999824	protein kinase domain containing protein
EHI_069130	1055.7	826.367	1238.93	1522.72	1272.37	1317.78	1040.33	1370.96	1.31781	0.758836	1205.65	-0.398004	0.107008	0.999824	hypothetical protein
EHI_178730	55.7072	49.2775	76.2681	82.0598	98.9876	80.4906	60.4176	87.1793	1.44295	0.693026	73.7985	-0.521216	0.107109	0.999824	hypothetical protein
EHI_148740	21.1555	17.2463	21.041	10.5853	14.0572	8.64859	19.8143	11.097	0.560051	1.78555	15.4556	0.848187	0.107291	0.999824	hypothetical protein
EHI_057670	8755.36	6033.47	9496.06	9488.57	14624.3	9785.64	8094.96	11299.5	1.39587	0.716399	9697.24	-0.481088	0.107461	0.999824	20 kDa antigen
EHI_099230	248.401	286.456	284.322	217.209	202.784	220.777	273.06	213.59	0.782208	1.27843	243.325	0.354235	0.107565	0.999824	hypothetical protein, conserved
EHI_030400	58.717	71.446	87.9905	48.7007	35.5566	61.2135	72.7178	48.4903	0.666828	1.49964	60.6041	0.583003	0.10758	0.999824	protein kinase domain containing protein
EHI_184500	31.4619	24.232	23.6674	18.0722	8.86022	18.1946	26.4538	15.0423	0.568627	1.75862	20.7481	0.794791	0.107778	0.999824	hypothetical protein, conserved
EHI_107340	51.4949	26.9226	53.1885	62.3271	67.5335	71.1336	43.8687	66.9981	1.52724	0.654775	55.4334	-0.60701	0.107836	0.999824	hypothetical protein
EHI_162210	162.022	155.509	188.636	155.585	73.627	115.941	168.723	115.051	0.681894	1.4665	141.887	0.547755	0.108042	0.999824	phosphomannose isomerase, putative
EHI_108710	876.153	709.966	1084.06	1333.52	1042.36	1180.31	890.061	1185.4	1.33181	0.750856	1037.73	-0.413271	0.10817	0.999824	hypothetical protein
EHI_044710	4.04772	6.7539	2.35522	10.5111	12.7058	7.52181	4.38561	10.2462	2.33633	0.428021	7.31593	-1.23837	0.108426	0.999824	hypothetical protein
EHI_159690	76.6056	64.2503	101.401	146.138	111.101	93.9835	80.7525	117.074	1.44979	0.689754	98.9134	-0.534335	0.109046	0.999824	eukaryotic translation initiation factor 4E, putative
EHI_075410	12.1406	0	0	16.2498	10.1675	20.4222	4.04687	15.6132	3.85809	0.259196	9.83002	-1.97855	0.109331	0.999824	P-glycoprotein 5, putative
EHI_177300	666.039	685.041	260.641	437.36	1341.12	997.949	537.24	925.478	1.72265	0.5805	731.359	-0.784714	0.109886	0.999824	hypothetical protein
EHI_104680	356.026	318.155	234.547	317.487	574.668	405.372	302.909	432.509	1.42785	0.700354	367.709	-0.513445	0.110323	0.999824	hypothetical protein
EHI_085710	27.2513	19.2187	20.3241	15.3512	12.7487	9.70505	22.2647	12.6017	0.565994	1.7668	17.4332	0.813048	0.110377	0.999824	hypothetical protein
EHI_060380	983.774	980.292	1134	1308.2	1215.09	1312.15	1032.69	1278.48	1.23801	0.807748	1155.58	-0.307852	0.110705	0.999824	grainin, putative
EHI_135780	192.594	188.645	139.352	122.938	125.51	138.296	173.53	128.915	0.742895	1.34608	151.223	0.426544	0.11101	0.999824	hypothetical protein
EHI_192100	444.149	403.67	398.746	538.145	484.372	532.619	415.522	518.378	1.24754	0.80158	466.95	-0.320057	0.111036	0.999824	inosine triphosphate pyrophosphatase, putative
EHI_051050	117.366	114.788	132.643	184.468	172.835	133.272	121.599	163.525	1.34479	0.74361	142.562	-0.426265	0.111078	0.999824	inositol hexaphosphate kinase, putative
EHI_001940	709.694	585.703	912.225	1355.55	828.874	910.079	735.874	1031.5	1.40174	0.713401	883.687	-0.487307	0.111205	0.999824	hypothetical protein
EHI_103250	26.3066	37.6207	28.2561	12.4249	24.1454	0	30.7278	12.1901	0.396713	2.52072	21.459	1.34718	0.111264	0.999824	endonuclease/exonuclease/phosphatase family protein
EHI_015960	0	0	0	2.87957	0	4.31493	0	2.39816	#DIV/0!	#DIV/0!	1.19908	-3.85077	0.111687	0.999824	protein kinase, putative
EHI_006840	936.558	825.764	624.823	969.453	1189.2	993.964	795.715	1050.87	1.32066	0.757196	923.293	-0.401531	0.111855	0.999824	hypothetical protein
EHI_126210	251.767	209.731	222.767	190.629	178.977	155.742	228.089	175.116	0.767754	1.3025	201.602	0.380376	0.111879	0.999824	histone H2A, putative
EHI_074150	255.726	275.228	285.534	121.771	270.909	168.058	272.163	186.912	0.686767	1.4561	229.538	0.546211	0.11202	0.999824	hypothetical protein
EHI_081710	214.565	197.843	221.451	299.012	283.28	236.347	211.286	272.88	1.29152	0.774284	242.083	-0.368789	0.112163	0.999824	hypothetical protein
EHI_059050	1.00002	0	0	2.92207	1.28951	3.27416	0.33334	2.49525	7.4856	0.13359	1.41429	-2.9642	0.112194	0.999824	hypothetical protein
EHI_050890	192.316	141.889	202.635	276.999	227.359	218.056	178.947	240.805	1.34568	0.74312	209.876	-0.428393	0.112386	0.999824	hypothetical protein
EHI_136970	7.03516	5.72783	4.65793	2.89777	1.28169	1.08447	5.80697	1.75464	0.302162	3.30949	3.78081	1.68618	0.112401	0.999824	hypothetical protein
EHI_182990	3301.84	2127.12	3095.74	4741.28	3883.58	3074.46	2841.57	3899.77	1.3724	0.728649	3370.67	-0.456736	0.112873	0.999824	histone H2B, putative
EHI_188730	3301.84	2127.12	3095.74	4741.28	3883.58	3074.46	2841.57	3899.77	1.3724	0.728649	3370.67	-0.456736	0.112873	0.999824	histone H2B, putative
EHI_176980	1707.92	1030.22	875.324	1325.07	2263.61	1711.44	1204.49	1766.7	1.46677	0.681772	1485.6	-0.552686	0.113793	0.999824	hypothetical protein, conserved
EHI_199020	325.502	508.186	473.457	556.235	544.881	647.201	435.715	582.772	1.33751	0.74766	509.244	-0.419071	0.11385	0.999824	high-affinity potassium uptake transporter, putative
EHI_143780	186.393	83.1146	78.6463	186.023	194.131	157.73	116.051	179.294	1.54496	0.647267	147.673	-0.6304	0.113938	0.999824	hypothetical protein, conserved
EHI_188180	12105.9	5262.89	6963.58	10644.1	18444.8	8956.84	8110.78	12681.9	1.56359	0.639554	10396.4	-0.64485	0.114039	0.999824	phosphoglycerate kinase, putative
EHI_137060	11.1037	14.4168	12.5097	8.63334	5.09865	4.3127	12.6767	6.0149	0.474483	2.10756	9.34581	1.05867	0.114132	0.999824	hypothetical protein
EHI_192410	1.00867	0	1.56181	3.84154	1.27587	7.55473	0.856825	4.22405	4.92988	0.202845	2.54044	-2.2718	0.114274	0.999824	hypothetical protein
EHI_095900	5.99514	6.62314	23.071	32.1894	21.9423	19.6645	11.8964	24.5987	2.06774	0.48362	18.2476	-1.02782	0.114399	0.999824	hypothetical protein
EHI_069520	237.34	288.567	118.216	76.1672	173.546	147.821	214.708	132.512	0.617172	1.62029	173.61	0.697697	0.114772	0.999824	protein kinase domain containing protein
EHI_047740	164.154	171.138	276.967	180.218	115.42	125.491	204.087	140.376	0.687826	1.45386	172.231	0.539251	0.114989	0.999824	RNA methyltransferase, putative
EHI_180160	57.6284	62.627	130.912	220.086	95.4047	106.509	83.7225	140.667	1.68016	0.595183	112.195	-0.747289	0.115035	0.999824	peptidyl-prolyl cis-trans isomerase, FKBP-type , putative
EHI_159650	16.0432	12.366	13.9211	33.936	19.2804	19.5792	14.1101	24.2652	1.7197	0.581496	19.1877	-0.793748	0.115122	0.999824	hypothetical protein
EHI_056680	75.3876	108.852	50.4702	32.8343	56.3868	58.5502	78.2366	49.2571	0.629592	1.58833	63.7469	0.669396	0.115251	0.999824	hypothetical protein
EHI_004050	3.03162	0	3.91639	7.66096	3.81857	10.7656	2.316	7.41503	3.20165	0.312339	4.86552	-1.66265	0.115261	0.999824	hypothetical protein
EHI_048990	5698.23	5596.4	7171.29	8689.33	7241.22	7507.89	6155.3	7812.81	1.26928	0.787847	6984.06	-0.343984	0.115389	0.999824	60S ribosomal protein L37
EHI_197250	3.02915	1.92308	6.2576	9.5886	5.09678	14.0109	3.73661	9.56544	2.55992	0.390637	6.65102	-1.33697	0.11541	0.999824	acetyltransferase, GNAT family
EHI_090250	169.374	145.239	185.975	252.327	201.43	205.68	166.863	219.812	1.31733	0.759113	193.337	-0.39798	0.11583	0.999824	formin homology 2 family protein
EHI_063020	16.1742	17.3392	6.26985	1.9142	6.36142	8.60838	13.2611	5.628	0.424399	2.35627	9.44455	1.24457	0.11607	0.999824	hypothetical protein
EHI_155370	194.68	205.189	133.12	108.591	133.064	143.597	177.663	128.418	0.722815	1.38348	153.04	0.467597	0.11657	0.999824	heat shock protein 70, putative
EHI_105280	113.212	50.3546	84.9653	181.562	99.0656	107.793	82.8441	129.474	1.56286	0.639853	106.159	-0.64771	0.11665	0.999824	hypothetical protein
EHI_010260	259.645	516.142	178.246	158.184	197.612	243.793	318.011	199.863	0.628479	1.59114	258.937	0.669675	0.116747	0.999824	hypothetical protein
EHI_119890	108.292	183.588	169.374	127.018	100.258	98.9839	153.751	108.753	0.707332	1.41376	131.252	0.498928	0.117383	0.999824	hypothetical protein
EHI_008420	349.467	567.252	276.021	200.351	243.634	353.043	397.58	265.676	0.668233	1.49648	331.628	0.581208	0.117495	0.999824	hypothetical protein
EHI_055340	72.9456	21.266	58.2103	10.4915	43.1331	24.6746	50.8073	26.0998	0.513701	1.94666	38.4535	0.973918	0.117674	0.999824	RhoGAP domain containing protein
EHI_104900	16.1715	22.1499	11.7527	27.7631	39.4493	19.3732	16.6914	28.8619	1.72915	0.578319	22.7766	-0.790957	0.117936	0.999824	hypothetical protein, conserved
EHI_080580	86.0686	65.4408	96.3721	144.945	97.9113	106.857	82.6272	116.571	1.41081	0.708813	99.5991	-0.497757	0.11808	0.999824	hypothetical protein
EHI_051470	50.631	39.6007	33.7964	21.9543	34.2754	23.6181	41.3427	26.6159	0.643787	1.55331	33.9793	0.64136	0.118207	0.999824	kinesin motor domain containing protein
EHI_135710	46.6412	22.2604	38.5958	60.0129	58.2962	47.1526	35.8325	55.1539	1.53922	0.649681	45.4932	-0.622103	0.118907	0.999824	hypothetical protein
EHI_022250	18.1861	12.5122	35.2361	57.4748	24.1904	37.6894	21.9781	39.7849	1.8102	0.552424	30.8815	-0.852106	0.119182	0.999824	hypothetical protein
EHI_088330	40.5058	43.4659	43.2298	31.4984	19.0413	32.2054	42.4005	27.5817	0.650504	1.53727	34.9911	0.610063	0.11932	0.999824	RNA pseudouridylate synthase, putative
EHI_038550	13.1722	14.5021	18.0958	5.72165	8.87906	9.65383	15.2567	8.08485	0.529922	1.88707	11.6708	0.93302	0.120338	0.999824	hypothetical protein
EHI_013250	55.5437	50.0132	67.288	96.8193	86.6265	63.5735	57.615	82.3398	1.42914	0.699723	69.9774	-0.512634	0.12036	0.999824	splicing factor, putative
EHI_201080	597.597	494.101	873.68	388.26	605.263	384.383	655.126	459.302	0.70109	1.42635	557.214	0.513992	0.120362	0.999824	protein kinase domain containing protein
EHI_044870	29.3529	44.399	36.9128	61.1331	48.2675	52.6359	36.8882	54.0122	1.46421	0.682961	45.4502	-0.552461	0.120417	0.999824	hypothetical protein
EHI_154720	12.1609	7.73642	0.786985	0.953365	1.26817	3.21723	6.89478	1.81292	0.262941	3.80313	4.35385	1.91202	0.120829	0.999824	hypothetical protein
EHI_167690	3.0288	5.76822	4.69231	8.63128	7.6463	14.0131	4.49645	10.0969	2.24553	0.44533	7.29667	-1.16535	0.12114	0.999824	hypothetical protein
EHI_197190	2.02498	5.79404	7.85793	11.4567	12.6967	10.7374	5.22565	11.6303	2.22562	0.449314	8.42797	-1.12602	0.121254	0.999824	hypothetical protein
EHI_010020	1650.93	1295.25	2416.32	3553.4	1997.88	2241.67	1787.5	2597.65	1.45323	0.688121	2192.57	-0.539249	0.121515	0.999824	calmodulin, putative
EHI_181150	9.1196	15.4699	30.6863	34.3276	35.5143	28.9598	18.4253	32.9339	1.78743	0.559462	25.6796	-0.819481	0.122138	0.999824	hypothetical protein
EHI_177310	673.311	666.93	333.23	442.895	1253.23	993.308	557.824	896.478	1.6071	0.622239	727.151	-0.684434	0.122166	0.999824	hypothetical protein
EHI_041060	48.6622	47.4139	86.6233	40.0174	43.0964	37.5149	60.8998	40.2096	0.660258	1.51456	50.5547	0.606781	0.122506	0.999824	hypothetical protein
EHI_045920	20.2014	15.393	12.5224	11.5	7.64173	0	16.0389	6.38059	0.397819	2.51371	11.2098	1.31847	0.122664	0.999824	hypothetical protein
EHI_052200	99.7498	157.172	139.526	162.589	183.985	191.31	132.149	179.295	1.35676	0.737052	155.722	-0.438037	0.122762	0.999824	hypothetical protein
EHI_036550	10.102	12.5093	13.3079	29.7025	11.4607	23.6955	11.9731	21.6196	1.80569	0.553806	16.7963	-0.861885	0.122828	0.999824	HAD hydrolase, family IA, variant 3
EHI_135580	33.9827	31.2358	31.5438	20.4742	7.74194	27.3028	32.2541	18.5063	0.573767	1.74287	25.3802	0.785287	0.123521	0.999824	hypothetical protein
EHI_180300	73.9416	21.2583	116.376	187.962	95.1754	105.169	70.5252	129.435	1.83531	0.544868	99.9803	-0.874385	0.123822	0.999824	DnaJ domain containing protein
EHI_023850	60.2244	54.3071	59.6522	48.3976	34.6604	38.0195	58.0612	40.3591	0.695113	1.43861	49.2102	0.518077	0.123935	0.999824	hypothetical protein
EHI_188990	126.826	184.08	70.968	51.3865	110.161	74.9484	127.291	78.8321	0.619305	1.61471	103.062	0.694018	0.124128	0.999824	hypothetical protein
EHI_146390	7082.23	6049.02	7966.91	10039.3	8284.97	8368.72	7032.72	8897.68	1.26518	0.790399	7965.2	-0.339345	0.124243	0.999824	hypothetical protein
EHI_150660	47.573	30.8873	9.42489	4.77585	16.5121	19.3351	29.2951	13.541	0.462228	2.16344	21.418	1.11699	0.12426	0.999824	hypothetical protein
EHI_174080	29.4263	33.9144	29.9689	17.1264	20.2571	22.4817	31.1032	19.9551	0.641577	1.55866	25.5291	0.643318	0.124334	0.999824	protein kinase, putative
EHI_127100	45.599	75.4186	70.0303	41.9545	44.3916	45.0472	63.6826	43.7978	0.687751	1.45402	53.7402	0.543694	0.12435	0.999824	leucine rich repeat protein, BspA family
EHI_199710	16.1578	21.1587	19.5597	11.5037	8.9177	11.8531	18.9587	10.7582	0.567451	1.76227	14.8584	0.811399	0.124363	0.999824	hypothetical protein
EHI_133980	140.101	128.49	140.385	178.848	185.181	162.052	136.325	175.36	1.28634	0.777399	155.843	-0.362338	0.124404	0.999824	acetyltransferase, GNAT family
EHI_012510	274.835	273.99	206.441	169.504	206.515	199.27	251.755	191.763	0.761704	1.31285	221.759	0.392674	0.12441	0.999824	hypothetical protein
EHI_140970	3.0403	11.6051	8.65718	2.85999	2.53626	3.21713	7.76752	2.87113	0.369632	2.70539	5.31932	1.43722	0.124462	0.999824	tRNA (cytosine-5-)-methyltransferase, putative
EHI_084670	127.616	113.042	112.43	117.371	171.332	197.48	117.696	162.061	1.37695	0.726244	139.878	-0.460176	0.12582	0.999824	aminotransferase, putative
EHI_057820	23.299	17.3959	26.7395	53.4224	26.6456	30.044	22.4781	36.704	1.63288	0.612416	29.5911	-0.71234	0.12602	0.999824	hypothetical protein
EHI_180940	1.01394	0	0	3.81032	1.2673	2.14329	0.337981	2.40697	7.12162	0.140417	1.37248	-2.88956	0.126339	0.999824	hypothetical protein
EHI_159760	59.592	80.8092	58.6958	50.7945	39.4839	48.4786	66.3657	46.2523	0.696932	1.43486	56.309	0.514609	0.126467	0.999824	hypothetical protein
EHI_112490	8.08495	9.62887	5.48367	1.915	1.27273	5.3822	7.7325	2.85664	0.369433	2.70685	5.29457	1.41642	0.126838	0.999824	serine-rich 25 kDa antigen protein, putative
EHI_053100	363.105	349.564	145.007	287.538	515.583	538.809	285.892	447.31	1.56461	0.639136	366.601	-0.646515	0.127032	0.999824	hypothetical protein
EHI_045180	73.4861	52.6367	73.9431	96.3431	93.3763	85.489	66.6886	91.7361	1.37559	0.726961	79.2124	-0.458639	0.127229	0.999824	hypothetical protein
EHI_180430	143.309	101.845	81.2845	159.291	144.077	147.75	108.813	150.373	1.38194	0.723622	129.593	-0.471304	0.127296	0.999824	Rho family GTPase
EHI_059440	9.09626	14.445	9.40177	14.3608	21.6342	22.6029	10.981	19.5326	1.77876	0.562189	15.2568	-0.827947	0.127431	0.999824	hypothetical protein
EHI_133930	51.6506	47.3376	55.8158	70.6207	72.3465	69.768	51.6013	70.9117	1.37422	0.727684	61.2565	-0.456024	0.127701	0.999824	hypothetical protein, conserved
EHI_134340	141.894	146.052	59.8225	33.3617	86.2224	86.8515	115.923	68.8119	0.593601	1.68463	92.3673	0.754392	0.127989	0.999824	glutamic acid-rich protein precursor, putative
EHI_200200	101.811	96.8646	80.3496	74.9846	51.0767	73.452	93.0085	66.5044	0.715036	1.39853	79.7565	0.475817	0.128144	0.999824	ABC transporter ATP-binding protein, putative
EHI_014120	216.982	255.509	134.69	106.69	144.474	169.322	202.394	140.162	0.692522	1.444	171.278	0.529638	0.128697	0.999824	RNA recognition motif domain containing protein
EHI_193080	7226.64	6377.41	5124.76	7285.26	9483.61	7459.12	6242.93	8076	1.29362	0.773023	7159.47	-0.371423	0.129256	0.999824	60S ribosomal protein L9, putative
EHI_044980	0	0	0	1.91318	5.0869	0	0	2.33336	#DIV/0!	#DIV/0!	1.16668	-3.78033	0.129481	0.999824	tumor suppressor candidate 4, putative
EHI_114950	246.352	538	169.309	127.675	218.018	237.953	317.887	194.548	0.612005	1.63397	256.218	0.708673	0.130502	0.999824	hypothetical protein, conserved
EHI_124860	131.877	129.792	109.577	94.2326	98.7863	88.887	123.749	93.9686	0.759351	1.31691	108.859	0.396129	0.13075	0.999824	protein kinase, putative
EHI_183260	378.17	480.959	373.307	320.108	299.115	346.18	410.812	321.801	0.78333	1.2766	366.306	0.351424	0.13083	0.999824	leucine-rich repeat containing protein
EHI_095160	7.92789	15.8879	11.3796	22.7714	11.7251	29.7923	11.7318	21.4296	1.82662	0.547459	16.5807	-0.876399	0.130865	0.999824	hypothetical protein
EHI_145720	0	0	0	0	10.1996	0	0	3.39986	#DIV/0!	#DIV/0!	1.69993	-4.32694	0.130873	0.999824	Rab family GTPase
EHI_016010	36.3688	0	0	0	0	0	12.1229	0	0	#DIV/0!	6.06146	5.90989	0.131009	0.999824	66 kDa stress protein, putative
EHI_013895	951.645	1221.37	1480.13	1093.04	808.362	849.116	1217.71	916.838	0.752918	1.32817	1067.28	0.409391	0.131241	0.999824	4F5 family protein
EHI_050700	333.074	277.373	276.149	411.634	363.439	346.465	295.532	373.846	1.26499	0.790518	334.689	-0.340546	0.131345	0.999824	hypothetical protein
EHI_130260	9259.36	8633.46	6846.33	8908.12	13606.5	10116.7	8246.38	10877.1	1.31902	0.75814	9561.75	-0.399443	0.131394	0.999824	40S ribosomal protein SA, putative
EHI_192470	465.85	520.683	588.781	425.658	397.291	435.804	525.105	419.584	0.799049	1.25149	472.344	0.323991	0.132024	0.999824	alcohol dehydrogenase, putative
EHI_105230	9.10461	6.75068	4.70805	0	0	5.37494	6.85445	1.79165	0.261385	3.82578	4.32305	1.9194	0.132571	0.999824	leucine-rich repeat containing protein
EHI_130920	247.632	306.286	209.846	133.167	207.586	214.058	254.588	184.937	0.726417	1.37662	219.762	0.462426	0.132789	0.999824	hypothetical protein, conserved
EHI_050330	0	0	0	0	10.1464	0	0	3.38212	#DIV/0!	#DIV/0!	1.69106	-4.31123	0.132858	0.999824	malic enzyme, putative
EHI_174580	11.1455	15.4685	1.57351	0	1.26846	6.43601	9.39587	2.56816	0.273329	3.6586	5.98201	1.86708	0.133179	0.999824	hypothetical protein
EHI_182800	98.0359	108.71	133.455	286.792	132.922	107.273	113.401	175.662	1.54904	0.64556	144.531	-0.632584	0.133572	0.999824	hypothetical protein
EHI_096470	252.03	262.533	276.453	225.428	214.663	185.837	263.672	208.643	0.791297	1.26375	236.157	0.338003	0.133645	0.999824	RhoGAP domain containing protein
EHI_081640	14.1816	14.4959	35.3887	53.425	29.1844	30.0453	21.3554	37.5516	1.75841	0.568695	29.4535	-0.806228	0.133993	0.999824	hypothetical protein
EHI_194370	146.69	156.238	137.325	130.011	105.496	98.8947	146.751	111.467	0.759567	1.31654	129.109	0.393396	0.134252	0.999824	hypothetical protein
EHI_133210	0	5.70386	10.0481	0	2.57193	0	5.25066	0.857311	0.163277	6.12457	3.05398	2.72876	0.134686	0.999824	hypothetical protein
EHI_192110	4720.49	4523.06	5468.17	6248.7	6728.52	5340.99	4903.91	6106.07	1.24514	0.80312	5504.99	-0.316202	0.134724	0.999824	60S ribosomal protein L7, putative
EHI_088480	7.0592	14.3952	11.7092	20.1751	14.0386	24.8302	11.0545	19.6813	1.78038	0.561676	15.3679	-0.833763	0.134752	0.999824	acetyltransferase, GNAT family
EHI_142970	22.3023	19.3509	40.1581	44.7852	44.3671	39.6616	27.2704	42.938	1.57452	0.635113	35.1042	-0.642746	0.135147	0.999824	hypothetical protein
EHI_092460	28.2751	25.0043	51.6346	60.3978	58.6047	44.1817	34.9714	54.3948	1.55541	0.642918	44.6831	-0.627158	0.135861	0.999824	hypothetical protein
EHI_110590	68.9653	158.789	95.3482	59.0368	74.7465	81.4174	107.701	71.7336	0.666044	1.5014	89.7172	0.587847	0.135951	0.999824	leucine rich repeat protein, BspA family
EHI_125390	32.4594	26.1486	32.3166	45.6946	45.5986	40.6999	30.3082	43.9977	1.45168	0.688859	37.153	-0.535953	0.136546	0.999824	hypothetical protein
EHI_190990	30.3942	61.8655	18.0926	2.86129	20.2978	27.8928	36.7841	17.0173	0.462626	2.16157	26.9007	1.11848	0.136698	0.999824	diaphanous protein, putative
EHI_111840	24.1181	24.8164	30.2698	11.5932	15.3826	21.6927	26.4014	16.2229	0.614469	1.62742	21.3122	0.710677	0.136725	0.999824	hypothetical protein
EHI_073590	62.75	70.4515	77.7434	125.145	69.8672	102.059	70.315	99.0239	1.40829	0.710081	84.6694	-0.497303	0.136844	0.999824	hypothetical protein, conserved domain containing
EHI_170480	218.989	279.663	264.613	244.853	484.174	336.544	254.422	355.19	1.39607	0.716297	304.806	-0.479062	0.137025	0.999824	chitin sythase, putative
EHI_050000	141.276	182.523	192.236	143.961	94.3642	140.22	172.012	126.182	0.733566	1.3632	149.097	0.444551	0.13714	0.999824	hypothetical protein
EHI_082040	16.1185	26.8276	14.0273	6.73607	10.2234	14.054	18.9911	10.3378	0.544349	1.83706	14.6645	0.879701	0.13756	0.999824	hypothetical protein
EHI_049760	38.5085	36.7463	10.2303	15.2545	21.5597	4.28981	28.4951	13.7013	0.480832	2.07973	21.0982	1.05846	0.137608	0.999824	hypothetical protein
EHI_153420	37.3985	54.8974	49.3654	37.3337	31.812	26.9055	47.2204	32.0171	0.678034	1.47485	39.6188	0.559507	0.138521	0.999824	hypothetical protein
EHI_025280	78.1141	97.8323	65.4335	51.3974	68.3881	52.4735	80.46	57.4197	0.713643	1.40126	68.9398	0.489107	0.139169	0.999824	tyrosine kinase, putative
EHI_140710	23.2834	17.3776	27.4952	35.3341	34.2885	34.3674	22.7187	34.6634	1.52576	0.655411	28.691	-0.603659	0.139331	0.999824	actin, putative
EHI_071210	41.4858	102.26	19.6242	7.64541	36.8508	34.3892	54.4567	26.2952	0.482863	2.07098	40.3759	1.05564	0.13934	0.999824	hypothetical protein
EHI_195050	161.343	264.547	162.473	128.441	168.38	127.39	196.121	141.403	0.721001	1.38696	168.762	0.473307	0.139375	0.999824	tyrosine kinase, putative
EHI_159490	287.038	289.864	327.495	396.358	403.414	334.738	301.465	378.17	1.25444	0.797169	339.818	-0.32597	0.139386	0.999824	hypothetical protein
EHI_073460	961.084	845.715	623.693	811.775	1379.07	1125.44	810.164	1105.43	1.36445	0.732895	957.797	-0.448244	0.139582	0.999824	glycyl-tRNA synthetase, putative
EHI_132360	148.033	161.627	120.511	91.4498	91.2475	132.887	143.391	105.195	0.733623	1.3631	124.293	0.444626	0.139583	0.999824	serine/threonine-protein kinase, putative
EHI_198550	94.659	114.906	162.768	111.695	62.65	82.205	124.111	85.5166	0.689034	1.45131	104.814	0.5351	0.139845	0.999824	glucosamine 6-phosphate N-acetyltransferase. putative
EHI_139300	51.5214	26.9443	78.2856	44.0724	22.9209	25.8485	52.2504	30.9473	0.592287	1.68837	41.5988	0.752326	0.140002	0.999824	hypothetical protein
EHI_188610	0	0	0	0	0	9.64631	0	3.21544	#DIV/0!	#DIV/0!	1.60772	-4.25387	0.140048	0.999824	heat shock protein 70, putative
EHI_068420	48.6144	75.3589	48.7441	37.2164	34.2674	46.1515	57.5725	39.2118	0.681085	1.46824	48.3921	0.550213	0.140258	0.999824	hypothetical protein
EHI_140750	183.552	279.775	134.726	207.613	320.564	339.641	199.351	289.273	1.45107	0.689146	244.312	-0.537543	0.140561	0.999824	WD domain containing protein
EHI_124720	0	0	0	0	16.9653	6.63374	0	7.86636	#DIV/0!	#DIV/0!	3.93318	-5.58911	0.14057	0.999824	phenylalanyl-tRNA synthetase beta chain, putative
EHI_048850	39.5327	42.5666	37.7906	28.59	24.0876	28.9455	39.9633	27.2077	0.680817	1.46882	33.5855	0.548909	0.140648	0.999824	leucine-rich repeat containing protein
EHI_140560	86.0986	67.6428	62.9085	87.7757	142.124	80.4833	72.2166	103.461	1.43265	0.698009	87.8388	-0.516261	0.140794	0.999824	Ras GTPase-activating protein, putative
EHI_143940	50.677	48.3623	49.5906	65.7691	71.0057	65.4057	49.5433	67.3935	1.3603	0.735134	58.4684	-0.442579	0.141223	0.999824	hypothetical protein
EHI_177040	29.3109	49.115	34.4746	33.5072	21.6335	12.9155	37.6335	22.6854	0.602798	1.65893	30.1595	0.72218	0.141316	0.999824	hypothetical protein, conserved
EHI_013240	45.6668	21.3215	53.6389	19.0258	30.3811	24.6189	40.2091	24.6753	0.613674	1.62953	32.4422	0.716332	0.141331	0.999824	hypothetical protein
EHI_151720	31.4085	41.5681	53.4943	34.3337	26.6396	21.455	42.157	27.4761	0.651756	1.53432	34.8165	0.618718	0.141559	0.999824	hypothetical protein
EHI_092610	184.055	191.814	201.551	178.866	133.521	130.132	192.473	147.506	0.766373	1.30485	169.99	0.381568	0.141564	0.999824	hypothetical protein, conserved
EHI_044580	71.8589	48.2545	103.658	124.19	119.409	85.9444	74.5904	109.848	1.47268	0.679033	92.2192	-0.553905	0.141813	0.999824	hypothetical protein
EHI_083760	1.01337	2.90097	0	5.72056	3.80471	4.28988	1.30478	4.60505	3.52937	0.283337	2.95492	-1.87539	0.14185	0.999824	hypothetical protein
EHI_079890	263.421	276.737	293.122	254.266	209.087	188.717	277.76	217.357	0.782535	1.2779	247.558	0.352852	0.141879	0.999824	Rab family GTPase
EHI_202250	14.1316	19.2216	28.1455	40.2906	21.67	38.8158	20.4996	33.5922	1.63868	0.610248	27.0459	-0.709549	0.142137	0.999824	BspA-like leucine rich repeat protein
EHI_202580	77.9134	71.3908	87.9183	108.945	104.197	99.9418	79.0742	104.361	1.31979	0.757697	91.7177	-0.398409	0.142305	0.999824	hypothetical protein, conserved
EHI_085700	70.7687	100.196	90.1425	67.9444	55.9739	66.7068	87.0358	63.5417	0.730064	1.36974	75.2888	0.451918	0.142354	0.999824	hypothetical protein
EHI_035590	93.2729	98.7043	88.9916	100.99	135.62	136.118	93.6563	124.243	1.32658	0.753816	108.95	-0.405675	0.142718	0.999824	WD domain containing protein
EHI_179890	94.2664	107.377	108.641	109.602	157.211	146.88	103.428	137.898	1.33327	0.750035	120.663	-0.410661	0.14281	0.999824	protein kinase domain containing protein
EHI_131940	6721.36	5663.75	6950.82	8875.85	8315.33	6919.46	6445.31	8036.88	1.24693	0.801967	7241.1	-0.318369	0.142821	0.999824	ribosomal protein L18a, putative
EHI_186720	3088.82	2680.57	2942.86	3534.64	3784.02	3261.25	2904.08	3526.63	1.21437	0.823471	3215.36	-0.280142	0.142824	0.999824	40S ribosomal protein S12, putative
EHI_062680	70.9066	60.881	86.5029	60.1049	54.5635	39.7037	72.7635	51.4574	0.707187	1.41405	62.1104	0.501789	0.142962	0.999824	hypothetical protein
EHI_120470	49.6011	44.4059	43.9885	31.5168	29.2108	35.4439	45.9985	32.0572	0.696917	1.43489	39.0278	0.517242	0.143014	0.999824	hypothetical protein
EHI_196710	11.0657	5.73613	0.77748	2.89345	1.28023	0	5.85977	1.39123	0.23742	4.21195	3.6255	2.02891	0.14321	0.999824	hypothetical protein
EHI_054190	82.0574	91.8194	46.4049	36.2479	46.9437	62.2296	73.4273	48.4737	0.66016	1.51478	60.9505	0.596949	0.143557	0.999824	lipase, putative
EHI_189140	112.913	130.46	120.158	137.444	146.821	195.478	121.177	159.915	1.31968	0.757761	140.546	-0.399991	0.144103	0.999824	ARF GTPase activating protein, putative
EHI_183300	17.1639	23.0743	45.3619	21.0974	14.0175	14.0124	28.5334	16.3758	0.573916	1.74241	22.4546	0.803779	0.144192	0.999824	hypothetical protein
EHI_051880	23.2964	53.1446	33.8111	20.037	25.3805	23.6097	36.7507	23.0091	0.626086	1.59723	29.8799	0.680188	0.144233	0.999824	WD domain containing protein
EHI_151830	96.3958	94.9592	50.4733	31.3987	70.9006	53.5283	80.6094	51.9425	0.644373	1.5519	66.276	0.638302	0.144366	0.999824	Rho guanine nucleotide exchange factor, putative
EHI_114220	263.867	279.142	222.465	133.169	215.184	219.413	255.158	189.255	0.741717	1.34822	222.207	0.432766	0.144734	0.999824	hypothetical protein, conserved
EHI_092510	366.073	279.511	362.299	429.496	436.191	404.397	335.961	423.361	1.26015	0.793556	379.661	-0.333092	0.144872	0.999824	protein phosphatase, putative
EHI_035670	436.699	425.988	623.802	769.3	585.263	600.587	495.496	651.717	1.31528	0.760294	573.607	-0.394993	0.145078	0.999824	hypothetical protein
EHI_068140	80.8249	78.9192	103.354	70.8888	61.115	62.4593	87.6994	64.8211	0.739127	1.35295	76.2602	0.436885	0.14509	0.999824	hypothetical protein
EHI_071800	0	0	13.3621	24.8166	48.2373	21.47	4.45404	31.508	7.07403	0.141362	17.981	-2.80602	0.145203	0.999824	heat shock protein70, mitochondrial, putative
EHI_165270	881.321	723.877	755.798	807.998	1148.28	1057.96	786.999	1004.75	1.27668	0.783281	895.873	-0.351999	0.145435	0.999824	L-myo-inositol-1-phosphate synthase, putative
EHI_051190	1.01381	4.83824	4.72501	0.952777	1.26752	0	3.52569	0.740099	0.209916	4.7638	2.13289	2.28812	0.145562	0.999824	hypothetical protein
EHI_170960	10.1295	15.4618	13.3686	6.67832	6.3446	7.51152	12.9867	6.84481	0.527065	1.8973	9.91573	0.924082	0.145585	0.999824	hypothetical protein
EHI_169320	730.71	755.043	685.54	535.528	608.842	630.409	723.764	591.593	0.817384	1.22342	657.679	0.291158	0.145783	0.999824	phosphatidylinositol3-kinaseTor2, putative
EHI_188590	595.132	912.554	474.11	668.804	1092.54	1039.62	660.598	933.656	1.41335	0.70754	797.127	-0.499106	0.145848	0.999824	long-chain-fatty-acid--CoA ligase, putative
EHI_073490	8.10258	11.5941	7.07601	16.222	13.9604	17.1721	8.92422	15.7849	1.76877	0.565366	12.3545	-0.833626	0.14608	0.999824	protein kinase, putative
EHI_126930	180.272	172.929	150.94	144.103	120.576	126.655	168.047	130.445	0.776237	1.28827	149.246	0.361804	0.146128	0.999824	serine/threonine protein phosphatase type 5, putative
EHI_091730	3.0271	1.92106	0.781346	0	0	0	1.90984	0	0	#DIV/0!	0.954919	3.23013	0.146433	0.999824	hypothetical protein
EHI_186810	26.3328	17.3905	17.2963	41.9878	27.9216	25.759	20.3399	31.8895	1.56783	0.637825	26.1147	-0.661548	0.146492	0.999824	major facilitator superfamily protein
EHI_042100	42.4603	38.5357	27.4337	24.8819	26.7156	19.3671	36.1432	23.6549	0.654476	1.52794	29.899	0.608199	0.146561	0.999824	hypothetical protein
EHI_184240	32.4077	36.7099	42.4504	45.8091	59.6553	53.6688	37.1894	53.0444	1.42633	0.701099	45.1169	-0.503331	0.146712	0.999824	hypothetical protein
EHI_029050	1228.68	1913.88	1041	903.294	1020.41	1159.8	1394.52	1027.83	0.737051	1.35676	1211.18	0.440047	0.146846	0.999824	long-chain-fatty-acid--CoA ligase, putative
EHI_159720	9.10432	7.71468	8.63097	16.253	25.4228	7.52525	8.48332	16.4003	1.93324	0.517265	12.4418	-0.939939	0.146867	0.999824	RhoGAP domain containing protein
EHI_154300	85.1201	75.4212	51.1476	38.1391	57.0732	51.481	70.563	48.8978	0.692967	1.44307	59.7304	0.530452	0.146905	0.999824	hypothetical protein
EHI_142730	22177.5	10536.5	12791.8	19419.4	31485.6	16127.9	15168.6	22344.3	1.47306	0.678857	18756.5	-0.558815	0.147181	0.999824	actin, putative
EHI_081800	6.07229	2.89505	3.92612	20.063	6.35197	4.2975	4.29782	10.2375	2.38202	0.419811	7.26766	-1.27592	0.147216	0.999824	hypothetical protein, conserved domain containing
EHI_050620	149.427	136.523	253.401	249.333	285.448	217.73	179.784	250.837	1.39522	0.716734	215.31	-0.477023	0.147453	0.999824	hypothetical protein, conserved
EHI_011230	0	7.70431	5.4846	11.4882	11.453	9.68662	4.3963	10.8759	2.47388	0.404223	7.63613	-1.2908	0.147598	0.999824	endonuclease V, putative
EHI_148510	11.1324	10.615	18.0598	32.4836	12.7041	24.7111	13.269	23.2996	1.75594	0.569496	18.2843	-0.813828	0.147647	0.999824	hypothetical protein
EHI_139430	31.4311	31.9372	39.3814	17.1474	17.7431	31.0792	34.2499	21.9899	0.642042	1.55753	28.1199	0.641386	0.147776	0.999824	leucine rich repeat protein, BspA family
EHI_103650	126.188	145.147	161.083	111.262	118.531	104.571	144.139	111.455	0.773242	1.29326	127.797	0.374032	0.147964	0.999824	phosphoglycerate mutase family protein, putative
EHI_015370	136.95	115.263	127.708	76.1474	108.918	101.738	126.64	95.6011	0.754902	1.32467	111.121	0.409834	0.148039	0.999824	hypothetical protein
EHI_109020	51.7434	104.63	30.7514	38.0658	62.0472	285.885	62.375	128.666	2.06278	0.484782	95.5206	-1.04646	0.148087	0.999824	ABC transporter, pseudogene, putative
EHI_099800	165.171	181.781	153.439	108.699	140.783	137.285	166.797	128.922	0.772929	1.29378	147.86	0.37349	0.148218	0.999824	lipase, putative
EHI_064690	132.898	154.018	107.22	55.2028	103.846	114.582	131.379	91.2101	0.694252	1.4404	111.294	0.529132	0.148242	0.999824	hypothetical protein
EHI_140770	59.5082	47.9972	89.7962	117.177	89.3169	78.7907	65.7672	95.0948	1.44593	0.691596	80.431	-0.528825	0.148275	0.999824	Rab family GTPase
EHI_169920	49.6454	32.8676	45.6271	67.7141	57.0852	55.7834	42.7133	60.1942	1.40926	0.709592	51.4538	-0.496652	0.148829	0.999824	hypothetical protein
EHI_197110	86.0372	63.7063	54.9796	91.6947	86.3696	100.97	68.241	93.0116	1.36299	0.733683	80.6263	-0.45235	0.14886	0.999824	snRNA activating protein complex subunit, putative
EHI_020880	4.04078	1.92451	1.56564	0.958146	0	0	2.51031	0.319382	0.127228	7.8599	1.41485	2.66592	0.149171	0.999824	hypothetical protein
EHI_157260	4.03375	5.75792	3.12235	0	2.55254	1.0796	4.30467	1.21071	0.281255	3.55549	2.75769	1.91151	0.149427	0.999824	AIG1 family protein, putative
EHI_139190	0	3.84548	3.12821	0	0	0	2.32456	0	0	#DIV/0!	1.16228	3.53346	0.149839	0.999824	hypothetical protein
EHI_194310	331.389	303.66	444.656	272.657	306.892	254.157	359.902	277.902	0.772162	1.29507	318.902	0.375089	0.150136	0.999824	amino acid transporter, putative
EHI_069530	3.04105	0.967462	2.36202	2.85888	7.60634	7.50411	2.12351	5.98978	2.82069	0.354523	4.05665	-1.48062	0.150345	0.999824	hypothetical protein
EHI_056100	285.821	232.783	288.751	400.647	287.876	348	269.118	345.508	1.28385	0.778907	307.313	-0.361654	0.150611	0.999824	Rab family GTPase
EHI_098510	1641.86	2043.72	675.927	271.149	1333.1	871.381	1453.84	825.209	0.567608	1.76178	1139.52	0.817388	0.150757	0.999824	hypothetical protein
EHI_199610	95.2864	119.965	112.59	84.8135	86.2052	79.3292	109.28	83.4493	0.763625	1.30954	96.3649	0.39048	0.150905	0.999824	ubiquitin carboxyl-terminal hydrolase domain containing protein
EHI_035950	218.058	200.431	162.335	122.83	144.421	173.542	193.608	146.931	0.758909	1.31768	170.269	0.397345	0.150914	0.999824	protein kinase domain containing protein
EHI_094570	9.12173	24.1806	8.65847	8.57876	6.33991	5.36123	13.9869	6.75997	0.483306	2.06908	10.3735	1.03568	0.151309	0.999824	hypothetical protein
EHI_137860	25.1992	17.2613	37.4405	48.0719	35.7566	39.97	26.6337	41.2662	1.5494	0.645412	33.9499	-0.625931	0.151441	0.999824	hypothetical protein
EHI_105220	104.354	112.133	137.663	76.3001	111.636	72.9495	118.05	86.962	0.736653	1.35749	102.506	0.448353	0.15152	0.999824	hypothetical protein, conserved
EHI_046600	61.14	75.1009	75.7473	42.6902	50.1527	60.9437	70.6627	51.2622	0.725449	1.37846	60.9624	0.466831	0.151656	0.999824	acyl-CoA hydrolase, putative
EHI_104530	74.8906	52.1099	101.292	122.291	99.0922	100.993	76.0974	107.459	1.41212	0.708154	91.7781	-0.495111	0.151707	0.999824	hypothetical protein
EHI_126030	134.405	77.9874	215.411	145.552	59.8223	47.3667	142.601	84.247	0.590787	1.69266	113.424	0.756904	0.152081	0.999824	hypothetical protein
EHI_185270	104.533	97.8945	104.133	55.1695	99.9963	67.4287	102.187	74.1982	0.726103	1.37721	88.1925	0.469839	0.152249	0.999824	Dedicator of cytokinesis domain containing protein
EHI_105090	83.0905	74.4501	71.6024	47.6766	50.7341	68.6447	76.381	55.6851	0.729045	1.37166	66.033	0.454622	0.152478	0.999824	importin alpha, putative
EHI_099700	3510.92	2651.95	1693.27	1131.77	2415.25	1823.83	2618.71	1790.28	0.68365	1.46274	2204.5	0.548816	0.152484	0.999824	NAD(FAD)-dependent dehydrogenase, putative
EHI_189410	871.945	828.41	915.197	1015.53	1135.58	1010.63	871.85	1053.92	1.20883	0.827248	962.883	-0.273081	0.152491	0.999824	hypothetical protein, conserved
EHI_201240	3.03381	3.85543	7.84222	6.69573	11.4449	13.9815	4.91049	10.7074	2.18051	0.458608	7.80893	-1.09096	0.152764	0.999824	hypothetical protein
EHI_096650	5170.15	4382.13	6254.85	4586.91	4217.84	3705.68	5269.04	4170.15	0.791443	1.26352	4719.59	0.337494	0.153167	0.999824	histone H3, putative
EHI_118130	1257.24	1519.45	588.354	508.397	869.055	874.393	1121.68	750.615	0.669187	1.49435	936.149	0.579563	0.153181	0.999824	C2 domain containing protein
EHI_176990	360.143	366.155	172.655	105.647	254.549	224.881	299.651	195.026	0.650843	1.53647	247.338	0.620652	0.153486	0.999824	hypothetical protein
EHI_200830	24.3023	32.8383	31.4372	35.3191	40.624	54.7529	29.526	43.5653	1.47549	0.67774	36.5456	-0.557251	0.153864	0.999824	hypothetical protein
EHI_117270	0	0	3.1288	2.87658	0	16.1665	1.04293	6.34768	6.08637	0.164302	3.69531	-2.54244	0.154043	0.999824	fumarate hydratase class I, anaerobic, putative
EHI_023250	0	1.89233	13.0736	0	0	2.18494	4.98863	0.728314	0.145995	6.84957	2.85847	2.77983	0.154072	0.999824	hypothetical protein
EHI_077280	0	4.83666	0	5.71854	2.53573	10.7214	1.61222	6.32523	3.9233	0.254887	3.96872	-2.00523	0.15418	0.999824	leucine rich repeat protein, BspA family
EHI_193310	125.67	76.4037	121.207	95.3284	64.672	69.7015	107.76	76.5673	0.710535	1.40739	92.1637	0.489605	0.15441	0.999824	transporter, major facilitator family
EHI_068090	286.765	238.822	269.101	277.476	416.017	334.641	264.896	342.711	1.29376	0.772942	303.804	-0.369735	0.154649	0.999824	serine carboxypeptidase (S28) family protein
EHI_110260	106.403	91.8635	133.777	139.201	128.093	178.031	110.681	148.442	1.34116	0.745622	129.562	-0.421751	0.154759	0.999824	pumilio family RNA-binding protein
EHI_144750	116.543	133.455	139.298	197.344	136.961	173.729	129.765	169.345	1.305	0.766281	149.555	-0.385858	0.154949	0.999824	hypothetical protein
EHI_090020	6269.58	5466.67	5320.34	6994.51	7608.09	6220.92	5685.53	6941.17	1.22085	0.819102	6313.35	-0.28789	0.155127	0.999824	ribosomal protein L18a, putative
EHI_004380	326.101	375.896	321.423	261.816	291.834	273.794	341.14	275.815	0.808508	1.23685	308.477	0.307193	0.155258	0.999824	Rab family GTPase
EHI_025400	154.687	130.071	182.65	186.595	211.162	205.488	155.803	201.082	1.29062	0.774822	178.442	-0.365092	0.155344	0.999824	START domain containing protein
EHI_184810	4.05493	9.67535	1.57481	0.952889	2.53529	1.07195	5.1017	1.52004	0.297948	3.35629	3.31087	1.77341	0.155426	0.999824	tyrosine kinase, putative
EHI_140680	110.512	121.936	163.817	202.922	172.369	152.188	132.088	175.826	1.33112	0.751245	153.957	-0.410604	0.155432	0.999824	hypothetical protein
EHI_144740	5.05655	6.74741	7.05844	20.086	7.62959	9.67897	6.28747	12.4649	1.98249	0.504416	9.37616	-0.998338	0.155797	0.999824	hypothetical protein
EHI_078530	116.033	38.8565	16.9482	21.419	38.6718	29.4584	57.2791	29.8498	0.521128	1.91891	43.5644	0.939869	0.156236	0.999824	hypothetical protein
EHI_106680	165.876	183.18	170.223	111.885	120.782	164.514	173.093	132.394	0.764872	1.30741	152.743	0.386786	0.156319	0.999824	hypothetical protein, conserved
EHI_101390	4.04288	9.63039	11.7527	2.87205	5.09024	3.22887	8.47533	3.73039	0.440147	2.27197	6.10286	1.21643	0.156358	0.999824	endonuclease V, putative
EHI_011170	4.05368	9.67065	2.36099	11.4402	10.1452	11.7964	5.36177	11.1273	2.0753	0.481858	8.24453	-1.07461	0.156477	0.999824	protein kinase, putative
EHI_199620	167.28	260.301	111.827	95.2762	145.763	128.619	179.803	123.219	0.685302	1.45921	151.511	0.54578	0.156663	0.999824	tRNA pseudouridine synthase D domain-containing protein
EHI_035690	8559.51	7367.37	8501.75	7156.33	6828.77	6257.56	8142.87	6747.55	0.828645	1.20679	7445.21	0.271174	0.156691	0.999824	galactose-inhibitable lectin 35 kda subunit precursor
EHI_003790	2.01435	0	0	1.92529	2.55661	5.40705	0.671448	3.29631	4.90926	0.203697	1.98388	-2.37908	0.156756	0.999824	leucine rich repeat protein, BspA family
EHI_194840	39.0493	46.5062	39.35	31.1045	29.6143	26.1533	41.6352	28.9574	0.695502	1.43781	35.2963	0.522219	0.156764	0.999824	hypothetical protein
EHI_098800	4473.57	2898.39	3297.67	4590.65	5438.65	3888.62	3556.54	4639.31	1.30444	0.766611	4097.93	-0.383429	0.15679	0.999824	hypothetical protein, conserved
EHI_095320	96.2565	58.0066	6.29397	6.67546	26.6379	36.471	53.519	23.2614	0.434639	2.30076	38.3902	1.20304	0.15689	0.999824	hypothetical protein
EHI_024650	36.511	24.2057	42.5521	23.8052	21.5371	22.4969	34.4229	22.6131	0.656919	1.52226	28.518	0.608559	0.156946	0.999824	formin homology 2 family protein
EHI_040840	61.5927	55.7694	50.843	38.3544	44.5969	38.7995	56.0684	40.5836	0.723823	1.38155	48.326	0.467348	0.157028	0.999824	dephospho-CoA kinase, putative
EHI_134610	297.204	356.391	372.029	222.764	281.195	300.969	341.875	268.309	0.784818	1.27418	305.092	0.351457	0.157153	0.999824	DEAD/DEAH box helicase, putative
EHI_116940	23.2881	0	4.71504	0	0	0	9.33437	0	0	#DIV/0!	4.66719	5.53765	0.157279	0.999824	deoxyuridine 5'-triphosphate nucleotidohydrolase domain containing protein
EHI_202050	169.345	397.846	122.897	49.5267	150.79	193.942	230.029	131.42	0.571318	1.75034	180.724	0.808583	0.157311	0.999824	hypothetical protein, conserved
EHI_163760	29.2565	38.4099	35.9306	62.4098	38.2683	48.5558	34.5323	49.7447	1.44053	0.694191	42.1385	-0.531893	0.157325	0.999824	hypothetical protein
EHI_148340	57.7888	51.2877	74.0287	40.9676	48.1639	42.8718	61.0351	44.0011	0.720915	1.38713	52.5181	0.479553	0.157661	0.999824	long-chain-fatty-acid--CoA ligase, putative
EHI_174230	20.2739	138.349	7.87351	8.57653	15.2125	42.8802	55.4988	22.2231	0.400424	2.49735	38.8609	1.31905	0.158252	0.999824	hypothetical protein
EHI_194860	227.235	289.61	205.752	122.788	216.57	191.696	240.866	177.018	0.734923	1.36069	208.942	0.446639	0.158466	0.999824	DNA damage-binding protein, putative
EHI_054820	56.7746	57.0934	49.6145	20.9603	44.3618	45.0157	54.4942	36.7793	0.674922	1.48165	45.6367	0.575404	0.158543	0.999824	FAD dependent oxidoreductase, pseudogene, putative
EHI_113990	45.6508	63.9294	75.6814	43.7834	35.4608	50.3322	61.7538	43.1921	0.699424	1.42975	52.473	0.516377	0.15872	0.999824	leucine rich repeat protein, BspA family
EHI_110960	89.1805	124.751	57.4503	38.1344	74.8216	66.4891	90.4605	59.815	0.661228	1.51234	75.1377	0.599558	0.15885	0.999824	hypothetical protein, conserved
EHI_045190	13.0842	17.2217	21.7872	46.258	21.7503	19.4833	17.3643	29.1638	1.67952	0.595407	23.2641	-0.750432	0.159154	0.999824	clathrin adaptor complex small chain, putative
EHI_154240	121.121	80.7236	108.663	133.354	138.953	135.866	103.503	136.058	1.31453	0.760725	119.78	-0.394056	0.159166	0.999824	Ras family GTPase
EHI_110840	23.3297	122.023	7.88182	12.376	12.6666	39.63	51.0781	21.5575	0.42205	2.36939	36.3178	1.2412	0.159227	0.999824	regulator of nonsense transcripts, putative
EHI_092390	562.215	226.147	518.274	728.834	648.376	517.187	435.545	631.466	1.44983	0.689737	533.505	-0.535758	0.159235	0.999824	threonine dehydratase, putative
EHI_178030	312.14	383.939	207.775	212.59	622.645	553.34	301.285	462.859	1.53628	0.650922	382.072	-0.619115	0.159459	0.999824	calcineurin catalytic subunit A, putative
EHI_154160	8.04866	9.5618	10.109	17.3573	14.0807	16.2446	9.23982	15.8942	1.72019	0.581332	12.567	-0.782195	0.159467	0.999824	hypothetical protein, pseudogene
EHI_178490	382.287	365.342	536.469	375.877	342.046	249.492	428.033	322.472	0.753381	1.32735	375.252	0.409296	0.159489	0.999824	kinase, putative
EHI_000140	79.2407	84.7056	61.9102	100.777	98.9291	97.8508	75.2855	99.1857	1.31746	0.759035	87.2356	-0.401735	0.159764	0.999824	hypothetical protein
EHI_065350	146.599	126.217	211.654	254.535	195.898	202.26	161.49	217.564	1.34723	0.742264	189.527	-0.428642	0.160093	0.999824	START domain containing protein
EHI_034580	10.1369	0	0	0	0	0	3.37897	0	0	#DIV/0!	1.68948	4.06734	0.160099	0.999824	hypothetical protein
EHI_186740	230.928	188.41	323.149	344.468	343.925	296.211	247.496	328.201	1.32609	0.754098	287.848	-0.405213	0.160495	0.999824	hypothetical protein
EHI_101270	73.0005	81.2934	96.8764	102.886	97.5882	136.107	83.7234	112.194	1.34005	0.746238	97.9587	-0.420255	0.160574	0.999824	hypothetical protein
EHI_045570	25.3159	24.1474	40.0852	35.3168	50.7772	48.3086	29.8495	44.8009	1.50089	0.666271	37.3252	-0.571969	0.160631	0.999824	CDP-alcohol phosphatidyltransferase family protein
EHI_183170	171.421	182.063	110.344	80.9214	121.601	130.674	154.609	111.065	0.718362	1.39206	132.837	0.477641	0.160785	0.999824	hypothetical protein, conserved
EHI_106320	3.02829	6.72784	3.90927	9.5926	8.92263	9.70359	4.55513	9.40627	2.06498	0.484265	6.9807	-1.05055	0.160839	0.999824	hypothetical protein
EHI_169240	73.5406	58.4459	77.1503	95.2673	89.4548	91.8912	69.7122	92.2045	1.32264	0.756061	80.9583	-0.402351	0.160919	0.999824	thioredoxin, putative
EHI_103560	285.601	265.676	340.406	423.714	343.957	355.273	297.228	374.315	1.25935	0.794059	335.771	-0.332565	0.161272	0.999824	COP9 signalosome complex subunit 3, putative
EHI_154580	256.782	92.4846	35.2714	62.2055	77.6032	72.0893	128.179	70.6327	0.551046	1.81473	99.4059	0.858072	0.161301	0.999824	hypothetical protein
EHI_041930	2.01275	2.86984	8.55789	17.3492	7.67744	6.49546	4.48016	10.5074	2.34531	0.426383	7.49376	-1.20748	0.161864	0.999824	hypothetical protein, conserved
EHI_177560	146.678	120.539	128.676	118.554	86.4393	96.7553	131.965	100.583	0.762197	1.312	116.274	0.38704	0.161999	0.999824	RNA recognition motif domain containing protein
EHI_083380	40.527	35.7679	7.86681	0	7.61131	23.6005	28.0539	10.4039	0.370855	2.69647	19.2289	1.43156	0.162238	0.999824	hypothetical protein, conserved
EHI_187040	381.937	260.01	352.386	401.563	541.728	366.92	331.444	436.737	1.31768	0.75891	384.091	-0.396817	0.162347	0.999824	phosphofructokinase, putative
EHI_008680	93.2944	90.9956	80.3595	61.9055	69.6903	69.6451	88.2165	67.0803	0.760405	1.31509	77.6484	0.395276	0.162636	0.999824	ubiquitin carboxyl-terminal hydrolase domain containing protein
EHI_050380	97.2894	85.1033	104.673	152.534	121.741	105.093	95.6884	126.456	1.32154	0.756693	111.072	-0.402915	0.162636	0.999824	hypothetical protein
EHI_014080	134.848	140.328	122.08	94.3121	100.123	114.673	132.419	103.036	0.778106	1.28517	117.727	0.361249	0.162687	0.999824	DEAD/DEAH box helicase, putative
EHI_093850	295.254	299.379	188.464	91.3518	245.643	190.579	261.032	175.858	0.673702	1.48434	218.445	0.57197	0.16286	0.999824	Viral A-type inclusion protein repeat, putative
EHI_011220	102.191	136.978	124.013	149.099	166.476	151.539	121.061	155.705	1.28617	0.777501	138.383	-0.360941	0.162974	0.999824	protein kinase, putative
EHI_013220	1127.4	816.621	1171.59	1279.8	1452.47	1210.27	1038.54	1314.18	1.26541	0.790256	1176.36	-0.3392	0.163161	0.999824	eukaryotic translation initiation factor 4E, putative
EHI_156240	470.911	254.06	799.445	417.072	368.099	176.04	508.139	320.404	0.630544	1.58593	414.271	0.665887	0.163177	0.999824	competence protein ComEC, putative
EHI_180310	6.08323	3.87097	7.87581	19.0537	6.3371	10.7175	5.94334	12.0361	2.02514	0.493793	8.98972	-1.02445	0.163222	0.999824	hypothetical protein
EHI_028890	74.0591	70.7148	24.4406	12.3727	45.5897	37.4791	56.4048	31.8138	0.564027	1.77296	44.1093	0.831162	0.163439	0.999824	recQ family helicase, putative
EHI_040310	1722.66	2570.4	1720.2	1516.8	1479.25	1696.29	2004.42	1564.11	0.780332	1.28151	1784.26	0.357701	0.163479	0.999824	Rab family GTPase
EHI_079290	6.07175	12.5435	18.8426	21.0213	17.7876	26.8626	12.4859	21.8905	1.75321	0.570381	17.1882	-0.794992	0.163554	0.999824	EF-hand calcium-binding domain containing protein
EHI_142910	197.533	225.176	86.5083	73.4572	126.886	134.127	169.739	111.49	0.656833	1.52246	140.615	0.606484	0.164105	0.999824	hypothetical protein
EHI_095710	1.01179	0.964634	0	2.86728	2.54162	3.22424	0.658808	2.87772	4.36806	0.228935	1.76826	-2.2014	0.16413	0.999824	hypothetical protein
EHI_107100	213.164	202.092	214.513	191.61	143.887	161.546	209.923	165.681	0.789246	1.26703	187.802	0.338706	0.164348	0.999824	hypothetical protein
EHI_129790	196.263	304.249	248.219	212.016	120.266	209.987	249.577	180.756	0.724251	1.38074	215.167	0.46286	0.164446	0.999824	myb-like DNA-binding domain containing protein
EHI_049310	196.65	261.204	207.061	186.788	159.739	174.745	221.638	173.757	0.783968	1.27556	197.698	0.34934	0.16449	0.999824	PH domain containing protein
EHI_044680	32.3769	56.9121	49.447	60.2143	57.1876	80.6075	46.2453	66.0032	1.42724	0.700653	56.1242	-0.511596	0.164784	0.999824	hypothetical protein
EHI_062670	151.08	162.603	64.5912	55.2481	78.571	111.448	126.091	81.7558	0.648385	1.54229	103.924	0.623715	0.164809	0.999824	hypothetical protein
EHI_050810	123.582	154.621	106.951	89.6785	97.7052	105.159	128.385	97.5144	0.759548	1.31657	112.95	0.395713	0.16518	0.999824	WH2 motif domain contaning protein
EHI_111830	39.192	35.3156	46.5689	29.9492	16.6645	33.6238	40.3588	26.7458	0.6627	1.50898	33.5523	0.585369	0.16555	0.999824	hypothetical protein, conserved domain containing
EHI_024990	64.9668	150.5	80.0134	60.4476	70.9678	69.8952	98.4933	67.1035	0.6813	1.46778	82.7984	0.55434	0.165651	0.999824	hypothetical protein
EHI_027760	57.7498	58.9669	72.3722	41.9647	36.789	56.8573	63.0296	45.2037	0.717182	1.39435	54.1166	0.479418	0.165711	0.999824	DEAD/DEAH box helicase, putative
EHI_107250	945.931	742.376	1104.55	1517.66	1148.01	991.412	930.953	1219.03	1.30944	0.763685	1074.99	-0.388935	0.165835	0.999824	small GTPase Rab11B
EHI_143220	2.02833	4.84091	0	0	0	0	2.28975	0	0	#DIV/0!	1.14487	3.50462	0.165836	0.999824	hypothetical protein
EHI_148390	63.8105	75.3664	43.2453	36.2586	36.8028	52.5867	60.8074	41.8827	0.688776	1.45185	51.345	0.532912	0.165898	0.999824	tyrosyl-DNA phosphodiesterase, putative
EHI_125730	35.4617	29.9685	51.9223	25.7496	22.8335	30.0364	39.1175	26.2065	0.669943	1.49266	32.662	0.58159	0.165985	0.999824	hypothetical protein
EHI_191510	3.03945	3.86665	3.93324	9.53752	8.88017	5.36394	3.61311	7.92721	2.19401	0.455786	5.77016	-1.12818	0.166168	0.999824	leucine rich repeat protein, BspA family
EHI_095110	54.755	74.5289	66.9566	37.1484	44.3533	58.9374	65.4135	46.813	0.715648	1.39734	56.1133	0.485418	0.166241	0.999824	glutamine synthetase, putative
EHI_149890	11.1472	9.67003	10.2302	17.1615	22.828	12.8695	10.3491	17.6197	1.70252	0.587363	13.9844	-0.760882	0.166258	0.999824	hypothetical protein
EHI_146540	54.9879	54.9238	81.5907	44.8273	52.8841	39.3011	63.8342	45.6708	0.71546	1.3977	54.7525	0.491639	0.166272	0.999824	hypothetical protein
EHI_174590	1.00476	1.90851	2.32798	0	0	0	1.74708	0	0	#DIV/0!	0.873542	3.11306	0.166512	0.999824	hypothetical protein
EHI_037230	302.136	357.102	226.827	318.193	401.767	442.627	295.355	387.529	1.31208	0.76215	341.442	-0.392446	0.166823	0.999824	chaperone protein dnaK, putative
EHI_091700	3.0402	5.8022	0	0.953384	0	0	2.94747	0.317795	0.10782	9.27476	1.63263	2.90241	0.166888	0.999824	hypothetical protein
EHI_028020	15.1893	29.942	33.7964	17.1816	8.8862	20.3974	26.3093	15.4884	0.588706	1.69864	20.8988	0.758632	0.167216	0.999824	leucine rich repeat protein
EHI_004880	672.277	515.403	514.956	718.721	765.862	640.202	567.546	708.262	1.24794	0.801322	637.904	-0.319855	0.167334	0.999824	hypothetical protein
EHI_082260	8.11519	5.81119	3.15306	0	2.53312	3.21296	5.69315	1.91536	0.336433	2.97236	3.80426	1.60172	0.167345	0.999824	CXXC-rich protein
EHI_113580	24.2067	36.4778	14.0551	12.4861	11.4836	19.4278	24.9132	14.4658	0.580649	1.72221	19.6895	0.773989	0.167573	0.999824	hypothetical protein
EHI_132040	41.9538	53.9066	61.4929	45.8696	32.2791	31.6931	52.4511	36.6139	0.698058	1.43255	44.5325	0.516108	0.167684	0.999824	hypothetical protein
EHI_105870	59.7758	57.033	58.9985	70.5776	81.1901	80.4591	58.6025	77.4089	1.32092	0.757051	68.0057	-0.399391	0.168016	0.999824	phosphatidylinositol N-acetylglucosaminyltransferase subunit A, putative
EHI_031950	39.5338	228.322	14.1722	0.952957	11.4095	51.4566	94.0094	21.273	0.226286	4.41919	57.6412	2.14371	0.168048	0.999824	hypothetical protein
EHI_045580	148.569	205.111	164.524	215.42	211.259	231.418	172.735	219.366	1.26996	0.787428	196.05	-0.34515	0.168138	0.999824	hypothetical protein
EHI_196600	11.1399	20.2863	24.3688	34.358	17.7702	39.7162	18.5983	30.6148	1.6461	0.607495	24.6066	-0.717385	0.168519	0.999824	hypothetical protein
EHI_188210	107.528	112.352	106.418	59.0171	89.9242	95.3163	108.766	81.4192	0.748573	1.33587	95.0925	0.422074	0.169145	0.999824	phospholipid-transporting P-type ATPase, putative
EHI_033890	4.04	3.84786	9.3908	13.4181	11.4636	9.69616	5.75955	11.5259	2.00119	0.499703	8.64275	-0.97654	0.169273	0.999824	hypothetical protein
EHI_051890	222.622	192.964	293.611	310.562	343.063	267.566	236.399	307.064	1.29892	0.769869	271.731	-0.37493	0.169332	0.999824	serine/threonine-protein phosphatase ppe1, putative
EHI_086360	46.6021	70.5597	58.9927	37.1998	45.673	43.9878	58.7182	42.2869	0.720167	1.38857	50.5025	0.478316	0.169536	0.999824	hypothetical protein
EHI_165790	63.4195	57.4218	63.0463	84.782	88.2598	70.3391	61.2959	81.1269	1.32353	0.755555	71.2114	-0.402854	0.16963	0.999824	hypothetical protein
EHI_008130	67.5159	137.074	107.594	94.2601	29.3816	73.4849	104.062	65.7089	0.631442	1.58368	84.8852	0.657081	0.170021	0.999824	Myb family DNA-binding protein, SHAQKYF family
EHI_045030	27.307	24.1002	40.7863	58.3394	35.6019	43.0141	30.7312	45.6518	1.48552	0.673164	38.1915	-0.569568	0.170399	0.999824	trans-2,3-enoyl-CoA reductase, putative
EHI_193440	599.902	574.786	385.286	530.573	973.632	632.08	519.991	712.095	1.36944	0.730228	616.043	-0.453335	0.170457	0.999824	hypothetical protein
EHI_174630	3.0241	5.75433	0	0.961341	0	0	2.92614	0.320447	0.109512	9.13144	1.6233	2.88119	0.17056	0.999824	hypothetical protein
EHI_188900	53.0149	51.1768	66.2522	46.7323	30.9375	43.6421	56.8147	40.4373	0.711741	1.40501	48.626	0.48609	0.170767	0.999824	hypothetical protein
EHI_100100	65.8963	61.9276	60.6356	47.6403	45.6319	47.1621	62.8198	46.8115	0.74517	1.34198	54.8156	0.422357	0.170808	0.999824	hypothetical protein, conserved
EHI_159810	32.3109	32.6924	43.8032	29.7247	14.0162	26.9441	36.2688	23.5616	0.649638	1.53932	29.9152	0.61238	0.170932	0.999824	hypothetical protein
EHI_152520	70.5667	86.3234	83.4786	74.9773	57.4566	38.8831	80.1229	57.1057	0.712726	1.40306	68.6143	0.486209	0.170953	0.999824	hypothetical protein
EHI_000660	29.3558	38.6138	34.5624	20.0562	21.5906	27.9255	34.1773	23.1907	0.678542	1.47375	28.684	0.561209	0.171111	0.999824	hypothetical protein
EHI_004460	58.6369	43.3542	43.8955	64.1165	69.9674	63.479	48.6289	65.8543	1.35422	0.738431	57.2416	-0.43955	0.171222	0.999824	hypothetical protein
EHI_033750	150.123	157.858	107.983	57.119	106.398	127.456	138.655	96.9911	0.699514	1.42956	117.823	0.517293	0.17132	0.999824	hypothetical protein, conserved
EHI_111190	5.0001	42.63	23.8713	35.0649	34.8168	64.3918	23.8338	44.7578	1.87791	0.532506	34.2958	-0.907185	0.171499	0.999824	hypothetical protein
EHI_105130	59.807	46.4378	70.8599	49.5544	30.4256	43.953	59.0349	41.311	0.699773	1.42904	50.173	0.509987	0.171519	0.999824	tyrosin kinase, putative
EHI_105370	0	0	0	4.78391	1.27194	0	0	2.01861	#DIV/0!	#DIV/0!	1.00931	-3.59861	0.172314	0.999824	leucine rich repeat protein, BspA family
EHI_153700	101.299	141.097	154.928	98.2609	102.777	101.937	132.442	100.992	0.762538	1.31141	116.717	0.394223	0.172575	0.999824	hypothetical protein
EHI_104570	28.4168	20.3545	42.6005	56.1201	40.5045	40.6709	30.4573	45.7652	1.5026	0.665512	38.1112	-0.582633	0.172798	0.999824	ubiquitin ligase, putative
EHI_120310	696.678	891.296	867.406	583.98	703.39	697.348	818.46	661.573	0.808314	1.23714	740.017	0.307819	0.172881	0.999824	hypothetical protein, conserved
EHI_069490	5377.1	4649.95	5618.23	6675.5	6543.12	5697.93	5215.09	6305.52	1.20909	0.827068	5760.3	-0.273882	0.172888	0.999824	ribosomal protein L27a, putative
EHI_196940	1369.91	977.612	537.244	778.19	2206.21	1469.11	961.59	1484.51	1.5438	0.647751	1223.05	-0.626491	0.172898	0.999824	heat shock protein 90, putative
EHI_050680	6.0752	4.82871	17.2887	16.2292	13.9656	23.6208	9.39755	17.9386	1.90886	0.523874	13.6681	-0.910277	0.173345	0.999824	hypothetical protein
EHI_128190	87.0708	88.8369	88.0033	57.2871	46.9802	86.9773	87.9703	63.7482	0.724656	1.37997	75.8593	0.461376	0.173462	0.999824	peptidase S54 (rhomboid) family protein
EHI_163670	3979.05	3682.44	3747.34	4732.08	4632.89	4174.73	3802.95	4513.23	1.18677	0.842621	4158.09	-0.247072	0.17361	0.999824	ribosomal protein L18a, putative
EHI_023260	418.278	248.29	492.927	499.099	577.486	485.142	386.498	520.576	1.3469	0.742444	453.537	-0.42851	0.173736	0.999824	nicotinate phosphoribosyltransferase, putative
EHI_155900	541.786	658.841	489.949	312.891	533.112	441.295	563.525	429.099	0.761455	1.31327	496.312	0.394332	0.173897	0.999824	hypothetical protein, conserved
EHI_120630	166.444	146.362	173.562	97.9701	146.826	130.572	162.123	125.123	0.771779	1.29571	143.623	0.378391	0.174036	0.999824	hypothetical protein, conserved
EHI_064570	6563.06	6203.36	6324.23	8408.81	7031.8	7340.15	6363.55	7593.59	1.19329	0.838016	6978.57	-0.255025	0.174426	0.999824	40S ribosomal protein S15, putative
EHI_098540	89.9519	74.1511	41.5245	43.0824	50.904	47.3584	68.5425	47.1149	0.687383	1.45479	57.8287	0.537419	0.174449	0.999824	hypothetical protein
EHI_011410	857.335	722.374	775.165	755.08	1471.1	928.723	784.958	1051.63	1.33973	0.746417	918.296	-0.421265	0.174483	0.999824	transketolase, putative
EHI_192490	14.1892	22.2458	34.6333	15.2514	11.412	16.0839	23.6894	14.2491	0.601497	1.66252	18.9693	0.737364	0.174563	0.999824	hypothetical protein
EHI_045080	2073.66	1385.48	1112.67	1537.42	2969.28	1901.8	1523.94	2136.16	1.40174	0.713399	1830.05	-0.487176	0.174897	0.999824	pyruvate, phosphate dikinase, putative
EHI_074710	22.1419	44.9658	18.6739	9.6376	16.6327	23.8141	28.5939	16.6948	0.58386	1.71274	22.6443	0.778183	0.175234	0.999824	hypothetical protein
EHI_181400	49.6557	41.5814	44.0691	32.4159	16.4868	40.7532	45.1021	29.8853	0.662615	1.50917	37.4937	0.58226	0.175269	0.999824	hypothetical protein
EHI_125920	166.829	175.371	148.956	199.974	207.331	201.169	163.719	202.825	1.23886	0.807193	183.272	-0.309985	0.175344	0.999824	ubiquitin fusion degradation protein 1 homolog, putative
EHI_177450	42.2	45.8043	124.159	131.419	91.0303	109.569	70.7211	110.673	1.56492	0.63901	90.6969	-0.641171	0.175549	0.999824	hypothetical protein, conserved
EHI_096670	263.885	360.597	90.7316	55.1642	203.774	157.32	238.404	138.753	0.582006	1.7182	188.579	0.782246	0.17571	0.999824	hypothetical protein
EHI_173950	111.485	96.7186	40.9292	40.989	72.2774	48.2527	83.0443	53.8397	0.648325	1.54244	68.442	0.626387	0.17575	0.999824	transporter, major facilitator family
EHI_153000	52.6832	60.8987	42.4782	29.5668	40.5956	40.7665	52.02	36.9763	0.710809	1.40685	44.4982	0.494492	0.17611	0.999824	pyridine nucleotide-disulfide oxidoreductase family protein
EHI_075430	10.1181	12.5405	1.56982	17.2033	19.0618	11.822	8.07613	16.029	1.98474	0.503844	12.0526	-1.00975	0.176148	0.999824	hypothetical protein
EHI_119510	39.4021	137.627	16.4427	25.8649	10.1858	55.998	64.4907	30.6829	0.475772	2.10185	47.5868	1.06591	0.176361	0.999824	hypothetical protein
EHI_015120	744.041	674.81	963.869	1055.28	919.466	1002.05	794.24	992.267	1.24933	0.80043	893.254	-0.320797	0.176491	0.999824	leucine rich repeat protein, BspA family
EHI_118890	16.2166	12.5742	20.466	23.8294	22.8233	30.0223	16.4189	25.5583	1.55664	0.64241	20.9886	-0.631673	0.176506	0.999824	hypothetical protein
EHI_200050	150.887	110.116	59.7373	60.1318	97.743	55.8215	106.913	71.2321	0.666259	1.50092	89.0728	0.586888	0.17702	0.999824	hypothetical protein
EHI_045070	46.447	31.7309	78.22	101.639	61.1614	72.2101	52.1326	78.3369	1.50265	0.665492	65.2348	-0.584672	0.17708	0.999824	hypothetical protein
EHI_003260	521.775	656.308	328.546	526.157	788.51	745.398	502.21	686.688	1.36733	0.73135	594.449	-0.45163	0.17722	0.999824	hypothetical protein
EHI_171170	41.5505	33.8477	43.2853	59.1072	50.7257	52.547	39.5612	54.1266	1.36818	0.7309	46.8439	-0.452614	0.177285	0.999824	RhoGAP domain containing protein
EHI_044740	470.702	385.8	538.485	631.522	534.906	574.16	464.996	580.196	1.24775	0.801446	522.596	-0.31914	0.177396	0.999824	UMP-CMP kinase, putative
EHI_029730	60.851	41.633	39.3993	38.089	30.4058	29.9964	47.2944	32.8304	0.69417	1.44057	40.0624	0.517828	0.177794	0.999824	hypothetical protein
EHI_087850	170.341	150.015	91.3692	49.5347	139.404	83.589	137.242	90.8427	0.661917	1.51076	114.042	0.599285	0.177862	0.999824	RhoGEF domain-containing protein
EHI_092380	64.8537	54.1489	84.9843	97.2541	97.6581	80.4386	67.9956	91.7836	1.34985	0.740825	79.8896	-0.427846	0.177993	0.999824	hypothetical protein
EHI_044900	58.8067	48.3899	51.9836	59.0631	69.7047	86.8072	53.0601	71.8583	1.35428	0.738398	62.4592	-0.437091	0.178081	0.999824	EF-hand calcium-binding domain containing protein
EHI_193400	29.3548	23.1671	22.7785	12.4163	24.1316	10.741	25.1002	15.763	0.628005	1.59234	20.4316	0.687502	0.178255	0.999824	longevity-assurance family protein
EHI_092490	860.164	469.798	1059.61	976.642	1358.67	986.964	796.525	1107.42	1.39032	0.719259	951.974	-0.474756	0.178286	0.999824	hypothetical protein
EHI_044620	18.0413	15.2103	24.7338	34.9284	23.1474	30.4718	19.3285	29.5159	1.52707	0.65485	24.4222	-0.609129	0.17833	0.999824	DNA-directed RNA polymerase I subunit 13, putative
EHI_137900	18.0413	15.2103	24.7338	34.9284	23.1474	30.4718	19.3285	29.5159	1.52707	0.65485	24.4222	-0.609129	0.17833	0.999824	DNA-directed RNA polymerase I subunit 13, putative
EHI_077490	42.3181	14.3755	35.8559	61.5722	53.6622	32.4255	30.8498	49.2199	1.59547	0.626775	40.0349	-0.673708	0.178465	0.999824	hypothetical protein
EHI_151630	170.947	165.191	195.901	172.353	114.277	120.955	177.346	135.862	0.766083	1.30534	156.604	0.381723	0.178705	0.999824	RING finger protein, putative
EHI_081660	132.971	135.416	215.523	249.474	219.275	180.13	161.303	216.293	1.34091	0.745762	188.798	-0.420797	0.178984	0.999824	hypothetical protein
EHI_000790	416.477	416.127	434.17	395.296	298.996	333.585	422.258	342.626	0.811413	1.23242	382.442	0.30002	0.179877	0.999824	hypothetical protein
EHI_049730	232.918	241.492	326.996	242.427	182.787	196.442	267.135	207.219	0.775706	1.28915	237.177	0.366165	0.179974	0.999824	hypothetical protein
EHI_077510	8.10069	1.93164	3.9296	1.90917	0	2.1472	4.65398	1.35212	0.29053	3.44198	3.00305	1.72269	0.180246	0.999824	hypothetical protein
EHI_087720	3294.66	2701.88	2625.79	3316.76	3679.94	3427.35	2874.11	3474.68	1.20896	0.827158	3174.4	-0.273812	0.180291	0.999824	hypothetical protein
EHI_050590	204.705	157.625	171.557	178.285	298.028	227.357	177.962	234.557	1.31801	0.758717	206.259	-0.396277	0.180316	0.999824	hypothetical protein, conserved
EHI_134710	10.1003	9.62014	7.04349	17.2509	10.1894	18.3141	8.92133	15.2515	1.70955	0.584948	12.0864	-0.793158	0.180403	0.999824	hypothetical protein
EHI_050270	351.301	338.903	714.962	884.206	594.278	530.494	468.389	669.659	1.42971	0.699444	569.024	-0.515102	0.180505	0.999824	UDP-N-acetylglucosamine transporter, putative
EHI_017050	108.415	97.6445	145.548	154.489	157.29	144.811	117.203	152.197	1.29858	0.770072	134.7	-0.373226	0.180931	0.999824	Ras GTPase-activating protein, putative
EHI_152860	130.823	121.017	54.3665	31.4259	82.3546	80.3529	102.069	64.7111	0.633996	1.5773	83.3899	0.659551	0.180948	0.999824	hypothetical protein
EHI_044910	67.3191	89.7001	97.7751	157.509	87.184	106.315	84.9314	117.003	1.37761	0.725893	100.967	-0.464079	0.180967	0.999824	hypothetical protein
EHI_092480	35.4334	41.5172	25.141	61.1127	35.5557	50.473	34.0305	49.0471	1.44127	0.693833	41.5388	-0.540235	0.181084	0.999824	poly(A) polymerase, putative
EHI_041680	10.1299	0	2.35932	1.90797	0	0	4.16308	0.635991	0.152769	6.54581	2.39953	2.61475	0.181225	0.999824	mucin-like protein 1 precursor, putative
EHI_125380	34.4052	24.1206	27.4769	54.4677	24.1415	50.5045	28.6676	43.0379	1.50128	0.6661	35.8527	-0.597264	0.181525	0.999824	hypothetical protein
EHI_147860	74.8577	171.652	36.8778	31.5499	52.1167	80.6277	94.4624	54.7648	0.579752	1.72487	74.6136	0.785839	0.181648	0.999824	hypothetical protein
EHI_105240	200.699	133.498	66.9178	41.9338	134.388	69.6862	133.705	82.0027	0.613311	1.63049	107.854	0.708491	0.181713	0.999824	BAR/SH3 domain containing protein
EHI_117600	421.744	573.813	555.186	471.626	373.92	386.934	516.914	410.827	0.794768	1.25823	463.871	0.330937	0.181857	0.999824	hypothetical protein
EHI_098400	107.531	97.8282	79.6205	61.8698	75.9894	78.1776	94.9932	72.0123	0.758078	1.31912	83.5027	0.399432	0.181912	0.999824	importin beta-3 family protein
EHI_100440	247.413	283.599	196.145	160.975	206.559	199.314	242.385	188.95	0.779542	1.2828	215.667	0.35964	0.18276	0.999824	hypothetical protein, conserved
EHI_049180	8.10275	13.5269	22.015	26.7177	15.2291	32.1969	14.5482	24.7146	1.6988	0.588649	19.6314	-0.756289	0.182985	0.999824	hypothetical protein
EHI_085480	8.10275	13.5269	22.015	26.7177	15.2291	32.1969	14.5482	24.7146	1.6988	0.588649	19.6314	-0.756289	0.182985	0.999824	hypothetical protein
EHI_069060	1594.01	1011.75	1576.32	2277.43	1736.94	1486.38	1394.02	1833.58	1.31532	0.760273	1613.8	-0.395485	0.183044	0.999824	LIM zinc finger domain containing protein
EHI_143440	181.055	122.35	226.983	302.896	218.947	200.412	176.796	240.751	1.36175	0.734351	208.774	-0.444993	0.18324	0.999824	calmodulin, putative
EHI_128800	0	0	0	0.951676	5.06522	0	0	2.00563	#DIV/0!	#DIV/0!	1.00282	-3.54948	0.183245	0.999824	hypothetical protein
EHI_060760	2.02144	2.88912	5.4846	13.4029	6.3628	4.30517	3.46505	8.02361	2.31558	0.431857	5.74433	-1.19857	0.183261	0.999824	hypothetical protein
EHI_126020	173.424	145.229	177.294	139.027	145.696	97.4894	165.316	127.404	0.770673	1.29757	146.36	0.377419	0.183311	0.999824	glycosyl hydrolase, family 31 protein
EHI_135480	34.4952	51.3453	42.5779	29.5016	22.7932	36.4055	42.8061	29.5668	0.690713	1.44778	36.1865	0.528968	0.183332	0.999824	leucine-rich repeat containing protein
EHI_131470	134.301	140.626	198.318	228.655	180.834	204.716	157.748	204.735	1.29786	0.7705	181.242	-0.374613	0.183502	0.999824	ribosome biogenesis protein Nop10, putative
EHI_109570	285.571	273.359	179.212	147.943	220.874	186.787	246.047	185.201	0.752707	1.32854	215.624	0.410497	0.183835	0.999824	serine/threonine- protein phosphatase 2B catalytic subunit, putative
EHI_048150	93.1049	93.6011	73.0212	109.875	101.636	123.56	86.5757	111.69	1.29009	0.77514	99.1331	-0.37179	0.18399	0.999824	CAF1 family ribonuclease, putative
EHI_035080	591.539	661.917	701.412	654.517	866.718	913.236	651.623	811.491	1.24534	0.802995	731.557	-0.315678	0.184001	0.999824	WD domain containing protein
EHI_154690	13.0465	4.76259	5.4215	11.6184	17.9757	13.0381	7.74353	14.2107	1.83517	0.544908	10.9771	-0.884054	0.184075	0.999824	hypothetical protein
EHI_017900	1.01276	0	0.786148	3.81729	0	5.36672	0.599637	3.06134	5.10531	0.195874	1.83049	-2.36386	0.184262	0.999824	hypothetical protein
EHI_174090	160.22	181.985	149.684	126.673	117.843	144.652	163.963	129.722	0.79117	1.26395	146.843	0.335826	0.184334	0.999824	hypothetical protein, conserved
EHI_090410	321.098	322.129	326.973	387.365	318.539	550.719	323.4	418.874	1.29522	0.772069	371.137	-0.373895	0.184388	0.999824	hypothetical protein
EHI_110270	41.3912	53.8337	70.3804	89.1957	54.8015	89.4733	55.2018	77.8235	1.4098	0.70932	66.5126	-0.49485	0.184537	0.999824	RNA recognition motif domain containing protein
EHI_103510	159.432	167.54	339.776	180.526	121.977	165.779	222.249	156.094	0.702337	1.42382	189.172	0.510303	0.184642	0.999824	ubiquitin domain protein, putative
EHI_147870	60.7719	60.8728	87.2769	56.2962	30.4574	59.0259	69.6405	48.5932	0.697772	1.43313	59.1169	0.514755	0.184742	0.999824	hypothetical protein, conserved
EHI_032470	356.994	887.853	160.75	178.065	282.52	374.952	468.532	278.512	0.594435	1.68227	373.522	0.75027	0.184788	0.999824	hypothetical protein
EHI_041580	151.914	182.589	88.0479	73.4834	112.962	112.702	140.85	99.7156	0.707956	1.41252	120.283	0.498482	0.184993	0.999824	hypothetical protein, conserved
EHI_050985	64.7859	59.8524	51.0589	54.4372	35.5604	35.4434	58.5657	41.8137	0.713961	1.40064	50.1897	0.47579	0.185194	0.999824	hypothetical protein, conserved
EHI_056400	427.571	424.399	670.281	834.465	541.654	642.555	507.417	672.891	1.32611	0.754084	590.154	-0.406998	0.185708	0.999824	hypothetical protein
EHI_197320	110.488	111.252	116.52	140.092	134.384	147.945	112.753	140.807	1.24881	0.800765	126.78	-0.320499	0.185817	0.999824	hypothetical protein
EHI_025210	6.03583	2.86806	2.33244	0.964482	1.28023	1.08312	3.74545	1.10928	0.296167	3.37648	2.42736	1.75303	0.185821	0.999824	hypothetical protein
EHI_087840	175.492	201.457	113.511	87.5746	146.92	122.092	163.487	118.862	0.727044	1.37543	141.174	0.46138	0.185932	0.999824	hypothetical protein
EHI_159500	241.32	218.736	173.291	152.411	159.679	185.393	211.116	165.827	0.785481	1.27311	188.472	0.346664	0.185997	0.999824	Rho guanine nucleotide exchange factor, putative
EHI_077750	408.71	1280.91	230.874	151.407	399.084	529.232	640.165	359.908	0.562211	1.77869	500.036	0.830978	0.186753	0.999824	hypothetical protein
EHI_104470	307.338	268.796	161.473	289.96	361.286	331.382	245.869	327.543	1.33218	0.750647	286.706	-0.415115	0.18726	0.999824	phosducin-like protein
EHI_010590	78.0378	86.0766	84.2167	58.1493	65.9391	67.5558	82.777	63.8814	0.771729	1.29579	73.3292	0.376534	0.187465	0.999824	Rho guanine nucleotide exchange factor, putative
EHI_176840	22.2901	13.534	36.1879	43.8701	31.7134	36.473	24.004	37.3521	1.55608	0.642641	30.6781	-0.630644	0.187915	0.999824	hypothetical protein
EHI_144600	301.83	272.974	448.031	308.868	191.188	263.059	340.945	254.372	0.746079	1.34034	297.659	0.421925	0.187919	0.999824	Rho family GTPase
EHI_009430	183.477	137.38	185.812	127.697	136.914	135.074	168.89	133.228	0.788849	1.26767	151.059	0.343774	0.188091	0.999824	ubiquitin carboxyl-terminal hydrolase, putative
EHI_150430	1068.5	1400.23	287.082	148.423	787.472	597.352	918.605	511.082	0.556368	1.79737	714.844	0.846259	0.188172	0.999824	villidin, putative
EHI_090390	0	2.86343	0.776149	11.5932	3.84566	0	1.21319	5.1463	4.24195	0.235741	3.17975	-2.10003	0.188919	0.999824	hypothetical protein
EHI_001130	3852.83	3142.72	4907.3	5847.37	5195.97	4178.35	3967.62	5073.89	1.27883	0.781967	4520.76	-0.354743	0.189458	0.999824	hypothetical protein
EHI_004070	33.3219	16.3471	25.8142	20.1349	7.64481	17.2433	25.1611	15.0077	0.596465	1.67655	20.0844	0.726743	0.189481	0.999824	hypothetical protein
EHI_064610	63.9073	77.4828	51.2374	45.6914	51.9288	43.9104	64.2091	47.1769	0.734738	1.36103	55.693	0.443844	0.189515	0.999824	protein kinase domain containing protein
EHI_104600	177.511	148.435	146.216	248.145	156.777	204.444	157.387	203.122	1.29058	0.774844	180.255	-0.37194	0.189532	0.999824	13 kDa ribonucleoprotein-associated protein, putative
EHI_200730	142.716	137.058	165.715	155.698	248.959	177.243	148.496	193.967	1.30621	0.765575	171.231	-0.380942	0.189788	0.999824	serine/threonine protein phosphatase PP2A catalytic subunit, putative
EHI_124390	47.7002	39.7404	18.145	27.584	22.7835	14.9838	35.1952	21.7838	0.618941	1.61566	28.4895	0.681685	0.189878	0.999824	hypothetical protein, conserved
EHI_104710	212.994	238.207	142.643	157.099	381.303	311.716	197.948	283.373	1.43155	0.698544	240.66	-0.516909	0.189945	0.999824	myotubularin, putative
EHI_169210	148.529	134.758	108.851	107.277	109.485	86.1406	130.713	100.968	0.772439	1.2946	115.84	0.370755	0.190088	0.999824	coatomer subunit delta, putative
EHI_087860	16.1963	24.1336	28.2783	10.5056	19.0505	13.9627	22.8694	14.5063	0.634309	1.57652	18.6878	0.678321	0.190237	0.999824	protein kinase domain containing protein
EHI_136370	162.274	166.539	76.4381	67.6051	117.818	95.342	135.084	93.5885	0.692819	1.44338	114.336	0.530311	0.190448	0.999824	hypothetical protein
EHI_132390	134.409	130.947	267.905	189.593	63.6385	89.3476	177.754	114.193	0.642423	1.55661	145.973	0.636035	0.190496	0.999824	hypothetical protein
EHI_029030	72.7277	56.5178	159.957	180.417	133.4	119.503	96.4009	144.44	1.49833	0.667411	120.42	-0.579842	0.190557	0.999824	hypothetical protein
EHI_195150	26.2385	22.097	31.261	14.3947	20.4015	18.335	26.5322	17.7104	0.667508	1.49811	22.1213	0.59626	0.190613	0.999824	hypothetical protein
EHI_023500	2435.85	1703.31	2512.96	3408.08	2712.02	2383.2	2217.37	2834.43	1.27828	0.782298	2525.9	-0.354236	0.190621	0.999824	calmodulin, putative
EHI_123250	142.928	168.335	168.487	94.3449	138.184	139.364	159.917	123.964	0.77518	1.29002	141.941	0.371507	0.190712	0.999824	hypothetical protein, conserved
EHI_086250	186.569	187.768	119.73	84.7773	155.875	120.021	164.689	120.224	0.73001	1.36985	142.457	0.456294	0.190739	0.999824	oxysterol-binding protein, putative
EHI_083400	307.09	363.714	146.379	119.774	211.395	227.271	272.395	186.147	0.683371	1.46333	229.271	0.549398	0.19089	0.999824	hypothetical protein
EHI_154320	24.2375	10.5799	33.6447	21.089	10.1912	5.3875	22.8207	12.2226	0.535591	1.8671	17.5216	0.893367	0.190943	0.999824	hypothetical protein
EHI_073340	36.4578	54.0969	54.2401	84.9407	49.5027	67.6248	48.265	67.3561	1.39555	0.716565	57.8105	-0.483507	0.191216	0.999824	zinc finger domain containing protein
EHI_182480	455.066	412.995	513.199	607.199	536.366	535.061	460.42	559.542	1.21529	0.822852	509.981	-0.2811	0.191264	0.999824	hypothetical protein
EHI_028920	133.878	73.5886	38.614	17.1389	81.0779	42.8495	82.0268	47.0221	0.573254	1.74443	64.5244	0.807969	0.191391	0.999824	heat shock protein, putative
EHI_151790	68.9522	82.2748	64.5957	61.9119	48.1538	51.4348	71.9409	53.8335	0.748302	1.33636	62.8872	0.412107	0.191396	0.999824	F-box/WD domain containing protein
EHI_126250	972.141	947.126	1267.37	1508.98	1319.04	1143.09	1062.21	1323.7	1.24618	0.802455	1192.96	-0.317213	0.191434	0.999824	ribosomal protein S29, putative
EHI_178890	627.349	519.64	532.342	665.877	752.569	623.594	559.777	680.68	1.21598	0.822379	620.229	-0.282009	0.191553	0.999824	eukaryotic translation initiation factor 3 subunit 1, putative
EHI_052080	82.0843	97.6686	52.7259	38.1361	67.2151	57.9121	77.4929	54.4211	0.702272	1.42395	65.957	0.512645	0.191704	0.999824	hypothetical protein
EHI_097930	398.882	273.124	330.148	456.339	425.521	376.084	334.051	419.315	1.25524	0.79666	376.683	-0.328515	0.191736	0.999824	muT/nudix family protein
EHI_039850	348.751	395.77	259.876	209.61	309.274	255.096	334.799	257.993	0.770592	1.2977	296.396	0.376811	0.191768	0.999824	Rho guanine nucleotide exchange factor, putative
EHI_069730	107.27	133.159	100.498	91.7257	81.3118	91.3298	113.642	88.1224	0.775436	1.2896	100.882	0.363611	0.191865	0.999824	hypothetical protein
EHI_129800	107.27	133.159	100.498	91.7257	81.3118	91.3298	113.642	88.1224	0.775436	1.2896	100.882	0.363611	0.191865	0.999824	hypothetical protein
EHI_126980	15.819	27.9468	29.4778	16.9039	15.6695	14.3824	24.4145	15.6519	0.641091	1.55984	20.0332	0.646915	0.192003	0.999824	hypothetical protein
EHI_151520	105.505	113.331	62.2807	27.6021	75.9862	80.316	93.7058	61.3014	0.65419	1.52861	77.5036	0.615438	0.192064	0.999824	DNA polymerase alpha catalytic subunit, putative
EHI_044570	59.5997	46.1859	81.4089	113.067	73.8609	74.3208	62.3982	87.0828	1.3956	0.716538	74.7405	-0.480136	0.192245	0.999824	hypothetical protein, conserved domain containing
EHI_175470	28.397	25.1732	33.8831	45.7072	46.876	32.1392	29.1511	41.5741	1.42616	0.701184	35.3626	-0.506239	0.192292	0.999824	hypothetical protein
EHI_044470	206.672	146.921	155.744	180.273	270.228	212.426	169.779	220.976	1.30155	0.768316	195.377	-0.379037	0.192462	0.999824	protein kinase, putative
EHI_137850	206.672	146.921	155.744	180.273	270.228	212.426	169.779	220.976	1.30155	0.768316	195.377	-0.379037	0.192462	0.999824	protein kinase, putative
EHI_189100	37.3567	41.3414	59.4398	80.5538	45.8755	68.9839	46.046	65.1377	1.41462	0.706901	55.5918	-0.50045	0.192527	0.999824	small GTP binding protein Rab7, putative
EHI_010750	171.368	198.431	141.01	89.5327	149.528	144.658	170.27	127.906	0.751198	1.33121	149.088	0.414972	0.192644	0.999824	hypothetical protein
EHI_138000	167.214	187.611	239.247	154.443	149.642	165.149	198.024	156.412	0.789863	1.26604	177.218	0.342159	0.192663	0.999824	hypothetical protein
EHI_013030	186.269	158.916	190.758	175.288	111.254	125.497	178.648	137.346	0.768811	1.30071	157.997	0.375786	0.193082	0.999824	hypothetical protein, conserved
EHI_166480	275.94	374.873	348.464	234.137	246.951	310.55	333.092	263.879	0.792211	1.26229	298.486	0.336579	0.193151	0.999824	hypothetical protein
EHI_023330	453.446	2339.08	184.461	124.696	244.439	684.342	992.329	351.159	0.353874	2.82587	671.744	1.49866	0.193618	0.999824	hypothetical protein
EHI_129520	64.9311	86.2192	55.1921	19.9854	55.7179	59.9633	68.7808	45.2222	0.657483	1.52095	57.0015	0.610774	0.193732	0.999824	hypothetical protein, conserved
EHI_125740	435.191	418.833	485.288	366.853	389.998	356.681	446.437	371.177	0.831421	1.20276	408.807	0.267425	0.193764	0.999824	oxidoreductase, putative
EHI_198670	3877.5	2784.3	4258.07	3248.15	3008.98	2281.49	3639.96	2846.21	0.781935	1.27888	3243.08	0.35493	0.193937	0.999824	ferredoxin
EHI_107280	212.989	239.165	283.697	338.015	276.169	302.087	245.284	305.424	1.24519	0.803093	275.354	-0.315944	0.194229	0.999824	vacuolar proton ATPase subunit, putative
EHI_013960	277.838	402.665	236.327	169.542	248.371	266.817	305.61	228.243	0.746846	1.33896	266.927	0.421663	0.194543	0.999824	DEAD/DEAH box helicase, putative
EHI_151990	1305.44	1445.41	556.649	375.512	907.155	903.649	1102.5	728.772	0.661018	1.51282	915.636	0.597415	0.194667	0.999824	RNA-binding protein, putative
EHI_148980	60.8151	70.6138	32.2756	30.4995	38.0366	42.8864	54.5681	37.1408	0.680632	1.46922	45.8545	0.551885	0.194684	0.999824	RhoGAP domain containing protein
EHI_045510	27.3125	20.2505	32.9537	39.1994	34.3215	41.9273	26.8389	38.4827	1.43384	0.697428	32.6608	-0.516146	0.194729	0.999824	hypothetical protein
EHI_179970	263.45	210.772	252.564	317.54	323.442	260.645	242.262	300.542	1.24057	0.806083	271.402	-0.310514	0.194749	0.999824	proteasome regulatory subunit, putative
EHI_015350	19.1768	18.2578	13.2888	8.63507	8.92412	12.9401	16.9078	10.1664	0.601286	1.6631	13.5371	0.726665	0.194817	0.999824	Ras family GTPase
EHI_119760	8.10803	4.83596	0.787106	0	0	3.21683	4.57703	1.07228	0.234273	4.26852	2.82465	2.06866	0.19484	0.999824	hypothetical protein
EHI_171310	9.12439	21.2887	18.1129	38.1104	16.4775	24.6518	16.1753	26.4132	1.63293	0.612395	21.2943	-0.712826	0.194968	0.999824	protein kinase domain containing protein
EHI_009600	36.5298	43.6054	24.449	29.4946	67.1002	61.0202	34.8614	52.5383	1.50706	0.663543	43.6999	-0.590224	0.194981	0.999824	hypothetical protein
EHI_111750	76.0698	75.5297	78.0209	85.6896	103.876	104.976	76.5401	98.1805	1.28273	0.779586	87.3603	-0.356362	0.195239	0.999824	importin alpha re-exporter, putative
EHI_091710	20.2891	0	0	0	0	0	6.76303	0	0	#DIV/0!	3.38152	5.07555	0.195268	0.999824	repeat organellar protein, putative
EHI_194410	542.709	496.378	535.149	402.878	491.346	408.006	524.745	434.077	0.827215	1.20888	479.411	0.274879	0.195293	0.999824	isopentenyl-diphosphate delta-isomerase, putative
EHI_015230	166.213	80.2755	214.089	199.228	256.143	200.519	153.526	218.63	1.42406	0.702217	186.078	-0.507227	0.195371	0.999824	hypothetical protein
EHI_082210	6.05607	2.88299	2.34524	0.959385	0	2.1566	3.76143	1.03866	0.276134	3.62143	2.40005	1.80148	0.195559	0.999824	hypothetical protein
EHI_193060	65.9218	61.9652	63.0387	58.0858	108.954	94.2744	63.6419	87.1049	1.36867	0.730636	75.3734	-0.447288	0.195855	0.999824	hypothetical protein
EHI_108240	23.0231	15.1807	16.1973	19.4473	30.9105	32.7013	18.1337	27.6864	1.52679	0.654969	22.91	-0.609223	0.195972	0.999824	cysteine protease, putative
EHI_194600	504.73	795.045	543.113	1231.55	533.828	800.979	614.296	855.452	1.39257	0.718095	734.874	-0.47857	0.195989	0.999824	molybdenum cofactor sulfurase, putative
EHI_049990	2.01607	14.3858	40.5649	30.7629	65.1227	23.7639	18.9889	39.8832	2.10034	0.476113	29.4361	-1.05404	0.196202	0.999824	chaperone proteinDNAJ, putative
EHI_198320	488.557	590.078	352.682	292.596	428.535	374.174	477.106	365.101	0.765242	1.30678	421.104	0.38642	0.196215	0.999824	heat shock protein 70, putative
EHI_175220	0	20.2138	0	0	0	0	6.73792	0	0	#DIV/0!	3.36896	5.06302	0.196369	0.999824	hypothetical protein, conserved
EHI_194220	905.14	973.357	1104.77	864.067	816.429	814.999	994.423	831.832	0.836497	1.19546	913.128	0.257814	0.196463	0.999824	protein phosphatase domain-containing protein
EHI_102380	4.04995	0.965674	9.42951	17.1851	8.88771	6.44244	4.81505	10.8384	2.25095	0.444257	7.82674	-1.15028	0.196701	0.999824	leucine rich repeat protein, BspA family
EHI_150100	0	0	8.60312	0	0	0	2.86771	0	0	#DIV/0!	1.43385	3.84225	0.196813	0.999824	hypothetical protein
EHI_125010	4.05268	3.86677	0	0.95372	0	0	2.63982	0.317907	0.120428	8.30375	1.47886	2.74013	0.196815	0.999824	hypothetical protein
EHI_083260	619.214	584.129	439.948	575.804	750.725	736.715	547.763	687.748	1.25556	0.79646	617.756	-0.328548	0.197005	0.999824	T-complex protein 1 subunit eta, putative
EHI_173450	25.2955	46.3045	24.3328	25.8044	19.0615	17.1953	31.9776	20.687	0.646923	1.54578	26.3323	0.61907	0.197069	0.999824	hypothetical protein
EHI_009890	92.311	88.1375	52.0262	35.2201	67.127	59.9747	77.4916	54.1073	0.698234	1.43218	65.7994	0.520969	0.197143	0.999824	phosphatidylinositol-4,5-bisphosphate 3-kinase, putative
EHI_103900	95.191	159.381	23.5808	12.408	59.6607	72.9965	92.7176	48.3551	0.521531	1.91743	70.5363	0.940753	0.19743	0.999824	nucleosome-binding protein 1, putative
EHI_111770	417.669	695.686	476.399	373.517	379.013	474.856	529.918	409.129	0.77206	1.29524	469.523	0.373011	0.19755	0.999824	hypothetical protein
EHI_092120	2060.72	2282.59	2492.73	2964.21	2417.43	2851.08	2278.68	2744.24	1.20431	0.83035	2511.46	-0.268245	0.197592	0.999824	60S ribosomal protein L44, putative
EHI_174160	193.296	176.591	222.209	128.026	188.024	149.343	197.365	155.131	0.78601	1.27225	176.248	0.35199	0.197691	0.999824	hypothetical protein, conserved
EHI_073440	65.5633	53.7612	115.574	158.464	76.5521	109.004	78.2995	114.673	1.46455	0.682805	96.4864	-0.549666	0.197694	0.999824	ADP ribosylation factor, putative
EHI_107170	505.631	1121.57	85.7642	48.6308	313.287	271.364	570.988	211.094	0.369699	2.7049	391.041	1.43591	0.197773	0.999824	hypothetical protein
EHI_053140	35.3015	7.67955	69.4945	97.007	52.3142	53.9662	37.4918	67.7625	1.80739	0.553283	52.6272	-0.84982	0.197874	0.999824	hypothetical protein
EHI_158010	34.481	39.6943	41.7608	28.5684	27.8733	26.7838	38.6454	27.7418	0.717856	1.39304	33.1936	0.480409	0.198024	0.999824	hypothetical protein, conserved
EHI_072130	44.5747	59.9248	71.5744	41.9709	38.0622	48.2812	58.6913	42.7714	0.728753	1.37221	50.7314	0.459151	0.198484	0.999824	lipase, putative
EHI_044560	21.198	23.0669	18.7645	38.3704	21.6693	32.3453	21.0098	30.795	1.46574	0.682248	25.9024	-0.564778	0.198607	0.999824	protein tyrosine phosphatase, putative
EHI_193690	18.2267	0	1.57186	0	0	0	6.59953	0	0	#DIV/0!	3.29976	5.03684	0.198727	0.999824	hypothetical protein
EHI_048310	791.105	748.488	583.949	623.655	1238.95	960.885	707.847	941.164	1.32961	0.752098	824.506	-0.410639	0.198758	0.999824	protein transport protein Sec24, putative
EHI_051840	623.61	724.196	545.318	519.847	479.76	549.991	631.041	516.533	0.81854	1.22169	573.787	0.287993	0.198809	0.999824	histone H3, putative
EHI_062960	3.02915	0.961541	10.1686	21.0949	8.91937	4.31105	4.71976	11.4418	2.42423	0.412503	8.08077	-1.25624	0.198854	0.999824	hypothetical protein
EHI_010130	9.07338	4.79632	14.8247	6.72805	2.55341	4.31996	9.56481	4.53381	0.474009	2.10966	7.04931	1.06317	0.199071	0.999824	hypothetical protein
EHI_091530	351.261	236.514	262.364	343.814	412.755	322.213	283.38	359.594	1.26895	0.788055	321.487	-0.343555	0.199238	0.999824	BAR/SH3 domain containing protein
EHI_036530	16320.5	15425.5	14312.3	17946.9	19452.4	16941.9	15352.8	18113.7	1.17984	0.847575	16733.2	-0.238589	0.199686	0.999824	40S ribosomal protein S27a, putative
EHI_129910	453.852	478.844	625.653	561.193	214.857	331.001	519.45	369.017	0.710399	1.40766	444.233	0.491921	0.199953	0.999824	hypothetical protein
EHI_186760	138.978	162.723	115.882	72.3406	139.315	97.4549	139.194	103.037	0.740236	1.35092	121.116	0.438317	0.19998	0.999824	hypothetical protein
EHI_129830	13.1258	23.0756	25.0288	9.58916	19.1139	8.62255	20.4101	12.4419	0.609593	1.64044	16.426	0.739692	0.200467	0.999824	hypothetical protein
EHI_137040	156.233	181.143	148.218	104.694	150.701	126.36	161.865	127.252	0.78616	1.27201	144.558	0.35022	0.200623	0.999824	protein kinase domain containing protein
EHI_170950	27.3622	55.1223	15.7398	15.2538	17.7543	25.7377	32.7415	19.5819	0.598077	1.67202	26.1617	0.736797	0.200716	0.999824	hypothetical protein
EHI_148760	198.615	207.895	218.758	162.089	155.998	189.834	208.422	169.307	0.812327	1.23103	188.865	0.299847	0.200823	0.999824	N2,N2-dimethylguanosine tRNA methyltransferase, putative
EHI_046690	4099.35	3972.67	3372.9	4414.26	4777.9	4404.38	3814.97	4532.18	1.188	0.841751	4173.58	-0.248593	0.201553	0.999824	40S ribosomal protein S15, putative
EHI_000680	10.1109	5.78152	0.783988	0.956802	2.54392	2.15152	5.5588	1.88408	0.338936	2.95041	3.72144	1.56688	0.20173	0.999824	hypothetical protein
EHI_083420	95.2964	110.309	100.01	76.2242	87.4609	77.1741	101.872	80.2864	0.788113	1.26885	91.079	0.346001	0.20182	0.999824	ATPase, AAA family protein
EHI_118780	229.804	163.165	216.83	336.136	302.235	178.273	203.266	272.215	1.3392	0.746713	237.74	-0.421345	0.201856	0.999824	WD domain containing protein
EHI_199650	28.113	37.1747	29.4532	23.2191	21.8153	20.6312	31.5803	21.8885	0.693107	1.44278	26.7344	0.526552	0.201969	0.999824	hypothetical protein
EHI_117470	51.1342	21.2694	74.1606	41.1796	31.5009	16.7036	48.8547	29.7947	0.609863	1.63971	39.3247	0.715332	0.202129	0.999824	calmodulin, putative
EHI_099200	143.443	188.593	206.653	155.227	104.424	152.95	179.563	137.534	0.765936	1.30559	158.548	0.382998	0.202379	0.999824	START domain containing protein
EHI_093910	136.038	111.831	163.319	227.82	148.242	162.567	137.063	179.543	1.30993	0.763398	158.303	-0.39032	0.202407	0.999824	hypothetical protein, conserved
EHI_183120	1166.58	1521.61	366.554	165.627	910.635	680.061	1018.25	585.441	0.574951	1.73928	801.844	0.79885	0.202413	0.999824	centromeric protein E, putative
EHI_119590	1089.57	1076.48	1428.23	1576.62	1340.36	1478.01	1198.1	1465	1.22277	0.817814	1331.55	-0.289936	0.202425	0.999824	60S ribosomal protein L40, putative
EHI_040400	1280.09	1231.28	1254.7	1068.53	1099.34	1054.01	1255.36	1073.96	0.855501	1.16891	1164.66	0.225245	0.20277	0.999824	prolyl-tRNA synthetase, putative
EHI_194050	245.771	270.899	298.068	258.211	186.903	206.459	271.579	217.191	0.799734	1.25042	244.385	0.320918	0.202796	0.999824	hypothetical protein
EHI_069070	39.4403	42.411	42.3493	27.7386	30.5191	32.2641	41.4002	30.1739	0.728835	1.37205	35.7871	0.459132	0.203115	0.999824	hypothetical protein
EHI_008160	49.654	45.447	62.9523	86.7648	78.6329	51.4801	52.6844	72.2926	1.37218	0.728767	62.4885	-0.453273	0.203395	0.999824	Sec1 family protein
EHI_075970	87.0641	108.136	122.56	78.3018	67.3027	96.6516	105.92	80.7521	0.762386	1.31167	93.3361	0.391578	0.203494	0.999824	hypothetical protein
EHI_019610	213.695	140.084	205.973	212.811	272.881	232.913	186.584	239.535	1.28379	0.778942	213.06	-0.358443	0.203553	0.999824	protein phosphatase, putative
EHI_200950	4.05099	10.6267	2.35839	0	1.26925	4.29346	5.67869	1.85424	0.326526	3.06255	3.76646	1.61933	0.203582	0.999824	hypothetical protein
EHI_148350	65.2212	78.0858	89.8169	119.124	91.181	93.4594	77.708	101.255	1.30302	0.767449	89.4815	-0.381414	0.203959	0.999824	transcription initiation protein SPT4, putative
EHI_099370	1.01146	0	0.784459	5.73756	1.27136	1.07523	0.598638	2.69472	4.50141	0.222153	1.64668	-2.18814	0.204254	0.999824	hypothetical protein
EHI_110170	141.045	138.568	101.739	57.0865	119.008	101.701	127.117	92.5985	0.728448	1.37278	109.858	0.460853	0.204698	0.999824	ubiquitin carboxyl-terminal hydrolase domain containing protein
EHI_151530	47.6655	45.5042	46.4894	38.0904	35.4746	28.926	46.553	34.1636	0.733865	1.36265	40.3583	0.445179	0.204711	0.999824	hypothetical protein
EHI_044650	82.0804	80.2564	107.017	126.812	93.8532	129.774	89.7847	116.813	1.30104	0.768619	103.299	-0.37954	0.204733	0.999824	importin alpha, putative
EHI_059260	30.0084	9.47719	1.54075	2.92077	6.44531	7.63737	13.6755	5.66782	0.414452	2.41283	9.67164	1.26803	0.204888	0.999824	hypothetical protein
EHI_052780	1143.96	555.146	739.265	932.967	1574.67	876.332	812.79	1127.99	1.3878	0.720565	970.39	-0.47259	0.204898	0.999824	TolA-like protein, putative
EHI_199160	109.225	64.5861	93.334	109.032	148.77	101.086	89.0485	119.629	1.34342	0.74437	104.339	-0.423104	0.204898	0.999824	hypothetical protein
EHI_140330	331.6	325.259	283.62	230.48	300.303	230.365	313.493	253.716	0.80932	1.23561	283.605	0.306542	0.205082	0.999824	protein kinase, putative
EHI_174250	1927.41	2142.99	1231.24	1287.25	1469.64	1393.08	1767.22	1383.32	0.782769	1.27752	1575.27	0.353183	0.205493	0.999824	S-adenosylmethionine synthetase, putative
EHI_092930	403.109	440.459	176.351	104.711	321.311	240.367	339.973	222.13	0.653375	1.53051	281.051	0.615126	0.205634	0.999824	hypothetical protein
EHI_011200	158.938	202.746	260.82	289.349	208.266	320.037	207.501	272.551	1.31349	0.761331	240.026	-0.392853	0.205719	0.999824	hypothetical protein
EHI_198950	252.044	212.362	158.661	241.645	308.635	248.122	207.689	266.134	1.28141	0.780392	236.912	-0.358517	0.205937	0.999824	WD-repeat protein
EHI_099730	3466.23	3343.97	2810.88	3749.34	4384.09	3487.32	3207.03	3873.58	1.20784	0.827923	3540.31	-0.272439	0.20604	0.999824	ribosomal protein L13, putative
EHI_182830	43.5855	49.3354	47.2351	36.2163	30.428	36.4519	46.7187	34.3654	0.735581	1.35947	40.542	0.439468	0.206068	0.999824	UBA/TS-N domain-containing protein
EHI_034810	13.1419	13.4865	2.35128	3.82825	5.08898	4.30406	9.6599	4.4071	0.456226	2.1919	7.0335	1.12396	0.206285	0.999824	hypothetical protein
EHI_072500	22.2994	21.2816	1.57448	4.76538	10.1428	5.36064	15.0518	6.75627	0.448867	2.22783	10.904	1.15931	0.20638	0.999824	hypothetical protein
EHI_012470	124.748	169.445	74.8626	35.2306	122.885	80.344	123.019	79.4866	0.646135	1.54766	101.253	0.634216	0.206424	0.999824	helicase domain-containing protein
EHI_138420	25.3053	50.1937	32.9884	30.5644	20.322	21.4827	36.1625	24.123	0.667074	1.49908	30.1427	0.576082	0.206646	0.999824	hypothetical protein
EHI_000900	313.155	193.421	392.729	437.57	412.136	345.3	299.768	398.335	1.32881	0.752553	349.052	-0.409074	0.206733	0.999824	ThiF family protein
EHI_153650	15.104	26.808	19.4673	31.7796	26.8521	31.3714	20.4597	30.001	1.46634	0.681968	25.2304	-0.554878	0.20694	0.999824	protein tyrosine phosphatase, putative
EHI_061130	15.1292	7.67955	9.37004	6.72326	7.65574	2.15865	10.7263	5.51255	0.51393	1.94579	8.1194	0.963254	0.207008	0.999824	hypothetical protein
EHI_069110	12989.4	12004	11525.8	14466.4	14994	13363.6	12173.1	14274.7	1.17264	0.852773	13223.9	-0.229775	0.207101	0.999824	60S ribosomal protein L21, putative
EHI_092260	19.2665	14.5196	13.3923	27.6212	17.7403	25.7166	15.7261	23.6927	1.50658	0.663754	19.7094	-0.606469	0.207197	0.999824	tyrosine kinase, putative
EHI_010580	41.5113	55.0418	59.7184	40.0998	44.4396	28.9917	52.0905	37.8437	0.726499	1.37646	44.9671	0.467614	0.207506	0.999824	hypothetical protein
EHI_078410	63.7089	85.7808	20.3891	22.0009	41.9659	39.7944	56.6263	34.5871	0.610795	1.63721	45.6067	0.71158	0.207565	0.999824	hypothetical protein
EHI_159770	30.4281	29.0501	37.8287	35.2276	57.0047	44.9893	32.4356	45.7405	1.41019	0.709122	39.0881	-0.483697	0.207673	0.999824	hypothetical protein
EHI_200030	51.6157	52.1129	65.1762	47.7673	38.1106	39.7506	56.3016	41.8761	0.743783	1.34448	49.0889	0.426132	0.207728	0.999824	hypothetical protein
EHI_086790	2.02225	4.8182	0	0.95675	20.3504	2.15142	2.28015	7.81953	3.42939	0.291597	5.04984	-1.78258	0.207955	0.999824	heat shock protein 70 pseudogene, putative
EHI_000720	115.208	130.947	85.3849	81.3909	80.1845	92.5771	110.513	84.7175	0.766582	1.30449	97.6154	0.380048	0.208013	0.999824	MTA/SAH nucleosidase, putative
EHI_086140	204.938	231.532	118.269	95.1689	154.491	153.121	184.913	134.26	0.726072	1.37727	159.587	0.462238	0.208061	0.999824	Ras guanine nucleotide exchange factor, putative
EHI_088040	66.6084	64.3739	58.6186	47.9792	52.2758	44.2171	63.2003	48.1573	0.761979	1.31237	55.6788	0.392583	0.208148	0.999824	hypothetical protein, conserved
EHI_193290	174.468	195.629	81.9732	63.7825	122.864	123.172	150.69	103.273	0.68533	1.45915	126.981	0.545781	0.208452	0.999824	hypothetical protein
EHI_068260	77.4064	135.611	112.613	86.8965	69.1903	87.8134	108.543	81.3001	0.74901	1.3351	94.9218	0.415471	0.208674	0.999824	hypothetical protein
EHI_062990	29.2957	19.2451	0.782818	6.70702	8.91388	5.38534	16.4412	7.00208	0.425886	2.34804	11.7216	1.22711	0.209227	0.999824	hypothetical protein
EHI_170190	8.99803	3.78785	5.38807	0	3.86957	3.27509	6.05798	2.38155	0.393126	2.54371	4.21977	1.39077	0.209307	0.999824	hypothetical protein
EHI_031640	60.7899	43.5008	122.72	103.003	129.394	99.7671	75.6703	110.721	1.46321	0.683431	93.1958	-0.542105	0.209325	0.999824	hypothetical protein
EHI_079220	88.2104	111.297	109.481	69.5415	68.4369	98.5953	102.996	78.8579	0.765637	1.3061	90.9272	0.385623	0.209368	0.999824	inositol polyphosphate 5-phosphatase, putative
EHI_045110	140.856	144.078	78.6909	112.507	238.434	161.947	121.208	170.963	1.41049	0.708974	146.085	-0.495724	0.20972	0.999824	hypothetical protein
EHI_200040	173.948	130.132	150.585	143.467	110.626	98.9381	151.555	117.677	0.776465	1.28789	134.616	0.362047	0.209797	0.999824	hypothetical protein
EHI_073400	49.5039	59.668	64.2006	77.5984	71.3039	76.4621	57.7909	75.1215	1.29988	0.769299	66.4562	-0.37633	0.209802	0.999824	hypothetical protein
EHI_177490	84.9868	94.5276	76.9139	77.422	49.5645	66.6382	85.4761	64.5416	0.755083	1.32436	75.0088	0.397091	0.210206	0.999824	hypothetical protein
EHI_096150	78.2254	71.3629	105.214	126.98	111.8	94.6095	84.934	111.13	1.30843	0.764277	98.0319	-0.384971	0.210209	0.999824	hypothetical protein, conserved
EHI_128200	287.843	243.743	168.449	108.663	210.483	193.002	233.345	170.716	0.731604	1.36686	202.031	0.452144	0.210499	0.999824	protein with DnaJ and myb domains
EHI_167660	134.843	131.61	108.683	116.231	197.721	176.842	125.045	163.598	1.30831	0.764344	144.322	-0.385982	0.210776	0.999824	hypothetical protein
EHI_102170	57633.7	67684.1	18417.6	36754.1	112056	78423.5	47911.8	75744.4	1.58091	0.632546	61828.1	-0.660757	0.211044	0.999824	elongation factor 1-alpha 1
EHI_114940	23.2824	9.65361	32.2064	34.3814	29.2103	38.6655	21.7141	34.0858	1.56975	0.637045	27.9	-0.643109	0.211142	0.999824	hypothetical protein, conserved
EHI_024600	88.8483	80.7599	62.5682	69.0461	49.6985	54.9716	77.3922	57.9054	0.748207	1.33653	67.6488	0.409787	0.211224	0.999824	hypothetical protein
EHI_035990	59.4331	102.509	103.635	67.3672	37.0627	81.0896	88.5255	61.8398	0.698554	1.43153	75.1827	0.514276	0.211367	0.999824	hypothetical protein
EHI_194630	123.753	160.768	82.7633	52.3576	110.195	96.3933	122.428	86.3154	0.70503	1.41838	104.372	0.506896	0.211547	0.999824	protein with RhoGEF and ArfGAP domains
EHI_006810	5715.7	3435.22	3520.65	5468.66	6076.25	4725.85	4223.86	5423.59	1.28404	0.778794	4823.72	-0.360741	0.211958	0.999824	14-3-3 protein 3
EHI_086510	8235.3	7778.13	6959.13	8203.37	10492.9	8861.34	7657.52	9185.87	1.19959	0.83362	8421.69	-0.262511	0.211963	0.999824	hypothetical protein, conserved
EHI_087690	30.3829	46.3721	19.6537	25.7667	48.2305	78.3541	32.1362	50.7838	1.58027	0.632805	41.46	-0.662765	0.212096	0.999824	hypothetical protein
EHI_069400	6.0568	10.5729	4.69142	2.87765	3.82377	3.23434	7.10706	3.31192	0.466004	2.1459	5.20949	1.10328	0.21224	0.999824	Rap GTPase
EHI_026310	585.694	472.816	541.358	545.409	799.048	642.459	533.289	662.305	1.24192	0.805202	597.797	-0.311622	0.212271	0.999824	hypothetical protein
EHI_039720	3.0288	0.96137	0.782052	0	0	0	1.59074	0	0	#DIV/0!	0.795371	2.96757	0.213125	0.999824	hypothetical protein
EHI_016410	71.9451	58.9812	68.4566	78.188	97.6615	81.5141	66.461	85.7878	1.2908	0.774713	76.1244	-0.364643	0.213453	0.999824	hypothetical protein
EHI_033850	12.1415	0	0	15.2922	8.89568	11.8222	4.04717	12.0034	2.96587	0.337169	8.02526	-1.59804	0.213725	0.999824	serine/threonine- protein kinase 6, putative
EHI_156100	15.1244	17.2698	22.6315	12.4929	7.65898	14.0375	18.3419	11.3964	0.621333	1.60944	14.8692	0.680722	0.213953	0.999824	hypothetical protein
EHI_098560	815.568	500.714	755.941	471.169	643.196	503.152	690.741	539.172	0.780571	1.28111	614.957	0.358281	0.213959	0.999824	hexokinase 2
EHI_019620	336.444	244.468	300.681	358.26	434.155	312.284	293.864	368.233	1.25307	0.79804	331.049	-0.324542	0.214183	0.999824	serine/threonine-protein phosphatase 2A 65 kDa regulatory subunit A, putative
EHI_118450	34.1992	31.5433	38.0897	28.9391	20.4863	23.8327	34.6107	24.4194	0.705543	1.41735	29.5151	0.497325	0.214226	0.999824	hypothetical protein
EHI_178440	205.01	258.8	178.296	107.482	186.064	190.507	214.035	161.351	0.753851	1.32652	187.693	0.409444	0.214478	0.999824	hypothetical protein
EHI_182670	7442.77	6201.73	6577.32	8526.48	8418.25	7134.98	6740.61	8026.57	1.19078	0.839787	7383.59	-0.251923	0.214616	0.999824	enhancer binding protein-2, putative
EHI_044840	39.5583	67.7885	50.4421	51.4096	81.0685	86.7598	52.5963	73.0793	1.38944	0.719716	62.8378	-0.470506	0.214798	0.999824	chitin synthase 2, putative
EHI_080230	2.02238	0.963741	1.56824	0	0	0	1.51812	0	0	#DIV/0!	0.759061	2.9147	0.215056	0.999824	hypothetical protein
EHI_155730	170.042	108.1	230.111	292.298	200.694	199.805	169.418	230.932	1.36309	0.733626	200.175	-0.446212	0.215113	0.999824	1-acyl-glycerol-3-phosphate acyltransferase, putative
EHI_051000	40.4337	52.9771	62.6936	44.0297	35.6261	34.4357	52.0348	38.0305	0.730866	1.36824	45.0327	0.453269	0.215509	0.999824	hypothetical protein
EHI_070680	1202.94	1639.2	1604.71	1808.49	1544.6	2176.94	1482.28	1843.34	1.24358	0.804128	1662.81	-0.314503	0.215581	0.999824	hypothetical protein
EHI_196980	57.8409	58.1437	54.422	33.2985	50.6394	43.8897	56.8022	42.6092	0.750133	1.3331	49.7057	0.421923	0.215604	0.999824	hypothetical protein
EHI_063790	27.2653	41.3533	27.382	43.1413	33.1244	60.3458	32.0002	45.5372	1.42303	0.702727	38.7687	-0.515207	0.215702	0.999824	hypothetical protein
EHI_034210	0	0	0.788532	0.951604	3.79867	1.07069	0.262844	1.94032	7.38203	0.135464	1.10158	-2.53268	0.215708	0.999824	protein kinase domain containing protein
EHI_180340	68.8131	105.172	105.204	129.95	113.078	118.196	93.0632	120.408	1.29383	0.7729	106.736	-0.370131	0.21595	0.999824	hypothetical protein
EHI_072000	16.1707	29.8519	1.5669	3.8297	8.9085	8.61092	15.8632	7.11637	0.44861	2.22911	11.4898	1.15837	0.216206	0.999824	serine-rich 25 kDa antigen protein, putative
EHI_188960	5429.49	3758.52	5337.61	6041.3	6935.33	5127.73	4841.87	6034.79	1.24637	0.802327	5438.33	-0.317663	0.21688	0.999824	histone H2A, putative
EHI_188830	371.53	473.073	241.966	226.322	283.19	312.52	362.19	274.011	0.75654	1.32181	318.1	0.402064	0.217382	0.999824	DnaJ domain containing protein
EHI_120250	0	1.89233	0	7.80348	0	2.18494	0.630775	3.32947	5.27838	0.189452	1.98012	-2.45321	0.217413	0.999824	hypothetical protein
EHI_008110	351.658	342.343	509.977	388.966	253.63	289.546	401.326	310.714	0.774219	1.29162	356.02	0.368647	0.218115	0.999824	transporter, major facilitator family
EHI_085010	87.9534	86.7053	73.679	71.7747	68.6973	49.4936	82.7792	63.3219	0.764949	1.30728	73.0506	0.384542	0.218158	0.999824	hypothetical protein
EHI_067210	198.405	268.366	318.131	342.865	287.027	366.254	261.634	332.049	1.26913	0.787938	296.841	-0.342982	0.218256	0.999824	RNA recognition motif domain containing protein
EHI_137980	282.186	172.57	318.472	395.913	342.011	278.498	257.743	338.808	1.31452	0.760735	298.275	-0.393928	0.218474	0.999824	protein kinase, putative
EHI_187240	93.1994	80.219	79.4367	62.9586	73.5892	61.1581	84.285	65.902	0.781894	1.27895	75.0935	0.356617	0.219079	0.999824	AAA family ATPase, putative
EHI_155760	103.429	122.93	113.438	89.5327	74.764	102.868	113.266	89.0549	0.786246	1.27187	101.16	0.344414	0.219161	0.999824	hypothetical protein
EHI_178070	105.728	130.21	113.689	97.2647	95.9003	85.4601	116.542	92.875	0.796921	1.25483	104.709	0.327535	0.219307	0.999824	hypothetical protein, conserved
EHI_125720	766.212	594.762	986.268	1196.59	898.778	897.448	782.414	997.606	1.27504	0.784291	890.01	-0.350393	0.219353	0.999824	hypothetical protein
EHI_167120	21.1798	16.3173	28.1078	40.3431	25.521	30.2234	21.8683	32.0292	1.46464	0.682762	26.9487	-0.550075	0.219665	0.999824	hypothetical protein
EHI_124520	1254.07	1011.54	1371.2	1212	846.066	842.811	1212.27	966.959	0.797644	1.25369	1089.61	0.325822	0.219779	0.999824	ras-1, putative
EHI_115930	7.04462	2.86984	4.66794	6.74691	10.2366	10.8258	4.8608	9.26975	1.90704	0.524372	7.06528	-0.930264	0.219875	0.999824	hypothetical protein
EHI_160670	471.789	225.188	274.796	354.479	658.313	351.094	323.924	454.629	1.4035	0.712503	389.276	-0.488609	0.219899	0.999824	alcohol dehydrogenase 3, putative
EHI_077000	35.3729	41.4063	47.789	72.7661	48.3615	48.4375	41.5227	56.5217	1.36122	0.734633	49.0222	-0.446434	0.219959	0.999824	pre-mRNA cleavage factor I 25 kDa subunit, putative
EHI_142250	1027.99	1066.61	672.976	656.543	784.351	760.97	922.522	733.955	0.795596	1.25692	828.239	0.329675	0.220432	0.999824	methionine gamma-lyase
EHI_186600	19.2458	8.69711	22.0185	7.63252	7.61364	13.9502	16.6538	9.73212	0.584379	1.71122	13.193	0.778633	0.220564	0.999824	P-glycoprotein-2, putative
EHI_139020	1027.45	1115.82	1287.65	1359.8	1265.01	1471.77	1143.64	1365.53	1.19402	0.837509	1254.58	-0.25561	0.220758	0.999824	hypothetical protein
EHI_105340	78.9979	101.444	143.872	174.633	109.149	152.409	108.105	145.397	1.34497	0.743513	126.751	-0.426667	0.22082	0.999824	hypothetical protein
EHI_006040	225.226	228.66	257.614	278.096	91.4435	124.265	237.167	164.602	0.694033	1.44085	200.884	0.523508	0.220847	0.999824	hypothetical protein
EHI_075540	118.65	124.884	118.97	90.4726	102.63	99.6415	120.835	97.5814	0.807562	1.2383	109.208	0.310104	0.221175	0.999824	protein kinase, putative
EHI_029380	15.9781	8.50783	13.8294	29.2934	11.6242	20.7716	12.7718	20.5631	1.61004	0.621104	16.6674	-0.700389	0.221268	0.999824	thioredoxin, putative
EHI_199700	274.939	325.495	107.228	58.0541	224.142	162.76	235.888	148.319	0.628769	1.59041	192.103	0.670956	0.221348	0.999824	SMC4 protein, putative
EHI_045060	176.131	164.103	152.383	147.083	290.846	210.521	164.206	216.15	1.31634	0.759684	190.178	-0.39401	0.221363	0.999824	hypothetical protein, conserved
EHI_137730	6.07405	0.965456	3.14241	7.63957	7.61947	6.44371	3.39397	7.23425	2.1315	0.469154	5.31411	-1.10225	0.221431	0.999824	ubiquitin carboxyl-terminal hydrolase domain containing protein
EHI_086890	0	0	0	3.84324	1.27634	0	0	1.70653	#DIV/0!	#DIV/0!	0.853263	-3.3604	0.221563	0.999824	hypothetical protein
EHI_025720	3.02121	4.78839	0	8.66497	7.67045	3.24462	2.6032	6.52668	2.50717	0.398855	4.56494	-1.36396	0.221572	0.999824	hypothetical protein
EHI_161950	7.08525	6.75649	13.3517	15.283	15.2421	15.0386	9.06448	15.1879	1.67554	0.596822	12.1262	-0.725664	0.221788	0.999824	RhoGAP domain containing protein
EHI_064430	44.4942	49.1538	83.9064	104.268	63.5862	79.5909	59.1848	82.4818	1.39363	0.717549	70.8333	-0.476548	0.222611	0.999824	OTU-like cysteine protease, putative
EHI_146980	383.658	390.978	320.499	306.562	323.849	274.951	365.045	301.788	0.826714	1.20961	333.416	0.274168	0.222663	0.999824	hypothetical protein, conserved domain containing
EHI_012920	0	0	0.778115	2.89112	0	3.24722	0.259372	2.04611	7.88873	0.126763	1.15274	-2.67297	0.223064	0.999824	hypothetical protein
EHI_038600	223.919	216.551	225.789	182.15	185.201	187.723	222.086	185.025	0.833122	1.2003	203.556	0.263731	0.223122	0.999824	splicing factor 3A subunit 3, putative
EHI_025430	35.3033	84.4819	45.2925	30.7324	38.2761	44.2492	55.0259	37.7525	0.686086	1.45754	46.3892	0.544748	0.223136	0.999824	hypothetical protein
EHI_012980	1236.39	841.482	710.861	492.237	889.276	718.761	929.578	700.091	0.753128	1.3278	814.835	0.409409	0.223153	0.999824	dihydropyrimidine dehydrogenase, putative
EHI_053210	16.1453	12.4878	9.37688	18.2359	16.5781	23.7306	12.67	19.5149	1.54024	0.649248	16.0924	-0.637148	0.223414	0.999824	small GTPase RhoA, putative
EHI_140290	771.382	1001.26	345.618	276.377	619.95	546.759	706.086	481.029	0.681261	1.46787	593.557	0.553996	0.223555	0.999824	hypothetical protein
EHI_056390	707.733	742.877	662.423	671.72	543.156	549.745	704.344	588.207	0.835113	1.19744	646.275	0.258933	0.223676	0.999824	V-type ATPase, D subunit, putative
EHI_039350	426.661	522.237	520.228	539.575	627.715	597.304	489.709	588.198	1.20112	0.832558	538.953	-0.26332	0.223696	0.999824	s phingosine-1-phosphate lyase 1, putative
EHI_160990	7125.33	8229.24	7153.43	6274.79	6262.23	6713.92	7502.67	6416.98	0.855293	1.16919	6959.82	0.225488	0.223867	0.999824	40S ribosomal protein S16, putative
EHI_190460	22.3072	43.5546	85.8596	47.6274	64.6306	135.023	50.5738	82.4271	1.62984	0.613558	66.5005	-0.698525	0.223934	0.999824	amino acid transporter, putative
EHI_031370	244.464	247.934	158.435	91.3868	203.923	177.79	216.944	157.7	0.726915	1.37568	187.322	0.462079	0.223997	0.999824	hypothetical protein
EHI_070720	3242.95	2557.9	3395.91	3398.68	4268.59	3504.58	3065.59	3723.95	1.21476	0.823208	3394.77	-0.28047	0.22414	0.999824	L-myo-inositol-1-phosphate synthase
EHI_053080	418.566	462.299	342.376	359.382	609.937	610.147	407.747	526.489	1.29121	0.774465	467.118	-0.368312	0.224199	0.999824	helicase, putative
EHI_177380	68.8184	82.9898	91.8692	129.934	81.3065	106.365	81.2258	105.869	1.30339	0.767232	93.5472	-0.38431	0.224303	0.999824	hypothetical protein
EHI_197810	175.192	237.624	195.722	167.03	158.672	167.462	202.846	164.388	0.810407	1.23395	183.617	0.302724	0.224438	0.999824	actin, putative
EHI_056650	139.857	120.89	126.714	81.9839	103.984	120.103	129.153	102.024	0.789941	1.26592	115.589	0.341918	0.224701	0.999824	serine/threonine protein phosphatase, putative
EHI_108500	4701.91	4412.69	4527.48	4193.2	3911.36	3582.32	4547.36	3895.63	0.856679	1.1673	4221.49	0.223121	0.224922	0.999824	40S ribosomal protein S23, putative
EHI_103570	13.1337	21.1725	32.1003	46.9423	22.9191	32.3079	22.1355	34.0564	1.53854	0.649966	28.096	-0.618557	0.225017	0.999824	hypothetical protein
EHI_200070	414.464	376.154	364.344	279.358	369.061	303.513	384.988	317.311	0.82421	1.21328	351.149	0.280271	0.225074	0.999824	hypothetical protein, conserved
EHI_098240	38.5013	35.7688	18.0941	15.259	25.3705	20.3818	30.7881	20.3371	0.660552	1.51388	25.5626	0.599768	0.225363	0.999824	protein kinase, putative
EHI_160230	1.0084	3.83841	1.56108	3.84324	12.7634	1.07963	2.13596	5.89541	2.76007	0.36231	4.01569	-1.44525	0.225551	0.999824	hypothetical protein
EHI_142940	409.773	602.326	485.485	405.581	420.556	395.252	499.194	407.13	0.815574	1.22613	453.162	0.294375	0.225663	0.999824	TPR repeat protein
EHI_128140	24.3331	41.6133	44.8926	25.7222	17.7437	32.1521	36.9463	25.206	0.682233	1.46577	31.0762	0.549741	0.225827	0.999824	hypothetical protein, conserved
EHI_169340	230.896	174.845	165.074	138.39	166.282	151.354	190.272	152.008	0.798902	1.25172	171.14	0.323946	0.225839	0.999824	competence protein ComEC, putative
EHI_189750	13.1771	7.73894	6.29806	6.67138	3.80348	3.21632	9.07136	4.56373	0.503092	1.98771	6.81754	0.962844	0.225854	0.999824	hypothetical protein
EHI_152170	164.233	191.588	124.421	98.1395	126.756	145.774	160.081	123.556	0.77184	1.29561	141.819	0.373422	0.225901	0.999824	chitinase Jessie 3, putative
EHI_129490	63.8323	84.1077	47.2036	69.6172	77.3781	121.215	65.0479	89.4034	1.37442	0.727577	77.2256	-0.462222	0.226067	0.999824	CXXC-rich protein
EHI_161180	5556.94	4840.44	4414.65	5751.52	6271.18	5527.39	4937.34	5850.03	1.18485	0.843986	5393.69	-0.244747	0.226148	0.999824	60S ribosomal protein L21, putative
EHI_019190	57.5681	54.8291	67.297	71.8865	82.7961	76.4954	59.8981	77.0593	1.28651	0.777298	68.4787	-0.358144	0.226487	0.999824	hypothetical protein
EHI_049960	9.12669	9.68048	10.242	13.3334	13.9379	19.2862	9.68306	15.5191	1.60271	0.623943	12.6011	-0.677966	0.22661	0.999824	hypothetical protein
EHI_140740	1107.35	591.582	1981.51	2155.53	1852.19	1314.19	1226.82	1773.97	1.446	0.691565	1500.39	-0.531771	0.226725	0.999824	hypothetical protein
EHI_064590	30.1507	8.59175	28.7239	37.671	34.6058	32.534	22.4888	34.9369	1.55353	0.643697	28.7129	-0.632791	0.22708	0.999824	hypothetical protein
EHI_141810	28.1255	43.877	62.8271	33.8367	23.0859	35.8126	44.9432	30.9118	0.687796	1.45392	37.9275	0.540884	0.227147	0.999824	hypothetical protein
EHI_143080	340.303	284.048	366.372	397.925	394.706	399.26	330.241	397.297	1.20305	0.831219	363.769	-0.265982	0.227257	0.999824	hypothetical protein
EHI_094040	19.2086	30.8296	21.1639	32.5367	30.5312	37.6571	23.7341	33.575	1.41463	0.706896	28.6545	-0.503775	0.227613	0.999824	hypothetical protein
EHI_078700	23.2907	27.0451	22.7936	36.2713	30.4663	34.3528	24.3764	33.6968	1.38235	0.723405	29.0366	-0.472504	0.228043	0.999824	cation transporter, putative
EHI_154180	120.711	157.866	28.3767	14.279	74.7288	81.3972	102.318	56.8017	0.555149	1.80132	79.5598	0.850733	0.228385	0.999824	zinc finger domain containing protein
EHI_065270	1173	938.703	977.035	1431.12	1192.92	1107.86	1029.58	1243.97	1.20823	0.827659	1136.77	-0.27336	0.228516	0.999824	40S ribosomal protein S3a, putative
EHI_148440	139.895	141.259	82.6769	64.7968	105.215	99.6914	121.277	89.901	0.741286	1.34901	105.589	0.432812	0.228661	0.999824	serine/threonine-protein kinase, putative
EHI_064620	425.701	419.807	329.048	212.547	371.496	331.302	391.519	305.115	0.779311	1.28319	348.317	0.361	0.228676	0.999824	hypothetical protein, conserved
EHI_152070	44.6057	87.0825	62.2081	41.925	43.0981	55.7388	64.6321	46.9206	0.725965	1.37748	55.7764	0.46233	0.22868	0.999824	hypothetical protein
EHI_011790	72.0097	82.3026	76.4394	45.7041	70.9435	61.0609	76.9172	59.2362	0.770129	1.29848	68.0767	0.383984	0.228745	0.999824	hypothetical protein, conserved domain containing
EHI_049870	24.2891	30.8805	23.5567	19.1076	19.0559	16.1156	26.2421	18.0931	0.689466	1.4504	22.1676	0.53473	0.228824	0.999824	hypothetical protein
EHI_129300	61.7694	79.2004	34.5819	32.4546	41.8926	48.3103	58.5172	40.8858	0.698697	1.43124	49.7015	0.5148	0.228962	0.999824	hypothetical protein
EHI_152690	249.584	340.043	147.447	98.9725	193.742	223.786	245.691	172.167	0.700744	1.42705	208.929	0.51353	0.229467	0.999824	Rap/Ran GTPase-activating protein, putative
EHI_020310	1059.2	1183.41	1019.96	707.999	1025.54	940.259	1087.52	891.266	0.819537	1.2202	989.396	0.287717	0.229689	0.999824	40S ribosomal protein S23, putative
EHI_148310	41.584	31.9539	47.2839	36.1811	17.7354	29.9939	40.274	27.9701	0.694497	1.43989	34.122	0.516185	0.229777	0.999824	DNA repair endonuclease, putative
EHI_155160	243.576	295.632	150.683	93.2142	226.568	170.172	229.964	163.318	0.710189	1.40807	196.641	0.495617	0.229996	0.999824	FKBP-rapamycin associated protein (FRAP), putative
EHI_176820	899.084	358.927	1042.73	1425.7	906.657	933.805	766.914	1088.72	1.41961	0.704418	927.817	-0.50546	0.230154	0.999824	N-acetylmuraminidase, putative
EHI_153790	202.586	209.695	91.2183	60.1067	119.281	162.038	167.833	113.809	0.678107	1.47469	140.821	0.560468	0.230405	0.999824	hypothetical protein
EHI_137030	38.2005	39.1554	37.2787	24.1379	20.5008	36.86	38.2115	27.1662	0.710943	1.40658	32.6889	0.487197	0.230558	0.999824	zinc finger domain containing protein
EHI_175010	77.9091	65.5966	85.5553	116.6	87.6844	89.2022	76.3536	97.8289	1.28126	0.780481	87.0913	-0.358827	0.230677	0.999824	hypothetical protein
EHI_163500	72.8531	23.1533	56.5176	67.853	114.365	50.5092	50.8413	77.5756	1.52584	0.655378	64.2085	-0.605936	0.230693	0.999824	hypothetical protein
EHI_176140	30170.4	18645.4	32132.4	41439.9	36204.7	26905.9	26982.8	34850.2	1.29157	0.774251	30916.5	-0.369122	0.230999	0.999824	profilin, putative
EHI_105850	22.3048	16.4511	32.2899	33.345	31.6862	37.5121	23.6819	34.1811	1.44334	0.692837	28.9315	-0.520503	0.231306	0.999824	ankyrin repeat protein, putative
EHI_055650	54.7007	37.6897	55.0496	38.1603	43.1419	25.7529	49.1467	35.685	0.726092	1.37724	42.4158	0.46697	0.231555	0.999824	alpha-amylase family protein
EHI_197460	553.693	528.982	599.31	452.719	490.253	485.495	560.662	476.156	0.849275	1.17748	518.409	0.236513	0.231579	0.999824	peptidase S54 (rhomboid) family protein
EHI_098290	929.055	812.958	785.856	539.826	828.397	683.369	842.623	683.864	0.81159	1.23215	763.243	0.301979	0.231629	0.999824	hexokinase 1
EHI_108750	79.0794	80.3185	93.7171	65.7386	63.3736	70.7385	84.3717	66.6169	0.789565	1.26652	75.4943	0.342326	0.23179	0.999824	Rap/Ran GTPase activating protein, putative
EHI_120330	91.3182	129.833	111.979	75.1717	91.1632	95.2862	111.044	87.207	0.78534	1.27333	99.1253	0.351487	0.231906	0.999824	separin, putative
EHI_005020	1931.2	1001.04	1222.54	1715.07	2247.26	1493.15	1384.92	1818.49	1.31306	0.761577	1601.71	-0.392934	0.232128	0.999824	F-actin capping protein beta subunit, putative
EHI_126280	180.191	182.462	94.2676	91.6792	125.726	122.436	152.307	113.28	0.743763	1.34451	132.794	0.426371	0.232152	0.999824	hypothetical protein, conserved
EHI_161010	47.6416	71.5885	57.4727	56.2276	44.3722	23.5854	58.9009	41.3951	0.702791	1.4229	50.148	0.506516	0.232199	0.999824	anaerobic glycerol-3-phosphate dehydrogenase subunit A, putative
EHI_152880	273.719	298.987	137.805	101.953	207.883	195.084	236.837	168.306	0.710643	1.40718	202.572	0.493563	0.232339	0.999824	alpha-amylase family protein
EHI_134810	952.024	629.687	661.604	602.286	694.553	476.455	747.772	591.098	0.79048	1.26505	669.435	0.339269	0.232482	0.999824	rubrerythrin, putative
EHI_053440	215.804	243.905	269.597	211.981	186.139	203.133	243.102	200.418	0.824417	1.21298	221.76	0.278613	0.232895	0.999824	13 kDa ribonucleoprotein-associated protein, putative
EHI_158060	111.22	81.9049	80.7507	113.859	123.38	108.652	91.2918	115.297	1.26295	0.791797	103.294	-0.338541	0.233033	0.999824	RNA-binding protein, putative
EHI_192390	25.3012	9.65016	10.9931	0	12.7039	8.59501	15.3148	7.09965	0.46358	2.15713	11.2072	1.1321	0.233063	0.999824	guanine nucleotide exchange factor, putative
EHI_070790	79.0779	116.12	129.94	93.3707	62.1077	90.0331	108.379	81.8372	0.755101	1.32433	95.1081	0.403576	0.233467	0.999824	hypothetical protein
EHI_071320	30.3537	54.0195	38.4597	21.9825	30.4995	34.3919	40.9443	28.958	0.707252	1.41392	34.9511	0.504639	0.233499	0.999824	protein kinase, putative
EHI_050750	64.908	74.5526	64.6153	73.3209	98.8185	88.9173	68.0253	87.0189	1.27921	0.78173	77.5221	-0.35205	0.233645	0.999824	leucine rich repeat / protein phosphatase 2C domain containing protein
EHI_018610	118.439	161.221	70.6995	54.4354	102.868	91.291	116.786	82.8649	0.709542	1.40936	99.8257	0.496625	0.233735	0.999824	hypothetical protein
EHI_039010	10177.6	8809.82	6684.75	9595.27	12213.8	9880.91	8557.38	10563.3	1.23441	0.810101	9560.36	-0.303843	0.233932	0.999824	40S ribosomal protein S26, putative
EHI_111980	9416.88	9137.97	6397.93	8375.34	12653.1	10315.4	8317.59	10447.9	1.25613	0.796099	9382.77	-0.328976	0.234246	0.999824	40S ribosomal protein S15, putative
EHI_008460	26.3201	24.1352	24.3525	14.3249	13.9696	22.5539	24.9359	16.9495	0.679721	1.47119	20.9427	0.553866	0.234368	0.999824	ribose-phosphate pyrophosphokinase, putative
EHI_045260	20.1079	8.59666	24.0805	31.8561	29.4655	20.5949	17.595	27.3055	1.55189	0.644377	22.4503	-0.626518	0.234488	0.999824	DIM1 family protein, putative
EHI_011520	17.2067	21.2339	24.3463	37.2536	20.3235	33.3008	20.9289	30.2926	1.4474	0.690892	25.6108	-0.537627	0.234925	0.999824	WD domain containing protein
EHI_049720	108.361	126.549	111.626	91.6207	87.5811	99.8264	115.512	93.0094	0.805192	1.24194	104.261	0.311376	0.235122	0.999824	hypothetical protein
EHI_091250	1059.31	655.921	992.056	1218.65	1275.94	927.542	902.431	1140.71	1.26404	0.791112	1021.57	-0.33785	0.235913	0.999824	ARP2/3 complex 34 kda subunit, putative
EHI_138450	101.898	121	125.767	125.77	52.2967	75.5262	116.222	84.531	0.727324	1.3749	100.377	0.453214	0.235935	0.999824	hypothetical protein
EHI_174550	1.00101	4.74397	0	0	0	0	1.91499	0	0	#DIV/0!	0.957497	3.22173	0.235939	0.999824	hypothetical protein
EHI_035450	43.4663	42.3817	61.1263	83.2736	43.2603	75.3281	48.9914	67.2873	1.37345	0.728093	58.1394	-0.459768	0.235948	0.999824	hypothetical protein
EHI_166810	7108.77	7801.48	1368.06	759.815	4857.01	3620.74	5426.1	3079.19	0.567477	1.76219	4252.65	0.817422	0.236038	0.999824	elongation factor 2
EHI_140980	29.3913	72.5381	33.8449	21.9246	24.0927	42.8917	45.2581	29.6363	0.654829	1.52712	37.4472	0.608744	0.236141	0.999824	myotubularin, putative
EHI_011990	0	0	1.54428	3.88503	1.28692	2.17826	0.514759	2.45007	4.75964	0.2101	1.48241	-2.15042	0.236287	0.999824	hypothetical protein
EHI_044880	76.3068	80.0686	86.8095	103.519	92.3941	107.5	81.0616	101.137	1.24766	0.8015	91.0995	-0.319213	0.236288	0.999824	nuclear transport factor 2-like export factor 2, putative
EHI_047810	5598.78	6077.51	1534.75	897.129	4225.67	2934.66	4403.68	2685.82	0.609903	1.6396	3544.75	0.713426	0.236316	0.999824	hypothetical protein
EHI_171300	3286.21	3720.26	3585.83	3247.97	2855.55	2982.76	3530.76	3028.76	0.85782	1.16575	3279.76	0.221165	0.236334	0.999824	60S ribosomal protein L44, putative
EHI_144170	7.08398	3.85976	0.785158	2.86637	0	0	3.90963	0.955457	0.244385	4.0919	2.43254	1.93115	0.236388	0.999824	hypothetical protein
EHI_160440	15.2019	15.474	3.93523	7.62636	7.60855	0	11.537	5.0783	0.440174	2.27183	8.30767	1.17895	0.236435	0.999824	rRNA biogenesis protein RRP5, putative
EHI_116460	17.2259	11.6024	27.5388	44.8169	16.4888	27.8874	18.789	29.731	1.58236	0.631967	24.26	-0.663032	0.236585	0.999824	hypothetical protein
EHI_013010	126.872	171.584	179.896	141.707	117.702	121.997	159.451	127.135	0.797332	1.25418	143.293	0.326689	0.236658	0.999824	hypothetical protein
EHI_045140	63.5863	89.367	94.585	88.2696	114.739	117.539	82.5128	106.849	1.29494	0.772236	94.6809	-0.36746	0.236661	0.999824	hypothetical protein
EHI_118440	305.949	404.986	282.373	363.42	388.226	482.801	331.103	411.482	1.24276	0.804659	371.293	-0.31414	0.237072	0.999824	beta-amylase, putative
EHI_174260	15.1556	16.3628	27.4072	18.1995	5.09253	11.8448	19.6418	11.7123	0.596293	1.67703	15.6771	0.730303	0.237086	0.999824	hypothetical protein
EHI_107180	58.6769	70.4051	60.4247	54.4886	30.5042	54.8209	63.1689	46.6046	0.737777	1.35542	54.8867	0.429481	0.237386	0.999824	hypothetical protein
EHI_054710	22.2912	24.1698	31.4704	47.6812	25.3691	37.5432	25.9771	36.8645	1.41911	0.704666	31.4208	-0.508301	0.237447	0.999824	hypothetical protein
EHI_014140	79.1351	61.032	53.6156	39.0189	54.4513	52.4676	64.5942	48.6459	0.7531	1.32785	56.6201	0.410501	0.237573	0.999824	hypothetical protein
EHI_071380	22.2183	29.8172	34.4284	22.0468	19.1079	19.3944	28.8213	20.183	0.700282	1.428	24.5022	0.516637	0.237648	0.999824	hypothetical protein, conserved
EHI_075990	32.1771	59.2332	66.0384	48.2571	26.8998	34.6801	52.4829	36.6124	0.697605	1.43347	44.5476	0.515965	0.237913	0.999824	hypothetical protein
EHI_198340	27.2672	20.198	22.6906	36.4264	33.1214	28.015	23.3853	32.5209	1.39066	0.719084	27.9531	-0.47942	0.239105	0.999824	hypothetical protein
EHI_064490	110.614	138.587	65.4699	55.1758	82.2833	90.9842	104.89	76.1478	0.725975	1.37746	90.5191	0.461724	0.239301	0.999824	tyrosine kinase, putative
EHI_127430	253.691	257.131	206.064	201.043	216.335	166.825	238.962	194.734	0.814918	1.22712	216.848	0.294947	0.239388	0.999824	hypothetical protein
EHI_186750	234.012	234.858	236.737	187.922	206.811	197.423	235.202	197.385	0.839215	1.19159	216.294	0.254039	0.239393	0.999824	protein kinase, putative
EHI_103520	261.919	261.206	352.9	260.177	206.009	243.062	292.008	236.416	0.809621	1.23515	264.212	0.304619	0.239438	0.999824	hypothetical protein
EHI_161030	560.691	443.64	542.546	623.691	700.333	544.949	515.626	622.991	1.20822	0.827662	569.308	-0.272278	0.239457	0.999824	Rab family GTPase
EHI_044860	61.7202	46.3035	75.3515	88.8838	86.4136	66.6329	61.125	80.6434	1.31932	0.757967	70.8842	-0.395687	0.239465	0.999824	protein kinase domain containing protein
EHI_192600	2.02284	0.96408	2.35324	7.6505	2.54284	3.22585	1.78005	4.47306	2.51288	0.39795	3.12656	-1.33803	0.239583	0.999824	leucine rich repeat protein, BspA family
EHI_131910	69.833	50.1828	51.0416	47.7673	43.192	37.6019	57.0191	42.8537	0.751568	1.33055	49.9364	0.407417	0.23984	0.999824	hypothetical protein, conserved
EHI_070130	5.05127	3.84937	3.91448	3.8322	0	0	4.27171	1.2774	0.299038	3.34406	2.77455	1.65153	0.239882	0.999824	hypothetical protein
EHI_081330	531.243	456.909	636.191	527.168	378.314	406.18	541.448	437.221	0.807503	1.23839	489.334	0.307925	0.239951	0.999824	Rab family GTPase
EHI_104390	6759.37	4748.43	3745.48	4649.37	10130.1	5917.39	5084.43	6898.97	1.35688	0.736984	5991.7	-0.440263	0.240064	0.999824	actin binding protein, putative
EHI_182570	185.513	160.61	185.039	210.589	230.712	200.455	177.054	213.919	1.20821	0.827669	195.486	-0.271454	0.240288	0.999824	hypothetical protein
EHI_100420	6.06001	6.73375	5.47797	3.83374	1.27373	3.23205	6.09057	2.77984	0.456417	2.19098	4.43521	1.09561	0.240315	0.999824	dual specificity protein phosphatase, putative
EHI_049420	69.6625	52.8754	52.3975	62.337	95.5788	72.2213	58.3118	76.7124	1.31556	0.760135	67.5121	-0.392965	0.240317	0.999824	hypothetical protein
EHI_197660	23.1189	16.2323	26.3998	41.5257	23.0673	30.3594	21.917	31.6508	1.44412	0.692462	26.7839	-0.534496	0.240459	0.999824	hypothetical protein, conserved
EHI_098870	63.7977	63.7516	44.803	54.4049	43.1593	25.7638	57.4508	41.1093	0.715557	1.39751	49.28	0.476675	0.240569	0.999824	hypothetical protein
EHI_159140	99.3629	171.3	68.5236	53.3475	81.1111	102.883	113.062	79.1138	0.699738	1.42911	96.0879	0.514951	0.24074	0.999824	heat shock protein 70, putative
EHI_184570	162.338	201.521	47.3126	23.7898	125.355	94.2199	137.057	81.1216	0.591881	1.68953	109.089	0.75885	0.240839	0.999824	hypothetical protein
EHI_054110	49.989	45.4542	52.3412	71.1389	67.0725	53.4931	49.2615	63.9015	1.29719	0.770897	56.5815	-0.374426	0.241161	0.999824	hypothetical protein
EHI_008240	120.587	144.074	119.607	98.2083	81.1708	123.34	128.089	100.906	0.787783	1.26939	114.498	0.340955	0.241504	0.999824	tubulin gamma chain
EHI_046680	226.16	260.443	179.657	152.359	171.036	207.835	222.087	177.077	0.79733	1.25419	199.582	0.325839	0.241692	0.999824	hypothetical protein
EHI_188050	29.4154	43.579	46.5021	20.9443	27.8669	36.4172	39.8322	28.4095	0.713229	1.40207	34.1208	0.495373	0.241732	0.999824	myotubularin, putative
EHI_109890	57.7649	99.6077	73.9776	33.3674	65.9441	67.5611	77.1167	55.6242	0.721299	1.38639	66.3705	0.477471	0.241947	0.999824	chitinase, putative
EHI_199640	93.2296	115.071	150.303	113.459	74.8264	85.7982	119.534	91.3611	0.764307	1.30837	105.448	0.386593	0.241968	0.999824	hypothetical protein
EHI_084980	334.41	341.345	259.685	215.476	290.428	254.177	311.814	253.36	0.812537	1.23071	282.587	0.300215	0.241973	0.999824	hypothetical protein
EHI_028930	29.1848	37.3079	26.4516	27.9515	19.1936	17.3212	30.9815	21.4888	0.693601	1.44175	26.2351	0.516497	0.242014	0.999824	cyst wall-specific glycoprotein Jacob
EHI_044920	72.871	38.6036	49.4731	80.246	78.7594	58.0125	53.6492	72.3393	1.34838	0.741633	62.9942	-0.433721	0.24229	0.999824	hypothetical protein
EHI_038860	5571.05	5011.5	6466.07	7611.25	7144.86	5766.93	5682.87	6841.01	1.20379	0.830706	6261.94	-0.267539	0.242341	0.999824	40S ribosomal protein S28, putative
EHI_127000	68.9813	83.2978	85.9254	67.5821	53.1933	65.3275	79.4015	62.0343	0.781274	1.27996	70.7179	0.353858	0.2425	0.999824	protein tyrosine kinase domain-containing protein
EHI_116950	8.08132	0	1.56556	0.958192	0	1.07711	3.21562	0.678435	0.210981	4.73976	1.94703	2.1811	0.242699	0.999824	hypothetical protein
EHI_013980	134.946	156.959	96.9937	68.5126	124.086	100.641	129.633	97.7466	0.754027	1.32621	113.69	0.410067	0.24272	0.999824	phosphatidylinositol 3-kinase, putative
EHI_006090	66.9092	100.63	70.8712	54.3111	57.0408	70.7444	79.4703	60.6988	0.763792	1.30926	70.0845	0.387888	0.242949	0.999824	hypothetical protein
EHI_068370	52.6883	44.4724	59.7937	40.0522	29.1744	47.1971	52.3181	38.8079	0.741768	1.34813	45.563	0.42742	0.243082	0.999824	hypothetical protein
EHI_085970	230.917	318.823	232.711	175.587	223.375	229.686	260.817	209.55	0.803435	1.24466	235.183	0.316622	0.2433	0.999824	hypothetical protein, conserved
EHI_162810	2.00716	3.81007	2.3235	0	1.28398	1.08651	2.71358	0.790162	0.291188	3.4342	1.75187	1.84472	0.244045	0.999824	hypothetical protein
EHI_160890	88.1646	77.3612	98.3691	120.129	92.5793	119.042	87.965	110.583	1.25713	0.795464	99.2741	-0.331238	0.244054	0.999824	hypothetical protein
EHI_042210	179.609	238.385	107.265	64.6953	153.186	149.869	175.086	122.584	0.700132	1.4283	148.835	0.515787	0.244095	0.999824	hypothetical protein
EHI_044830	456.331	420.108	430.973	528.695	505.806	494.342	435.804	509.614	1.16937	0.855165	472.709	-0.226105	0.244214	0.999824	ribosomal protein L39, putative
EHI_100270	721.57	486.916	786.548	1020.71	763.906	733.987	665.011	839.534	1.26244	0.792119	752.273	-0.336281	0.244353	0.999824	calmodulin, putative
EHI_188790	385.994	366.768	432.311	506.646	496.467	413.443	395.024	472.185	1.19533	0.836587	433.605	-0.256747	0.244384	0.999824	hypothetical protein, conserved
EHI_081690	229.726	239.31	179.02	270.389	289.664	233.151	216.019	264.401	1.22397	0.81701	240.21	-0.292606	0.24455	0.999824	hypothetical protein
EHI_028220	6.08454	1.93614	4.72719	0	1.26706	3.2143	4.24929	1.49379	0.351538	2.84464	2.87154	1.5303	0.244563	0.999824	hypothetical protein
EHI_029230	46.447	39.4232	35.199	51.7784	58.613	48.4994	40.3564	52.9636	1.3124	0.761964	46.66	-0.394007	0.244682	0.999824	hydrolase yafV, putative
EHI_008450	404.313	415.772	210.879	143.026	341.179	255.266	343.655	246.49	0.717261	1.39419	295.073	0.480511	0.244808	0.999824	hypothetical protein
EHI_028670	6.07526	11.5891	16.5031	4.77324	2.53917	10.7366	11.3891	6.01634	0.528252	1.89304	8.70275	0.918608	0.244982	0.999824	hypothetical protein
EHI_081010	5.06621	5.80079	7.86766	0	5.07378	3.21797	6.24489	2.76392	0.442589	2.25943	4.5044	1.23683	0.245122	0.999824	hypothetical protein
EHI_158640	119.722	145.324	146.665	138.936	206.397	171.313	137.237	172.215	1.25487	0.796895	154.726	-0.323292	0.245284	0.999824	Rap/Ran GTPase-activating protein, putative
EHI_142670	69.9073	61.8664	95.9709	63.9014	24.1033	69.7312	75.9149	52.5786	0.6926	1.44384	64.2467	0.524381	0.245671	0.999824	hypothetical protein, conserved
EHI_029200	142.663	145.66	144.42	220.781	134.706	187.006	144.247	180.831	1.25362	0.797693	162.539	-0.32953	0.24577	0.999824	ribosome biogenesis protein, putative
EHI_094470	8.01658	2.85113	10.0446	6.79407	23.1529	9.79699	6.97077	13.248	1.90051	0.526176	10.1094	-0.896948	0.245783	0.999824	heat shock protein 101, putative
EHI_106120	169.912	175.453	203.935	302.212	211.065	181.731	183.1	231.669	1.26526	0.790351	207.385	-0.340226	0.246341	0.999824	inositol hexakisphosphate kinase, putative
EHI_182750	114.444	129.458	168.24	172.728	145.958	201.785	137.381	173.49	1.26284	0.791864	155.436	-0.335262	0.246513	0.999824	amino acid transporter, putative
EHI_166940	139.013	178.292	103.313	88.4867	89.8915	139.173	140.206	105.85	0.754964	1.32457	123.028	0.403145	0.246535	0.999824	hypothetical protein
EHI_095880	11.0854	5.75196	11.6963	8.65584	0	4.32222	9.51122	4.32602	0.454833	2.19861	6.91862	1.09342	0.246845	0.999824	hypothetical protein
EHI_044960	28.2368	38.3872	25.7602	38.4288	33.1822	56.1378	30.7947	42.5829	1.3828	0.723171	36.6888	-0.473783	0.247042	0.999824	hypothetical protein
EHI_050320	28.2368	38.3872	25.7602	38.4288	33.1822	56.1378	30.7947	42.5829	1.3828	0.723171	36.6888	-0.473783	0.247042	0.999824	hypothetical protein
EHI_153710	67.6485	97.11	39.8897	45.0691	43.3248	57.1244	68.2161	48.5061	0.711065	1.40634	58.3611	0.486742	0.247165	0.999824	methylene-fatty-acyl-phospholipid synthase, putative
EHI_185570	6.93303	7.47131	11.3694	16.8488	15.641	9.93716	8.59124	14.1423	1.64613	0.607484	11.3668	-0.7057	0.247408	0.999824	hypothetical protein
EHI_042260	173.116	337.925	153.986	128.912	156.193	201.895	221.676	162.333	0.7323	1.36556	192.004	0.449054	0.247428	0.999824	NADP-dependent alcohol dehydrogenase, putative
EHI_005900	26.243	18.2589	15.6349	39.3348	19.122	29.114	20.0456	29.1903	1.45619	0.686722	24.6179	-0.560533	0.247703	0.999824	small GTPase Rab7, putative
EHI_170970	0	0	0	0	0	6.44159	0	2.1472	#DIV/0!	#DIV/0!	1.0736	-3.67417	0.247901	0.999824	hypothetical protein
EHI_099270	438.742	536.589	220.301	236.49	332.324	316.425	398.544	295.08	0.740394	1.35063	346.812	0.433384	0.248006	0.999824	hypothetical protein
EHI_030730	77.5044	125.356	126.076	102.136	58.8456	85.501	109.645	82.161	0.749334	1.33452	95.9031	0.413161	0.248388	0.999824	hypothetical protein
EHI_038150	6.05138	2.87952	3.90385	11.5266	5.1042	7.55586	4.27825	8.06222	1.88447	0.530654	6.17024	-0.938359	0.248444	0.999824	hypothetical protein
EHI_047110	6.08281	7.7411	7.87491	1.90558	5.07013	4.28739	7.23294	3.75437	0.519065	1.92654	5.49365	0.977414	0.248774	0.999824	hypothetical protein
EHI_068330	107.374	84.0754	128.971	75.3681	98.9741	76.1869	106.807	83.5097	0.781877	1.27897	95.1582	0.361202	0.24878	0.999824	hypothetical protein, conserved
EHI_034410	3.03518	1.92908	0.78481	0	1.27092	0	1.91636	0.423639	0.221065	4.52356	1.17	2.27408	0.248784	0.999824	hypothetical protein
EHI_074040	136.669	138.065	129.629	132.733	97.7807	92.3573	134.787	107.624	0.79847	1.2524	121.206	0.32062	0.249041	0.999824	hypothetical protein
EHI_174060	21.0211	21.8223	26.2242	13.6131	5.15174	23.981	23.0225	14.2486	0.618898	1.61577	18.6356	0.680596	0.249183	0.999824	hypothetical protein
EHI_172130	109.283	145.679	168.776	254.199	141.045	161.193	141.246	185.479	1.31317	0.761519	163.362	-0.394011	0.249196	0.999824	RhoGAP domain containing protein
EHI_069450	2799.43	3341.31	1543.99	1647.45	2258.06	1963.98	2561.58	1956.5	0.763786	1.30927	2259.04	0.388734	0.249275	0.999824	hypothetical protein
EHI_177350	61.6181	57.7296	91.5802	119.78	90.4196	71.0926	70.3093	93.7641	1.33359	0.749853	82.0367	-0.413137	0.24964	0.999824	hypothetical protein
EHI_018010	2.02831	1.93633	1.5759	0	0	1.07134	1.84685	0.357113	0.193364	5.17159	1.10198	2.23838	0.249655	0.999824	DNA polymerase, putative
EHI_052890	58.8045	71.6129	57.4934	59.0665	39.29	43.9417	62.6369	47.4327	0.757264	1.32054	55.0348	0.392769	0.24977	0.999824	hypothetical protein
EHI_038330	298.822	544.067	333.432	270.947	266.472	369.135	392.107	302.185	0.770669	1.29757	347.146	0.375341	0.250401	0.999824	zinc finger domain containing protein
EHI_182790	166.692	180.92	216.079	283.583	178.267	245.55	187.897	235.8	1.25494	0.79685	211.849	-0.328696	0.250555	0.999824	hypothetical protein
EHI_012990	53.724	68.6873	42.5147	34.3079	50.7105	37.5218	54.9753	40.8467	0.743001	1.34589	47.911	0.432146	0.251138	0.999824	hypothetical protein
EHI_140520	72.451	61.2133	85.5674	109.897	79.3424	90.9471	73.0772	93.3957	1.27804	0.782448	83.2365	-0.354725	0.25135	0.999824	hypothetical protein
EHI_138550	12.1613	8.70385	25.9717	11.4399	8.87686	7.50659	15.6123	9.27445	0.594048	1.68336	12.4434	0.759748	0.251416	0.999824	protein kinase domain containing protein
EHI_098570	30099.3	21384.2	19988.4	30560.6	32840.8	24701.6	23824	29367.7	1.23269	0.811231	26595.8	-0.301825	0.251479	0.999824	fructose-1,6-bisphosphate aldolase, putative
EHI_179360	5.0541	1.92637	6.26912	12.4436	3.8172	9.68535	4.41653	8.64873	1.95826	0.510656	6.53263	-0.974062	0.251484	0.999824	hypothetical protein
EHI_025830	4891.85	5365.6	4678.38	5828.46	5827.8	5574.27	4978.61	5743.51	1.15364	0.866824	5361.06	-0.206227	0.251678	0.999824	60S ribosomal protein L7, putative
EHI_182030	64.5871	46.1154	60.9589	114.198	52.2788	67.9474	57.2205	78.1415	1.36562	0.732267	67.681	-0.455617	0.252095	0.999824	Rab family GTPase
EHI_035710	84.0914	95.6995	70.0116	79.1614	148.426	101.915	83.2675	109.834	1.31905	0.758122	96.5507	-0.396254	0.252547	0.999824	RhoGAP domain containing protein
EHI_035640	7.08886	7.72785	20.4375	30.5416	7.61603	23.6158	11.7514	20.5911	1.75223	0.570703	16.1713	-0.804471	0.252553	0.999824	hypothetical protein
EHI_095030	112.074	105.763	93.8582	131.372	127.426	121.793	103.899	126.864	1.22103	0.818979	115.381	-0.290513	0.252649	0.999824	hypothetical protein
EHI_141790	16.1659	16.3628	3.91531	5.74722	6.36567	7.53759	12.148	6.55016	0.539196	1.85461	9.34908	0.877913	0.252763	0.999824	hypothetical protein
EHI_120580	0	0.957786	0	0	0	7.56987	0.319262	2.52329	7.9035	0.126526	1.42128	-2.95704	0.252786	0.999824	hypothetical protein
EHI_134790	43.577	39.6497	36.9888	29.554	30.4357	30.0272	40.0718	30.0056	0.748796	1.33548	35.0387	0.415612	0.252882	0.999824	zinc finger protein, putative
EHI_092620	1011.94	1100.69	920.863	665.924	1002.45	826.267	1011.16	831.546	0.822365	1.216	921.354	0.282808	0.253055	0.999824	hypothetical protein, conserved
EHI_030150	294.955	277.621	199.953	150.59	267.522	180.121	257.51	199.411	0.774381	1.29135	228.46	0.370719	0.25343	0.999824	hypothetical protein, conserved
EHI_015410	95.2847	111.255	122.034	82.9099	82.4039	98.6279	109.525	87.9806	0.803295	1.24487	98.7526	0.317709	0.253628	0.999824	hypothetical protein
EHI_179500	125.439	232.41	178.117	138.625	125.84	152.652	178.655	139.039	0.778252	1.28493	158.847	0.361355	0.253639	0.999824	hypothetical protein
EHI_025240	45.6166	44.5045	32.2819	21.9175	32.9601	34.3037	40.801	29.7271	0.728588	1.37252	35.264	0.459099	0.253662	0.999824	hypothetical protein
EHI_076880	174.434	216.868	66.9751	66.6592	141.9	103.921	152.759	104.16	0.681859	1.46658	128.459	0.553481	0.253759	0.999824	DNA replication licensing factor, putative
EHI_134630	294.06	335.874	174.88	125.729	257.243	212.169	268.271	198.38	0.739477	1.35231	233.326	0.436584	0.253843	0.999824	DnaJ domain containing protein
EHI_026440	1292.71	871.551	930.814	1326.89	1257.29	1176.39	1031.69	1253.52	1.21501	0.823036	1142.61	-0.281343	0.254078	0.999824	RNA recognition motif domain containing protein
EHI_146810	303.148	341.614	111.049	34.2966	280.099	135.04	251.937	149.812	0.594639	1.68169	200.874	0.751912	0.254181	0.999824	hypothetical protein
EHI_017450	58.7317	27.0442	7.07361	13.3636	24.1199	15.0298	30.9498	17.5044	0.565574	1.76811	24.2271	0.821444	0.254284	0.999824	proteoglycan-4 precursor, putative
EHI_006170	516.659	922.133	632.663	500.419	422.298	679.893	690.485	534.203	0.773663	1.29255	612.344	0.369801	0.255	0.999824	eukaryotic translation initiation factor 6, putative
EHI_189540	389.76	445.089	105.274	63.9793	271.754	243.78	313.374	193.171	0.616423	1.62226	253.273	0.698718	0.255394	0.999824	hypothetical protein
EHI_169630	358.797	699.33	144.838	117.239	323.325	324.88	400.988	255.148	0.636297	1.57159	328.068	0.652592	0.255576	0.999824	DEAD/DEAH box helicase, putative
EHI_138480	272.501	75.9088	212.606	257.151	467.905	139.114	187.005	288.057	1.54037	0.649196	237.531	-0.622194	0.255778	0.999824	iron-sulfur flavoprotein, putative
EHI_055680	36.2666	89.106	14.8066	60.6246	85.6211	75.6751	46.7264	73.9736	1.58312	0.631663	60.35	-0.666022	0.256009	0.999824	heat shock protein, Hsp20 family, putative
EHI_192580	29.299	16.3613	15.6597	16.2853	10.1858	12.9226	20.44	13.1312	0.642428	1.55659	16.7856	0.619585	0.256093	0.999824	hypothetical protein
EHI_025230	740.765	581.709	528.34	789.276	839.304	629.96	616.938	752.847	1.2203	0.819474	684.893	-0.2876	0.256162	0.999824	ubiquitin-conjugating enzyme family protein
EHI_160740	740.765	581.709	528.34	789.276	839.304	629.96	616.938	752.847	1.2203	0.819474	684.893	-0.2876	0.256162	0.999824	ubiquitin-conjugating enzyme family protein
EHI_087910	49.445	54.7543	34.3819	32.6327	35.7068	34.5172	46.1937	34.2856	0.742213	1.34732	40.2397	0.42641	0.256262	0.999824	hypothetical protein, conserved
EHI_158050	1483.46	1032.49	1054.73	1375.52	1673.18	1317.27	1190.23	1455.33	1.22273	0.817844	1322.78	-0.290125	0.256522	0.999824	Hsc70-interacting protein, putative
EHI_115820	76.8259	83.8033	105.8	64.1279	64.8884	80.7061	88.8096	69.9075	0.787161	1.27039	79.3585	0.348333	0.256542	0.999824	hypothetical protein
EHI_185130	4.0501	6.7601	0	8.59207	6.34807	8.5895	3.6034	7.84321	2.17661	0.459429	5.72331	-1.15878	0.256582	0.999824	protein kinase, putative
EHI_029500	2.01352	1.91435	1.55694	0	0	1.08202	1.82827	0.360674	0.197276	5.06903	1.09447	2.20886	0.256618	0.999824	hypothetical protein
EHI_016900	53.678	57.9678	12.579	11.4513	43.152	18.2461	41.4083	24.2831	0.586432	1.70523	32.8457	0.777219	0.256635	0.999824	hypothetical protein
EHI_148930	169.363	142.32	47.2767	20.95	110.226	87.8503	119.653	73.0087	0.610169	1.63889	96.3309	0.715101	0.256954	0.999824	helicase, putative
EHI_166040	88.0167	74.2647	47.0854	53.5314	48.2974	54.8198	69.7889	52.2162	0.748201	1.33654	61.0026	0.411455	0.257031	0.999824	hypothetical protein
EHI_096450	258.534	273.154	255.073	294.287	301.914	331.87	262.254	309.357	1.17961	0.847738	285.805	-0.238496	0.257144	0.999824	hypothetical protein
EHI_092560	47.5713	94.5874	64.3998	42.985	54.6193	55.8594	68.8529	51.1545	0.742955	1.34598	60.0037	0.431645	0.257236	0.999824	hypothetical protein
EHI_028900	127.633	110.167	105.377	136.427	145.925	135.206	114.392	139.186	1.21674	0.821866	126.789	-0.283957	0.257529	0.999824	dolichyl-diphosphooligosaccharide-protein glycotransferase, putative
EHI_012020	4268.38	3723.14	4706.98	5045.35	5555.66	4436.36	4232.83	5012.46	1.18418	0.844463	4622.64	-0.243768	0.257727	0.999824	hypothetical protein
EHI_165140	23.1441	41.1277	47.451	65.5529	26.874	71.4585	37.2409	54.6285	1.46689	0.681713	45.9347	-0.554048	0.257817	0.999824	hypothetical protein
EHI_173410	968.983	1014.71	229.864	205.873	692.269	504.99	737.851	467.711	0.633882	1.57758	602.781	0.65802	0.25783	0.999824	mucin-2 precursor, putative
EHI_111590	5.03505	0.957546	3.11517	0	2.55714	0	3.03592	0.85238	0.280765	3.5617	1.94415	1.94719	0.258006	0.999824	hypothetical protein
EHI_076810	3.03932	0	11.0123	17.1687	7.612	7.50995	4.68386	10.7635	2.29801	0.43516	7.7237	-1.17631	0.258149	0.999824	serine/threonine- protein phosphatase PP-Z, putative
EHI_187790	55.114	56.0723	57.9496	46.5879	29.5843	51.1621	56.3786	42.4447	0.752851	1.32828	49.4117	0.402017	0.258165	0.999824	hypothetical protein
EHI_098040	1039.47	1150.29	822.017	646.665	973.04	822.852	1003.93	814.185	0.811002	1.23304	909.055	0.302617	0.258183	0.999824	zinc finger domain containing protein
EHI_193070	65.926	63.908	88.2635	102.83	81.0758	93.1952	72.6991	92.3671	1.27054	0.787067	82.5331	-0.34409	0.25826	0.999824	hypothetical protein
EHI_086370	113.289	189.949	128.662	104.224	115.686	119.342	143.967	113.084	0.785487	1.2731	128.525	0.34872	0.258307	0.999824	hydrolase, alpha/beta fold family domain containing protein
EHI_067240	3.04053	2.90161	0	6.67252	2.53601	5.36133	1.98071	4.85662	2.45196	0.407838	3.41867	-1.35469	0.258424	0.999824	hypothetical protein
EHI_000430	110.487	105.446	53.5354	37.1679	67.193	85.7662	89.823	63.3757	0.705562	1.41731	76.5993	0.503135	0.258428	0.999824	Rap/Ran GTPase-activating protein, putative
EHI_030130	32.4512	43.5638	40.9697	33.3322	12.6705	34.2854	38.9949	26.7627	0.686312	1.45706	32.8788	0.530713	0.259133	0.999824	hypothetical protein
EHI_199990	16674.3	13440.3	13600.4	16550.9	20547.5	15257.6	14571.7	17452	1.19767	0.834956	16011.8	-0.260214	0.259166	0.999824	40S ribosomal protein S6, putative
EHI_120640	893.864	902.955	402.15	184.612	723.017	566.399	732.989	491.343	0.670327	1.49181	612.166	0.577607	0.259333	0.999824	DNA topoisomerase II, putative
EHI_104540	31.3757	29.9189	40.8365	54.4506	49.5407	34.3767	34.0437	46.1226	1.35481	0.738113	40.0832	-0.433657	0.259351	0.999824	hypothetical protein
EHI_112790	100.964	51.9171	66.4787	119.872	110.866	66.8282	73.1199	99.1886	1.35652	0.737181	86.1543	-0.442054	0.259478	0.999824	acetyltransferase, putative
EHI_169900	959.158	794.139	833.721	833.348	662.647	677.983	862.34	724.659	0.840341	1.18999	793.499	0.250131	0.259678	0.999824	hypothetical protein
EHI_173390	61.1147	76.007	49.4343	67.9646	109.358	69.6843	62.1854	82.3357	1.32404	0.755266	72.2605	-0.402536	0.259876	0.999824	coatomer subunit beta, putative
EHI_078740	631.87	665.215	285.276	218.993	518.13	390.996	527.454	376.04	0.712934	1.40265	451.747	0.4887	0.259899	0.999824	Rho guanine nucleotide exchange factor, putative
EHI_096580	103.827	220.583	70.9885	70.1779	79.1688	123.14	131.8	90.829	0.689145	1.45107	111.314	0.535541	0.260083	0.999824	hypothetical protein
EHI_132000	12.1749	7.75041	8.67348	1.90328	6.33134	7.49511	9.53294	5.24324	0.550013	1.81814	7.38809	0.881075	0.260178	0.999824	hypothetical protein
EHI_199840	59.803	76.4208	83.4479	61.9496	53.2494	56.8225	73.2239	57.3405	0.783085	1.277	65.2822	0.35339	0.260341	0.999824	hypothetical protein
EHI_022020	265.146	205.986	169.051	213.702	411.773	222.514	213.394	282.663	1.32461	0.754941	248.029	-0.40458	0.260392	0.999824	hypothetical protein
EHI_015300	783.372	691.017	993.407	1113.87	971.774	901.327	822.599	995.657	1.21038	0.826187	909.128	-0.275133	0.260414	0.999824	hypothetical protein, conserved
EHI_192270	49.6689	64.8167	64.5584	38.1204	34.23	61.1077	59.6813	44.486	0.745393	1.34157	52.0837	0.423147	0.26042	0.999824	hypothetical protein
EHI_048550	46.4585	34.6289	34.431	21.0867	34.3922	29.0898	38.5061	28.1896	0.73208	1.36597	33.3479	0.456584	0.260445	0.999824	dual specificity protein phosphatase, putative
EHI_036630	71.4922	112.976	239.837	272.534	120.195	233.663	141.435	208.797	1.47628	0.67738	175.116	-0.560688	0.260627	0.999824	hypothetical protein
EHI_074770	151.362	134.484	188.319	154.526	110.946	111.102	158.055	125.525	0.794183	1.25916	141.79	0.331271	0.260835	0.999824	proteasome regulatory subunit, putative
EHI_110350	732.693	478.688	595.744	803.692	819.242	608.06	602.375	743.665	1.23455	0.810009	673.02	-0.304047	0.260917	0.999824	thioredoxin, putative
EHI_103790	23.3196	50.3243	36.2301	46.68	48.1605	55.7292	36.6246	50.1899	1.37039	0.729721	43.4073	-0.452937	0.260981	0.999824	tubulin interacting protein, putative
EHI_127030	497.581	393.585	386.405	429.02	592.241	531.922	425.857	517.728	1.21573	0.82255	471.792	-0.281438	0.261309	0.999824	hypothetical protein
EHI_108760	154.841	167.91	200.228	168.15	120.689	133.225	174.326	140.688	0.80704	1.2391	157.507	0.307823	0.261513	0.999824	PP-loop family protein
EHI_192760	224.539	175.467	221.996	204.645	134.767	159.138	207.334	166.183	0.801525	1.24762	186.759	0.316357	0.26154	0.999824	copine, putative
EHI_016120	349.787	408.39	305.584	252.46	305.446	320.451	354.587	292.786	0.825709	1.21108	323.686	0.276454	0.26156	0.999824	EF-hand calcium-binding domain containing protein
EHI_107060	18.2188	27.9902	30.6292	31.5223	34.2958	40.8203	25.6127	35.5462	1.38783	0.720548	30.5794	-0.464735	0.261621	0.999824	hypothetical protein
EHI_189960	39.3234	412.556	62.4317	73.0351	43.4009	160.891	171.437	92.4423	0.53922	1.85453	131.94	0.88968	0.261794	0.999824	ADP-ribosylation factor 1, putative
EHI_134770	14.1409	19.2413	21.1316	13.4167	6.36811	15.0816	18.1713	11.6221	0.639588	1.56351	14.8967	0.633068	0.261858	0.999824	hypothetical protein, conserved domain containing
EHI_035230	6.07399	4.8272	7.8559	12.4145	7.61957	11.8136	6.25236	10.6159	1.6979	0.588962	8.43413	-0.763843	0.26224	0.999824	hypothetical protein
EHI_035810	96.2374	84.0834	120.332	122.104	106.579	151.288	100.218	126.657	1.26382	0.791253	113.437	-0.336501	0.262522	0.999824	hypothetical protein
EHI_167010	51.673	24.1683	25.1746	15.2589	32.9815	19.309	33.672	22.5165	0.6687	1.49544	28.0942	0.5884	0.262763	0.999824	tubulin family protein
EHI_145980	70.8398	82.0199	102.071	138.541	86.3924	103.147	84.9767	109.36	1.28694	0.777035	97.1685	-0.364887	0.262792	0.999824	hypothetical protein
EHI_073160	95.9796	81.8065	39.1493	72.8048	25.4646	47.3829	72.3118	48.5508	0.671409	1.48941	60.4313	0.563047	0.263087	0.999824	hypothetical protein
EHI_176180	380.153	232.211	446.463	522.177	439.868	392.328	352.943	451.458	1.27912	0.781785	402.2	-0.354673	0.263328	0.999824	sodium/proton antiporter, putative
EHI_069350	1518.36	1184.05	1870.84	2219.75	1714.35	1701.54	1524.41	1878.55	1.23231	0.811486	1701.48	-0.301305	0.263576	0.999824	hypothetical protein
EHI_164850	102.346	92.8248	101.507	66.7444	95.1231	76.1499	98.8925	79.3392	0.802277	1.24645	89.1158	0.323677	0.263577	0.999824	glycerol kinase, putative
EHI_111760	3963.45	3960.46	4189.36	4829.32	4541.33	4487.32	4037.76	4619.33	1.14403	0.874101	4328.54	-0.194128	0.263665	0.999824	40S ribosomal protein S12, putative
EHI_031960	128.667	94.7294	147.097	170.728	149.699	142.685	123.498	154.371	1.24998	0.80001	138.934	-0.320745	0.263697	0.999824	hypothetical protein, conserved domain containing
EHI_182610	59.4543	112.152	50.6785	55.7866	45.9886	59.4363	74.0949	53.7372	0.725248	1.37884	63.916	0.458506	0.263816	0.999824	myb-like DNA-binding domain containing protein
EHI_173440	414.875	531.696	271.148	182.776	381.251	340.59	405.906	301.539	0.742879	1.34612	353.723	0.429587	0.264144	0.999824	hypothetical protein
EHI_169100	1126.76	1040.72	1480.29	1473.42	1389.92	1502.58	1215.92	1455.3	1.19687	0.835512	1335.61	-0.258921	0.264183	0.999824	ribosomal protein L27a, putative
EHI_104750	47.6293	54.1532	52.7262	46.7164	79.8968	77.2157	51.5029	67.943	1.31921	0.758032	59.7229	-0.393089	0.264263	0.999824	hypothetical protein
EHI_036490	12.1328	15.4169	4.70376	2.8705	10.1759	4.30316	10.7512	5.7832	0.537914	1.85903	8.26718	0.91584	0.264314	0.999824	surface antigen ariel1, putative
EHI_093730	287.696	280.273	308.296	321.482	367.957	342.282	292.088	343.907	1.17741	0.849323	317.998	-0.234112	0.264483	0.999824	hypothetical protein
EHI_099290	29.3605	27.0365	33.7859	56.334	27.9349	39.7314	30.061	41.3334	1.37499	0.727281	35.6972	-0.466325	0.264739	0.999824	aminoalcoholphosphotransferase, putative
EHI_099300	211.57	248.271	249.033	219.13	164.526	201.231	236.292	194.962	0.825091	1.21199	215.627	0.275606	0.264894	0.999824	hypothetical protein, conserved
EHI_018620	29.3594	68.5527	58.9252	31.5107	34.2854	46.1768	52.2791	37.3243	0.713943	1.40067	44.8017	0.489424	0.264958	0.999824	hypothetical protein
EHI_083390	9.09649	15.4086	3.91757	0	10.1805	2.15258	9.47423	4.11102	0.433916	2.30459	6.79262	1.24794	0.265021	0.999824	Ras-likeGTP-binding protein YPT1, putative
EHI_170380	95.3488	101.688	141.088	103.766	73.4651	87.8269	112.708	88.3526	0.783905	1.27566	100.53	0.350544	0.265099	0.999824	hypothetical protein
EHI_140570	31.4151	29.0107	38.561	47.6698	34.2415	50.4047	32.9956	44.1053	1.3367	0.748109	38.5504	-0.419659	0.265158	0.999824	hypothetical protein
EHI_002150	355.034	480.38	193.12	120.895	306.514	294.528	342.844	240.646	0.701909	1.42469	291.745	0.511373	0.265351	0.999824	hypothetical protein
EHI_098460	5.06145	8.6884	6.28429	16.2354	8.88998	8.59221	6.67804	11.2392	1.68301	0.594175	8.95862	-0.763654	0.265354	0.999824	hypothetical protein
EHI_182660	61.2734	71.5386	45.7629	37.7038	39.7591	56.432	59.525	44.6316	0.749797	1.33369	52.0783	0.41149	0.265524	0.999824	hypothetical protein
EHI_068030	83.6019	102.496	88.8175	103.953	111.201	123.268	91.6383	112.807	1.231	0.812344	102.223	-0.299415	0.265576	0.999824	hypothetical protein
EHI_018390	0	1.93672	1.57623	8.56869	0	3.21346	1.17098	3.92739	3.35392	0.298159	2.54918	-1.75058	0.26596	0.999824	hypothetical protein, conserved
EHI_110700	33.4399	24.1733	34.6227	32.4185	53.2687	40.756	30.7453	42.1477	1.37087	0.729465	36.4465	-0.444538	0.266187	0.999824	sucrose transporter, putative
EHI_156660	12347.2	15289.8	16847	21902.9	15092.3	17111.6	14828	18035.6	1.21632	0.822153	16431.8	-0.28253	0.266215	0.999824	ubiquitin, putative
EHI_067570	87.0787	147.761	88.0167	59.1882	90.1405	94.4822	107.619	81.2703	0.755169	1.32421	94.4445	0.407209	0.266436	0.999824	tRNA-specific adenosine deaminase, putative
EHI_174650	25.353	52.2782	26.0008	26.6649	20.2722	24.642	34.544	23.8597	0.690704	1.4478	29.2018	0.525751	0.266572	0.999824	hypothetical protein
EHI_109690	58.7416	57.9671	126.574	138.372	78.6897	121.284	81.0944	112.782	1.39075	0.719037	96.9382	-0.473544	0.266592	0.999824	hypothetical protein, conserved
EHI_147570	2112.26	1095.58	1424.09	2119.13	2115.33	1646.84	1543.98	1960.43	1.26973	0.787569	1752.2	-0.344644	0.266761	0.999824	Rho GDP exchange inhibitor, putative
EHI_164410	85.2005	58.1022	63.8382	38.0826	59.5365	59.984	69.047	52.5344	0.76085	1.31432	60.7907	0.39806	0.266825	0.999824	hypothetical protein
EHI_068130	80.9398	67.5197	50.2295	41.1006	43.21	64.4886	66.2297	49.5997	0.748905	1.33528	57.9147	0.412671	0.266839	0.999824	hypothetical protein
EHI_074030	184.543	249.716	72.4695	73.3453	139.398	136.093	168.91	116.279	0.688409	1.45262	142.594	0.538838	0.266918	0.999824	hypothetical protein
EHI_171780	30.393	17.3986	18.0914	22.8918	40.5976	31.1129	21.961	31.5341	1.43591	0.696421	26.7476	-0.519948	0.26698	0.999824	glycosyltransferase, putative
EHI_195870	0	0	0	0	1.27857	3.24494	0	1.50784	#DIV/0!	#DIV/0!	0.753918	-3.16726	0.26743	0.999824	hypothetical protein
EHI_043130	2.01972	4.80879	3.12955	0.958642	2.54791	0	3.31936	1.16885	0.352132	2.83984	2.2441	1.56489	0.268193	0.999824	hypothetical protein
EHI_050550	10279.7	9408.83	4360.48	6864.01	15515.3	10803.1	8016.32	11060.8	1.37979	0.724749	9538.57	-0.464447	0.268226	0.999824	guanine nucleotide-binding protein subunit beta 2-like 1, putative
EHI_024390	87.097	64.7269	74.6831	57.26	62.1926	60.1078	75.5024	59.8535	0.792737	1.26145	67.6779	0.335664	0.268409	0.999824	hypothetical protein
EHI_078230	1130.91	1152.64	1202.41	1331.96	1372.25	1293.41	1161.99	1332.54	1.14678	0.87201	1247.26	-0.197356	0.268608	0.999824	phenylalanyl-tRNA synthetase alpha subunit, putative
EHI_110320	963.785	829.374	894.857	1044.65	1163.18	942.882	896.005	1050.24	1.17213	0.853144	973.122	-0.228882	0.268708	0.999824	protein phosphatase, putative
EHI_148000	11.1321	24.124	16.4887	7.6435	10.1636	15.042	17.2483	10.9497	0.634831	1.57522	14.099	0.660361	0.268902	0.999824	hypothetical protein
EHI_152110	56.7349	57.9973	52.703	39.1055	45.671	46.1315	55.8117	43.636	0.781843	1.27903	49.7239	0.356729	0.26927	0.999824	ubiquitin carboxyl-terminal hydrolase domain containing protein
EHI_081320	3118.79	2830.11	4096.44	4291.24	4038.4	3708.35	3348.45	4012.66	1.19837	0.83447	3680.55	-0.260934	0.269483	0.999824	40S ribosomal protein S23, putative
EHI_100140	267.699	383.309	163.067	126.68	269.911	196.093	271.358	197.561	0.728045	1.37354	234.46	0.459092	0.269509	0.999824	Rho guanine nucleotide exchange factor, putative
EHI_009390	84.1089	65.7545	81.0528	92.4837	126.825	77.2188	76.972	98.8425	1.28414	0.778734	87.9073	-0.356272	0.269525	0.999824	hypothetical protein, conserved
EHI_182950	60.8066	94.7758	91.2951	97.2384	97.645	119.032	82.2925	104.639	1.27155	0.786445	93.4656	-0.344227	0.269741	0.999824	CXXC-rich protein
EHI_189420	42.2267	45.8489	51.2682	40.5442	29.4655	35.7701	46.4479	35.2599	0.759129	1.3173	40.8539	0.393495	0.269974	0.999824	deoxyuridine 5'-triphosphate nucleotidohydrolase, putative
EHI_131490	107.361	180.678	150.172	125.956	104.067	116.983	146.07	115.669	0.791869	1.26283	130.87	0.335711	0.270081	0.999824	leucine rich repeat protein, BspA family
EHI_127090	165.248	244.807	114.184	88.611	169.852	129.696	174.746	129.386	0.740424	1.35058	152.066	0.435304	0.270173	0.999824	hypothetical protein, conserved
EHI_041780	2.02704	0.967213	2.36137	0.953207	0	0	1.78521	0.317736	0.177982	5.61853	1.05147	2.19902	0.270293	0.999824	hypothetical protein
EHI_069150	43.5266	64.676	79.3335	94.5536	68.5837	82.7049	62.512	81.9474	1.31091	0.762831	72.2297	-0.388506	0.270336	0.999824	hypothetical protein
EHI_091090	214.046	246.13	236.982	217.683	175.853	188.625	232.386	194.054	0.835047	1.19754	213.22	0.258454	0.270349	0.999824	hypothetical protein
EHI_130500	15.0586	11.4359	0.774909	2.90302	5.13389	4.34421	9.08981	4.12704	0.454029	2.2025	6.60842	1.13501	0.270774	0.999824	hypothetical protein
EHI_186910	240.259	238.988	152.761	125.778	183.804	186.514	210.669	165.365	0.784951	1.27397	188.017	0.349521	0.271028	0.999824	protein phosphatase domain-containing protein
EHI_091680	5.98792	0.944423	0	0.977493	0	0	2.31078	0.325831	0.141005	7.09196	1.31831	2.51472	0.271075	0.999824	hypothetical protein
EHI_184010	271.631	378.197	173.963	145.834	192.728	274.487	274.597	204.35	0.744181	1.34376	239.473	0.4257	0.271112	0.999824	hypothetical protein
EHI_086050	105.515	174.381	70.9633	88.5046	86.1077	85.66	116.953	86.7574	0.741815	1.34804	101.855	0.428088	0.271203	0.999824	protein kinase, putative
EHI_137950	17.2019	9.64761	18.8401	22.9352	20.3308	23.6417	15.2299	22.3026	1.4644	0.682875	18.7662	-0.546294	0.271361	0.999824	hypothetical protein
EHI_021210	32.3004	13.4548	22.6722	34.5356	28.0441	34.5036	22.8091	32.3611	1.41878	0.704833	27.5851	-0.510648	0.271632	0.999824	ras-related protein Rab-1A, putative
EHI_119930	336.616	468.411	392.237	299.128	349.793	347.231	399.088	332.05	0.832023	1.20189	365.569	0.266177	0.271913	0.999824	protein kinase domain containing protein
EHI_096620	426.089	442.687	216.02	123.729	350.792	295.554	361.598	256.692	0.70988	1.40869	309.145	0.495312	0.272005	0.999824	phospholipid-transporting P-type ATPase, putative
EHI_148360	92.6026	112.916	85.6071	148.387	90.8269	128.793	97.0418	122.669	1.26408	0.791088	109.855	-0.343628	0.272057	0.999824	hypothetical protein
EHI_006950	255.386	333.646	326.612	248.819	281.525	231.633	305.214	253.992	0.832177	1.20167	279.603	0.266824	0.272084	0.999824	hypothetical protein, conserved
EHI_091510	391.353	426.771	345.746	389.651	532.319	475.859	387.956	465.943	1.20102	0.832626	426.95	-0.263683	0.272387	0.999824	PH domain containing protein
EHI_201250	2176.48	970.057	1248.52	2703.74	2356.22	1063.11	1465.02	2041.02	1.39317	0.717785	1753.02	-0.478508	0.272432	0.999824	peroxiredoxin
EHI_126190	20751.8	12385.4	12408.5	14452.6	28427.8	17004.6	15181.9	19961.7	1.31483	0.760553	17571.8	-0.394865	0.272478	0.999824	actin, putative
EHI_143640	169.922	177.396	105.114	130.055	286.062	190.32	150.811	202.146	1.3404	0.746048	176.478	-0.421696	0.272533	0.999824	hypothetical protein
EHI_152320	271.505	308.331	217.089	159.294	225.831	252.129	265.642	212.418	0.799642	1.25056	239.03	0.323089	0.272546	0.999824	hypothetical protein
EHI_038830	89.2238	95.8117	96.0905	80.0212	67.1701	80.3773	93.7087	75.8562	0.80949	1.23535	84.7824	0.302431	0.272683	0.999824	hypothetical protein
EHI_023000	70.2618	52.4016	45.7076	50.3335	39.7952	36.9332	56.1236	42.354	0.754655	1.32511	49.2388	0.397756	0.27274	0.999824	hypothetical protein
EHI_029100	159.285	151.128	127.732	89.4576	138.027	124.209	146.048	117.231	0.802687	1.24581	131.64	0.319729	0.272753	0.999824	AMP deaminase, putative
EHI_124350	22.2288	10.5882	24.2761	20.1144	7.63852	6.46054	19.031	11.4045	0.599258	1.66873	15.2177	0.723158	0.27283	0.999824	hypothetical protein
EHI_137750	56.5823	49.0906	72.8282	95.7827	67.4736	67.8357	59.5004	77.0306	1.29462	0.772425	68.2655	-0.372408	0.273089	0.999824	hypothetical protein
EHI_010310	28.3858	51.283	50.3975	33.3488	27.8865	34.3002	43.3554	31.8452	0.734514	1.36144	37.6003	0.446067	0.27356	0.999824	hypothetical protein
EHI_006000	16.1636	39.4542	14.8743	22.0362	57.3022	30.1565	23.4973	36.4983	1.5533	0.643792	29.9978	-0.630798	0.273794	0.999824	hypothetical protein
EHI_120910	21.2413	18.3195	47.0702	63.1097	31.7826	34.4058	28.877	43.0994	1.49251	0.67001	35.9882	-0.573408	0.273847	0.999824	hypothetical protein
EHI_083660	157.164	215.836	148.087	107.639	143.202	162.886	173.696	137.909	0.793968	1.2595	155.802	0.333638	0.273934	0.999824	hypothetical protein
EHI_038930	144.113	169.619	74.1555	54.2184	127.844	95.2566	129.296	92.4395	0.714946	1.39871	110.868	0.486371	0.274015	0.999824	hypothetical protein, conserved domain containing
EHI_179840	31.431	34.8404	28.3544	18.1002	26.6147	24.6492	31.5419	23.1214	0.733036	1.36419	27.3316	0.454302	0.274099	0.999824	tyrosin kinase, putative
EHI_165250	3.0298	2.88559	2.34744	8.62684	1.27384	7.54215	2.75427	5.81428	2.111	0.473709	4.28428	-1.10983	0.274397	0.999824	hypothetical protein
EHI_049440	20.0201	37.9518	24.6816	11.6684	16.7432	27.2511	27.5512	18.5542	0.673446	1.4849	23.0527	0.573206	0.274677	0.999824	hypothetical protein
EHI_182020	6.07159	3.85937	4.71044	7.64443	6.35292	11.82	4.88046	8.60578	1.76331	0.567115	6.74312	-0.82723	0.274751	0.999824	short chain dehydrogenase family protein
EHI_139470	97.3262	66.7683	55.1255	44.7802	64.6431	56.807	73.0733	55.4101	0.758281	1.31877	64.2417	0.399757	0.274756	0.999824	hypothetical protein
EHI_126180	62.8622	152.912	50.4082	43.8211	57.0313	81.449	88.7273	60.7671	0.684875	1.46012	74.7472	0.545025	0.275051	0.999824	heat shock protein 70, putative
EHI_175410	265.089	246.946	285.701	346.941	294.828	300.929	265.912	314.233	1.18172	0.846226	290.072	-0.241247	0.275097	0.999824	myo-inositol monophosphatase, putative
EHI_151670	37.5472	26.1661	38.6498	19.0267	29.1163	26.7607	34.121	24.9679	0.731745	1.3666	29.5444	0.461521	0.275274	0.999824	protein kinase, putative
EHI_069620	210.877	164.507	188.22	153.391	337.15	243.299	187.868	244.613	1.30205	0.768021	216.241	-0.378245	0.275788	0.999824	hypothetical protein
EHI_024610	110.599	133.714	65.4555	42.8177	82.2974	98.4947	103.256	74.5366	0.72186	1.38531	88.8964	0.47111	0.275896	0.999824	hypothetical protein, conserved
EHI_194320	188.316	190.227	73.0742	75.428	147.289	98.7891	150.539	107.169	0.711901	1.40469	128.854	0.491215	0.27594	0.999824	hypothetical protein
EHI_085840	106.948	144.059	164.058	200.641	131.371	193.119	138.355	175.044	1.26518	0.790403	156.699	-0.339734	0.276032	0.999824	hypothetical protein
EHI_148250	24.2944	36.6831	30.6348	14.3258	24.1306	26.8514	30.5375	21.7693	0.712872	1.40278	26.1534	0.498115	0.276086	0.999824	hypothetical protein
EHI_174950	139.426	128.007	279.535	315.158	190.98	230.447	182.323	245.528	1.34667	0.742573	213.925	-0.428229	0.2761	0.999824	hypothetical protein
EHI_054170	246.303	291.165	248.762	244.945	367.682	349.52	262.077	320.716	1.22375	0.817163	291.396	-0.289863	0.27619	0.999824	hypothetical protein
EHI_049850	8.09361	5.787	7.06299	8.60305	13.9805	11.8236	6.9812	11.4691	1.64285	0.608698	9.22514	-0.706529	0.276196	0.999824	hypothetical protein
EHI_052120	12.1475	23.1691	48.7032	23.8756	15.24	13.9623	28.0066	17.6926	0.631731	1.58295	22.8496	0.666713	0.276212	0.999824	hypothetical protein, conserved domain containing
EHI_128330	2.02183	12.5232	6.27009	10.5277	10.178	16.1402	6.93838	12.282	1.77015	0.564924	9.61017	-0.823076	0.276361	0.999824	hypothetical protein
EHI_119770	13.1044	5.75433	1.56019	1.92268	5.10767	2.16035	6.80631	3.06357	0.450107	2.2217	4.93494	1.16242	0.276644	0.999824	hypothetical protein
EHI_048170	205.259	234.95	199.564	314.746	205.813	260.252	213.258	260.27	1.22045	0.819371	236.764	-0.290091	0.276872	0.999824	Protein transport protein SEC61 gamma subunit, putative
EHI_077520	42.512	34.7483	15.7082	22.9241	13.9718	24.7059	30.9895	20.5339	0.662609	1.50919	25.7617	0.576888	0.276913	0.999824	hypothetical protein
EHI_200700	13.1523	5.78714	9.41756	17.2057	10.1675	17.1977	9.45234	14.8569	1.57177	0.636224	12.1546	-0.665515	0.276964	0.999824	hypothetical protein
EHI_140490	48.5556	52.0728	40.0153	47.8041	68.6429	65.5786	46.8812	60.6752	1.29423	0.772658	53.7782	-0.370675	0.277083	0.999824	WD domain containing protein
EHI_189970	176.326	213.705	264.409	175.431	171.212	189.827	218.147	178.823	0.819739	1.2199	198.485	0.288542	0.277356	0.999824	amino acid permease, putative
EHI_147020	132.691	159.439	103.009	94.4572	100.251	120.192	131.713	104.966	0.796934	1.25481	118.34	0.325392	0.277405	0.999824	ser/thr protein phosphatase family protein
EHI_000490	14.1265	15.3685	21.0964	23.9964	24.2311	23.7321	16.8638	23.9865	1.42237	0.703053	20.4252	-0.498279	0.278037	0.999824	PRP38 family protein
EHI_048680	223.628	292.329	237.861	206.413	174.079	238.562	251.273	206.351	0.821225	1.21769	228.812	0.282556	0.278297	0.999824	60S ribosomal protein L12, putative
EHI_015970	9.10982	12.5482	10.9959	2.86546	10.1611	6.44492	10.8846	6.4905	0.596299	1.67701	8.68757	0.779385	0.278334	0.999824	hypothetical protein
EHI_092660	573.171	642.2	376.831	330.279	474.921	460.485	530.734	421.895	0.794927	1.25798	476.315	0.331195	0.278497	0.999824	hypothetical protein
EHI_027380	3710.99	2617.77	2133.51	1406.84	3187.88	1763.46	2820.76	2119.39	0.751356	1.33093	2470.08	0.412638	0.27852	0.999824	hypothetical protein
EHI_158170	19.1813	20.1876	22.6781	16.3046	12.7445	14.0139	20.6824	14.3543	0.694038	1.44084	17.5183	0.523275	0.278751	0.999824	GTP-binding protein EhRabX27, putative
EHI_100430	128.643	111.13	132.897	78.2333	105.322	116.967	124.223	100.174	0.806404	1.24007	112.199	0.313981	0.278908	0.999824	ornithine decarboxylase, putative
EHI_142880	83.0765	72.4972	75.5154	44.8278	73.5806	63.2963	77.0297	60.5682	0.786297	1.27178	68.799	0.353531	0.279012	0.999824	hypothetical protein
EHI_104730	42.5716	22.2491	49.5964	57.1842	44.3745	54.6783	38.139	52.079	1.3655	0.73233	45.109	-0.447462	0.279105	0.999824	hypothetical protein
EHI_037180	9.09307	5.77484	11.7454	5.74748	5.09273	4.30736	8.87109	5.04919	0.569174	1.75693	6.96014	0.818684	0.27916	0.999824	Ras family GTPase
EHI_027660	201.826	170.41	179.667	128.546	173.562	154.263	183.968	152.124	0.826905	1.20933	168.046	0.276732	0.279285	0.999824	hypothetical protein
EHI_023370	271.631	288.244	246.383	202.07	214.282	258.403	268.753	224.918	0.836896	1.19489	246.835	0.256342	0.279308	0.999824	hypothetical protein
EHI_168460	0	0	0	5.75914	0	0	0	1.91971	#DIV/0!	#DIV/0!	0.959856	-3.53263	0.27931	0.999824	hypothetical protein, conserved
EHI_002190	2252.26	2627.35	810.87	453.657	1941.05	1347.65	1896.83	1247.45	0.657652	1.52056	1572.14	0.604794	0.279812	0.999824	hypothetical protein
EHI_020330	979.364	1092.2	989.38	962.79	763.305	891.386	1020.32	872.494	0.855121	1.16942	946.405	0.225101	0.27987	0.999824	hypothetical protein
EHI_015450	45.5178	64.6021	40.0108	28.6855	38.1383	45.1565	50.0436	37.3268	0.745885	1.34069	43.6852	0.42364	0.280033	0.999824	hypothetical protein
EHI_152500	14.0791	25.7996	27.1973	19.2994	14.0883	11.9195	22.3587	15.1024	0.675461	1.48047	18.7305	0.565815	0.280125	0.999824	hypothetical protein
EHI_098410	182.596	209.211	182.097	92.3314	187.445	168.14	191.301	149.305	0.780471	1.28128	170.303	0.36114	0.280301	0.999824	WD domain containing protein
EHI_155300	6.07968	12.5691	15.7363	6.67492	7.6103	6.4356	11.4617	6.90694	0.60261	1.65945	9.18432	0.747069	0.280393	0.999824	hypothetical protein
EHI_035820	242.338	295.204	240.249	277.191	325.688	322.556	259.263	308.478	1.18983	0.84046	283.871	-0.250319	0.280612	0.999824	hypothetical protein, conserved
EHI_023120	342.546	315.279	272.315	247.86	294.2	236.99	310.047	259.683	0.837562	1.19394	284.865	0.25609	0.280654	0.999824	protein kinase domain containing protein
EHI_174970	141.811	86.0129	197.409	238.305	174.157	152.768	141.744	188.41	1.32923	0.752318	165.077	-0.409438	0.280675	0.999824	hypothetical protein
EHI_032900	2.01607	0	0	3.84537	1.27692	2.16035	0.672022	2.42755	3.6123	0.276832	1.54978	-1.94591	0.280819	0.999824	hypothetical protein
EHI_131980	135.576	165.909	121.652	90.8015	133.44	116.077	141.046	113.44	0.804274	1.24336	127.243	0.316817	0.280837	0.999824	DnaJ domain containing protein
EHI_180820	0	0	0	5.74238	0	0	0	1.91413	#DIV/0!	#DIV/0!	0.957064	-3.52466	0.280843	0.999824	protein kinase, putative
EHI_117860	311.579	360.582	120.707	78.945	230.36	229.032	264.29	179.446	0.678974	1.47281	221.868	0.559248	0.281022	0.999824	hypothetical protein, conserved
EHI_025380	76.9871	60.8845	105.383	132.605	83.7446	99.7908	81.0848	105.38	1.29963	0.769452	93.2324	-0.377979	0.281267	0.999824	hypothetical membrane-spanning protein
EHI_167520	4169.23	4058.43	1903.83	1458.93	3128.66	2867.07	3377.16	2484.89	0.735791	1.35908	2931.03	0.442686	0.281309	0.999824	60S ribosomal protein L3, putative
EHI_167670	12.9857	17.0231	22.2912	29.2784	16.7851	29.5074	17.4333	25.1903	1.44495	0.692065	21.3118	-0.530505	0.281339	0.999824	hypothetical protein
EHI_154710	39.5158	26.103	2.36024	11.4437	15.2216	9.65409	22.6597	12.1065	0.534273	1.8717	17.3831	0.899762	0.281379	0.999824	hypothetical protein
EHI_156690	2201.25	1799	2231.08	2504.13	2521.99	2239.42	2077.11	2421.85	1.16597	0.857655	2249.48	-0.221427	0.281403	0.999824	60S ribosomal protein L37
EHI_022910	42.438	46.2049	77.5305	96.7362	49.6485	79.677	55.3911	75.3539	1.3604	0.735079	65.3725	-0.443417	0.281474	0.999824	longin-type vesicle-associated membrane protein, putative
EHI_192090	3389.94	3026.84	3079.13	3616.75	3931.32	3384.28	3165.3	3644.12	1.15127	0.868605	3404.71	-0.203192	0.281533	0.999824	ribosomal protein L27a, putative
EHI_165770	101.003	36.5565	95.4784	150.467	98.073	79.7204	77.6795	109.42	1.40861	0.70992	93.5497	-0.495063	0.281535	0.999824	hypothetical protein
EHI_105180	5422.75	4853.43	4628.02	5758.47	6114.44	5322.45	4968.07	5731.79	1.15373	0.866757	5349.93	-0.206322	0.281542	0.999824	40S ribosomal protein S26, putative
EHI_107790	137.26	73.987	136.005	160.239	142.794	141.271	115.751	148.101	1.27949	0.781564	131.926	-0.355059	0.28156	0.999824	hypothetical protein
EHI_127400	56.3344	69.7896	27.2118	48.2241	89.616	76.9013	51.1119	71.5805	1.40047	0.714048	61.3462	-0.487528	0.281581	0.999824	hypothetical protein
EHI_189110	203.54	216.361	125.758	170.857	280.544	250.131	181.886	233.844	1.28566	0.777809	207.865	-0.362698	0.281667	0.999824	hypothetical protein, conserved domain containing
EHI_184800	57.6942	58.878	51.0506	68.7735	66.0493	74.1188	55.8742	69.6472	1.2465	0.802247	62.7607	-0.321099	0.281695	0.999824	hypothetical protein
EHI_011250	22.22	19.2393	30.5201	48.8802	22.9272	30.1658	23.9931	33.9911	1.4167	0.705866	28.9921	-0.506355	0.2818	0.999824	hypothetical protein
EHI_081380	312.984	354.623	121.092	136.441	224.616	208.193	262.9	189.75	0.721758	1.38551	226.325	0.470259	0.281919	0.999824	hypothetical protein
EHI_183180	5.04895	5.76991	3.12918	0	1.27407	4.31062	4.64935	1.86157	0.400393	2.49755	3.25546	1.32706	0.282024	0.999824	peroxiredoxin, putative
EHI_004400	60.3166	47.7504	38.832	77.2414	51.2521	61.7946	48.9664	63.4294	1.29537	0.771983	56.1979	-0.383844	0.282098	0.999824	hypothetical protein
EHI_007640	635.085	655.812	139.549	55.2008	450.829	338.38	476.815	281.47	0.590312	1.69402	379.143	0.761059	0.282208	0.999824	hypothetical protein, conserved
EHI_021370	256.025	439.986	317.968	282.832	269.354	268.626	337.993	273.604	0.809497	1.23534	305.799	0.304707	0.282322	0.999824	hypothetical protein
EHI_127460	77.6097	83.4224	98.2695	78.847	44.6988	76.7047	86.4339	66.7502	0.772269	1.29489	76.592	0.36785	0.282539	0.999824	hypothetical protein
EHI_074080	699.272	661.823	981.396	718.915	575.157	636.438	780.83	643.503	0.824127	1.21341	712.167	0.279182	0.282658	0.999824	hypothetical protein
EHI_012490	431.965	514.943	156.763	117.156	357.352	274.319	367.89	249.609	0.678488	1.47387	308.75	0.560304	0.282829	0.999824	ARF GTPase activating protein, putative
EHI_133770	4.02433	0.95618	3.11047	8.67866	3.8402	4.3319	2.69699	5.61692	2.08266	0.480155	4.15696	-1.07369	0.283036	0.999824	hypothetical protein
EHI_033740	1060.1	528.419	954.83	1302.24	1287.74	745.044	847.784	1111.67	1.31127	0.762619	979.729	-0.390852	0.283198	0.999824	F-actin capping protein alpha subunit, putative
EHI_139570	945.095	472.117	692.247	712.433	565.743	247.886	703.153	508.687	0.723438	1.38229	605.92	0.466785	0.283557	0.999824	peroxiredoxin, pseudogene
EHI_049630	60.5607	43.2448	76.6112	136.233	72.6636	46.3668	60.1389	85.0877	1.41485	0.706787	72.6133	-0.501802	0.283688	0.999824	hypothetical protein
EHI_121740	118.466	98.5057	102.161	124.106	144.734	119.178	106.378	129.339	1.21585	0.822469	117.859	-0.281012	0.283811	0.999824	hypothetical protein
EHI_139350	7.07218	1.92486	5.4809	2.87387	1.27323	2.15377	4.82598	2.10029	0.435205	2.29777	3.46314	1.17491	0.284314	0.999824	ser/thr protein phosphatase family protein
EHI_145610	489.531	499.085	219.609	239.254	863.5	647.639	402.742	583.464	1.44873	0.690259	493.103	-0.534645	0.284496	0.999824	hypothetical protein, conserved
EHI_146940	13.1716	28.0352	32.255	35.2862	40.5926	28.9634	24.4873	34.9474	1.42717	0.700689	29.7173	-0.500957	0.284578	0.999824	hypothetical protein
EHI_019140	5.05269	14.4415	18.7987	29.6862	19.0929	12.9187	12.7643	20.5659	1.61121	0.620653	16.6651	-0.679543	0.28475	0.999824	hypothetical protein
EHI_115350	145.08	184.063	86.7304	63.7631	121.566	122.068	138.625	102.466	0.739161	1.35289	120.545	0.437125	0.284805	0.999824	chromodomain-helicase-DNA-binding protein, putative
EHI_045100	91.2679	60.0201	74.8469	90.4748	97.5641	94.2864	75.3783	94.1084	1.24848	0.800972	84.7434	-0.320297	0.284948	0.999824	RhoGAP domain containing protein
EHI_165780	244.813	314.389	238.541	317.396	320.314	310.672	265.914	316.127	1.18883	0.841163	291.021	-0.250148	0.285173	0.999824	RNA recognition motif domain containing protein
EHI_179960	54.4776	48.9726	51.5526	67.2106	66.3318	60.425	51.6676	64.6558	1.25138	0.799117	58.1617	-0.323928	0.285287	0.999824	SAM-dependent methyltransferase, putative
EHI_167170	156.208	187.878	221.481	114.239	173.532	167.087	188.522	151.62	0.804252	1.24339	170.071	0.318692	0.285289	0.999824	Ras guanine nucleotide exchange factor, putative
EHI_037440	29.1428	24.8164	13.9707	14.4915	15.3826	16.2696	22.6433	15.3812	0.679285	1.47214	19.0123	0.548688	0.285448	0.999824	hypothetical protein
EHI_145730	102.462	148.202	56.762	80.9028	169.703	180.979	102.475	143.862	1.40386	0.712319	123.168	-0.489961	0.285648	0.999824	Rho guanine nucleotide exchange factor, putative
EHI_020480	26.3562	29.0245	42.5174	48.5999	35.4956	47.1678	32.6327	43.7544	1.34082	0.745815	38.1936	-0.4197	0.285712	0.999824	hypothetical protein
EHI_006160	110.252	116.929	105.892	95.0828	100.305	77.2678	111.024	90.8853	0.818607	1.22159	100.955	0.28945	0.285922	0.999824	Signal recognition particle 19 kDa protein, putative
EHI_054810	7.09312	25.1392	16.5238	19.0705	15.2201	43.9752	16.252	26.0886	1.60526	0.622954	21.1703	-0.683037	0.286124	0.999824	hypothetical protein
EHI_118730	2.01216	0	3.88808	4.82148	5.12027	4.3319	1.96675	4.75788	2.41916	0.413366	3.36232	-1.23348	0.286263	0.999824	hypothetical protein
EHI_080220	269.883	370.092	205.016	130.371	257.046	253.757	281.664	213.725	0.758794	1.31788	247.694	0.399317	0.286305	0.999824	Niemann-Pick C1 protein, putative
EHI_103870	39.5551	58.0969	55.9515	36.1818	30.4039	49.2765	51.2012	38.6207	0.754294	1.32574	44.911	0.405702	0.286374	0.999824	hypothetical protein
EHI_171770	63.6831	68.3887	101.093	64.1302	54.7115	63.4908	77.7218	60.7775	0.781988	1.27879	69.2496	0.357352	0.286911	0.999824	hypothetical protein
EHI_009405	30.4576	12.0098	45.6403	54.3108	32.8388	43.4691	29.3692	43.5396	1.48249	0.67454	36.4544	-0.564477	0.287042	0.999824	cyclin-dependent kinase regulatory subunit, putative
EHI_056700	305.022	330.706	97.5781	74.3683	218.139	200.554	244.435	164.354	0.672382	1.48725	204.395	0.573311	0.287095	0.999824	hypothetical protein
EHI_072050	732.662	727.783	229.525	165.537	583.607	384.294	563.323	377.813	0.670685	1.49101	470.568	0.576845	0.287285	0.999824	Viral A-type inclusion protein repeat, putative
EHI_141350	370.278	623.793	548.687	354.076	424.264	469.055	514.253	415.798	0.808549	1.23678	465.026	0.307398	0.287331	0.999824	phospholipid-transporting ATPase IA, putative
EHI_161890	246.499	232.447	268.01	198.949	235.58	197.062	248.985	210.53	0.845553	1.18266	229.758	0.244514	0.287706	0.999824	SPRY domain protein
EHI_040470	37.5123	63.8684	108.682	55.258	39.2913	55.7328	70.0208	50.094	0.715416	1.39779	60.0574	0.485488	0.288061	0.999824	hypothetical protein, conserved domain containing
EHI_050580	0	5.72783	3.10529	1.93185	0	0	2.94437	0.643949	0.218705	4.57237	1.79416	2.11174	0.288105	0.999824	hypothetical protein
EHI_094370	28.2191	12.4642	5.45885	0	0	17.2872	15.3807	5.7624	0.374651	2.66915	10.5716	1.40782	0.288367	0.999824	hypothetical protein
EHI_098230	52.373	64.1717	68.552	94.339	77.9766	62.7218	61.6989	78.3458	1.26981	0.78752	70.0223	-0.343902	0.288548	0.999824	hypothetical protein, conserved
EHI_059880	14.1785	15.457	15.7226	12.4065	7.6155	9.66029	15.1193	9.89409	0.654399	1.52812	12.5067	0.599255	0.288716	0.999824	glycerophosphoryl diester phosphodiesterase, putative
EHI_030840	122.265	138.621	155.068	97.6897	118.388	125.971	138.651	114.016	0.822324	1.21607	126.334	0.286012	0.288754	0.999824	casein kinase II regulatory subunit family protein
EHI_010090	9.12568	8.71093	15.754	17.1459	17.7417	16.0742	11.1969	16.9873	1.51714	0.659134	14.0921	-0.584815	0.28902	0.999824	hypothetical protein
EHI_172160	279.881	330.158	241.195	250.951	437.942	374.711	283.744	354.535	1.24949	0.800329	319.139	-0.320343	0.289515	0.999824	hypothetical protein
EHI_119550	302.98	326.814	104.652	62.9318	227.031	199.495	244.815	163.153	0.666431	1.50053	203.984	0.586438	0.289578	0.999824	CCR4/NOT transcription complex subunit 3, putative
EHI_120600	4204.53	5440.77	3253.02	2189.34	3251.72	4552.5	4299.44	3331.19	0.774795	1.29066	3815.31	0.368119	0.28987	0.999824	hypothetical protein
EHI_085470	72.9505	113.109	48.7763	63.8962	58.3515	52.5629	78.2784	58.2702	0.744396	1.34337	68.2743	0.421409	0.289989	0.999824	splicing factor3B subunit 1, putative
EHI_068700	1.01392	0.96782	3.1506	0	1.26733	0	1.71078	0.422444	0.246931	4.04972	1.06661	2.15281	0.290389	0.999824	hypothetical protein
EHI_017680	24.2826	30.8676	16.4823	17.2041	16.5209	16.1215	23.8775	16.6155	0.695863	1.43706	20.2465	0.514804	0.290394	0.999824	hypothetical protein
EHI_004740	35.3546	49.0702	36.0059	35.4549	25.4703	29.0833	40.1436	30.0028	0.747389	1.33799	35.0732	0.411508	0.290706	0.999824	hypothetical protein
EHI_197170	40.4053	39.4486	90.7974	61.3274	28.0173	26.929	56.8838	38.7579	0.681353	1.46767	47.8208	0.55135	0.290722	0.999824	hypothetical protein
EHI_089100	73.9486	9.6643	15.7289	13.3557	15.2262	27.8983	33.114	18.8267	0.568544	1.75888	25.9703	0.809127	0.290836	0.999824	mucin-like protein 1 precursor, putative
EHI_050120	115.529	107.343	121.196	156.352	124.281	134.051	114.689	138.228	1.20524	0.82971	126.459	-0.27102	0.290905	0.999824	hypothetical protein
EHI_018590	57.8321	58.1298	59.1393	35.2097	43.052	57.8179	58.3671	45.3599	0.777148	1.28676	51.8635	0.366145	0.290936	0.999824	hypothetical protein, conserved
EHI_125170	338.817	408.735	199.439	118.032	300.166	273.094	315.663	230.431	0.729989	1.36988	273.047	0.455074	0.29094	0.999824	DEAD/DEAH box helicase, putative
EHI_151480	178.08	183.289	209.576	150.048	169.012	162.28	190.315	160.447	0.843058	1.18616	175.381	0.249004	0.290979	0.999824	serine/threonine-protein phosphatase 4 catalytic subunit, putative
EHI_193520	30.429	66.8185	8.66951	19.9931	8.86704	32.1339	35.3057	20.3314	0.575867	1.73651	27.8185	0.78553	0.29188	0.999824	regulator of nonsense transcripts, putative
EHI_086030	515.014	467.373	880.423	814.628	799.808	724.564	620.936	779.666	1.25563	0.796413	700.301	-0.327488	0.291901	0.999824	hypothetical protein
EHI_154330	1366.28	1259.9	297.924	198.022	932.287	718.714	974.701	616.341	0.632338	1.58143	795.521	0.66148	0.291938	0.999824	hypothetical protein
EHI_092140	388.139	341.909	369.07	416.409	414.824	442.321	366.373	424.518	1.15871	0.863032	395.445	-0.212661	0.292164	0.999824	vesicular transport protein Yip1, putative
EHI_088470	7.05021	5.74672	17.138	19.2529	12.7831	16.2211	9.97831	16.0857	1.61207	0.620322	13.032	-0.673036	0.292274	0.999824	hypothetical protein
EHI_067710	75.8938	95.5174	90.2814	89.824	55.9066	59.101	87.2309	68.2772	0.782718	1.2776	77.754	0.348048	0.292834	0.999824	endonuclease/exonuclease/phosphatase family protein
EHI_012970	2.00748	0.952756	1.54941	4.83976	2.56743	3.25881	1.50321	3.55533	2.36515	0.422805	2.52927	-1.2593	0.292835	0.999824	hypothetical protein
EHI_154310	12.0061	20.8574	15.4135	18.4908	2.57749	6.54419	16.0923	9.20416	0.57196	1.74837	12.6482	0.775253	0.293065	0.999824	hypothetical protein
EHI_157890	133.228	199.875	120.381	143.918	84.1417	122.931	151.161	116.997	0.773986	1.29201	134.079	0.364647	0.293076	0.999824	Rab family GTPase
EHI_148700	327.755	361.443	175.088	113.22	265.867	254.784	288.096	211.29	0.733404	1.3635	249.693	0.448157	0.293243	0.999824	phosphatidylinositol 4-kinase, putative
EHI_134660	360.459	275.233	250.683	330.318	384.693	348.948	295.458	354.653	1.20035	0.833091	325.056	-0.264064	0.293608	0.999824	hypothetical protein
EHI_067600	15.2096	21.2936	13.3911	7.62029	5.06902	18.2172	16.6314	10.3022	0.61944	1.61436	13.4668	0.678732	0.293666	0.999824	hypothetical protein
EHI_081740	65.6593	38.487	43.834	46.953	71.3159	77.5544	49.3268	65.2744	1.32331	0.755683	57.3006	-0.403769	0.294165	0.999824	lysozyme, putative
EHI_099820	25.3325	28.0396	34.6209	25.7454	15.2202	22.524	29.331	21.1632	0.72153	1.38594	25.2471	0.463936	0.294299	0.999824	leucine rich repeat and phosphatase domain containing protein
EHI_185120	8.10883	19.3468	5.51065	13.3431	13.9464	25.7312	10.9888	17.6736	1.60833	0.621763	14.3312	-0.697233	0.294399	0.999824	heat shock protein 70, putative
EHI_048710	94.0939	115.751	112.234	91.7573	83.8767	89.2074	107.36	88.2805	0.822288	1.21612	97.82	0.282089	0.294418	0.999824	protein kinase domain containing protein
EHI_008020	352.941	428.926	102.441	84.7461	263.512	236.752	294.769	195.004	0.661546	1.51161	244.886	0.596627	0.294478	0.999824	hypothetical protein, conserved
EHI_074380	8.03702	4.77029	24.8263	25.1295	16.6704	20.6157	12.5445	20.8052	1.65851	0.602953	16.6749	-0.712978	0.294678	0.999824	hypothetical protein
EHI_048560	13913.6	11430.4	15429.7	18326.3	16193.6	13829.8	13591.3	16116.6	1.1858	0.843311	14853.9	-0.245854	0.294822	0.999824	hypothetical protein
EHI_008720	39.3887	50.9814	35.9961	29.7131	34.3922	32.322	42.1221	32.1424	0.763078	1.31048	37.1323	0.390397	0.294876	0.999824	hypothetical protein
EHI_198930	3270.01	2155.21	2506.49	3010.67	3981.54	2706.06	2643.9	3232.76	1.22272	0.817848	2938.33	-0.290017	0.29506	0.999824	Actin, putative
EHI_170350	78.9659	72.4137	35.3545	41.0601	36.8255	57.9902	62.2447	45.2919	0.727643	1.3743	53.7683	0.451368	0.29514	0.999824	hypothetical protein, conserved
EHI_182740	54.7573	50.3345	123.682	114.295	82.366	116.796	76.2578	104.486	1.37017	0.729839	90.3718	-0.450283	0.295286	0.999824	guanine nucleotide exchange factor, putative
EHI_001040	17.1632	29.8025	5.47437	41.2384	26.7621	16.169	17.48	28.0565	1.60506	0.62303	22.7682	-0.696809	0.295426	0.999824	hypothetical protein
EHI_198770	618.976	557.682	419.217	296.66	539.219	435.607	531.959	423.829	0.796733	1.25513	477.894	0.32866	0.295508	0.999824	ADP-ribosylglycohydrolase, putative
EHI_092220	20.2916	26.1578	33.1172	23.7909	45.5854	41.7582	26.5222	37.0448	1.39675	0.715948	31.7835	-0.467025	0.295897	0.999824	hypothetical protein
EHI_046260	120.562	90.8632	130.579	164.051	133.206	124.447	114.001	140.568	1.23304	0.811006	127.285	-0.302275	0.295985	0.999824	hypothetical protein
EHI_186480	2619.53	1988.21	2885.96	3544.77	3055.27	2465.8	2497.9	3021.95	1.2098	0.826586	2759.92	-0.274723	0.295992	0.999824	translation initiation factor eIF-5A, putative
EHI_050130	322.667	266.106	429.6	515.378	361.443	384.26	339.458	420.36	1.23833	0.80754	379.909	-0.308259	0.295999	0.999824	60S ribosomal protein L14, putative
EHI_189500	421.972	533.625	85.1265	46.6466	286.259	288.113	346.908	207.006	0.596718	1.67583	276.957	0.745383	0.296217	0.999824	calponin homology domain protein, putative
EHI_129760	3.0271	0	1.56269	0	0	0	1.52993	0	0	#DIV/0!	0.764966	2.9197	0.296219	0.999824	zinc knuckle-domain containing protein
EHI_200750	8.09716	6.75612	10.2095	14.3286	13.9726	10.7424	8.35427	13.0145	1.55783	0.64192	10.6844	-0.630488	0.296326	0.999824	hypothetical protein
EHI_121500	58.8516	79.4546	40.2204	33.3021	51.9099	48.1761	59.5089	44.4627	0.747161	1.3384	51.9858	0.421874	0.296418	0.999824	hypothetical protein
EHI_147880	173.19	199.027	239.006	173.675	130.723	193.19	203.741	165.863	0.814085	1.22837	184.802	0.296052	0.296558	0.999824	pumilio family RNA-binding protein
EHI_045220	36.3992	38.5435	43.9033	65.0625	35.6148	54.8637	39.6153	51.847	1.30876	0.764081	45.7312	-0.393683	0.296915	0.999824	hypothetical protein
EHI_138980	15.1485	18.2744	18.7784	11.5031	10.1912	14.0075	17.4004	11.9006	0.683925	1.46215	14.6505	0.547131	0.29692	0.999824	hypothetical protein
EHI_029590	56.7672	50.3092	50.391	31.447	27.8894	57.8878	52.4891	39.0747	0.744435	1.3433	45.7819	0.421872	0.296955	0.999824	protein kinase domain containing protein
EHI_129350	62.8139	51.2314	60.5697	64.8573	69.7747	83.6798	58.205	72.7706	1.25025	0.799842	65.4878	-0.321201	0.297097	0.999824	hypothetical protein, conserved
EHI_083440	281.027	382.651	262.552	169.403	295.056	271.981	308.743	245.48	0.795094	1.25771	277.112	0.332336	0.297189	0.999824	tyrosine kinase, putative
EHI_125130	6.06355	4.81424	6.26678	0	3.81831	4.30591	5.71486	2.70807	0.473865	2.1103	4.21147	1.11837	0.297196	0.999824	competence protein ComEC, putative
EHI_140120	27497.5	15220.3	17388.3	21582.8	36225.7	19827.2	20035.4	25878.5	1.29164	0.774208	22957	-0.369196	0.297382	0.999824	actin, putative
EHI_192130	40.3803	36.527	40.6617	56.5903	44.6083	48.5124	39.1897	49.9037	1.27339	0.785306	44.5467	-0.352167	0.297481	0.999824	Rab family GTPase
EHI_200680	125.775	152.039	85.9087	77.1148	95.0025	112.467	121.241	94.8614	0.782421	1.27809	108.051	0.352669	0.297609	0.999824	protein phosphatase domain-containing protein
EHI_124830	388.544	228.633	434.076	416.684	540.065	375.065	350.418	443.938	1.26688	0.78934	397.178	-0.339902	0.297826	0.999824	hypothetical protein, conserved
EHI_126130	64.4847	34.5012	76.3886	58.686	38.3302	29.1829	58.4582	42.0663	0.719597	1.38967	50.2623	0.472807	0.298001	0.999824	hypothetical protein
EHI_001170	28.3846	31.9288	25.197	30.4923	44.3674	38.5899	28.5035	37.8165	1.32674	0.75373	33.16	-0.40437	0.298005	0.999824	hypothetical protein
EHI_128590	14.1558	26.0185	21.9532	28.7022	34.341	23.6654	20.7092	28.9029	1.39565	0.71651	24.806	-0.472882	0.298108	0.999824	hypothetical protein
EHI_062800	133.872	183.959	115.046	84.7482	131.759	125.342	144.292	113.95	0.789714	1.26628	129.121	0.342383	0.298276	0.999824	Rho guanine nucleotide exchange factor, putative
EHI_127420	175.431	157.787	137.868	105.718	154.589	125.364	157.029	128.557	0.818683	1.22147	142.793	0.291023	0.298305	0.999824	cell division control protein CDC24, putative
EHI_164400	281.754	241.984	301.819	274.744	214.992	194.887	275.186	228.208	0.829285	1.20586	251.697	0.269119	0.298347	0.999824	ubiquitin-conjugating enzyme family protein
EHI_035680	60.6797	51.089	58.8222	45.9095	43.2333	46.2428	56.8636	45.1285	0.793628	1.26004	50.9961	0.332487	0.298515	0.999824	hydrolase, carbon-nitrogen family
EHI_099180	1143.59	1227.23	901.951	1074.3	1437.73	1399.34	1090.93	1303.79	1.19512	0.836734	1197.36	-0.257149	0.298566	0.999824	lecithin:cholesterol acyltransferase, putative
EHI_154750	10.1113	3.8546	1.56808	2.87022	0	3.2271	5.178	2.03244	0.392514	2.54768	3.60522	1.28991	0.298567	0.999824	hypothetical protein
EHI_133990	13.1231	9.61177	37.5314	48.9201	22.9426	23.7185	20.0887	31.8604	1.58598	0.630524	25.9746	-0.657677	0.298658	0.999824	hypothetical protein
EHI_183250	831.057	784.707	494.411	395.964	639.586	634.739	703.392	556.763	0.79154	1.26336	630.077	0.337425	0.298809	0.999824	hypothetical protein
EHI_186920	130.456	142.655	119.205	106.172	86.4708	126.905	130.772	106.516	0.814515	1.22773	118.644	0.29219	0.298956	0.999824	3-oxoacyl-(acyl-carrier protein) reductase, putative
EHI_159150	19426.4	11750.1	12091.3	15115.1	25197.4	14827.6	14422.6	18380	1.27439	0.784688	16401.3	-0.349797	0.299026	0.999824	actin, putative
EHI_103240	0	2.90652	0.788532	1.90321	5.0649	3.21208	1.23168	3.39339	2.75509	0.362965	2.31254	-1.45039	0.299035	0.999824	protein kinase domain containing protein
EHI_174150	34.7858	55.3764	64.0298	74.8506	53.2429	73.6725	51.3974	67.2553	1.30854	0.764212	59.3263	-0.386093	0.299084	0.999824	hypothetical protein
EHI_173490	70.8846	93.692	80.9565	63.9521	60.9327	72.9997	81.8444	65.9615	0.805938	1.24079	73.9029	0.310491	0.299141	0.999824	hypothetical protein
EHI_006750	102.448	98.7803	39.4091	38.0801	70.9333	63.1938	80.2124	57.4024	0.71563	1.39737	68.8074	0.483102	0.299209	0.999824	protein kinase, putative
EHI_051700	216.857	193.393	235.286	153.506	201.654	185.542	215.179	180.234	0.837601	1.19389	197.706	0.258899	0.299353	0.999824	transporter, major facilitator family
EHI_169230	43.4741	36.6127	58.7929	62.1984	57.2428	59.1719	46.2932	59.5377	1.2861	0.777544	52.9154	-0.357965	0.29948	0.999824	hypothetical protein
EHI_021530	5.0293	0.955859	1.55468	0.964636	1.28039	0	2.51328	0.748343	0.297756	3.35846	1.63081	1.75558	0.299525	0.999824	hypothetical protein
EHI_136350	499.882	518.702	407.854	515.446	554.315	602.891	475.479	557.551	1.17261	0.8528	516.515	-0.230329	0.299675	0.999824	hypothetical protein
EHI_158840	12.9959	17.9896	0	29.2397	24.5102	8.73466	10.3285	20.8282	2.01657	0.495892	15.5783	-1.02495	0.299833	0.999824	AP-3 complex subunit delta-1, putative
EHI_072630	12.1531	3.86432	6.28916	10.4976	13.9615	11.8068	7.43554	12.0886	1.62579	0.615085	9.76209	-0.705974	0.299944	0.999824	hypothetical protein
EHI_109250	2.02238	16.3836	0.78412	0	1.27179	5.37805	6.3967	2.21661	0.346525	2.8858	4.30666	1.52751	0.300125	0.999824	hypothetical protein
EHI_109000	196.644	212.823	55.8958	22.8731	141.996	124.364	155.121	96.4108	0.621521	1.60896	125.766	0.687731	0.300196	0.999824	hypothetical protein
EHI_107660	227.911	116.928	303.54	278.587	299.47	270.419	216.126	282.825	1.30861	0.764169	249.476	-0.386249	0.300256	0.999824	hypothetical protein, conserved
EHI_056360	349.78	392.893	352.827	375.368	461.35	444.785	365.167	427.168	1.16979	0.854856	396.167	-0.225415	0.300291	0.999824	hypothetical protein, conserved domain containing
EHI_153430	308.767	335.018	404.593	306.533	312.394	267.41	349.459	295.446	0.845436	1.18282	322.453	0.243682	0.300571	0.999824	serine acetyltransferase 1
EHI_071350	0	3.84295	3.90762	0.95965	0	1.07853	2.58352	0.679393	0.262972	3.80269	1.63146	1.88876	0.300583	0.999824	hypothetical protein
EHI_174940	787.778	927.096	283.529	210.544	565.269	603.394	666.134	459.735	0.690154	1.44895	562.935	0.535183	0.300617	0.999824	nucleolar GTP-binding protein 1, putative
EHI_125850	64.8926	100.657	90.5831	65.7276	68.434	70.7282	85.3775	68.2966	0.799937	1.2501	76.8371	0.324334	0.300665	0.999824	protein kinase domain containing protein
EHI_131150	142.2	114.211	119.447	114.315	111.024	79.8821	125.286	101.741	0.812065	1.23143	113.513	0.299541	0.300675	0.999824	DNA-directed RNA polymerase II subunit, putative
EHI_016430	88.2439	126.858	96.1524	74.2604	82.3371	94.2598	103.751	83.6191	0.805956	1.24076	93.6852	0.311661	0.300679	0.999824	myotubularin, putative
EHI_004550	1485.06	616.588	1845.81	2342.95	1758.61	1274.73	1315.82	1792.1	1.36196	0.734235	1553.96	-0.445585	0.301305	0.999824	hypothetical protein
EHI_154280	257.122	219.141	272.581	212.015	200.66	222.324	249.614	211.666	0.847972	1.17928	230.64	0.238103	0.301354	0.999824	hypothetical protein, conserved
EHI_152420	56.8261	83.3392	74.14	55.1804	54.4373	61.0174	71.4351	56.8784	0.796224	1.25593	64.1568	0.3298	0.301411	0.999824	tyrosine kinase, putative
EHI_036580	173.541	235.866	226.177	209.426	122.889	177.38	211.861	169.898	0.801932	1.24699	190.88	0.315829	0.301712	0.999824	BRAC1 domain containing protein
EHI_077870	0	3.8651	0.786313	0	0	0	1.55047	0	0	#DIV/0!	0.775236	2.94678	0.301735	0.999824	trichohyalin, putative
EHI_166990	220.038	241.016	160.701	145.732	190.081	172.521	207.252	169.445	0.817579	1.22312	188.348	0.290741	0.301783	0.999824	hypothetical protein
EHI_177460	78.5272	98.5888	82.5179	130.042	97.2004	93.054	86.5447	106.766	1.23365	0.810605	96.6551	-0.306381	0.301789	0.999824	translation initiation factor eIF-5A, putative
EHI_121840	256.542	282.637	181.97	126.682	254.709	181.094	240.383	187.495	0.779983	1.28208	213.939	0.360543	0.301959	0.999824	hypothetical protein
EHI_020870	0	0	0	0.965337	1.28111	1.08394	0	1.11013	#DIV/0!	#DIV/0!	0.555065	-2.72998	0.302127	0.999824	hypothetical protein
EHI_132860	8.11555	0	0.788323	0.951841	1.26649	0	2.96796	0.739443	0.249142	4.01378	1.8537	2.00747	0.302168	0.999824	DNA polymerase, putative
EHI_194610	3.03791	9.65897	6.28788	13.3631	3.80829	16.1029	6.32825	11.0914	1.75268	0.570553	8.70984	-0.820877	0.302392	0.999824	hypothetical protein
EHI_023440	10.0939	19.2212	15.636	10.5525	11.4726	7.54766	14.9837	9.85759	0.657888	1.52001	12.4206	0.611129	0.302489	0.999824	hypothetical protein
EHI_043000	53.7145	77.3727	47.2246	76.2609	53.2583	105.086	59.4373	78.2018	1.3157	0.76005	68.8195	-0.40157	0.302565	0.999824	heat shock protein 70, putative
EHI_087640	189.6	177.106	244.951	187.669	147.014	170.4	203.886	168.361	0.825763	1.211	186.124	0.275975	0.302694	0.999824	protein kinase with ankyrin repeats, putative
EHI_159590	39.4527	31.8238	50.2179	70.7466	44.4889	45.1505	40.4981	53.462	1.32011	0.757513	46.9801	-0.401739	0.302712	0.999824	hypothetical protein
EHI_161040	1076.08	827.313	1132.8	1391	1211.06	1023.35	1012.06	1208.47	1.19407	0.837475	1110.27	-0.255843	0.302767	0.999824	hypothetical protein
EHI_188190	2.02692	1.93426	3.14821	8.5796	1.26809	5.36168	2.3698	5.06979	2.13934	0.467435	3.71979	-1.11035	0.302887	0.999824	hypothetical protein
EHI_181710	79.7235	70.1323	101.596	90.2092	30.6028	62.556	83.8171	61.1227	0.729239	1.37129	72.4699	0.448713	0.30294	0.999824	NADPH-dependent FMN reductase domain containing protein
EHI_103810	556.063	413.549	529.952	669.83	611.687	506.55	499.854	596.022	1.19239	0.838651	547.938	-0.253912	0.302955	0.999824	protein kinase, putative
EHI_108640	50.8278	42.4128	70.4551	86.2281	59.5516	65.7521	54.5652	70.5106	1.29222	0.773859	62.5379	-0.368743	0.303118	0.999824	LSM domain containing protein
EHI_124880	408.381	350.612	297.011	397.225	483.497	379.869	352.001	420.197	1.19374	0.837706	386.099	-0.25566	0.303157	0.999824	inorganic pyrophosphatase, putative
EHI_122800	707.249	714.146	174.294	109.417	568.462	341.505	531.896	339.795	0.638836	1.56535	435.846	0.647102	0.303515	0.999824	actin-binding protein, putative
EHI_198990	12.15	17.3824	15.7161	9.54715	8.88761	11.811	15.0828	10.0819	0.668437	1.49603	12.5824	0.580835	0.303524	0.999824	formate/nitrite transporter family protein, putative
EHI_006990	41.5302	44.4514	33.0273	21.9437	36.7996	31.12	39.6697	29.9544	0.755096	1.32433	34.812	0.411704	0.303798	0.999824	hypothetical protein
EHI_075850	64.9122	70.6868	87.4764	97.1165	88.6758	88.9095	74.3585	91.5673	1.23143	0.812064	82.9629	-0.297455	0.303804	0.999824	hypothetical protein
EHI_121520	69.8427	47.2979	97.3942	110.796	82.558	85.931	71.5116	93.0949	1.30182	0.768158	82.3033	-0.378337	0.303909	0.999824	hypothetical protein, conserved
EHI_074700	15.1905	6.76195	17.2935	22.9059	15.2319	20.3952	13.082	19.511	1.49144	0.670493	16.2965	-0.575543	0.303951	0.999824	hypothetical protein
EHI_119600	319.591	391.393	221.566	147.506	284.912	285.887	310.85	239.435	0.770258	1.29827	275.142	0.377435	0.304372	0.999824	ubiquitin carboxyl-terminal hydrolase domain containing protein
EHI_144150	8.09598	0	0.785158	0.955457	1.27048	0	2.96038	0.741978	0.250636	3.98985	1.85118	1.99865	0.304476	0.999824	hypothetical protein
EHI_110530	352.651	430.308	363.56	317.493	363.986	292.786	382.173	324.755	0.84976	1.1768	353.464	0.2357	0.304625	0.999824	hypothetical protein
EHI_109900	179.64	265.752	283.467	246.89	156.646	178.187	242.953	193.908	0.798127	1.25293	218.43	0.324124	0.304651	0.999824	profilin, putative
EHI_049710	111.472	164.393	129.06	111.548	120.48	98.6651	134.975	110.231	0.816676	1.22448	122.603	0.293341	0.304909	0.999824	hypothetical protein, conserved
EHI_017610	298.383	321.805	206.698	130.309	279.727	230.105	275.629	213.38	0.774158	1.29173	244.505	0.370924	0.305484	0.999824	hypothetical protein, conserved
EHI_100410	106.535	115.294	104.877	71.369	100.03	96.3608	108.902	89.2533	0.819576	1.22014	99.0776	0.290887	0.305593	0.999824	hypothetical protein
EHI_155320	50.6556	60.8961	73.1536	74.397	71.0448	85.8274	61.5684	77.0897	1.2521	0.798659	69.3291	-0.320632	0.305725	0.999824	zinc finger domain containing protein
EHI_131540	283.806	262.146	249.55	162.979	286.539	197.275	265.167	215.598	0.813063	1.22992	240.382	0.301447	0.305864	0.999824	Rho guanine nucleotide exchange factor, putative
EHI_048270	115.68	108.532	97.01	88.4815	164.582	154.153	107.074	135.739	1.26771	0.788822	121.406	-0.339662	0.305957	0.999824	Sec7 domain protein
EHI_009590	411.99	618.263	151.435	122.729	326.623	352.187	393.896	267.18	0.6783	1.47427	330.538	0.560259	0.306001	0.999824	serine/threonine protein kinase, putative
EHI_095870	535.563	668.209	186.008	143.755	443.339	364.173	463.26	317.089	0.684472	1.46098	390.174	0.547403	0.30632	0.999824	serine-threonine rich protein
EHI_030720	197.559	228.123	324.084	227.002	199.176	184.526	249.922	203.568	0.814528	1.22771	226.745	0.2973	0.306615	0.999824	cysteine protease, putative
EHI_104220	0	0	0	0.95766	1.2729	1.07659	0	1.10239	#DIV/0!	#DIV/0!	0.551193	-2.70965	0.306672	0.999824	hypothetical protein
EHI_000600	159.175	140.318	108.683	96.224	129.28	106.106	136.059	110.536	0.812417	1.23089	123.298	0.300419	0.306816	0.999824	hypothetical protein
EHI_192080	116.924	100.691	124.022	168.252	102.162	152.318	113.879	140.91	1.23737	0.808166	127.395	-0.310267	0.306834	0.999824	zinc finger protein, putative
EHI_108510	2.01844	0	7.81582	0	2.55004	0	3.27809	0.850012	0.259301	3.85651	2.06405	2.05315	0.30689	0.999824	hypothetical protein
EHI_136500	4.04308	8.66802	3.91789	4.78637	2.54496	0	5.543	2.44378	0.440877	2.26821	3.99339	1.15636	0.306912	0.999824	protein kinase domain containing protein
EHI_059680	1378.97	1055.9	1514.38	1649.82	1510.04	1494.46	1316.42	1551.44	1.17853	0.848511	1433.93	-0.236863	0.306915	0.999824	hypothetical protein
EHI_118920	195.805	147.984	230.6	243.701	218.004	233.999	191.463	231.901	1.21121	0.825623	211.682	-0.275431	0.307115	0.999824	Rab family GTPase
EHI_153410	13.0672	22.9162	20.1881	14.4857	2.56304	17.3482	18.7238	11.4657	0.612356	1.63304	15.0947	0.688951	0.307189	0.999824	nitroreductase family protein
EHI_116040	2.99396	6.61096	3.83766	0	2.58507	3.28229	4.48086	1.95579	0.436476	2.29108	3.21832	1.23294	0.307219	0.999824	hypothetical protein
EHI_200840	551.256	778.39	338.364	258.391	489.559	507.299	556.003	418.416	0.752543	1.32883	487.21	0.410407	0.307235	0.999824	Signal recognition particle receptor alpha subunit, putative
EHI_009610	11.0183	11.3972	12.3542	22.3389	10.2953	18.5152	11.5899	17.0498	1.47109	0.679768	14.3199	-0.568801	0.307318	0.999824	CBF/NF-Y transcription factor family protein
EHI_134780	240.253	295.094	102.361	69.5619	187.614	189.737	212.569	148.971	0.700811	1.42692	180.77	0.513667	0.307379	0.999824	hypothetical protein, conserved
EHI_063550	55.427	91.0727	72.517	73.0937	35.7655	56.1888	73.0056	55.016	0.753587	1.32699	64.0108	0.40069	0.307511	0.999824	myb-like DNA-binding domain containing protein
EHI_009500	287.595	322.178	198.574	227.116	208.376	227.508	269.449	221	0.820192	1.21923	245.225	0.283766	0.307539	0.999824	hypothetical protein
EHI_138370	611.38	749.063	319.772	186.719	519.624	503.703	560.072	403.349	0.720173	1.38856	481.71	0.474053	0.30777	0.999824	hypothetical protein, conserved
EHI_177420	365.766	439.866	163.637	102.043	331.081	247.797	323.09	226.974	0.70251	1.42347	275.032	0.510435	0.308209	0.999824	hypothetical protein
EHI_052060	54.6697	76.2781	53.4263	51.5622	34.285	55.8409	61.4581	47.2294	0.768481	1.30127	54.3437	0.371917	0.308467	0.999824	protein kinase domain containing protein
EHI_103840	320.502	366.019	119.786	80.9311	262.229	213.17	268.769	185.443	0.689973	1.44933	227.106	0.53632	0.308564	0.999824	DNA repair protein, putative
EHI_064670	183.926	97.2463	280.434	312.162	232.92	207.763	187.202	250.948	1.34052	0.74598	219.075	-0.421586	0.308602	0.999824	hypothetical protein
EHI_065310	694.949	587.123	605.283	613.204	516.435	483.39	629.118	537.676	0.854651	1.17007	583.397	0.22572	0.308711	0.999824	Skp1 family protein
EHI_023060	115.24	113.666	127.745	121.554	77.6109	89.3138	118.883	96.1597	0.808857	1.23631	107.522	0.301744	0.308724	0.999824	thioredoxin, putative
EHI_050400	8.97929	12.2716	15.3417	24.4516	14.2232	15.3234	12.1975	17.9994	1.47566	0.677662	15.0985	-0.561216	0.308738	0.999824	hypothetical protein
EHI_168260	407.796	296.379	282.996	237.018	292.568	289.16	329.057	272.915	0.829386	1.20571	300.986	0.26985	0.308754	0.999824	phospholipid-transporting P-type ATPase, putative
EHI_049540	21.2666	24.1495	23.5818	22.9062	33.0028	37.5705	22.9993	31.1598	1.35482	0.738107	27.0796	-0.431458	0.308996	0.999824	ubiquitin carboxyl-terminal hydrolase domain containing protein
EHI_168500	262.359	285.086	206.827	241.366	356.558	318.695	251.424	305.54	1.21524	0.822885	278.482	-0.280769	0.309057	0.999824	hypothetical protein, conserved domain containing
EHI_182530	49.1667	16.1885	63.4913	74.5738	60.3593	49.9899	42.9488	61.641	1.43522	0.696758	52.2949	-0.517838	0.309187	0.999824	hypothetical protein
EHI_135010	90.3181	85.285	41.8063	35.1981	51.9015	71.7166	72.4698	52.9388	0.730494	1.36894	62.7043	0.451113	0.309505	0.999824	hypothetical protein
EHI_053830	338.146	562.922	344.92	292.182	308.561	400.546	415.329	333.763	0.803611	1.24438	374.546	0.315067	0.30958	0.999824	La ribonucleoprotein, putative
EHI_123220	7.06155	6.7212	18.7448	24.9659	14.0326	12.9491	10.8425	17.3159	1.59703	0.626161	14.0792	-0.663197	0.309641	0.999824	Ras family protein
EHI_144590	3.03851	4.83097	6.28994	9.54215	6.34553	8.58591	4.7198	8.15786	1.72843	0.578559	6.43883	-0.781603	0.309728	0.999824	protein kinase domain containing protein
EHI_099710	7.99352	0.946163	3.07614	1.95087	2.58144	0	4.00527	1.51077	0.377196	2.65114	2.75802	1.41543	0.309842	0.999824	hypothetical protein
EHI_189470	80.1186	66.804	92.1908	96.1782	102.623	94.2772	79.7045	97.6928	1.22569	0.815869	88.6986	-0.289703	0.309971	0.999824	Rap/Ran GTPase activating protein, putative
EHI_161070	2625.33	3689.22	3402.46	3003.18	1944.97	3024.12	3239.01	2657.42	0.820444	1.21885	2948.21	0.285355	0.310028	0.999824	hypothetical protein
EHI_004340	206.02	214.204	22.8778	7.6096	108.857	73.8506	147.701	63.439	0.42951	2.32823	105.57	1.22048	0.310155	0.999824	serine-threonine-isoleucine rich protein, putative
EHI_155500	219.638	201.722	102.097	119.403	125.751	158.984	174.486	134.713	0.772056	1.29524	154.599	0.370713	0.310256	0.999824	hypothetical protein
EHI_080870	240.823	198.736	167.987	192.087	171.544	132.181	202.515	165.271	0.816088	1.22536	183.893	0.29099	0.310516	0.999824	syntaxin, putative
EHI_164790	84.0873	92.7925	86.5242	62.9524	76.1205	77.2458	87.8013	72.1062	0.821243	1.21767	79.9538	0.286965	0.31056	0.999824	RhoGAP domain containing protein
EHI_130670	225.056	336.282	289.185	246.613	201.453	255.596	283.508	234.554	0.827329	1.20871	259.031	0.272611	0.310716	0.999824	Rab family GTPase
EHI_197080	60.8759	83.3195	59.1394	34.258	68.3766	53.535	67.7783	52.0565	0.768042	1.30201	59.9174	0.388094	0.310976	0.999824	hypothetical protein
EHI_164900	960.708	859.762	926.95	1052.19	1382.3	859.322	915.807	1097.93	1.19887	0.834118	1006.87	-0.261169	0.311187	0.999824	Rab family GTPase
EHI_158300	0	0	4.65596	2.89895	5.12847	5.42422	1.55199	4.48388	2.88912	0.346126	3.01793	-1.45172	0.311244	0.999824	hypothetical protein
EHI_047730	1703.8	1054.34	1157.95	796.824	1399.78	917.795	1305.36	1038.13	0.795285	1.25741	1171.75	0.330868	0.311389	0.999824	glucose-6-phosphate isomerase, putative
EHI_148600	150.105	146.209	70.1356	35.2301	120.35	101.768	122.15	85.7826	0.702273	1.42395	103.966	0.512478	0.31174	0.999824	hypothetical protein
EHI_194510	33.3881	35.6898	53.3701	31.5416	25.4172	35.468	40.816	30.8089	0.754824	1.32481	35.8125	0.408111	0.311811	0.999824	DNA topoisomerase, putative
EHI_151200	121.572	111.158	176.195	124.951	90.076	112.65	136.308	109.226	0.801315	1.24795	122.767	0.319413	0.311909	0.999824	hypothetical protein, conserved
EHI_016390	38.3536	26.9062	39.8664	54.6888	36.9714	45.2902	35.0421	45.6501	1.30272	0.767623	40.3461	-0.384953	0.311945	0.999824	hypothetical protein
EHI_135940	16.1746	20.2298	22.7291	20.0983	7.63348	11.8362	19.7112	13.1893	0.66913	1.49448	16.4502	0.562558	0.311948	0.999824	small GTP binding protein rab1a, putative
EHI_083630	91.9101	68.2995	119.733	84.3424	58.5916	76.4919	93.3141	73.142	0.783825	1.27579	83.228	0.350407	0.312107	0.999824	Mob1/phocein family protein
EHI_107090	87.9666	111.78	102.706	93.7636	55.9646	90.3612	100.817	80.0298	0.793809	1.25975	90.4236	0.327734	0.312304	0.999824	hypothetical protein
EHI_139360	3.02221	1.91626	3.89648	1.92459	1.27793	0	2.94498	1.06751	0.362483	2.75875	2.00624	1.45614	0.312512	0.999824	acetyltransferase, GNAT family
EHI_114000	29.3658	35.7368	9.43143	5.72728	17.7726	22.5448	24.8447	15.3482	0.617767	1.61873	20.0964	0.697001	0.312561	0.999824	hypothetical protein
EHI_148290	184.866	189.564	219.972	194.504	127.341	168.023	198.134	163.289	0.824135	1.21339	180.712	0.27661	0.312807	0.999824	thiamine pyrophosphokinase, putative
EHI_082070	491.695	436.488	412.168	362.492	447.286	324.44	446.784	378.073	0.84621	1.18174	412.428	0.241656	0.312924	0.999824	Rab family GTPase
EHI_122410	0	0.967667	0	0.952759	1.2675	2.14364	0.322556	1.45463	4.50971	0.221744	0.888594	-2.14327	0.313031	0.999824	leucine rich repeat protein, BspA family
EHI_187190	158.575	268.402	141.652	144.716	120.999	178.832	189.543	148.183	0.781787	1.27912	168.863	0.352859	0.313152	0.999824	hypothetical protein
EHI_038300	36.3904	24.0805	30.5632	16.2718	29.2643	21.5223	30.3447	22.3528	0.736631	1.35753	26.3487	0.453009	0.313268	0.999824	hypothetical protein
EHI_093890	156.23	179.202	96.1817	57.107	143.106	121.008	143.871	107.074	0.744233	1.34367	125.472	0.428647	0.313482	0.999824	hypothetical protein, conserved
EHI_165340	70.7487	73.1881	56.4106	96.696	75.0834	75.3429	66.7825	82.3741	1.23347	0.810722	74.5783	-0.30931	0.313739	0.999824	hypothetical protein
EHI_113910	120.832	121.593	124.591	165.639	115.08	162.266	122.339	147.662	1.20699	0.828506	135	-0.274606	0.313761	0.999824	hypothetical protein
EHI_112020	24.0898	23.8189	28.6641	44.5258	21.8232	36.9332	25.5242	34.4274	1.34881	0.741393	29.9758	-0.439092	0.314137	0.999824	hypothetical protein
EHI_149730	60.771	36.7162	62.1146	64.8852	74.8759	64.3931	53.2006	68.0514	1.27915	0.781771	60.626	-0.35067	0.314166	0.999824	hypothetical protein, conserved
EHI_014270	11.1144	5.77536	17.2282	27.777	15.277	10.7676	11.3726	17.9405	1.57752	0.633908	14.6566	-0.653535	0.314648	0.999824	hypothetical protein, conserved domain containing
EHI_103500	106.43	148.974	134.621	86.7281	103.962	126.509	130.008	105.733	0.813278	1.22959	117.871	0.30034	0.314694	0.999824	hypothetical protein
EHI_054100	2.99396	7.55538	0.767532	1.95499	1.29253	1.0941	3.77229	1.44721	0.383641	2.6066	2.60975	1.35221	0.31478	0.999824	hypothetical protein
EHI_130460	1.0034	0.952265	0.774284	3.87396	2.56848	1.08674	0.909984	2.50973	2.75799	0.362583	1.70986	-1.4824	0.31485	0.999824	hypothetical protein
EHI_056440	199.774	217.812	167.024	134.285	182.459	169.289	194.87	162.011	0.831381	1.20282	178.441	0.267653	0.314885	0.999824	WD domain containing protein
EHI_126170	8.09658	17.371	7.85255	3.82138	5.08141	10.7434	11.1067	6.54873	0.58962	1.69601	8.82771	0.758968	0.31507	0.999824	cysteine protease, putative
EHI_030070	333.031	260.527	357.964	366.318	379.723	374.933	317.174	373.658	1.17809	0.848835	345.416	-0.235493	0.31509	0.999824	hypothetical protein
EHI_175430	250.019	253.869	172.799	195.8	174.004	190.119	225.562	186.641	0.827448	1.20854	206.102	0.270364	0.315112	0.999824	protein kinase domain containing protein
EHI_073170	42.5283	50.222	57.3713	38.1839	41.8944	38.65	50.0405	39.5761	0.79088	1.26441	44.8083	0.344589	0.315185	0.999824	topoisomerase, putative
EHI_063040	920.744	1234.18	280.455	203.823	824.916	585.045	811.794	537.928	0.662641	1.50911	674.861	0.594041	0.31539	0.999824	hypothetical protein
EHI_079960	256.68	456.281	108.807	55.1982	239.335	240.925	273.922	178.486	0.651594	1.5347	226.204	0.618733	0.31573	0.999824	hypothetical protein, conserved
EHI_027730	187.471	189.526	121.185	116.32	139.508	148.004	166.061	134.611	0.810612	1.23364	150.336	0.301682	0.315811	0.999824	WD repeat protein
EHI_140370	4746.71	4450.67	5207.42	4566.03	4122.56	3896.48	4801.6	4195.02	0.873672	1.14459	4498.31	0.194835	0.315837	0.999824	60S ribosomal protein L31, putative
EHI_199980	11.0463	6.67407	10.0788	9.67214	2.56596	3.25684	9.26639	5.16498	0.557389	1.79408	7.21568	0.809218	0.315844	0.999824	hypothetical protein
EHI_024570	21.3025	12.591	19.7068	31.4128	12.6655	33.2005	17.8667	25.7596	1.44176	0.693595	21.8132	-0.537762	0.315993	0.999824	hypothetical protein
EHI_135070	120.511	119.782	119.481	86.8527	99.0084	113.785	119.924	99.882	0.832875	1.20066	109.903	0.265085	0.316166	0.999824	RNA recognition motif domain containing protein
EHI_095100	4.05528	4.83832	0.787514	3.81105	6.33752	8.57458	3.22704	6.24105	1.93399	0.517066	4.73404	-0.976858	0.316399	0.999824	hypothetical protein, conserved
EHI_148920	60.7459	58.901	39.286	33.4185	41.9023	47.2482	52.9776	40.8563	0.771199	1.29668	46.917	0.372731	0.316452	0.999824	hypothetical protein
EHI_151690	48.5587	71.3661	69.0533	86.0388	64.8241	85.9972	62.9927	78.9534	1.25337	0.797847	70.973	-0.326631	0.316651	0.999824	hypothetical protein
EHI_148910	463.621	543.421	89.087	71.3832	334.334	282.707	365.376	229.475	0.628051	1.59223	297.425	0.671548	0.316753	0.999824	interaptin, putative
EHI_172390	56.6876	55.991	91.1206	67.8078	34.2904	51.554	67.9331	51.2174	0.753939	1.32637	59.5752	0.403915	0.317012	0.999824	WD domain containing protein
EHI_014050	190.668	220.755	120.564	79.9857	158.362	167.12	177.329	135.156	0.762177	1.31203	156.242	0.392894	0.317036	0.999824	hypothetical protein, conserved
EHI_011660	197.76	164.587	163.105	99.9886	174.841	151.06	175.15	141.963	0.81052	1.23378	158.557	0.306294	0.317415	0.999824	hypothetical protein
EHI_004940	242.71	305.552	247.038	256.343	204.732	207.566	265.1	222.88	0.840741	1.18943	243.99	0.248304	0.317508	0.999824	hypothetical protein
EHI_161050	38.5236	63.8618	44.8853	29.5375	22.8163	54.6659	49.0902	35.6732	0.726687	1.37611	42.3817	0.4561	0.317548	0.999824	hypothetical protein
EHI_006880	30.0302	26.5663	47.0493	31.1157	16.7432	27.2511	34.5486	25.0367	0.72468	1.37992	29.7926	0.460607	0.317645	0.999824	hypothetical protein
EHI_148870	371.295	743.911	124.56	67.5782	354.605	351.252	413.255	257.812	0.623856	1.60293	335.534	0.681189	0.317767	0.999824	hypothetical protein
EHI_089000	1.01321	4.8338	0	0	1.26849	0	1.949	0.42283	0.216946	4.60943	1.18592	2.30523	0.317771	0.999824	hypothetical protein
EHI_129880	14.9698	12.2775	17.6532	15.6399	9.04774	3.28229	14.9668	9.32331	0.622931	1.60532	12.1451	0.673713	0.317982	0.999824	hypothetical protein
EHI_095820	727.465	504.759	1083.43	414.905	863.575	477.535	771.884	585.338	0.758324	1.3187	678.611	0.400423	0.317983	0.999824	ATP-binding cassette protein, putative
EHI_010255	57.5827	151.081	102.554	83.3544	71.3095	80.7765	103.739	78.4801	0.756514	1.32185	91.1096	0.402043	0.318089	0.999824	hypothetical protein, conserved
EHI_152370	129.655	156.546	101.441	131.662	177.653	166.331	129.214	158.549	1.22702	0.814981	143.881	-0.295366	0.318345	0.999824	hypothetical protein
EHI_167680	125.137	135.464	103.161	133.391	146.636	155.308	121.254	145.112	1.19676	0.835592	133.183	-0.260647	0.318506	0.999824	hypothetical protein
EHI_011980	2.02039	1.92451	1.56564	3.83258	2.54682	5.38534	1.83685	3.92158	2.13495	0.468394	2.87921	-1.11235	0.31852	0.999824	hypothetical protein
EHI_158220	1119.97	1958.81	515.599	445.761	1170.43	907.139	1198.13	841.109	0.70202	1.42446	1019.62	0.510606	0.318662	0.999824	hypothetical protein
EHI_005030	8.03585	12.4	10.859	7.73411	3.84766	7.59661	10.4316	6.39279	0.612828	1.63178	8.41221	0.690131	0.318696	0.999824	hypothetical protein
EHI_134600	8.03585	12.4	10.859	7.73411	3.84766	7.59661	10.4316	6.39279	0.612828	1.63178	8.41221	0.690131	0.318696	0.999824	hypothetical protein
EHI_059850	17.1965	16.3929	15.6918	28.6832	12.7119	27.9522	16.4271	23.1158	1.40718	0.710643	19.7714	-0.507348	0.318879	0.999824	hypothetical protein
EHI_159800	8.0659	6.71544	6.24259	4.80527	2.5532	4.31959	7.00798	3.89269	0.555465	1.80029	5.45033	0.823856	0.319001	0.999824	hypothetical protein
EHI_037680	4.05584	0	1.57539	0.952554	0	0	1.87708	0.317518	0.169155	5.91173	1.0973	2.25843	0.319059	0.999824	DNA polymerase, putative
EHI_153450	515.725	448.574	505.866	470.154	386.891	409.771	490.055	422.272	0.861683	1.16052	456.163	0.213861	0.319231	0.999824	transporter, major facilitator family
EHI_196590	888.79	1003.99	1221.51	1075.36	1350.01	1240.5	1038.1	1221.95	1.17711	0.849538	1130.03	-0.234459	0.319276	0.999824	RNA recognition motif domain containing protein
EHI_098970	98.0471	52.0101	26.6427	16.2731	62.3495	37.6665	58.9	38.763	0.658116	1.51949	48.8315	0.608059	0.319366	0.999824	hypothetical protein, conserved
EHI_178700	26.3277	28.0095	18.0767	17.1821	12.6949	21.4715	24.138	17.1161	0.709096	1.41025	20.627	0.482004	0.319371	0.999824	hypothetical protein, conserved domain containing
EHI_056240	54.5247	53.8463	33.6346	45.0664	29.3065	32.3329	47.3352	35.5686	0.75142	1.33081	41.4519	0.399434	0.319416	0.999824	hypothetical protein
EHI_014340	93.8402	116.224	113.295	162.216	103.301	130.526	107.787	132.014	1.22478	0.816476	119.9	-0.295426	0.319541	0.999824	hypothetical protein
[truncated: 6,335 more rows]

## Sheet: padj0.05
Table S3 RNAseq analyses of clone A1np and A1npMP8-1+2Si silencing transfectant
	A1np_1_	A1np_2_	A1np t_3_	A1npMP8-1+2Si _1_	A1npMP8-1+2Si _2_	A1npMP8-1+2Si s_3_	A1np mean	A1npMP8-1+2Si mean	FoldChange	1/FoldChange	baseMean	log2FoldChange	pvalue	padj	name
EHI_202480	1.01077	0	0	16.2737	17.8147	7.53354	0.336924	13.874	41.1784	0.0242846	7.10545	-5.40279	0.000107414	0.0162478	protein phosphatase domain containing protein
EHI_068150	4.03614	0	0	5.75914	24.2311	39.9131	1.34538	23.3011	17.3193	0.0577389	12.3232	-4.1928	0.000345057	0.0432238	hypothetical protein
EHI_110980	31.4327	37.7469	37.0215	200.038	282.603	285.052	35.4004	255.898	7.22868	0.138338	145.649	-2.84987	1.31251e-20	1.50319e-17	Rho guanine nucleotide exchange factor, putative
EHI_144490	46.6331	97.7255	28.3479	130.54	301.688	318.355	57.5688	250.194	4.346	0.230097	153.882	-2.12221	4.13933e-05	0.00721413	hypothetical protein, conserved
EHI_102050	36.3912	39.4935	53.2917	112.942	85.2456	114.065	43.0588	104.084	2.41725	0.413693	73.5714	-1.26947	0.000114122	0.0165701	hypothetical protein
EHI_180770	101.179	75.2414	116.164	253.277	213.496	205.276	97.5282	224.017	2.29694	0.435362	160.772	-1.19797	2.52001e-05	0.00459156	hypothetical protein
EHI_035530	1380.12	1020.63	1766.09	3611.66	3212.49	2568.54	1388.95	3130.9	2.25415	0.443626	2259.92	-1.17234	5.65385e-05	0.00925039	hypothetical protein
EHI_008200	2275.27	1153.18	2287.79	4225.03	4946.06	3687.84	1905.41	4286.31	2.24954	0.444535	3095.86	-1.1695	0.000380057	0.0454764	glyceraldehyde-3-phosphate dehydrogenase, putative
EHI_180780	456.08	392.88	453.612	996.065	925.455	892.784	434.19	938.101	2.16058	0.46284	686.146	-1.11139	3.23234e-08	1.07974e-05	hypothetical protein
EHI_053130	603.695	601.042	635.362	1218.39	1600.19	1123.57	613.367	1314.05	2.14235	0.466776	963.707	-1.09857	2.62421e-06	0.000568603	protein kinase 2, putative
EHI_030600	123.444	86.8228	150.71	271.418	254.148	234.281	120.326	253.282	2.10498	0.475065	186.804	-1.07127	0.000270823	0.0350192	metal cation transporter, zinc (Zn2 )-iron (Fe2 ) permease (ZIP) family
EHI_044550	1372.8	1071.2	1424.15	2949.06	2633.36	2407	1289.38	2663.14	2.06544	0.484159	1976.26	-1.04636	3.9303e-06	0.00078773	Ribosomal protein S30, putative
EHI_005460	1537.19	1140.85	1570.55	3018.22	2733.51	2427.34	1416.2	2726.36	1.92513	0.519447	2071.28	-0.944876	6.6978e-05	0.0105287	Rab family GTPase
EHI_143430	2530.4	2396.24	2816.5	5034.35	4725.23	4491.36	2581.05	4750.31	1.84046	0.543343	3665.68	-0.879966	3.58139e-06	0.000736204	60S ribosomal protein L39, putative
EHI_050740	1046.18	983.463	1048.71	1567.02	1641.12	1771.03	1026.12	1659.72	1.61748	0.618245	1342.92	-0.693638	0.000176835	0.0240286	L-asparaginase, putative
EHI_182590	1436	1519.2	1538.91	2659.07	2327.37	2228.62	1498.04	2405.02	1.60545	0.622879	1951.53	-0.68302	0.000369746	0.0451574	Ribosomal protein S30, putative
EHI_197510	760.5	846.309	1079.15	556.674	434.89	403.294	895.318	464.953	0.519316	1.92561	680.136	0.945056	0.000318821	0.0405712	EF-hand calcium-binding domain containing protein
EHI_144610	417.262	452.133	644.649	209.948	220.843	277.993	504.681	236.262	0.46814	2.13611	370.471	1.09599	0.000115231	0.0165701	methionine gamma-lyase
EHI_133900	8190.7	8741.5	6204.7	1837.62	3860.84	2979.84	7712.3	2892.77	0.375085	2.66606	5302.53	1.41491	1.92555e-05	0.00359003	galactose-inhibitable lectin 170 kDa subunit, putative
EHI_148790	8121.89	10249.6	16434.4	4226.88	3165.22	5629.05	11601.9	4340.38	0.374109	2.67302	7971.16	1.41845	6.83066e-05	0.010531	Gal/GalNAc lectin light subunit
EHI_077500	7845.72	7917.02	5480.84	1448.4	3484.77	2585.82	7081.19	2506.33	0.353942	2.82532	4793.76	1.49864	3.75934e-05	0.00669748	galactose-specific adhesin 170kD subunit
EHI_161190	124.709	120.005	99.2396	58.1114	25.3475	32.1513	114.651	38.5367	0.336121	2.97512	76.594	1.55855	6.12371e-05	0.00981876	myotubularin, putative
EHI_082540	666.506	1011.26	679.563	181.795	240.625	336.259	785.775	252.893	0.321839	3.10715	519.334	1.63603	6.80224e-07	0.000170417	hypothetical protein
EHI_058330	666.514	904.282	840.867	223.783	178.003	349.475	803.887	250.42	0.311512	3.21015	527.154	1.68169	1.88034e-07	5.38382e-05	galactose-inhibitable lectin, putative
EHI_045340	280.662	318.067	92.0486	54.3578	73.5717	84.742	230.259	70.8905	0.307872	3.2481	150.575	1.69945	0.000371759	0.0451574	glutamate synthase beta subunit, putative
EHI_153050	97.321	102.563	69.2945	25.7269	24.0844	28.9415	89.7262	26.2509	0.292567	3.41802	57.9886	1.76783	8.12713e-07	0.00019744	hypothetical protein
EHI_027800	1091.56	422.41	520.254	187.373	214.809	41.9237	678.074	148.035	0.218317	4.58049	413.055	2.19604	0.000138998	0.0192128	galactose binding lectin 35 kDa subunit, putative
EHI_041480	83.0756	121.793	30.6776	9.538	15.2238	20.3838	78.5155	15.0485	0.191663	5.21748	46.782	2.38566	4.42176e-05	0.00754239	hypothetical protein
EHI_116830	650.617	472.525	442.351	125.501	109.504	29.0775	521.831	88.0273	0.168689	5.92806	304.929	2.56722	1.27924e-07	3.7984e-05	D-phosphoglycerate dehydrogenase
EHI_176590	58.7259	99.4687	55.7938	9.54688	7.61777	10.737	71.3295	9.30055	0.130389	7.66938	40.315	2.92894	1.70034e-09	6.49126e-07	AIG1 family protein, putative
EHI_199470	14.1649	17.363	42.3832	4.77892	1.27084	3.2243	24.637	3.09135	0.125476	7.96966	13.8642	2.96116	0.000225478	0.0301277	AIG1 family protein
EHI_144390	195.328	248.014	151.551	28.6609	19.0556	20.4128	198.298	22.7098	0.114524	8.73182	110.504	3.11384	2.24848e-17	1.63873e-14	hypothetical protein
EHI_092110	206.941	144.737	261.589	30.1796	18.6531	12.574	204.423	20.4689	0.10013	9.98699	112.446	3.31123	7.23822e-15	3.86859e-12	hypothetical protein
EHI_180390	48.5899	177.629	69.1272	4.77512	13.97	9.66624	98.4488	9.47044	0.0961966	10.3954	53.9596	3.40043	6.18398e-08	1.90681e-05	AIG1 family protein, putative
EHI_170580	17.7389	40.8058	16.5403	0	6.54927	0	25.0283	2.18309	0.0872248	11.4646	13.6057	3.63647	0.000404345	0.0476711	Sec61 alpha subunit, putative
EHI_119040	38.4549	82.0166	37.686	1.91099	5.08207	3.22346	52.7192	3.40551	0.0645972	15.4806	28.0623	3.99338	7.37109e-09	2.68609e-06	AIG1 family protein, putative
EHI_176280	25.2976	17.3664	53.3826	5.73357	0	0	32.0155	1.91119	0.0596957	16.7516	16.9634	3.96527	4.96882e-05	0.00829896	AIG1 family protein
EHI_196780	251.796	59.6082	17.6878	4.87717	6.45361	5.46235	109.697	5.59771	0.0510287	19.5968	57.6475	4.29656	4.94174e-07	0.0001278	hypothetical protein
EHI_072850	9.06664	22.037	17.9238	0.962296	1.27793	0	16.3425	0.746741	0.0456933	21.8851	8.54461	4.48675	0.000244558	0.0321414	AIG1 family protein, putative
EHI_136950	18.2155	54.9994	18.0579	1.91099	0	2.14897	30.4242	1.35332	0.0444817	22.4812	15.8888	4.41647	7.20668e-06	0.00140917	AIG1 family protein, putative
EHI_196720	72.4867	20.1006	8.56318	0	0	4.32809	33.7168	1.4427	0.0427887	23.3707	17.5798	4.52935	0.000115745	0.0165701	hypothetical protein
EHI_195260	56.6747	60.796	38.4759	4.77691	1.27039	0	51.9822	2.01577	0.038778	25.7878	26.999	4.60443	1.46172e-09	5.85929e-07	AIG1 family protein, putative
EHI_089670	194.448	459.846	109.272	9.54344	10.154	9.66029	254.522	9.78591	0.0384482	26.009	132.154	4.70169	8.45042e-16	4.83907e-13	AIG1 family protein
EHI_126550	243.167	293.903	181.259	8.63938	8.92759	3.23641	239.443	6.93446	0.0289608	34.5294	123.189	5.11432	3.34583e-27	8.94118e-24	AIG1 family protein, putative
EHI_070120	34.4789	35.8183	44.1201	1.90474	1.26707	0	38.1391	1.05727	0.0277214	36.0733	19.5982	5.14687	5.94959e-08	1.90681e-05	myotubularin, putative
EHI_200230	581.945	485.783	753.678	13.3382	21.547	12.8615	607.135	15.9156	0.0262142	38.1473	311.525	5.27384	5.07046e-46	4.06499e-42	cell surface protease gp63, putative
EHI_176700	177.071	311.597	132.656	6.68988	2.54148	6.4481	207.108	5.22649	0.0252355	39.6267	106.167	5.27265	9.04387e-21	1.20841e-17	AIG1 family protein, putative
EHI_041465	529.77	1435.04	176.149	13.3568	19.0339	16.0962	713.652	16.1623	0.0226473	44.1553	364.907	5.46906	4.98433e-17	3.32995e-14	AIG family protein
EHI_144280	73.7967	155.095	36.053	0	2.54449	3.22804	88.315	1.92418	0.0217877	45.8975	45.1196	5.57709	2.78376e-10	1.1746e-07	hypothetical protein
EHI_196790	40.5114	11.5934	6.28941	0	1.26919	0	19.4648	0.423063	0.0217348	46.0091	9.94391	5.63005	0.000124814	0.017555	hypothetical protein
EHI_109120	79.7549	126.896	55.5235	0	1.27443	4.31189	87.3916	1.86211	0.0213076	46.9315	44.6268	5.57749	4.83748e-12	2.42388e-09	AIG1 family protein, putative
EHI_157360	246.84	325.005	196.959	5.73592	0	7.52476	256.268	4.42023	0.0172485	57.9762	130.344	5.79054	4.27066e-26	8.55946e-23	AIG1 family protein, putative
EHI_176580	78.9296	103.236	61.2343	0.955574	1.27061	1.07456	81.1333	1.10025	0.013561	73.7409	41.1168	6.22005	1.49757e-11	7.06236e-09	AIG1 family protein, putative
EHI_022490	466.934	373.937	271.269	6.67914	3.80715	4.29275	370.713	4.92635	0.0132888	75.2511	187.82	6.20444	2.23163e-34	8.9455e-31	AIG family protein
EHI_126560	214.215	227.711	121.094	0	3.86381	3.27013	187.673	2.37798	0.0126708	78.9213	95.0257	6.38922	1.97306e-19	1.97726e-16	AIG1 family protein, putative
EHI_115160	33.3955	33.7722	33.7611	0	1.2705	0	33.6429	0.423499	0.0125881	79.4404	17.0332	6.42543	3.94844e-07	0.000108738	AIG1 family protein
EHI_025990	27.3195	54.9878	29.0431	0	1.27074	0	37.1168	0.42358	0.0114121	87.6264	18.7702	6.56523	4.06901e-07	0.000108738	AIG1 family protein, putative
EHI_196760	142.793	29.9465	11.0052	1.90878	0	0	61.2483	0.63626	0.0103882	96.263	30.9423	6.44906	2.21327e-06	0.000492884	hypothetical protein
EHI_026000	30.3686	35.7188	25.9225	0.955028	0	0	30.67	0.318343	0.0103796	96.3426	15.4942	6.29023	8.7901e-07	0.000207265	AIG1 family protein, putative
EHI_144270	288.326	533.343	211.094	0.95594	3.81303	3.22476	344.254	2.66458	0.00774013	129.197	173.459	7.06776	2.56386e-24	4.1109e-21	AIG1 family protein
EHI_042870	485.651	543.882	328.429	0	2.53479	0	452.654	0.844931	0.00186662	535.729	226.749	9.2806	4.34068e-18	3.86658e-15	cell surface protease gp63, putative
EHI_153060	551.541	532.251	480.418	0	1.26743	0	521.403	0.422478	0.00081027	1234.16	260.913	10.3828	7.5467e-18	6.05019e-15	acyl-CoA synthetase, putative
EHI_121160	329.221	562.457	147.851	0	0	0	346.51	0	0	#DIV/0!	173.255	10.753	7.50841e-17	4.63038e-14	cysteine protease, putative
EHI_056820	63.2543	48.6131	44.1798	0	0	0	52.0157	0	0	#DIV/0!	26.0079	7.99748	1.88237e-10	8.38387e-08	hypothetical protein, conserved
EHI_022500	40.4778	41.4891	18.8422	0	0	0	33.603	0	0	#DIV/0!	16.8015	7.38031	1.86686e-08	6.50724e-06	AIG1 family protein
EHI_150540	11.1177	39.4831	15.6696	0	0	0	22.0901	0	0	#DIV/0!	11.0451	6.77617	1.27827e-06	0.000292798	ATP-binding cassette sub-family E member 1, putative
EHI_035060	5.05017	38.4806	24.2609	0	0	0	22.5972	0	0	#DIV/0!	11.2986	6.81096	3.15512e-06	0.000665647	fumarate hydratase class I, anaerobic, putative
EHI_115150	13.166	23.1862	8.6477	0	0	0	15	0	0	#DIV/0!	7.49998	6.21838	1.02299e-05	0.00195269	AIG1 family protein

## Sheet: Up
Table S3 RNAseq analyses of clone A1np and A1npMP8-1+2Si silencing transfectant
	A1np_1_	A1np_2_	A1np_3_	A1npMP8-1+2Si _1_	A1npMP8-1+2Si _2_	A1npMP8-1+2Si _3_	A1np mean	A1npMP8-1+2Si mean	FoldChange	1/FoldChange	baseMean	log2FoldChange	pvalue	padj	name
EHI_110980	31.4327	37.7469	37.0215	200.038	282.603	285.052	35.4004	255.898	7.22868	0.138338	145.649	-2.84987	1.31251e-20	1.50319e-17	Rho guanine nucleotide exchange factor, putative
EHI_144490	46.6331	97.7255	28.3479	130.54	301.688	318.355	57.5688	250.194	4.346	0.230097	153.882	-2.12221	4.13933e-05	0.00721413	hypothetical protein, conserved
EHI_102050	36.3912	39.4935	53.2917	112.942	85.2456	114.065	43.0588	104.084	2.41725	0.413693	73.5714	-1.26947	0.000114122	0.0165701	hypothetical protein
EHI_180770	101.179	75.2414	116.164	253.277	213.496	205.276	97.5282	224.017	2.29694	0.435362	160.772	-1.19797	2.52001e-05	0.00459156	hypothetical protein
EHI_035530	1380.12	1020.63	1766.09	3611.66	3212.49	2568.54	1388.95	3130.9	2.25415	0.443626	2259.92	-1.17234	5.65385e-05	0.00925039	hypothetical protein
EHI_008200	2275.27	1153.18	2287.79	4225.03	4946.06	3687.84	1905.41	4286.31	2.24954	0.444535	3095.86	-1.1695	0.000380057	0.0454764	glyceraldehyde-3-phosphate dehydrogenase, putative
EHI_180780	456.08	392.88	453.612	996.065	925.455	892.784	434.19	938.101	2.16058	0.46284	686.146	-1.11139	3.23234e-08	1.07974e-05	hypothetical protein
EHI_053130	603.695	601.042	635.362	1218.39	1600.19	1123.57	613.367	1314.05	2.14235	0.466776	963.707	-1.09857	2.62421e-06	0.000568603	protein kinase 2, putative
EHI_030600	123.444	86.8228	150.71	271.418	254.148	234.281	120.326	253.282	2.10498	0.475065	186.804	-1.07127	0.000270823	0.0350192	metal cation transporter, zinc (Zn2 )-iron (Fe2 ) permease (ZIP) family
EHI_044550	1372.8	1071.2	1424.15	2949.06	2633.36	2407	1289.38	2663.14	2.06544	0.484159	1976.26	-1.04636	3.9303e-06	0.00078773	Ribosomal protein S30, putative
EHI_005460	1537.19	1140.85	1570.55	3018.22	2733.51	2427.34	1416.2	2726.36	1.92513	0.519447	2071.28	-0.944876	6.6978e-05	0.0105287	Rab family GTPase
EHI_143430	2530.4	2396.24	2816.5	5034.35	4725.23	4491.36	2581.05	4750.31	1.84046	0.543343	3665.68	-0.879966	3.58139e-06	0.000736204	60S ribosomal protein L39, putative

## Sheet: Down
Table S3 RNAseq analyses of clone A1np and A1npMP8-1+2Si silencing transfectant
	A1np_1_	A1np_2_	A1np_3_	A1npMP8-1+2Si_1_	A1npMP8-1+2Si_2_	A1npMP8-1+2Si_3_	A1 mean	A1npMP8-1+2Si mean	FoldChange	1/FoldChange	baseMean	log2FoldChange	pvalue	padj	name
EHI_170580	17.7389	40.8058	16.5403	0	6.54927	0	25.0283	2.18309	0.0872248	11.4646	13.6057	3.63647	0.000404345	0.0476711	Sec61 alpha subunit, putative
EHI_136950	18.2155	54.9994	18.0579	1.91099	0	2.14897	30.4242	1.35332	0.0444817	22.4812	15.8888	4.41647	7.20668e-06	0.00140917	AIG1 family protein, putative
EHI_026000	30.3686	35.7188	25.9225	0.955028	0	0	30.67	0.318343	0.0103796	96.3426	15.4942	6.29023	8.7901e-07	0.000207265	AIG1 family protein, putative
EHI_176280	25.2976	17.3664	53.3826	5.73357	0	0	32.0155	1.91119	0.0596957	16.7516	16.9634	3.96527	4.96882e-05	0.00829896	AIG1 family protein
EHI_022500	40.4778	41.4891	18.8422	0	0	0	33.603	0	0	#DIV/0!	16.8015	7.38031	1.86686e-08	6.50724e-06	AIG1 family protein
EHI_115160	33.3955	33.7722	33.7611	0	1.2705	0	33.6429	0.423499	0.0125881	79.4404	17.0332	6.42543	3.94844e-07	0.000108738	AIG1 family protein
EHI_196720	72.4867	20.1006	8.56318	0	0	4.32809	33.7168	1.4427	0.0427887	23.3707	17.5798	4.52935	0.000115745	0.0165701	hypothetical protein
EHI_025990	27.3195	54.9878	29.0431	0	1.27074	0	37.1168	0.42358	0.0114121	87.6264	18.7702	6.56523	4.06901e-07	0.000108738	AIG1 family protein, putative
EHI_070120	34.4789	35.8183	44.1201	1.90474	1.26707	0	38.1391	1.05727	0.0277214	36.0733	19.5982	5.14687	5.94959e-08	1.90681e-05	myotubularin, putative
EHI_195260	56.6747	60.796	38.4759	4.77691	1.27039	0	51.9822	2.01577	0.038778	25.7878	26.999	4.60443	1.46172e-09	5.85929e-07	AIG1 family protein, putative
EHI_056820	63.2543	48.6131	44.1798	0	0	0	52.0157	0	0	#DIV/0!	26.0079	7.99748	1.88237e-10	8.38387e-08	hypothetical protein, conserved
EHI_119040	38.4549	82.0166	37.686	1.91099	5.08207	3.22346	52.7192	3.40551	0.0645972	15.4806	28.0623	3.99338	7.37109e-09	2.68609e-06	AIG1 family protein, putative
EHI_196760	142.793	29.9465	11.0052	1.90878	0	0	61.2483	0.63626	0.0103882	96.263	30.9423	6.44906	2.21327e-06	0.000492884	hypothetical protein
EHI_176590	58.7259	99.4687	55.7938	9.54688	7.61777	10.737	71.3295	9.30055	0.130389	7.66938	40.315	2.92894	1.70034e-09	6.49126e-07	AIG1 family protein, putative
EHI_041480	83.0756	121.793	30.6776	9.538	15.2238	20.3838	78.5155	15.0485	0.191663	5.21748	46.782	2.38566	4.42176e-05	0.00754239	hypothetical protein
EHI_176580	78.9296	103.236	61.2343	0.955574	1.27061	1.07456	81.1333	1.10025	0.013561	73.7409	41.1168	6.22005	1.49757e-11	7.06236e-09	AIG1 family protein, putative
EHI_109120	79.7549	126.896	55.5235	0	1.27443	4.31189	87.3916	1.86211	0.0213076	46.9315	44.6268	5.57749	4.83748e-12	2.42388e-09	AIG1 family protein, putative
EHI_144280	73.7967	155.095	36.053	0	2.54449	3.22804	88.315	1.92418	0.0217877	45.8975	45.1196	5.57709	2.78376e-10	1.1746e-07	hypothetical protein
EHI_153050	97.321	102.563	69.2945	25.7269	24.0844	28.9415	89.7262	26.2509	0.292567	3.41802	57.9886	1.76783	8.12713e-07	0.00019744	hypothetical protein
EHI_180390	48.5899	177.629	69.1272	4.77512	13.97	9.66624	98.4488	9.47044	0.0961966	10.3954	53.9596	3.40043	6.18398e-08	1.90681e-05	AIG1 family protein, putative
EHI_196780	251.796	59.6082	17.6878	4.87717	6.45361	5.46235	109.697	5.59771	0.0510287	19.5968	57.6475	4.29656	4.94174e-07	0.0001278	hypothetical protein
EHI_161190	124.709	120.005	99.2396	58.1114	25.3475	32.1513	114.651	38.5367	0.336121	2.97512	76.594	1.55855	6.12371e-05	0.00981876	myotubularin, putative
EHI_126560	214.215	227.711	121.094	0	3.86381	3.27013	187.673	2.37798	0.0126708	78.9213	95.0257	6.38922	1.97306e-19	1.97726e-16	AIG1 family protein, putative
EHI_144390	195.328	248.014	151.551	28.6609	19.0556	20.4128	198.298	22.7098	0.114524	8.73182	110.504	3.11384	2.24848e-17	1.63873e-14	hypothetical protein
EHI_092110	206.941	144.737	261.589	30.1796	18.6531	12.574	204.423	20.4689	0.10013	9.98699	112.446	3.31123	7.23822e-15	3.86859e-12	hypothetical protein
EHI_176700	177.071	311.597	132.656	6.68988	2.54148	6.4481	207.108	5.22649	0.0252355	39.6267	106.167	5.27265	9.04387e-21	1.20841e-17	AIG1 family protein, putative
EHI_045340	280.662	318.067	92.0486	54.3578	73.5717	84.742	230.259	70.8905	0.307872	3.2481	150.575	1.69945	0.000371759	0.0451574	glutamate synthase beta subunit, putative
EHI_126550	243.167	293.903	181.259	8.63938	8.92759	3.23641	239.443	6.93446	0.0289608	34.5294	123.189	5.11432	3.34583e-27	8.94118e-24	AIG1 family protein, putative
EHI_089670	194.448	459.846	109.272	9.54344	10.154	9.66029	254.522	9.78591	0.0384482	26.009	132.154	4.70169	8.45042e-16	4.83907e-13	AIG1 family protein
EHI_157360	246.84	325.005	196.959	5.73592	0	7.52476	256.268	4.42023	0.0172485	57.9762	130.344	5.79054	4.27066e-26	8.55946e-23	AIG1 family protein, putative
EHI_144270	288.326	533.343	211.094	0.95594	3.81303	3.22476	344.254	2.66458	0.00774013	129.197	173.459	7.06776	2.56386e-24	4.1109e-21	AIG1 family protein
EHI_121160	329.221	562.457	147.851	0	0	0	346.51	0	0	#DIV/0!	173.255	10.753	7.50841e-17	4.63038e-14	cysteine protease, putative
EHI_022490	466.934	373.937	271.269	6.67914	3.80715	4.29275	370.713	4.92635	0.0132888	75.2511	187.82	6.20444	2.23163e-34	8.9455e-31	AIG family protein
EHI_042870	485.651	543.882	328.429	0	2.53479	0	452.654	0.844931	0.00186662	535.729	226.749	9.2806	4.34068e-18	3.86658e-15	cell surface protease gp63, putative
EHI_144610	417.262	452.133	644.649	209.948	220.843	277.993	504.681	236.262	0.46814	2.13611	370.471	1.09599	0.000115231	0.0165701	methionine gamma-lyase
EHI_153060	551.541	532.251	480.418	0	1.26743	0	521.403	0.422478	0.00081027	1234.16	260.913	10.3828	7.5467e-18	6.05019e-15	acyl-CoA synthetase, putative
EHI_116830	650.617	472.525	442.351	125.501	109.504	29.0775	521.831	88.0273	0.168689	5.92806	304.929	2.56722	1.27924e-07	3.7984e-05	D-phosphoglycerate dehydrogenase
EHI_200230	581.945	485.783	753.678	13.3382	21.547	12.8615	607.135	15.9156	0.0262142	38.1473	311.525	5.27384	5.07046e-46	4.06499e-42	cell surface protease gp63, putative
EHI_027800	1091.56	422.41	520.254	187.373	214.809	41.9237	678.074	148.035	0.218317	4.58049	413.055	2.19604	0.000138998	0.0192128	galactose binding lectin 35 kDa subunit, putative
EHI_041465	529.77	1435.04	176.149	13.3568	19.0339	16.0962	713.652	16.1623	0.0226473	44.1553	364.907	5.46906	4.98433e-17	3.32995e-14	AIG family protein
EHI_082540	666.506	1011.26	679.563	181.795	240.625	336.259	785.775	252.893	0.321839	3.10715	519.334	1.63603	6.80224e-07	0.000170417	hypothetical protein
EHI_058330	666.514	904.282	840.867	223.783	178.003	349.475	803.887	250.42	0.311512	3.21015	527.154	1.68169	1.88034e-07	5.38382e-05	galactose-inhibitable lectin, putative
EHI_197510	760.5	846.309	1079.15	556.674	434.89	403.294	895.318	464.953	0.519316	1.92561	680.136	0.945056	0.000318821	0.0405712	EF-hand calcium-binding domain containing protein
EHI_077500	7845.72	7917.02	5480.84	1448.4	3484.77	2585.82	7081.19	2506.33	0.353942	2.82532	4793.76	1.49864	3.75934e-05	0.00669748	galactose-specific adhesin 170kD subunit
EHI_133900	8190.7	8741.5	6204.7	1837.62	3860.84	2979.84	7712.3	2892.77	0.375085	2.66606	5302.53	1.41491	1.92555e-05	0.00359003	galactose-inhibitable lectin 170 kDa subunit, putative
EHI_148790	8121.89	10249.6	16434.4	4226.88	3165.22	5629.05	11601.9	4340.38	0.374109	2.67302	7971.16	1.41845	6.83066e-05	0.010531	Gal/GalNAc lectin light subunit

## Sheet: CPs
	A1np_1_	A1np_2_	A1np t_3_	A1npMP8-1+2Si _1_	A1npMP8-1+2Si _2_	A1npMP8-1+2Si s_3_	A1np mean	A1npMP8-1+2Si mean	FoldChange	1/FoldChange	baseMean	log2FoldChange	pvalue	padj	name
EHI_074180	15739.3	9352.85	18124.4	11837.7	20599.9	11399.3	14405.5	14612.3	1.01435	0.98585	14508.9	-0.0205085	0.954956	0.999824	cysteine proteinase 1, putative	EhCP-A1
EHI_033710	22343.5	12896.9	28278.2	23371.1	25068.7	18060.7	21172.8	22166.8	1.04695	0.955159	21669.8	-0.0661661	0.845053	0.999824	cysteine proteinase 2	EhCP-A2
EHI_039610	1163.94	878.264	1039.76	1086.15	1036.54	1206.41	1027.32	1109.7	1.08019	0.925766	1068.51	-0.111463	0.611625	0.999824	cysteine proteinase, putative	EhCP-A7
EHI_010850	806.612	904.237	676.091	590.415	449.712	630.648	795.647	556.925	0.699965	1.42864	676.286	0.513444	0.0419088	0.958113	cysteine proteinase, putative	EhCP-A7
EHI_168240	12219.8	6518.81	8386.11	7206.19	9914.03	2739.26	9041.56	6619.83	0.732155	1.36583	7830.69	0.44981	0.333063	0.999824	cysteine proteinase, putative	EhCP-A5
