# Supplementary material for: Genes differentially expressed between pathogenic and non-pathogenic Entamoeba histolytica clones influence pathogenicity-associated phenotypes by multiple mechanisms
Source: PLoS Pathog. 2023 Dec 22;19(12):e1011745. doi: 10.1371/journal.ppat.1011745 (PMC10773965; doi:10.1371/journal.ppat.1011745)
Supplement: S4 Table — (XLSX) [file ppat.1011745.s008.xlsx]

## Sheet: S1_ALL_BP
S4 Table. GO term analyses (GO-BP, GO-MF, GO-CC) of the differentially expressed genes of the comparison between A1np and A1npMP8-1Si silencing transfectant.
ID	Name	Bgd count	Result count	Result gene list	Pct of bgd	Fold enrichment	Odds ratio	P-value	Benjamini	Bonferroni
GO:0006118	obsolete electron transport	38	5	EHI_005060,EHI_025710,EHI_067720,EHI_103260,EHI_181710,	13.2	14.27	18.29	2.10232e-05	0.00239665	0.00239665
GO:0055114	obsolete oxidation-reduction process	67	5	EHI_114010,EHI_123390,EHI_150490,EHI_159160,EHI_201250,	7.5	8.09	9.68	0.000331977	0.0189227	0.0378454
GO:0045454	cell redox homeostasis	34	3	EHI_114010,EHI_123390,EHI_201250,	8.8	9.57	11.1	0.00358027	0.129702	0.408151
GO:0019725	cellular homeostasis	38	3	EHI_114010,EHI_123390,EHI_201250,	7.9	8.56	9.83	0.00491976	0.129702	0.560853
GO:0042592	homeostatic process	40	3	EHI_114010,EHI_123390,EHI_201250,	7.5	8.13	9.29	0.00568868	0.129702	0.648509
GO:0006430	lysyl-tRNA aminoacylation	2	1	EHI_047810,	50	54.23	110	0.0183561	0.261574	1
GO:0006801	superoxide metabolic process	2	1	EHI_159160,	50	54.23	110	0.0183561	0.261574	1
GO:0072593	reactive oxygen species metabolic process	2	1	EHI_159160,	50	54.23	110	0.0183561	0.261574	1
GO:0065008	regulation of biological quality	65	3	EHI_114010,EHI_123390,EHI_201250,	4.6	5.01	5.51	0.021449	0.271687	1
GO:0015976	carbon utilization	3	1	EHI_150490,	33.3	36.16	54.99	0.0274103	0.312477	1
GO:0071586	CAAX-box protein processing	4	1	EHI_075660,	25	27.12	36.65	0.0363829	0.345637	1
GO:0080120	CAAX-box protein maturation	4	1	EHI_075660,	25	27.12	36.65	0.0363829	0.345637	1

## Sheet: S1_ALL_MF
S4 Table. GO term analyses (GO-BP, GO-MF, GO-CC) of the differentially expressed genes of the comparison between A1np and A1npMP8-1Si silencing transfectant.
ID	Name	Bgd count	Result count	Result gene list	Pct of bgd	Fold enrichment	Odds ratio	P-value	Benjamini	Bonferroni
GO:0016491	oxidoreductase activity	203	13	EHI_005060,EHI_013760,EHI_022270,EHI_025710,EHI_067720,EHI_103260,EHI_114010,EHI_123390,EHI_150490,EHI_159160,EHI_176800,EHI_181710,EHI_201250,	6.4	6.95	10.11	1.58454e-08	1.90145e-06	1.90145e-06
GO:0016209	antioxidant activity	19	4	EHI_114010,EHI_123390,EHI_159160,EHI_201250,	21.1	22.83	31.49	2.19654e-05	0.000950365	0.00263585
GO:0016646	oxidoreductase activity, acting on the CH-NH group of donors, NAD or NADP as acceptor	8	3	EHI_067720,EHI_103260,EHI_181710,	37.5	40.67	69.24	3.95985e-05	0.000950365	0.00475182
GO:0016645	oxidoreductase activity, acting on the CH-NH group of donors	8	3	EHI_067720,EHI_103260,EHI_181710,	37.5	40.67	69.24	3.95985e-05	0.000950365	0.00475182
GO:0008752	FMN reductase activity	8	3	EHI_067720,EHI_103260,EHI_181710,	37.5	40.67	69.24	3.95985e-05	0.000950365	0.00475182
GO:0016684	oxidoreductase activity, acting on peroxide as acceptor	9	3	EHI_114010,EHI_123390,EHI_201250,	33.3	36.16	57.69	5.9016e-05	0.0010117	0.00708192
GO:0051920	peroxiredoxin activity	9	3	EHI_114010,EHI_123390,EHI_201250,	33.3	36.16	57.69	5.9016e-05	0.0010117	0.00708192
GO:0004784	superoxide dismutase activity	1	1	EHI_159160,	100	108.47	inf	0.00921955	0.122927	1
GO:0016721	oxidoreductase activity, acting on superoxide radicals as acceptor	1	1	EHI_159160,	100	108.47	inf	0.00921955	0.122927	1
GO:0004197	cysteine-type endopeptidase activity	17	2	EHI_010850,EHI_039610,	11.8	12.76	14.98	0.0103439	0.124126	1
GO:0005506	iron ion binding	19	2	EHI_005060,EHI_159160,	10.5	11.42	13.21	0.0128552	0.140239	1
GO:0004175	endopeptidase activity	56	3	EHI_010850,EHI_039610,EHI_075660,	5.4	5.81	6.46	0.0144126	0.144126	1
GO:0004824	lysine-tRNA ligase activity	2	1	EHI_047810,	50	54.23	110	0.0183561	0.146849	1
GO:0016655	oxidoreductase activity, acting on NAD(P)H, quinone or similar compound as acceptor	2	1	EHI_025710,	50	54.23	110	0.0183561	0.146849	1
GO:0003955	NAD(P)H dehydrogenase (quinone) activity	2	1	EHI_025710,	50	54.23	110	0.0183561	0.146849	1
GO:0008901	ferredoxin hydrogenase activity	3	1	EHI_005060,	33.3	36.16	54.99	0.0274103	0.182735	1
GO:0016695	oxidoreductase activity, acting on hydrogen as donor	3	1	EHI_005060,	33.3	36.16	54.99	0.0274103	0.182735	1
GO:0016699	oxidoreductase activity, acting on hydrogen as donor, iron-sulfur protein as acceptor	3	1	EHI_005060,	33.3	36.16	54.99	0.0274103	0.182735	1
GO:0008233	peptidase activity	131	4	EHI_010850,EHI_039610,EHI_075660,EHI_164800,	3.1	3.31	3.63	0.0315052	0.189917	1
GO:0046872	metal ion binding	335	7	EHI_005060,EHI_067590,EHI_150490,EHI_151990,EHI_158220,EHI_159160,EHI_176800,	2.1	2.27	2.54	0.0316528	0.189917	1
GO:0008774	acetaldehyde dehydrogenase (acetylating) activity	4	1	EHI_150490,	25	27.12	36.65	0.0363829	0.207902	1
GO:0043169	cation binding	352	7	EHI_005060,EHI_067590,EHI_150490,EHI_151990,EHI_158220,EHI_159160,EHI_176800,	2	2.16	2.41	0.039936	0.217832	1

## Sheet: S1_ALL_CC
S4 Table. GO term analyses (GO-BP, GO-MF, GO-CC) of the differentially expressed genes of the comparison between A1np and A1npMP8-1Si silencing transfectant.
ID	Name	Bgd count	Result count	Result gene list	Pct of bgd	Fold enrichment	Odds ratio	P-value	Benjamini	Bonferroni
GO:0005886	plasma membrane	21	3	EHI_047760,EHI_114010,EHI_123390,	14.3	15.5	19.18	0.000864955	0.0216239	0.0216239
GO:0071944	cell periphery	30	3	EHI_047760,EHI_114010,EHI_123390,	10	10.85	12.76	0.00249218	0.0311523	0.0623045
GO:0005854	nascent polypeptide-associated complex	2	1	EHI_044930,	50	54.23	110	0.0183561	0.114725	0.458902
GO:0031201	SNARE complex	2	1	EHI_148750,	50	54.23	110	0.0183561	0.114725	0.458902
