# Supplementary material for: Genes differentially expressed between pathogenic and non-pathogenic Entamoeba histolytica clones influence pathogenicity-associated phenotypes by multiple mechanisms
Source: PLoS Pathog. 2023 Dec 22;19(12):e1011745. doi: 10.1371/journal.ppat.1011745 (PMC10773965; doi:10.1371/journal.ppat.1011745)
Supplement: S5 Table — (XLSX) [file ppat.1011745.s009.xlsx]

## Sheet: S2_ALL_BP
S5 Table. GO term analyses (GO-BP, GO-MF, GO-CC) of the differentially expressed genes of the comparison between A1np and A1npMP8-2Si silencing transfectant.
ID	Name	Bgd count	Result count	Result gene list	Pct of bgd	Fold enrichment	Odds ratio	P-value	Benjamini	Bonferroni
GO:0006118	obsolete electron transport	38	6	EHI_025710,EHI_067720,EHI_103260,EHI_134740,EHI_138480,EHI_181710,	15.8	6.19	7.49	0.000344175	0.0991223	0.0991223
GO:0007010	cytoskeleton organization	62	6	EHI_007480,EHI_122800,EHI_150430,EHI_154330,EHI_186840,EHI_192460,	9.7	3.79	4.26	0.00465982	0.671014	1
GO:0006996	organelle organization	136	9	EHI_007480,EHI_049770,EHI_120640,EHI_122800,EHI_150430,EHI_154330,EHI_164820,EHI_186840,EHI_192460,	6.6	2.59	2.85	0.00747924	0.718007	1
GO:0006413	translational initiation	25	3	EHI_053010,EHI_159690,EHI_196930,	12	4.7	5.32	0.0247455	0.73482	1
GO:0005980	glycogen catabolic process	1	1	EHI_098360,	100	39.19	inf	0.0255146	0.73482	1
GO:0006429	leucyl-tRNA aminoacylation	1	1	EHI_161970,	100	39.19	inf	0.0255146	0.73482	1
GO:0009251	glucan catabolic process	1	1	EHI_098360,	100	39.19	inf	0.0255146	0.73482	1
GO:0043044	ATP-dependent chromatin remodeling	1	1	EHI_179340,	100	39.19	inf	0.0255146	0.73482	1
GO:0044247	cellular polysaccharide catabolic process	1	1	EHI_098360,	100	39.19	inf	0.0255146	0.73482	1
GO:0044275	cellular carbohydrate catabolic process	1	1	EHI_098360,	100	39.19	inf	0.0255146	0.73482	1
GO:0016043	cellular component organization	175	9	EHI_007480,EHI_049770,EHI_120640,EHI_122800,EHI_150430,EHI_154330,EHI_164820,EHI_186840,EHI_192460,	5.1	2.02	2.16	0.0336917	0.78446	1
GO:0071840	cellular component organization or biogenesis	234	11	EHI_007480,EHI_049770,EHI_120640,EHI_122800,EHI_138370,EHI_150430,EHI_154330,EHI_164820,EHI_186840,EHI_192460,EHI_196410,	4.7	1.84	1.97	0.0352996	0.78446	1

## Sheet: S2_ALL_MF
S5 Table. GO term analyses (GO-BP, GO-MF, GO-CC) of the differentially expressed genes of the comparison between A1np and A1npMP8-2Si silencing transfectant.
ID	Name	Bgd count	Result count	Result gene list	Pct of bgd	Fold enrichment	Odds ratio	P-value	Benjamini	Bonferroni
GO:0008752	FMN reductase activity	8	5	EHI_067720,EHI_103260,EHI_134740,EHI_138480,EHI_181710,	62.5	24.5	66.4	5.23923e-07	3.5976e-05	0.000107928
GO:0016645	oxidoreductase activity, acting on the CH-NH group of donors	8	5	EHI_067720,EHI_103260,EHI_134740,EHI_138480,EHI_181710,	62.5	24.5	66.4	5.23923e-07	3.5976e-05	0.000107928
GO:0016646	oxidoreductase activity, acting on the CH-NH group of donors, NAD or NADP as acceptor	8	5	EHI_067720,EHI_103260,EHI_134740,EHI_138480,EHI_181710,	62.5	24.5	66.4	5.23923e-07	3.5976e-05	0.000107928
GO:0051015	actin filament binding	19	5	EHI_007480,EHI_009570,EHI_122800,EHI_150430,EHI_154330,	26.3	10.31	14.19	8.67968e-05	0.00436543	0.0178801
GO:0003779	actin binding	59	8	EHI_007480,EHI_009570,EHI_080740,EHI_122800,EHI_150430,EHI_154330,EHI_186840,EHI_192460,	13.6	5.31	6.35	0.000105957	0.00436543	0.0218271
GO:0044877	protein-containing complex binding	37	6	EHI_007480,EHI_009570,EHI_122800,EHI_150430,EHI_154330,EHI_200840,	16.2	6.36	7.73	0.00029593	0.00950353	0.0609615
GO:0008092	cytoskeletal protein binding	69	8	EHI_007480,EHI_009570,EHI_080740,EHI_122800,EHI_150430,EHI_154330,EHI_186840,EHI_192460,	11.6	4.54	5.3	0.000322936	0.00950353	0.0665247
GO:0016491	oxidoreductase activity	203	11	EHI_008200,EHI_025710,EHI_065320,EHI_067720,EHI_085370,EHI_103260,EHI_120640,EHI_134740,EHI_138480,EHI_181710,EHI_201250,	5.4	2.12	2.31	0.0138182	0.260257	1
GO:0045182	translation regulator activity	37	4	EHI_053010,EHI_159690,EHI_166810,EHI_196930,	10.8	4.24	4.76	0.0138972	0.260257	1
GO:0008135	translation factor activity, RNA binding	37	4	EHI_053010,EHI_159690,EHI_166810,EHI_196930,	10.8	4.24	4.76	0.0138972	0.260257	1
GO:0090079	translation regulator activity, nucleic acid binding	37	4	EHI_053010,EHI_159690,EHI_166810,EHI_196930,	10.8	4.24	4.76	0.0138972	0.260257	1
GO:0003676	nucleic acid binding	593	23	EHI_005150,EHI_007320,EHI_047810,EHI_053010,EHI_055640,EHI_063040,EHI_077000,EHI_092500,EHI_119620,EHI_120640,EHI_125650,EHI_136960,EHI_141030,EHI_151990,EHI_155170,EHI_158220,EHI_159690,EHI_166810,EHI_169630,EHI_176840,EHI_179340,EHI_196930,EHI_200840,	3.9	1.52	1.67	0.0244616	0.324344	1
GO:0004135	amylo-alpha-1,6-glucosidase activity	1	1	EHI_098360,	100	39.19	inf	0.0255146	0.324344	1
GO:0004823	leucine-tRNA ligase activity	1	1	EHI_161970,	100	39.19	inf	0.0255146	0.324344	1
GO:0005488	binding	2442	73	EHI_002790,EHI_004400,EHI_005150,EHI_005460,EHI_007320,EHI_007480,EHI_007640,EHI_008200,EHI_009570,EHI_010020,EHI_022490,EHI_023300,EHI_041465,EHI_042870,EHI_045540,EHI_047760,EHI_047810,EHI_049770,EHI_049940,EHI_050650,EHI_051850,EHI_053010,EHI_053150,EHI_055640,EHI_063040,EHI_065670,EHI_068160,EHI_069060,EHI_074110,EHI_077000,EHI_080740,EHI_092500,EHI_104940,EHI_110480,EHI_110980,EHI_118050,EHI…	3	1.17	1.46	0.0285693	0.324344	1
GO:0008270	zinc ion binding	198	10	EHI_007320,EHI_007640,EHI_042870,EHI_049940,EHI_055640,EHI_069060,EHI_110980,EHI_136960,EHI_151990,EHI_158220,	5.1	1.98	2.13	0.0287643	0.324344	1
GO:0043167	ion binding	1270	42	EHI_002790,EHI_005460,EHI_007320,EHI_007640,EHI_010020,EHI_022490,EHI_041465,EHI_042870,EHI_047760,EHI_047810,EHI_049770,EHI_049940,EHI_050650,EHI_053150,EHI_055640,EHI_065670,EHI_068160,EHI_069060,EHI_104940,EHI_110980,EHI_119620,EHI_120640,EHI_125800,EHI_136960,EHI_144610,EHI_151990,EHI_155170,EHI_158220,EHI_161970,EHI_164430,EHI_164440,EHI_164510,EHI_164820,EHI_166810,EHI_169630,EHI_180390,EHI…	3.3	1.3	1.47	0.031125	0.324344	1
GO:0097159	organic cyclic compound binding	1460	47	EHI_002790,EHI_005150,EHI_005460,EHI_007320,EHI_008200,EHI_022490,EHI_041465,EHI_047760,EHI_047810,EHI_049770,EHI_050650,EHI_053010,EHI_053150,EHI_055640,EHI_063040,EHI_065670,EHI_068160,EHI_074110,EHI_077000,EHI_092500,EHI_104940,EHI_119620,EHI_120640,EHI_125650,EHI_125800,EHI_136960,EHI_141030,EHI_144610,EHI_151990,EHI_155170,EHI_158220,EHI_159690,EHI_161970,EHI_164510,EHI_164820,EHI_166810,EHI…	3.2	1.26	1.45	0.0337922	0.324344	1
GO:0003743	translation initiation factor activity	29	3	EHI_053010,EHI_159690,EHI_196930,	10.3	4.05	4.5	0.0365354	0.324344	1
GO:0005515	protein binding	826	29	EHI_007480,EHI_007640,EHI_009570,EHI_023300,EHI_045540,EHI_049770,EHI_049940,EHI_050650,EHI_051850,EHI_053010,EHI_063040,EHI_080740,EHI_110480,EHI_118050,EHI_122800,EHI_125650,EHI_125800,EHI_133920,EHI_148870,EHI_150430,EHI_154330,EHI_164430,EHI_164440,EHI_164820,EHI_174140,EHI_179340,EHI_186840,EHI_192460,EHI_202460,	3.5	1.38	1.52	0.0392794	0.324344	1

## Sheet: S2_ALL_CC
S5 Table. GO term analyses (GO-BP, GO-MF, GO-CC) of the differentially expressed genes of the comparison between A1np and A1npMP8-2Si silencing transfectant.
ID	Name	Bgd count	Result count	Result gene list	Pct of bgd	Fold enrichment	Odds ratio	P-value	Benjamini	Bonferroni
GO:0005694	chromosome	53	5	EHI_049770,EHI_109860,EHI_120640,EHI_164820,EHI_179340,	9.4	3.7	4.11	0.0107391	0.335942	0.848388
GO:0005785	signal recognition particle receptor complex	1	1	EHI_200840,	100	39.19	inf	0.0255146	0.335942	1
GO:0005791	rough endoplasmic reticulum	1	1	EHI_200840,	100	39.19	inf	0.0255146	0.335942	1
GO:0016514	SWI/SNF complex	1	1	EHI_179340,	100	39.19	inf	0.0255146	0.335942	1
GO:0030867	rough endoplasmic reticulum membrane	1	1	EHI_200840,	100	39.19	inf	0.0255146	0.335942	1
GO:0035101	FACT complex	1	1	EHI_109860,	100	39.19	inf	0.0255146	0.335942	1
