# Supplementary material for: Genes differentially expressed between pathogenic and non-pathogenic Entamoeba histolytica clones influence pathogenicity-associated phenotypes by multiple mechanisms
Source: PLoS Pathog. 2023 Dec 22;19(12):e1011745. doi: 10.1371/journal.ppat.1011745 (PMC10773965; doi:10.1371/journal.ppat.1011745)
Supplement: S6 Table — (XLSX) [file ppat.1011745.s010.xlsx]

## Sheet: BP_ALL
S6 Table. GO term analyses (GO-BP, GO-MF, GO-CC) of the differentially expressed genes of the comparison between A1np and A1npMP8-1+2Si silencing transfectant.
ID	Name	Bgd count	Result count	Result gene list	Pct of bgd	Fold enrichment	Odds ratio	P-value	Benjamini	Bonferroni
GO:0007155	cell adhesion	7	2	EHI_042870,EHI_200230,	28.6	66.63	103.09	0.00036223	0.0137647	0.0275295
GO:0022610	biological adhesion	7	2	EHI_042870,EHI_200230,	28.6	66.63	103.09	0.00036223	0.0137647	0.0275295
GO:0009069	serine family amino acid metabolic process	11	2	EHI_116830,EHI_144610,	18.2	42.4	57.22	0.000938977	0.0237874	0.0713623
GO:1901605	alpha-amino acid metabolic process	19	2	EHI_116830,EHI_144610,	10.5	24.55	30.24	0.00285991	0.0543383	0.217353
GO:0009092	homoserine metabolic process	3	1	EHI_144610,	33.3	77.73	122.16	0.0128121	0.139103	0.973723
GO:0019346	transsulfuration	3	1	EHI_144610,	33.3	77.73	122.16	0.0128121	0.139103	0.973723
GO:0050667	homocysteine metabolic process	3	1	EHI_144610,	33.3	77.73	122.16	0.0128121	0.139103	0.973723
GO:0006520	cellular amino acid metabolic process	51	2	EHI_116830,EHI_144610,	3.9	9.15	10.42	0.0196446	0.179586	1
GO:0006564	L-serine biosynthetic process	5	1	EHI_116830,	20	46.64	61.05	0.0212668	0.179586	1
GO:0006534	cysteine metabolic process	6	1	EHI_144610,	16.7	38.87	48.83	0.0254682	0.183593	1
GO:0000096	sulfur amino acid metabolic process	7	1	EHI_144610,	14.3	33.31	40.68	0.0296526	0.183593	1
GO:0055114	obsolete oxidation-reduction process	67	2	EHI_045340,EHI_116830,	3	6.96	7.83	0.032703	0.183593	1
GO:0006563	L-serine metabolic process	8	1	EHI_116830,	12.5	29.15	34.86	0.0338198	0.183593	1
GO:0009070	serine family amino acid biosynthetic process	8	1	EHI_116830,	12.5	29.15	34.86	0.0338198	0.183593	1
GO:0006508	proteolysis	186	3	EHI_042870,EHI_121160,EHI_200230,	1.6	3.76	4.3	0.0431715	0.218736	1
GO:1901607	alpha-amino acid biosynthetic process	11	1	EHI_116830,	9.1	21.2	24.39	0.0462199	0.219544	1

## Sheet: MF_ALL
S6 Table. GO term analyses (GO-BP, GO-MF, GO-CC) of the differentially expressed genes of the comparison between A1np and A1npMP8-1+2Si silencing transfectant.
ID	Name	Bgd count	Result count	Result gene list	Pct of bgd	Fold enrichment	Odds ratio	P-value	Benjamini	Bonferroni
GO:0005525	GTP binding	294	7	EHI_005460,EHI_022490,EHI_041465,EHI_089670,EHI_126550,EHI_144270,EHI_176700,	2.4	5.55	8.17	0.000139871	0.00414425	0.0121688
GO:0032561	guanyl ribonucleotide binding	294	7	EHI_005460,EHI_022490,EHI_041465,EHI_089670,EHI_126550,EHI_144270,EHI_176700,	2.4	5.55	8.17	0.000139871	0.00414425	0.0121688
GO:0019001	guanyl nucleotide binding	295	7	EHI_005460,EHI_022490,EHI_041465,EHI_089670,EHI_126550,EHI_144270,EHI_176700,	2.4	5.53	8.14	0.000142905	0.00414425	0.0124328
GO:0004222	metalloendopeptidase activity	10	2	EHI_042870,EHI_200230,	20	46.64	64.39	0.000770234	0.0167526	0.0670104
GO:0043167	ion binding	1270	12	EHI_005460,EHI_022490,EHI_041465,EHI_042870,EHI_053130,EHI_089670,EHI_126550,EHI_144270,EHI_144610,EHI_176700,EHI_197510,EHI_200230,	0.9	2.2	4.04	0.00206289	0.0358943	0.179471
GO:0036094	small molecule binding	986	10	EHI_005460,EHI_022490,EHI_041465,EHI_053130,EHI_089670,EHI_116830,EHI_126550,EHI_144270,EHI_144610,EHI_176700,	1	2.37	3.76	0.00391248	0.0520516	0.340386
GO:0008237	metallopeptidase activity	23	2	EHI_042870,EHI_200230,	8.7	20.28	24.46	0.00418806	0.0520516	0.364361
GO:0004123	cystathionine gamma-lyase activity	2	1	EHI_144610,	50	116.6	244.37	0.00855886	0.0620517	0.744621
GO:0045181	glutamate synthase activity, NAD(P)H as acceptor	2	1	EHI_045340,	50	116.6	244.37	0.00855886	0.0620517	0.744621
GO:0004617	phosphoglycerate dehydrogenase activity	2	1	EHI_116830,	50	116.6	244.37	0.00855886	0.0620517	0.744621
GO:0015930	glutamate synthase activity	2	1	EHI_045340,	50	116.6	244.37	0.00855886	0.0620517	0.744621
GO:0016040	glutamate synthase (NADH) activity	2	1	EHI_045340,	50	116.6	244.37	0.00855886	0.0620517	0.744621
GO:0043168	anion binding	953	9	EHI_005460,EHI_022490,EHI_041465,EHI_053130,EHI_089670,EHI_126550,EHI_144270,EHI_144610,EHI_176700,	0.9	2.2	3.21	0.0113417	0.065568	0.986729
GO:0000166	nucleotide binding	969	9	EHI_005460,EHI_022490,EHI_041465,EHI_053130,EHI_089670,EHI_116830,EHI_126550,EHI_144270,EHI_176700,	0.9	2.17	3.14	0.0126614	0.065568	1
GO:1901265	nucleoside phosphate binding	969	9	EHI_005460,EHI_022490,EHI_041465,EHI_053130,EHI_089670,EHI_116830,EHI_126550,EHI_144270,EHI_176700,	0.9	2.17	3.14	0.0126614	0.065568	1
GO:0016639	oxidoreductase activity, acting on the CH-NH2 group of donors, NAD or NADP as acceptor	3	1	EHI_045340,	33.3	77.73	122.16	0.0128121	0.065568	1
GO:0016846	carbon-sulfur lyase activity	3	1	EHI_144610,	33.3	77.73	122.16	0.0128121	0.065568	1
GO:0008233	peptidase activity	131	3	EHI_042870,EHI_121160,EHI_200230,	2.3	5.34	6.23	0.0174036	0.0841173	1
GO:0004175	endopeptidase activity	56	2	EHI_042870,EHI_200230,	3.6	8.33	9.44	0.0234265	0.107269	1
GO:0032555	purine ribonucleotide binding	920	8	EHI_005460,EHI_022490,EHI_041465,EHI_053130,EHI_089670,EHI_126550,EHI_144270,EHI_176700,	0.9	2.03	2.73	0.0294837	0.11693	1
GO:0035639	purine ribonucleoside triphosphate binding	920	8	EHI_005460,EHI_022490,EHI_041465,EHI_053130,EHI_089670,EHI_126550,EHI_144270,EHI_176700,	0.9	2.03	2.73	0.0294837	0.11693	1
GO:0017076	purine nucleotide binding	921	8	EHI_005460,EHI_022490,EHI_041465,EHI_053130,EHI_089670,EHI_126550,EHI_144270,EHI_176700,	0.9	2.03	2.72	0.029663	0.11693	1
GO:0032553	ribonucleotide binding	930	8	EHI_005460,EHI_022490,EHI_041465,EHI_053130,EHI_089670,EHI_126550,EHI_144270,EHI_176700,	0.9	2.01	2.69	0.0313121	0.11693	1
GO:0097367	carbohydrate derivative binding	935	8	EHI_005460,EHI_022490,EHI_041465,EHI_053130,EHI_089670,EHI_126550,EHI_144270,EHI_176700,	0.9	2	2.67	0.0322566	0.11693	1
GO:0004215	obsolete cathepsin H activity	8	1	EHI_121160,	12.5	29.15	34.86	0.0338198	0.117693	1
GO:0015036	disulfide oxidoreductase activity	10	1	EHI_045340,	10	23.32	27.11	0.0421034	0.131472	1
GO:0016667	oxidoreductase activity, acting on a sulfur group of donors	10	1	EHI_045340,	10	23.32	27.11	0.0421034	0.131472	1

## Sheet: CC_ALL
S6 Table. GO term analyses (GO-BP, GO-MF, GO-CC) of the differentially expressed genes of the comparison between A1np and A1npMP8-1+2Si silencing transfectant.
nothing found
