# Supplementary material for: Genes differentially expressed between pathogenic and non-pathogenic Entamoeba histolytica clones influence pathogenicity-associated phenotypes by multiple mechanisms
Source: PLoS Pathog. 2023 Dec 22;19(12):e1011745. doi: 10.1371/journal.ppat.1011745 (PMC10773965; doi:10.1371/journal.ppat.1011745)
Supplement: S7 Table — (XLSX) [file ppat.1011745.s011.xlsx]

## Sheet: Rawdata
S7 Table. RNAseq analyses of clone B2p and B2pMP8-1Si silencing transfectant
	B2p_1_	B2p_2_	B2p_3_	B2pMP8-1Si_1_	B2pMP8-1Si_2_	B2pMP8-1Si_3_	B2p mean	B2pMP8-1Si mean	FoldChange	1/FoldChange	baseMean	log2FoldChange	pvalue	padj	name
EHI_200230	416.167	457.755	700.833	21.967	10.4409	18.6304	524.918	17.0128	0.0324103	30.8544	270.965	4.94923	5.09095e-31	4.06461e-27	cell surface protease gp63, putative
EHI_169280	0	0	0	382.954	489.226	424.763	0	432.314	#DIV/0!	#DIV/0!	216.157	-11.4143	1.00956e-20	4.03015e-17	Rab family GTPase
EHI_116830	0	1.64698	0	569.778	180.134	931.543	0.548993	560.485	1020.93	0.000979496	280.517	-9.94139	7.92819e-17	2.10996e-13	D-phosphoglycerate dehydrogenase
EHI_074080	0.886596	1.64404	6.12067	50.6006	100.88	49.8622	2.88377	67.1142	23.2731	0.042968	34.999	-4.54507	3.67477e-10	7.33484e-07	hypothetical protein
EHI_015120	1365.96	1018.36	1114.74	306.194	387.684	207.491	1166.36	300.456	0.257603	3.88195	733.406	1.9572	4.06601e-09	6.4926e-06	leucine rich repeat protein, BspA family
EHI_165050	83.2788	45.3968	20.1778	0	0	0	49.6178	0	0	#DIV/0!	24.8089	7.86171	8.52492e-09	1.13438e-05	hypothetical protein
EHI_107560	43.4454	71.4973	17.484	0	0	0	44.1422	0	0	#DIV/0!	22.0711	7.69085	2.00776e-08	2.29e-05	alcohol dehydrogenase, putative
EHI_165810	16.87	21.9974	26.9249	85.0829	89.2275	182.837	21.9308	119.049	5.4284	0.184216	70.4899	-2.44224	2.11971e-07	0.000211547	hypothetical protein, pseudogene
EHI_152560	140.067	127.486	123.348	29.5921	46.8774	24.9537	130.301	33.8077	0.25946	3.85417	82.0542	1.94824	2.84269e-07	0.000252178	hypothetical protein
EHI_014380	0	0.827227	0	19.5467	47.6133	36.1277	0.275742	34.4292	124.86	0.00800896	17.3525	-6.79958	3.25767e-07	0.000260092	hypothetical protein
EHI_070110	339.928	284.311	263.213	124.207	97.2374	93.3528	295.817	104.932	0.354721	2.81912	200.375	1.49636	4.78875e-07	0.000347576	tyrosine kinase, putative
EHI_180400	59.3237	36.4289	25.5049	0	0	2.1925	40.4192	0.730832	0.0180813	55.3057	20.575	5.72262	1.39523e-06	0.000928294	hypothetical protein
EHI_172500	131.908	92.8043	108.248	24.3679	40.5378	20.8557	110.987	28.5871	0.257573	3.8824	69.7869	1.95752	2.25784e-06	0.00138666	hypothetical protein
EHI_086380	157.692	137.047	169.349	63.7304	48.9289	36.0146	154.696	49.558	0.320358	3.12151	102.127	1.64567	3.54583e-06	0.00191603	hypothetical protein
EHI_120940	29.2574	21.3734	9.61856	0	0	0	20.0831	0	0	#DIV/0!	10.0416	6.55382	3.59976e-06	0.00191603	hypothetical protein
EHI_140280	70.8821	89.9239	81.5561	18.405	27.9913	11.9913	80.7874	19.4625	0.240911	4.15091	50.125	2.0577	4.12668e-06	0.00205921	RhoGAP domain containing protein
EHI_144040	192.24	13.2101	537.031	0	0	0	247.494	0	0	#DIV/0!	123.747	10.1806	6.82157e-06	0.00320373	cysteine proteinase, pseudogene
EHI_197370	69.08	59.5363	52.7152	20.7819	13.9445	13.129	60.4438	15.9518	0.263911	3.78916	38.1978	1.92705	1.53348e-05	0.00655586	hypothetical protein
EHI_174510	0	0	0.871807	14.8982	29.5013	14.0096	0.290602	19.4697	66.9979	0.0149258	9.88017	-5.98279	1.56014e-05	0.00655586	hypothetical protein
EHI_011230	0	0	0	9.83454	14.0217	10.881	0	11.5791	#DIV/0!	#DIV/0!	5.78954	-6.19119	2.3918e-05	0.00954806	endonuclease V, putative
EHI_126550	27.4849	4.93165	9.61747	83.9355	55.1402	133.308	14.0114	90.7945	6.48007	0.154319	52.4029	-2.70173	3.06589e-05	0.0116562	AIG1 family protein, putative
EHI_180390	2342.17	1272.72	631.972	75.9381	29.1061	350.542	1415.62	151.862	0.107276	9.32176	783.741	3.21969	3.32566e-05	0.0120691	AIG1 family protein, putative
EHI_197680	47.0041	53.3309	75.9594	19.8053	5.88253	11.8891	58.7648	12.5257	0.213149	4.69156	35.6452	2.23603	3.9348e-05	0.0134199	hypothetical protein
EHI_126560	16.878	6.50037	6.06971	47.7272	37.0313	67.091	9.81604	50.6165	5.15651	0.19393	30.2163	-2.37455	4.03404e-05	0.0134199	AIG1 family protein, putative
EHI_001070	961.889	938.101	956.432	1860.71	1604.77	1888.14	952.141	1784.54	1.87424	0.533549	1368.34	-0.906328	5.19198e-05	0.0165811	LIM zinc finger domain containing protein
EHI_194060	106.352	131.794	151.521	49.2035	54.9524	51.1098	129.889	51.7552	0.398457	2.50968	90.8222	1.32744	6.86562e-05	0.0210827	CAAX amino terminal protease family
EHI_013100	6.20728	49.2704	37.568	0	2.34986	0	31.0152	0.783285	0.0252549	39.5963	15.8992	5.32033	7.16218e-05	0.0211788	AP-2 complex subunit beta-1, putative
EHI_197310	127.47	101.137	80.996	45.0472	32.4065	35.151	103.201	37.5349	0.363707	2.74947	70.368	1.46078	0.000123894	0.0353274	Phosphatidylinositol 3- and 4-kinase family
EHI_161200	1287.05	1805.81	1879.2	4869.56	2711.07	4492.95	1657.35	4024.53	2.42828	0.411813	2840.94	-1.27991	0.000163463	0.0437853	actin 2 protein, putative
EHI_180780	552.136	597.079	597.728	304.454	319.809	329.072	582.314	317.778	0.545716	1.83245	450.046	0.873543	0.000164524	0.0437853	hypothetical protein
EHI_092360	146.942	103.634	80.1218	30.4327	40.5021	8.78906	110.233	26.5746	0.241078	4.14804	68.4036	2.05597	0.000216671	0.0558034	hypothetical protein
EHI_014090	31.8879	13.2199	21.0727	2.44802	3.49048	2.18546	22.0601	2.70799	0.122755	8.14633	12.3841	3.02657	0.000244361	0.0609682	hypothetical protein, conserved domain containing
EHI_146110	7901.16	8100.61	11785.2	21359	15771.7	26470.7	9262.33	21200.5	2.28889	0.436893	15231.4	-1.19466	0.000257998	0.0615384	hypothetical protein
EHI_143600	38.0766	35.5856	25.496	8.54595	8.12371	7.6685	33.0527	8.11272	0.245448	4.07419	20.5827	2.02821	0.000262062	0.0615384	hypothetical protein
EHI_061870	246.976	189.829	164.627	97.4072	84.4952	91.1656	200.477	91.0227	0.45403	2.2025	145.75	1.13929	0.000305475	0.0696832	hypothetical protein, conserved
EHI_177450	34.6122	45.7486	87.8908	18.6932	13.031	7.51525	56.0839	13.0798	0.233219	4.28781	34.5818	2.10976	0.000318199	0.0705694	hypothetical protein, conserved
EHI_045930	2.65878	6.59014	0	62.7276	3.50722	78.3042	3.08297	48.1797	15.6277	0.0639891	25.6313	-3.9571	0.000352088	0.0759749	hypothetical protein
EHI_087890	40.7372	32.2586	25.4853	9.77494	4.64594	8.75684	32.827	7.72591	0.235352	4.24895	20.2765	2.0882	0.000366647	0.0766254	leucine-rich repeat containing protein
EHI_058490	93.8787	59.5339	78.1917	22.0058	33.7014	9.84611	77.2014	21.8511	0.28304	3.53307	49.5263	1.82445	0.000374297	0.0766254	hypothetical protein
EHI_026000	6.2009	2.47771	1.75547	14.6978	19.7923	34.9447	3.47803	23.1449	6.65462	0.150272	13.3115	-2.74355	0.00040988	0.081812	AIG1 family protein, putative
EHI_131960	30.1395	51.0139	47.2543	13.5546	14.0546	9.77033	42.8026	12.4598	0.2911	3.43524	27.6312	1.78558	0.000464269	0.0904078	hypothetical protein, conserved
EHI_081750	16.8303	15.6955	7.02308	0	1.16386	0	13.183	0.387955	0.0294285	33.9807	6.78546	4.9892	0.000517436	0.0969415	hypothetical protein
EHI_031640	86.7916	59.5409	163.427	30.5577	37.1808	28.4496	103.253	32.0627	0.310525	3.22035	67.658	1.687	0.000532206	0.0969415	hypothetical protein
EHI_197660	13.3111	29.4265	40.0459	1.24514	7.10143	0	27.5945	2.78219	0.100824	9.91826	15.1884	3.32684	0.000534247	0.0969415	hypothetical protein, conserved
EHI_159820	126.839	139.361	157.921	68.1744	70.6886	66.9213	141.374	68.5948	0.485202	2.061	104.984	1.04359	0.000558453	0.099082	hypothetical protein
EHI_144390	221.474	162.65	110.565	502.441	270.248	545.728	164.896	439.472	2.66514	0.375214	302.184	-1.41438	0.00061174	0.106177	hypothetical protein
EHI_027800	80.6259	250.839	271.89	663.63	768.39	463.423	201.118	631.814	3.1415	0.318319	416.466	-1.65109	0.000629172	0.106879	galactose binding lectin 35 kDa subunit, putative
EHI_015110	20.3812	28.0311	34.1826	7.3699	7.00523	1.08897	27.5316	5.1547	0.187228	5.34107	16.3432	2.43541	0.000679572	0.11182	Rho guanine nucleotide exchange factor, putative
EHI_192130	7.09188	14.8063	17.4976	40.6826	60.931	35.8087	13.1319	45.8074	3.48824	0.286677	29.4697	-1.79982	0.000686271	0.11182	Rab family GTPase
EHI_098780	9259.18	11529.9	14091.1	21774	23514.7	20289.1	11626.7	21859.3	1.88009	0.531889	16743	-0.910797	0.000763748	0.121955	ribosomal protein L10, putative
EHI_104910	8.86383	33.7488	21.0089	0	4.68183	0	21.2072	1.56061	0.0735889	13.589	11.3839	3.77264	0.000934536	0.146301	hypothetical protein
EHI_028960	217.813	112.606	142.484	60.9932	77.6935	58.1075	157.634	65.5981	0.416141	2.40303	111.616	1.26454	0.00107458	0.16499	hypothetical protein
EHI_068630	208.099	267.268	261.084	484.788	532.803	383.339	245.484	466.977	1.90227	0.525687	356.23	-0.927288	0.00111539	0.167168	HEAT repeat domain containing protein
EHI_048170	172.596	244.801	284.182	120.575	113.058	67.7572	233.859	100.464	0.42959	2.3278	167.161	1.22339	0.00113064	0.167168	Protein transport protein SEC61 gamma subunit, putative
EHI_142730	8265.81	12575.6	11519.3	27307.3	15416.2	27544.2	10786.9	23422.6	2.17139	0.460535	17104.7	-1.11861	0.00125875	0.182725	actin, putative
EHI_040350	76.1256	63.8429	85.4095	36.515	32.398	16.4814	75.126	28.4648	0.378894	2.63926	51.7954	1.40438	0.00129505	0.184637	hypothetical protein
EHI_147460	111.56	104.337	111.709	58.5443	56.8118	41.6684	109.202	52.3415	0.479309	2.08634	80.7718	1.06296	0.00135772	0.188273	protein kinase, putative
EHI_194580	79.7406	102.311	140.325	25.7621	58.304	34.8904	107.459	39.6522	0.368998	2.71004	73.5556	1.43739	0.00136772	0.188273	CAAX amino terminal protease family
EHI_057670	3400.75	5252.52	7573.89	13184.9	10018.7	13186.3	5409.06	12130	2.24253	0.445925	8769.51	-1.16512	0.00140523	0.189435	20 kDa antigen
EHI_035370	73.5074	61.1939	56.2324	24.4468	31.3721	12.0361	63.6446	22.6183	0.355385	2.81385	43.1314	1.49682	0.00144239	0.189435	hypothetical protein
EHI_001050	589.215	716.044	817.271	1251.68	1452.2	1137.97	707.51	1280.61	1.81003	0.552477	994.062	-0.855934	0.00144733	0.189435	sec 13 protein, putative
EHI_031290	59.316	59.6513	66.877	25.5922	26.6452	28.5329	61.9481	26.9234	0.434613	2.3009	44.4358	1.20105	0.00155276	0.199955	hypothetical protein
EHI_049030	47.0023	66.4733	101.295	159.629	289.328	132.982	71.5902	193.98	2.70959	0.36906	132.785	-1.43771	0.00162195	0.205549	ras-like protein 3 precursor, putative
EHI_176700	281.733	134.534	65.7951	36.7834	22.1439	67.6354	160.687	42.1876	0.262545	3.80888	101.437	1.92706	0.00169448	0.211251	AIG1 family protein, putative
EHI_074150	308.945	319.954	243.846	188.746	112.286	114.22	290.915	138.417	0.4758	2.10172	214.666	1.07296	0.00171986	0.211251	hypothetical protein
EHI_164310	112.511	73.4746	64.0528	30.6412	37.281	36.0129	83.3461	34.645	0.415677	2.40572	58.9956	1.26493	0.00185231	0.224073	RhoGAP domain containing protein
EHI_174960	319.222	367.947	334.663	535.126	614.323	557.49	340.611	568.98	1.67047	0.598634	454.795	-0.740119	0.00202256	0.241017	60S ribosomal protein L24, putative
EHI_049620	2462.5	3660.72	2999.98	8742.05	4920.03	5294.53	3041.07	6318.87	2.07785	0.481267	4679.97	-1.05504	0.00207143	0.243211	Fe-S cluster assembly protein NifU, putative
EHI_126190	10484	13269.6	11689.9	28322.9	15055.5	32424.3	11814.5	25267.5	2.13869	0.467576	18541	-1.09673	0.00215721	0.247936	actin, putative
EHI_117880	226.458	280.757	262.99	411.06	477.897	432.294	256.735	440.417	1.71545	0.582936	348.576	-0.778336	0.00222035	0.247936	hypothetical protein
EHI_155480	37.1971	33.0752	44.8073	12.225	17.4311	10.9405	38.3599	13.5322	0.35277	2.83471	25.946	1.50391	0.00223912	0.247936	hypothetical protein
EHI_010310	85.8914	54.6276	58.0321	28.073	29.0066	26.298	66.1837	27.7925	0.41993	2.38135	46.9881	1.25157	0.00224916	0.247936	hypothetical protein
EHI_009250	101.853	85.976	106.288	36.6882	59.287	38.2782	98.0392	44.7512	0.456462	2.19076	71.3952	1.13101	0.00226695	0.247936	Legume-like lectin family protein, membrane-bound
EHI_188580	127.471	116.055	141.74	66.9652	71.7607	63.7082	128.422	67.478	0.52544	1.90317	97.95	0.928389	0.00238327	0.257135	hypothetical protein, conserved
EHI_009920	77.0493	69.466	73.8073	37.8902	37.1794	22.9794	73.4409	32.683	0.445025	2.24707	53.0619	1.1715	0.00249773	0.265892	hypothetical protein
EHI_079900	90.3456	52.8898	61.4715	30.5908	30.2416	24.0473	68.2356	28.2932	0.41464	2.41173	48.2644	1.27105	0.00256451	0.269409	hypothetical protein
EHI_040830	2880.4	2800.06	3465.3	4887.16	4839.56	5004.43	3048.59	4910.38	1.61071	0.620845	3979.49	-0.687715	0.00263948	0.272425	40S ribosomal protein S23, putative
EHI_109910	115.103	57.9623	86.1977	10.9778	39.4231	33.9904	86.421	28.1304	0.325504	3.07215	57.2757	1.61494	0.00270503	0.272425	hypothetical protein
EHI_159510	110.685	80.2867	101.996	31.7344	58.0125	40.5432	97.6559	43.43	0.444725	2.24858	70.543	1.16743	0.00270717	0.272425	hypothetical protein
EHI_189150	3617.42	3078.22	2561.02	5878.39	4405.68	7614.02	3085.55	5966.03	1.93354	0.517187	4525.79	-0.951283	0.00272971	0.272425	ribosomal protein S25, putative
EHI_098810	194.06	251.486	241.055	396.669	434.24	362.696	228.867	397.868	1.73842	0.575233	313.368	-0.797352	0.00280617	0.273359	ribosome biogenesis regulatory protein, putative
EHI_068410	499.464	408.647	372.641	263.883	243.875	175.163	426.917	227.64	0.533219	1.8754	327.279	0.907917	0.0028312	0.273359	hypothetical protein
EHI_012940	91.1863	54.6835	58.9602	26.8084	28.9595	30.7306	68.2766	28.8328	0.422294	2.36802	48.5547	1.24193	0.00284179	0.273359	hypothetical protein
EHI_093330	393.338	486.387	477.699	878.356	862.533	643.671	452.475	794.853	1.75668	0.569256	623.664	-0.81239	0.00297638	0.280599	Helix-turn-helix protein, putative
EHI_099730	4010.57	4334.63	4389.83	6772.84	6287.14	6596.05	4245.01	6552.01	1.54346	0.647894	5398.51	-0.62616	0.00298734	0.280599	ribosomal protein L13, putative
EHI_036530	14537.9	14580	14292.2	22311.6	22288.3	21286.5	14470	21962.1	1.51776	0.658864	18216.1	-0.601943	0.00311011	0.285655	40S ribosomal protein S27a, putative
EHI_031350	114.381	122.414	119.74	195.164	219.546	199.28	118.845	204.663	1.7221	0.580686	161.754	-0.784028	0.00311273	0.285655	60S ribosome subunit biogenesis protein NIP7, putative
EHI_012520	11.5119	17.376	20.2181	4.88478	2.32171	2.19039	16.3686	3.13229	0.191359	5.22577	9.75047	2.39905	0.00320972	0.289527	hypothetical protein
EHI_145840	2423.71	4324.69	4260.5	8413.96	9062.83	5471.91	3669.63	7649.56	2.08456	0.479718	5659.6	-1.0597	0.00322744	0.289527	peroxiredoxin
EHI_129470	21.2634	20.631	18.4204	2.45281	5.82872	6.54383	20.1049	4.94179	0.2458	4.06835	12.5234	2.01243	0.00334744	0.296955	AIG1 family protein
EHI_046390	1096.38	1001.33	1248.65	1619.58	1876.29	2051.04	1115.45	1848.97	1.65759	0.603285	1482.21	-0.729235	0.00341775	0.299599	Rab family GTPase
EHI_163750	11812.4	14960.5	12862	27247.4	17191.3	31161.9	13211.6	25200.2	1.90743	0.524266	19205.9	-0.931627	0.00345229	0.299599	actin, putative
EHI_197560	56.9073	114.023	123.666	16.4321	55.3467	12.6888	98.1988	28.1559	0.286723	3.48768	63.1774	1.80592	0.00349235	0.299816	hypothetical protein
EHI_001420	4186.42	6962.22	5757.53	11833.6	11069.2	8569.32	5635.39	10490.7	1.86158	0.537179	8063.05	-0.896491	0.00367522	0.31216	peroxiredoxin
EHI_182900	12227	17324.6	17961.4	35020.2	20993.5	36563.9	15837.7	30859.2	1.94847	0.513223	23348.4	-0.962341	0.00417159	0.34609	actin
EHI_126880	1473.78	2002.23	1547.75	3475.65	2347.1	3111.43	1674.59	2978.06	1.77838	0.562308	2326.32	-0.830495	0.00417465	0.34609	methionine aminopeptidase, putative
EHI_004200	2300.46	2623.15	2754.79	3769.81	3960.89	4390.32	2559.47	4040.34	1.57858	0.633479	3299.9	-0.658671	0.00422464	0.34609	40S ribosomal protein S27, putative
EHI_035470	157.709	145.216	119.276	80.9665	78.1274	69.7809	140.734	76.2916	0.542099	1.84468	108.513	0.884281	0.0042481	0.34609	hypothetical protein
EHI_013320	51.3659	28.9452	27.2392	13.4441	13.9415	8.75455	35.8501	12.0467	0.33603	2.97592	23.9484	1.57641	0.00433699	0.346436	hypothetical protein
EHI_001280	13.3734	25.5667	17.2061	5.13262	4.89746	0	18.7154	3.34336	0.178642	5.59778	11.0294	2.53307	0.00433913	0.346436	hypothetical protein
EHI_176860	31.0003	27.2743	34.2515	12.2341	11.6293	9.83925	30.842	11.2342	0.364251	2.74536	21.0381	1.45904	0.0044084	0.348482	protein kinase, putative
EHI_079730	28.3279	24.0354	32.5687	7.30755	11.5778	9.88276	28.3107	9.58938	0.33872	2.95229	18.95	1.55804	0.00452392	0.352581	hypothetical protein
EHI_140120	12726.5	17536.6	17038.8	34779.4	20137	36817.6	15767.3	30578	1.93933	0.515642	23172.7	-0.955555	0.00454869	0.352581	actin, putative
EHI_082540	524.988	426.686	340.554	194.978	118.16	278.758	430.742	197.299	0.458044	2.1832	314.021	1.12588	0.00459274	0.352581	hypothetical protein
EHI_179980	767.748	913.503	1138.33	1500.3	1629.63	1625.58	939.86	1585.17	1.68661	0.592907	1262.52	-0.754136	0.0046794	0.355813	60S acidic ribosomal protein P2, putative
EHI_101290	193.061	132.336	187.177	59.8766	111.512	37.2135	170.858	69.534	0.40697	2.45718	120.196	1.29777	0.00488731	0.365902	hypothetical protein, conserved
EHI_190460	26.563	21.5258	15.8304	6.1002	1.15977	7.67349	21.3064	4.97782	0.233631	4.28026	13.1421	2.09335	0.00493566	0.365902	amino acid transporter, putative
EHI_177340	105.413	94.9904	83.393	34.2883	58.2016	45.8736	94.5987	46.1211	0.487545	2.05109	70.3599	1.03488	0.00494957	0.365902	hypothetical protein
EHI_079210	9.76685	7.33247	6.07981	0	0	1.06922	7.72638	0.356407	0.0461286	21.6785	4.04139	4.20649	0.00548577	0.40182	hypothetical protein
EHI_176850	657.345	379.763	315.004	229.189	195.719	240.093	450.704	221.667	0.491824	2.03325	336.186	1.02356	0.00562989	0.406032	hypothetical protein, conserved
EHI_065740	4521.26	5647.01	5432.93	8855.58	8921.32	7248.69	5200.4	8341.86	1.60408	0.62341	6771.13	-0.681701	0.00568602	0.406032	60S ribosomal protein L30, putative
EHI_138770	9167.88	9095.62	8308.11	16219.2	11203.9	23980.6	8857.2	17134.6	1.93453	0.51692	12995.9	-0.951995	0.00578517	0.406032	60S acidic ribosomal protein P2, putative
EHI_036610	2.65948	7.40357	6.99936	0	0	0	5.68747	0	0	#DIV/0!	2.84373	4.7359	0.00585343	0.406032	hypothetical protein
EHI_091520	62.8706	57.103	55.3882	21.975	34.8154	24.1013	58.4539	26.9639	0.461285	2.16786	42.7089	1.11561	0.00589019	0.406032	hypothetical protein
EHI_178630	46.9586	28.0524	64.0222	14.7217	23.3225	10.9029	46.3444	16.3157	0.352053	2.84048	31.33	1.50741	0.00589264	0.406032	hypothetical protein
EHI_118710	40.0597	43.4308	51.7571	19.0932	24.2556	12.5862	45.0825	18.645	0.413575	2.41794	31.8638	1.28203	0.00589926	0.406032	hypothetical protein
EHI_023000	38.1716	59.5468	46.9413	94.9217	89.0571	97.4796	48.2199	93.8194	1.94566	0.513965	71.0197	-0.958677	0.0060124	0.406406	hypothetical protein
EHI_127140	120.445	67.811	59.7481	25.6682	36.0185	42.675	82.6681	34.7872	0.420806	2.37639	58.7277	1.24556	0.00609855	0.406406	hypothetical protein
EHI_035240	6.20376	6.59049	3.50373	0	0	0	5.43266	0	0	#DIV/0!	2.71633	4.67009	0.00611447	0.406406	hypothetical protein
EHI_130540	0	0.824545	1.75313	7.36846	7.00387	11.9809	0.859224	8.78442	10.2237	0.0978123	4.82182	-3.35445	0.00616011	0.406406	hypothetical protein
EHI_048700	219.052	320.025	330.929	503.715	531.693	469.149	290.002	501.519	1.72936	0.578247	395.761	-0.789896	0.00618668	0.406406	ubiquitin-conjugating enzyme family protein
EHI_009600	72.5902	42.2695	29.9281	17.0507	17.3665	19.7657	48.2626	18.061	0.374224	2.6722	33.1618	1.41639	0.00621011	0.406406	hypothetical protein
EHI_005140	141.909	147.624	136.157	191.993	255.471	338.078	141.897	261.847	1.84534	0.541906	201.872	-0.88488	0.00644314	0.418228	hypothetical protein
EHI_069300	56.6668	51.3346	59.8074	20.7381	25.5118	31.794	55.9363	26.0147	0.465077	2.15018	40.9755	1.10044	0.00649721	0.418337	cullin family protein
EHI_073360	80.6495	90.6156	140.144	15.989	63.1286	8.70065	103.803	29.2728	0.282003	3.54607	66.538	1.82761	0.00661738	0.421746	hypothetical protein, conserved
EHI_098800	2363.24	3347.98	3308.44	5621.76	5185.59	4360.07	3006.55	5055.81	1.6816	0.594673	4031.18	-0.74978	0.00668619	0.421746	hypothetical protein, conserved
EHI_193080	4655.96	5215.04	4365.37	7446.21	6964.07	7138.35	4745.46	7182.87	1.51363	0.660663	5964.16	-0.597993	0.00670863	0.421746	60S ribosomal protein L9, putative
EHI_138990	476.276	400.26	305.408	265.565	201.497	180.048	393.981	215.703	0.547496	1.8265	304.842	0.869769	0.0070547	0.440037	hypothetical protein
EHI_104440	136.394	109.954	110.684	79.4864	53.4714	55.7801	119.011	62.9126	0.52863	1.89168	90.9616	0.921416	0.0071922	0.441734	hypothetical protein
EHI_159880	254.123	204.48	213.698	143.981	133.389	123.858	224.1	133.743	0.596799	1.67561	178.921	0.745049	0.00722164	0.441734	inositol polyphosphate 5-phosphatase, putative
EHI_182050	27.4595	38.8299	28.9728	8.56931	16.2913	2.18514	31.7541	9.01524	0.283908	3.52226	20.3846	1.82445	0.00724789	0.441734	hypothetical protein
EHI_010150	5.32058	3.28415	0.87356	6.18257	14.1032	33.54	3.15943	17.9419	5.67885	0.176092	10.5507	-2.51311	0.00734973	0.444235	hypothetical protein
EHI_202250	14.1842	17.2713	33.2405	3.69939	9.37643	2.16969	21.5654	5.08183	0.235648	4.24362	13.3236	2.09114	0.00740021	0.444235	BspA-like leucine rich repeat protein
EHI_038960	236.442	110.864	72.955	51.2984	60.3739	56.9413	140.087	56.2045	0.401212	2.49245	98.1457	1.31697	0.0075996	0.450514	hypothetical protein
EHI_015230	180.652	253.169	268.089	145.344	137.001	102.933	233.97	128.426	0.5489	1.82182	181.198	0.866549	0.00761766	0.450514	hypothetical protein
EHI_087430	3.54491	7.41598	5.25655	22.129	12.854	21.7608	5.40581	18.9146	3.49894	0.285801	12.1602	-1.80174	0.00785026	0.455791	hypothetical protein
EHI_104660	2359.56	3177.59	3396.63	4852.84	4410.27	5393.15	2977.93	4885.42	1.64054	0.609554	3931.67	-0.714174	0.00789358	0.455791	60S acidic ribosomal protein P1, putative
EHI_011070	69.9677	39.6848	32.5037	22.0097	12.7856	19.6888	47.3854	18.1613	0.383269	2.60914	32.7734	1.38369	0.00790558	0.455791	RhoGAP domain containing protein
EHI_192090	2280.63	2958.61	2919.07	4246.52	4823.83	3922.42	2719.43	4330.92	1.59258	0.627911	3525.18	-0.67132	0.00793524	0.455791	ribosomal protein L27a, putative
EHI_133550	1.77558	6.52257	2.60699	16.2484	19.0127	11.7745	3.63505	15.6786	4.31316	0.231848	9.6568	-2.09312	0.00811231	0.462101	myb-like DNA-binding domain containing protein
EHI_029200	195.798	202.201	197.375	305.333	304.218	317.419	198.458	308.99	1.55695	0.64228	253.724	-0.638765	0.00817435	0.462101	ribosome biogenesis protein, putative
EHI_029210	334.075	463.333	527.635	697.696	756.577	787.31	441.681	747.194	1.69171	0.591119	594.438	-0.758479	0.00823175	0.462101	proteasome subunit alpha type 3, putative
EHI_192510	85.0018	57.1251	58.0439	15.861	17.397	43.8473	66.7236	25.7018	0.385198	2.59607	46.2127	1.36993	0.00833387	0.462101	hypothetical protein
EHI_165190	31.0331	32.0437	32.3406	7.41037	17.6085	10.8317	31.8058	11.9502	0.375724	2.66153	21.878	1.41001	0.00839716	0.462101	hypothetical protein
EHI_060330	13.2886	14.0347	17.549	1.22561	4.65999	4.36532	14.9575	3.41697	0.228446	4.3774	9.18721	2.11638	0.00841516	0.462101	peptidase S54 (rhomboid) family protein
EHI_121840	200.106	207.817	148.636	130.533	81.177	81.1265	185.52	97.6123	0.526156	1.90058	141.566	0.928246	0.0085426	0.462101	hypothetical protein
EHI_188260	89.4384	57.9213	53.6229	23.2018	41.7891	20.8095	66.9942	28.6001	0.426905	2.34244	47.7972	1.22823	0.00861797	0.462101	hypothetical protein
EHI_044990	1.77391	13.9394	8.7266	0	1.17772	0	8.14663	0.392573	0.0481884	20.7519	4.2696	4.29137	0.00863894	0.462101	hypothetical protein
EHI_095310	17.7678	34.9275	6.93544	5.02624	3.58559	4.25747	19.8769	4.28977	0.215817	4.63356	12.0833	2.21676	0.00867546	0.462101	hypothetical protein
EHI_096850	4537.64	4803.49	5086.63	6885.18	6988.03	7336.12	4809.25	7069.78	1.47004	0.680255	5939.51	-0.55586	0.00868176	0.462101	60S ribosomal protein L19, putative
EHI_017350	10.6244	14.0798	0	0	0	0	8.23475	0	0	#DIV/0!	4.11737	5.27462	0.00874242	0.462248	heat shock protein, putative
EHI_104760	38.0904	30.5618	26.3344	6.123	11.6405	16.3832	31.6622	11.3822	0.359489	2.78173	21.5222	1.46626	0.00896846	0.47108	hypothetical protein
EHI_139090	66.4102	19.0379	4.39657	3.66138	6.96097	5.47922	29.9482	5.36719	0.179216	5.57987	17.6577	2.47705	0.00918279	0.471551	hypothetical protein
EHI_177510	60.2445	42.9197	50.0051	24.5214	26.8049	20.7277	51.0564	24.018	0.47042	2.12576	37.5372	1.08878	0.00919131	0.471551	hypothetical protein
EHI_184480	2176.71	2268.32	2648.02	3621.39	3983.76	3291.68	2364.35	3632.28	1.53627	0.650927	2998.31	-0.619389	0.00927611	0.471551	60S ribosomal protein L36, putative
EHI_171290	125.726	61.2789	93.2397	50.0042	42.8967	40.5738	93.4149	44.4916	0.476279	2.09961	68.9532	1.0703	0.00931769	0.471551	hypothetical protein
EHI_199110	228.677	205.835	235.516	150.18	119.344	139.094	223.343	136.206	0.609852	1.63974	179.774	0.713564	0.00943687	0.471551	lysozyme, putative
EHI_011060	23.0287	16.5302	15.8087	7.34022	4.65158	4.37315	18.4559	5.45498	0.295569	3.3833	11.9554	1.76501	0.00959102	0.471551	hypothetical protein
EHI_174570	14.1799	9.06228	7.00767	24.5954	21.0402	40.2455	10.0833	28.627	2.83906	0.352229	19.3552	-1.51023	0.00969958	0.471551	hypothetical protein
EHI_159490	394.371	253.791	268.084	98.3512	181.124	184.967	305.416	154.814	0.506896	1.97279	230.115	0.978943	0.00973718	0.471551	hypothetical protein
EHI_067230	6.21398	3.26284	5.2157	0	0	0	4.89751	0	0	#DIV/0!	2.44875	4.51036	0.00974941	0.471551	hypothetical protein
EHI_045160	27.4881	21.3558	34.0802	12.3569	7.04676	10.8264	27.6414	10.0767	0.364552	2.7431	18.8591	1.45583	0.00981858	0.471551	hypothetical protein
EHI_120630	187.663	172.439	143.51	107.13	99.5263	58.2235	167.87	88.2934	0.525962	1.90128	128.082	0.928842	0.00983023	0.471551	hypothetical protein, conserved
EHI_176590	96.5507	50.3969	24.5832	14.6899	5.81819	28.4075	57.177	16.3052	0.285171	3.50667	36.7411	1.80523	0.00983445	0.471551	AIG1 family protein, putative
EHI_100390	249.708	181.254	185.518	107.42	113.716	134.765	205.493	118.634	0.577312	1.73217	162.063	0.791477	0.00988868	0.471551	hypothetical protein
EHI_092120	1473.48	1813.07	2129.54	2625.71	4214.28	2742.94	1805.36	3194.31	1.76935	0.56518	2499.84	-0.823175	0.00989927	0.471551	60S ribosomal protein L44, putative
EHI_044360	19.4941	31.3363	47.3388	11.0506	15.1722	3.26817	32.7231	9.83031	0.300409	3.32879	21.2767	1.74299	0.0099288	0.471551	hypothetical protein
EHI_040660	6338.71	6970.91	6943.76	10071.5	11374.6	9094.68	6751.13	10180.3	1.50794	0.663158	8465.7	-0.59256	0.0099456	0.471551	ribosomal protein L11, putative
EHI_183270	9.74913	16.4729	11.3852	1.23025	4.67741	0	12.5357	1.96922	0.157089	6.36583	7.25248	2.68659	0.00998148	0.471551	hypothetical protein
EHI_044950	39.8922	78.9624	41.9923	115.895	108.983	103.076	53.6156	109.318	2.03892	0.490456	81.4668	-1.02534	0.0101144	0.475021	hypothetical protein
EHI_182850	9694.17	10567.9	8120.56	14879.6	14014	14159	9460.87	14350.8	1.51686	0.659255	11905.9	-0.60108	0.0103753	0.482923	ribosomal protein L23A, putative
EHI_052150	330.627	423.052	466.534	732.818	662.585	589.765	406.738	661.723	1.6269	0.614665	534.23	-0.701826	0.0105062	0.482923	Rho family GTPase
EHI_056090	132.826	77.7904	66.8161	45.1727	25.5324	51.4871	92.4774	40.7307	0.440439	2.27046	66.6041	1.18181	0.0105216	0.482923	hypothetical protein
EHI_113990	77.9072	39.7684	53.6786	25.5913	20.852	29.6314	57.1181	25.3582	0.443961	2.25245	41.2382	1.16927	0.0105246	0.482923	leucine rich repeat protein, BspA family
EHI_178640	14.2664	16.7639	15.4812	1.28443	6.12951	4.14964	15.5038	3.85453	0.248617	4.02224	9.67918	1.9975	0.0106401	0.485062	Yos1-like domain-containing protein
EHI_165780	196.693	204.627	181.549	278.465	319.494	312.935	194.29	303.631	1.56278	0.639886	248.961	-0.644225	0.0107458	0.485062	RNA recognition motif domain containing protein
EHI_075200	171.912	167.357	175.291	94.5852	122.598	84.9353	171.52	100.706	0.587139	1.70317	136.113	0.768779	0.0108074	0.485062	hypothetical protein
EHI_177360	14.1762	18.9766	14.0323	2.45362	4.6645	5.45143	15.7283	4.18985	0.266389	3.75392	9.9591	1.89898	0.0108143	0.485062	hypothetical protein
EHI_118830	38.9629	43.0293	43.0758	24.4211	18.5715	10.9532	41.6893	17.9819	0.431332	2.3184	29.8356	1.22008	0.0108857	0.485538	hypothetical protein
EHI_107290	4453.27	7373.81	7263.17	13792.8	7974.01	14528.6	6363.42	12098.5	1.90125	0.525969	9230.94	-0.926942	0.0109465	0.48554	actin, putative
EHI_048270	182.36	134.271	88.0255	70.6362	56.7287	74.6733	134.885	67.3461	0.499283	2.00287	101.116	1.00178	0.0111325	0.491061	Sec7 domain protein
EHI_021390	171.866	133.745	127.232	85.7901	78.0525	87.309	144.281	83.7172	0.580237	1.72343	113.999	0.784875	0.0112793	0.493912	hypothetical protein
EHI_146210	53.1325	44.6785	39.5553	24.4261	20.8972	19.7118	45.7888	21.6784	0.473443	2.11219	33.7336	1.08056	0.0113209	0.493912	hypothetical protein
EHI_187740	10281.1	12145.1	13222.5	17235	19869.3	17209	11882.9	18104.4	1.52357	0.656355	14993.7	-0.607447	0.0114892	0.498531	ribosomal protein L18, putative
EHI_085950	262.108	93.5176	93.1938	65.9237	40.6172	73.4009	149.606	59.9806	0.400923	2.49425	104.793	1.31786	0.0116815	0.501354	hypothetical protein
EHI_042950	5.31375	11.5776	3.51461	0	0	1.09424	6.80198	0.364748	0.0536237	18.6485	3.58336	4.03777	0.0117795	0.501354	hypothetical protein
EHI_099280	21.2538	24.8166	35.1548	8.55178	8.12917	13.1372	27.0751	9.93939	0.367105	2.72402	18.5072	1.44025	0.0117905	0.501354	importin alpha, putative
EHI_054490	95.8641	161.582	219.995	84.8748	86.6216	39.662	159.147	70.3862	0.442271	2.26106	114.767	1.17979	0.011862	0.501354	hypothetical protein
EHI_056620	15.0567	23.1467	12.2975	3.66899	3.48763	6.56169	16.8336	4.57277	0.271645	3.68128	10.7032	1.8733	0.0118682	0.501354	hypothetical protein
EHI_013020	169.12	99.3413	83.5436	70.7718	48.7168	50.4192	117.335	56.6359	0.482685	2.07174	86.9855	1.05189	0.0119351	0.501524	hypothetical protein
EHI_020280	16083.4	17796.6	17052.3	28593	21204.5	29429.9	16977.4	26409.1	1.55555	0.642861	21693.3	-0.63742	0.0121885	0.508157	40S ribosomal protein S2, putative
EHI_141340	120.41	81.1651	113.484	49.9924	64.9095	55.939	105.02	56.947	0.542249	1.84417	80.9835	0.881736	0.0122202	0.508157	hypothetical protein
EHI_079070	11.5088	14.9147	18.4811	3.65527	5.79126	2.19529	14.9682	3.8806	0.259256	3.85719	9.42441	1.9529	0.0124613	0.515498	hypothetical protein
EHI_000730	1751.56	2200.27	1978.84	3511.78	2536.2	3346.17	1976.89	3131.39	1.58399	0.631315	2554.14	-0.663527	0.0125794	0.517701	pyrophosphate-dependent phosphofructokinase
EHI_008130	156.98	78.758	85.5569	14.8565	30.5942	70.2408	107.098	38.5638	0.360079	2.77717	72.831	1.46769	0.0127816	0.521152	Myb family DNA-binding protein, SHAQKYF family
EHI_012360	5042.55	6350.25	7294.98	10015.8	10613.4	8843.84	6229.26	9824.34	1.57713	0.634064	8026.8	-0.657284	0.0128591	0.521152	ribosomal protein S14, putative
EHI_074090	5042.55	6350.25	7294.98	10015.8	10613.4	8843.84	6229.26	9824.34	1.57713	0.634064	8026.8	-0.657284	0.0128591	0.521152	40S ribosomal protein S14, putative
EHI_146340	4991.58	5026.84	5108.28	8226.72	6868.18	7046.07	5042.23	7380.33	1.4637	0.6832	6211.28	-0.549601	0.0130495	0.526199	40S ribosomal protein S3, putative
EHI_060420	83.2561	102.497	141.41	62.3826	60.4616	52.4855	109.054	58.4432	0.535908	1.86599	83.7488	0.900778	0.0134816	0.53932	Rab GTPase activating protein, putative
EHI_166450	95.6366	68.6798	64.1729	30.5275	52.2344	23.0009	76.1631	35.2542	0.462878	2.16039	55.7087	1.11229	0.0135661	0.53932	hypothetical protein
EHI_192450	1500.33	1555.99	1967.11	2261.42	2763.99	2799.23	1674.48	2608.21	1.55763	0.642002	2141.34	-0.639419	0.0135776	0.53932	Rho family GTPase
EHI_157010	0	0	0	301.382	0	75.5136	0	125.632	#DIV/0!	#DIV/0!	62.816	-9.63463	0.0136776	0.540604	alcohol dehydrogenase, putative
EHI_199990	12655.7	16315.3	15203.4	25830.8	22248.8	19979.1	14724.8	22686.2	1.54068	0.649063	18705.5	-0.623556	0.0138995	0.546667	40S ribosomal protein S6, putative
EHI_117690	49.72	82.3086	110.328	11.2568	54.703	10.6961	80.7856	25.5519	0.316293	3.16162	53.1688	1.66278	0.0141487	0.551974	hypothetical protein
EHI_050280	9026.6	10500.5	10497.3	17516.5	15502.7	12919.9	10008.1	15313	1.53006	0.653569	12660.6	-0.613569	0.0141727	0.551974	40S ribosomal protein S3a, putative
EHI_017560	346.343	248.677	303.775	494.572	371.208	949.445	299.598	605.075	2.01962	0.495143	452.337	-1.01454	0.0145569	0.560069	hypothetical protein
EHI_200850	7511.46	7652.97	8392.65	11853.6	12309.8	10298.3	7852.36	11487.2	1.4629	0.683572	9669.8	-0.548823	0.0146495	0.560069	40S ribosomal protein S5
EHI_027670	50.5002	56.1187	75.4386	23.3001	40.7982	20.7235	60.6859	28.274	0.465907	2.14635	44.4799	1.10278	0.0147121	0.560069	hypothetical protein
EHI_103820	161.125	151.624	167.202	104.794	101.935	55.9746	159.984	87.5681	0.547356	1.82696	123.776	0.871298	0.014725	0.560069	Sec7 domain containing protein
EHI_147890	16.8247	19.8609	29.0117	8.54649	8.12421	6.57259	21.8991	7.74777	0.353794	2.82651	14.8234	1.50175	0.0147569	0.560069	hypothetical protein
EHI_200200	75.3796	42.6817	61.1348	92.7807	97.5908	176.278	59.732	122.216	2.04608	0.48874	90.9742	-1.03573	0.0148014	0.560069	ABC transporter ATP-binding protein, putative
EHI_110290	41.6393	34.6673	29.8286	14.7119	18.6457	14.183	35.3784	15.8469	0.447925	2.23252	25.6126	1.15903	0.0149298	0.560769	hypothetical protein
EHI_072040	10062.4	10705.1	10962.9	15722.5	13908.4	16228.8	10576.8	15286.6	1.44529	0.691903	12931.7	-0.53136	0.0149604	0.560769	40S ribosomal protein S3a, putative
EHI_114010	1194.57	1622.91	1717.53	2429.4	2867.49	2057.31	1511.67	2451.4	1.62165	0.616657	1981.53	-0.697387	0.015189	0.56223	peroxiredoxin
EHI_098050	23.035	40.4399	13.1583	57.6337	57.1143	62.1741	25.5444	58.974	2.30869	0.433147	42.2592	-1.20415	0.0152396	0.56223	ribosome biogenesis protein, pseudogene, putative
EHI_169640	134.67	30.5325	15.7884	13.4914	16.3216	19.6301	60.3301	16.481	0.273181	3.66058	38.4056	1.86972	0.0152432	0.56223	hypothetical protein
EHI_052140	386.389	441.7	545.843	730.158	739.589	671.409	457.977	713.719	1.55841	0.641678	585.848	-0.640002	0.0152811	0.56223	proteasome subunit alpha type 2-A, putative
EHI_171300	2713.83	3733.36	3727.12	4468.41	6488.8	5537.46	3391.44	5498.22	1.62121	0.616824	4444.83	-0.69706	0.0156318	0.567914	60S ribosomal protein L44, putative
EHI_050490	5.3196	9.04199	12.2411	0	2.34613	1.08392	8.86757	1.14335	0.128936	7.75577	5.00546	2.94122	0.0156519	0.567914	hypothetical protein
EHI_049960	25.6767	24.0134	23.7487	12.1972	10.4352	3.28948	24.4796	8.64065	0.352974	2.83307	16.5601	1.5131	0.0157307	0.567914	hypothetical protein
EHI_159900	113.468	126.705	122.506	70.2438	78.4784	71.6429	120.893	73.455	0.607605	1.64581	97.1739	0.718964	0.0157829	0.567914	hypothetical protein
EHI_108660	116.1	118.624	109.488	67.646	77.1572	60.9045	114.737	68.5692	0.59762	1.6733	91.6532	0.743616	0.015852	0.567914	hypothetical protein
EHI_039490	17.7255	7.4131	15.7647	1.23017	5.84638	0	13.6344	2.35885	0.173007	5.78013	7.99665	2.54083	0.0158623	0.567914	hypothetical protein
EHI_101270	123.963	129.142	121.356	96.3986	38.2784	26.305	124.82	53.6607	0.429903	2.32611	89.2405	1.22171	0.0160284	0.570017	hypothetical protein
EHI_201250	692.991	1290.77	1378.43	2770.91	2140.9	1512.01	1120.73	2141.28	1.9106	0.523395	1631	-0.933896	0.0161454	0.570017	peroxiredoxin
EHI_105320	60.2102	66.2288	57.1622	25.6235	42.9159	16.4415	61.2004	28.327	0.462856	2.1605	44.7637	1.11378	0.0162129	0.570017	hypothetical protein
EHI_127200	3562.93	3623.84	3949.62	5730.61	4696.77	6299.88	3712.13	5575.76	1.50204	0.665762	4643.94	-0.586941	0.0162198	0.570017	60S ribosomal protein L2/L8, putative
EHI_153330	1523.58	1383.66	1595.43	1921.16	3004.07	2261.37	1500.89	2395.53	1.59608	0.626537	1948.21	-0.674575	0.0163466	0.570017	40S ribosomal protein S12, putative
EHI_151250	322.213	259.488	100.369	130.26	83.324	93.3777	227.357	102.321	0.450045	2.222	164.839	1.15252	0.0163554	0.570017	hypothetical protein, conserved
EHI_191800	9.77946	8.09414	0.865229	17.6751	12.0152	49.7634	6.24628	26.4846	4.24006	0.235846	16.3654	-2.08892	0.0165429	0.570017	hypothetical protein
EHI_113930	27.4854	18.0815	21.8567	7.40695	11.7333	2.16732	22.4745	7.10253	0.316026	3.1643	14.7885	1.67188	0.0166284	0.570017	hypothetical protein
EHI_011880	151.606	160.308	268.455	315.899	416.363	307.889	193.456	346.717	1.79222	0.557966	270.087	-0.841856	0.0166769	0.570017	hypothetical protein
EHI_014150	350.631	274.04	210.193	196.426	143.811	85.505	278.288	141.914	0.509953	1.96097	210.101	0.972879	0.0167505	0.570017	hypothetical protein, conserved
EHI_164400	220.02	306.196	362.589	476.959	474.595	503.048	296.268	484.867	1.63658	0.61103	390.568	-0.710614	0.0167533	0.570017	ubiquitin-conjugating enzyme family protein
EHI_137870	7754.55	8233.78	7479.01	11764.8	10295.6	11558.7	7822.45	11206.4	1.43259	0.698036	9514.41	-0.51862	0.0168368	0.570017	40S ribosomal protein S5
EHI_183400	2.65829	28.8624	26.2993	79.8097	91.0332	30.503	19.2733	67.1153	3.48229	0.287168	43.1943	-1.79704	0.0168492	0.570017	galactose-inhibitable lectin 35 kDa subunit precursor, putative
EHI_078730	60.2173	49.6407	43.9488	18.3208	17.4155	35.0408	51.2689	23.5924	0.460169	2.17311	37.4307	1.11423	0.0171842	0.578417	hypothetical protein
EHI_189520	14.1695	17.3696	14.0605	7.33151	3.4846	2.18912	15.1999	4.33508	0.285205	3.50625	9.76748	1.82657	0.0172424	0.578417	hypothetical protein
EHI_079300	210.738	70.3636	145.097	24.4058	48.7202	90.9673	142.066	54.6978	0.385016	2.59729	98.382	1.37391	0.0174676	0.583519	long-chain-fatty-acid--CoA ligase, putative
EHI_167320	7521.52	10770.3	12194.7	20041.5	12813.7	19437.3	10162.2	17430.8	1.71527	0.582999	13796.5	-0.778429	0.0175531	0.583539	glyceraldehyde-3-phosphate dehydrogenase, putative
EHI_030760	12682.2	15902.9	14981.6	21106.1	21912.8	20415.7	14522.2	21144.9	1.45603	0.686798	17833.5	-0.542035	0.0176143	0.583539	60S ribosomal protein L24, putative
EHI_148460	123.128	80.1273	90.4201	44.0805	68.671	25.1237	97.8918	45.9584	0.469482	2.13001	71.9251	1.09244	0.0177389	0.585236	leucine rich repeat protein, BspA family
EHI_016490	31.8705	19.0576	12.3207	7.31059	6.94955	6.58581	21.083	6.94865	0.329586	3.03411	14.0158	1.60173	0.0178805	0.587481	leucine rich repeat protein, BspA family
EHI_168080	129.468	123.156	113.563	33.3859	51.7116	0	122.062	28.3658	0.232389	4.30313	75.2139	2.10839	0.0181071	0.590309	vacuolar protein sorting35, putative
EHI_135440	69.2742	94.372	112.809	140.417	193.154	150.441	92.1517	161.337	1.75078	0.571174	126.745	-0.807588	0.0181322	0.590309	hypothetical protein
EHI_017700	8312.04	9769.53	7289.98	13841	11441.9	12945.7	8457.18	12742.9	1.50675	0.663681	10600	-0.591425	0.0181884	0.590309	ribosomal protein L13, putative
EHI_159150	7212.52	10387.6	9191.29	17274.9	9736.93	22995.6	8930.48	16669.1	1.86655	0.535749	12799.8	-0.900371	0.0183598	0.591794	actin, putative
EHI_193520	20.363	18.2229	8.7981	31.6963	25.4953	66.9202	15.7947	41.3706	2.61927	0.381785	28.5827	-1.39099	0.0184943	0.591794	regulator of nonsense transcripts, putative
EHI_007940	144.697	188.429	266.87	314.74	432.224	313.863	199.999	353.609	1.76806	0.565593	276.804	-0.822011	0.0185735	0.591794	V-type ATPase, F subunit, putative
EHI_193330	3098.83	3421.64	3767.8	4763.91	5608.95	4738.77	3429.42	5037.21	1.46882	0.680818	4233.32	-0.554645	0.0186861	0.591794	60S ribosomal protein L23, putative
EHI_025360	2047.99	2019.25	2008.37	2797.07	2720.56	3129.22	2025.2	2882.29	1.42321	0.702637	2453.74	-0.509192	0.0186945	0.591794	14-3-3 protein 1
EHI_150470	17272.5	17071.2	16826.3	26902.8	20632	30950.7	17056.7	26161.8	1.53382	0.651967	21609.2	-0.617133	0.0187278	0.591794	60S ribosomal protein L2/L8, putative
EHI_048560	7733.7	12747	13367	18965	22978.7	15847.7	11282.5	19263.8	1.7074	0.585687	15273.2	-0.771788	0.018753	0.591794	hypothetical protein
EHI_051710	6068.1	7206.21	7433.75	11048.1	11243.9	8791.97	6902.69	10361.3	1.50106	0.666196	8632.02	-0.585954	0.0189036	0.593764	60S ribosomal protein L23, putative
EHI_198000	10.6366	10.7008	19.2581	2.46286	5.85229	0	13.5319	2.77172	0.204829	4.88212	8.15178	2.30304	0.0189891	0.593764	hypothetical protein
EHI_125860	42.5635	36.9559	50.6766	11.1242	30.544	6.49418	43.3987	16.0541	0.369922	2.70327	29.7264	1.43814	0.0190385	0.593764	hypothetical protein
EHI_202460	1021.59	677.3	947.084	1533.81	1158.19	1608.95	881.992	1433.65	1.62547	0.615207	1157.82	-0.700996	0.0192607	0.598356	calponin-homology domain containing protein
EHI_062740	9.7419	5.78875	6.15054	1.2223	1.16189	0	7.22706	0.794727	0.109965	9.09377	4.01089	3.2146	0.0193364	0.598379	hypothetical protein
EHI_161190	91.2012	67.0546	78.2663	42.708	52.1976	35.0735	78.8407	43.3264	0.549543	1.81969	61.0835	0.864308	0.0197161	0.607775	myotubularin, putative
EHI_019090	41.6326	37.1751	71.989	13.4675	31.4222	3.27737	50.2656	16.0557	0.319418	3.1307	33.1606	1.64982	0.0198313	0.608974	hypothetical protein, conserved
EHI_137260	15.9535	12.3531	5.25417	1.23051	2.33918	3.26125	11.1869	2.27698	0.20354	4.91305	6.73194	2.28208	0.0199907	0.610489	hypothetical protein
EHI_002460	1.7716	4.13056	7.02332	0	0	0	4.3085	0	0	#DIV/0!	2.15425	4.33724	0.0200505	0.610489	hypothetical protein
EHI_105310	5.3191	6.57943	9.6221	1.23317	1.17209	0	7.17354	0.801754	0.111765	8.94732	3.98765	3.19851	0.020167	0.610489	hypothetical protein, conserved domain containing
EHI_040370	532.842	637.197	652.7	122.817	499.349	139.828	607.58	253.998	0.418049	2.39206	430.789	1.25849	0.0204115	0.610489	hypothetical protein
EHI_029570	132.019	164.994	170.124	212.28	275.258	252.898	155.712	246.812	1.58505	0.630894	201.262	-0.664641	0.0204409	0.610489	methyltransferase, putative
EHI_042910	57.5936	51.9651	49.9788	95.7336	81.6644	90.4546	53.1792	89.2842	1.67893	0.595617	71.2317	-0.74753	0.020502	0.610489	hypothetical protein, conserved
EHI_088440	15.9494	11.5462	13.1509	3.68286	2.33377	5.44792	13.5488	3.82152	0.282055	3.54541	8.68518	1.81693	0.0205159	0.610489	serine/threonine protein kinase, putative
EHI_046690	8940.39	9573.42	8301.21	12577.1	12281	12923.2	8938.34	12593.7	1.40896	0.709744	10766	-0.494626	0.0205759	0.610489	40S ribosomal protein S15, putative
EHI_197290	37.2046	47.0817	56.1801	19.5936	30.2653	7.64548	46.8221	19.1681	0.409382	2.44271	32.9951	1.29318	0.0208643	0.610489	hypothetical protein
EHI_073990	23.9115	33.909	36.9063	17.1093	15.1021	7.66084	31.5756	13.2907	0.420918	2.37576	22.4332	1.25573	0.0210366	0.610489	hypothetical protein
EHI_064710	7086.12	5458.74	6032.02	10398.3	7565.79	11051.1	6192.29	9671.74	1.5619	0.640246	7932.01	-0.643315	0.0210548	0.610489	60S ribosomal protein L4, putative
EHI_163730	119.518	88.6444	61.595	63.3758	35.9157	30.7255	89.9193	43.339	0.481977	2.07479	66.6291	1.05605	0.0211111	0.610489	hypothetical protein
EHI_166960	15.9915	18.6757	72.8079	7.54306	16.7422	1.06379	35.825	8.44967	0.23586	4.23981	22.1374	2.09341	0.02113	0.610489	hypothetical protein
EHI_064570	3826.25	5415.38	5634.28	8343.62	10537.5	6136.86	4958.64	8339.32	1.68178	0.594609	6648.98	-0.749954	0.021171	0.610489	40S ribosomal protein S15, putative
EHI_163670	3764.85	3873.5	4341.93	5399.57	6514.13	5464.59	3993.43	5792.76	1.45057	0.689382	4893.1	-0.536625	0.0212103	0.610489	ribosomal protein L18a, putative
EHI_040800	22033.8	20941.2	17972.8	33659.5	25808.1	31102	20315.9	30189.9	1.48602	0.672939	25252.9	-0.571451	0.0213256	0.610489	60S ribosomal protein L15, putative
EHI_169590	112.521	94.0689	81.5702	50.2899	67.6227	43.6194	96.0533	53.844	0.560564	1.78392	74.9487	0.835834	0.0213323	0.610489	scavenger mRNA decapping enzyme, putative
EHI_099670	934.445	429.758	286.297	228.794	212.832	327.953	550.167	256.526	0.46627	2.14468	403.347	1.10038	0.0213471	0.610489	hypothetical protein, conserved
EHI_186720	3286.75	3977.6	3896.26	5504.67	5901.69	4878.66	3720.2	5428.34	1.45915	0.68533	4574.27	-0.545086	0.0215474	0.610489	40S ribosomal protein S12, putative
EHI_130890	88.5341	64.6118	41.3528	31.6938	38.2399	23.0399	64.8329	30.9912	0.478017	2.09198	47.912	1.06637	0.0216234	0.610489	hypothetical protein
EHI_146940	50.4804	59.5436	50.0844	20.7778	37.1781	22.9802	53.3695	26.9787	0.505508	1.97821	40.1741	0.984251	0.0216761	0.610489	hypothetical protein
EHI_020300	3848.72	3835.58	3333.23	5944.74	4520.79	5985.94	3672.51	5483.83	1.49321	0.669699	4578.17	-0.578415	0.0217125	0.610489	60S ribosomal protein L15, putative
EHI_062860	40.7429	27.2755	38.644	13.4566	22.0943	12.0266	35.5541	15.8591	0.446056	2.24187	25.7066	1.16477	0.0217516	0.610489	hypothetical protein
EHI_180430	78.9036	167.733	97.9503	210.958	212.234	202.779	114.862	208.657	1.81658	0.550484	161.76	-0.860014	0.0217583	0.610489	Rho family GTPase
EHI_199690	1074.68	1374.08	1756.14	2122.76	2189.12	2303.59	1401.63	2205.15	1.57327	0.635618	1803.39	-0.653783	0.0218627	0.610489	ARP2/3 complex 34 kda subunit, putative
EHI_065310	430.187	466.45	555.778	649.516	837.66	722.102	484.139	736.426	1.52111	0.657416	610.282	-0.605196	0.0218687	0.610489	Skp1 family protein
EHI_183450	12.3973	9.10235	15.8238	4.88421	3.48216	1.09532	12.4411	3.1539	0.253506	3.94468	7.79751	1.99545	0.0219976	0.611948	hypothetical protein
EHI_109920	10616	12448.8	12204.4	20471.2	13952.6	19902.5	11756.4	18108.8	1.54033	0.64921	14932.6	-0.623238	0.0221859	0.61426	hypothetical protein
EHI_138000	162.059	168.761	212.695	112.386	128.896	76.6395	181.172	105.974	0.584936	1.70959	143.573	0.774723	0.0224229	0.61426	hypothetical protein
EHI_196780	56.8824	67.2649	15.5845	12.604	9.59411	25.46	46.5773	15.8861	0.341069	2.93196	31.2317	1.54439	0.0224981	0.61426	hypothetical protein
EHI_064680	372.109	375.492	405.256	573.938	500.087	620.594	384.286	564.873	1.46993	0.680304	474.579	-0.555903	0.0226062	0.61426	alpha-soluble NSF attachment protein, putative
EHI_127330	5176.02	6068.18	6544.72	8427.27	8888.36	8268.96	5929.64	8528.2	1.43823	0.695299	7228.92	-0.524287	0.0227492	0.61426	ribosomal protein L17, putative
EHI_090020	5296.83	6356.44	6506.42	9343.8	10420.9	7576.36	6053.23	9113.67	1.50559	0.664193	7583.45	-0.5903	0.0227943	0.61426	ribosomal protein L18a, putative
EHI_146370	6186.75	7413.22	6496.55	9413.6	9235.45	9841.17	6698.84	9496.74	1.41767	0.705383	8097.79	-0.503514	0.022832	0.61426	60S ribosomal protein L27, putative
EHI_069500	342.046	339.692	381.287	499.876	556.861	491.172	354.341	515.97	1.45614	0.686749	435.155	-0.542163	0.0229601	0.61426	small GTPase Rab 32, putative
EHI_084680	432.951	231.057	196.168	125.604	140.266	186.444	286.726	150.771	0.525838	1.90173	218.748	0.926477	0.0230312	0.61426	4-alpha-glucanotransferase, putative
EHI_194220	551.853	518.799	649.657	804.378	786.72	1000.69	573.436	863.929	1.50658	0.663754	718.683	-0.591535	0.0230428	0.61426	protein phosphatase domain-containing protein
EHI_023230	5641.48	8578.96	9810.11	12743.6	12524.2	13188.1	8010.18	12818.6	1.60029	0.624886	10414.4	-0.678328	0.0230957	0.61426	histone H4
EHI_159470	13.2883	22.2933	16.6732	3.67608	4.65905	8.73239	17.4183	5.68917	0.326621	3.06165	11.5537	1.60423	0.023099	0.61426	hypothetical protein
EHI_130880	115.124	79.4152	126.56	62.3034	66.1922	22.991	107.033	50.4955	0.471775	2.11965	78.7643	1.08623	0.0232093	0.61426	hypothetical protein
EHI_199660	1213.63	2086.58	1784.56	1097.44	1106.38	532.673	1694.92	912.165	0.538176	1.85813	1303.54	0.894119	0.0232449	0.61426	hypothetical protein
EHI_073550	51.3464	44.7464	50.1649	14.62	34.7449	5.48862	48.7526	18.2845	0.375047	2.66633	33.5185	1.41736	0.0233315	0.61426	Sec7 domain containing protein
EHI_147720	724.692	827.938	851.911	1452.66	1059.21	1121.65	801.514	1211.17	1.51111	0.661766	1006.34	-0.595435	0.0234416	0.61426	serine/threonine-protein phosphatase, putative
EHI_108750	120.423	105.126	123.107	76.885	76.5669	58.0826	116.219	70.5115	0.606714	1.64822	93.3651	0.72208	0.0234796	0.61426	Rap/Ran GTPase activating protein, putative
EHI_065270	693.821	833.68	795.094	1138.28	1055.12	1144.87	774.198	1112.76	1.4373	0.695749	943.477	-0.523291	0.0235154	0.61426	40S ribosomal protein S3a, putative
EHI_196980	96.4909	60.5064	61.6192	40.1878	45.1494	17.5709	72.8722	34.3027	0.470724	2.12439	53.5875	1.08973	0.0235425	0.61426	hypothetical protein
EHI_018620	69.0937	47.9098	31.6024	26.9393	23.2794	19.6612	49.5353	23.2933	0.470236	2.12659	36.4143	1.09056	0.0236999	0.616009	hypothetical protein
EHI_200820	287.694	135.122	83.6355	84.0103	64.8157	83.4802	168.817	77.4354	0.458693	2.18011	123.126	1.12419	0.0237639	0.616009	ubiquitin carboxyl-terminal hydrolase domain containing protein
EHI_048740	1504.19	1888.64	1929.97	2804.09	2808.65	2301.6	1774.27	2638.11	1.48687	0.672552	2206.19	-0.572203	0.0239653	0.619221	purine nucleoside phosphorylase, putative
EHI_005880	16.8251	16.5488	21.0974	7.327	8.12578	4.38088	18.1571	6.61122	0.364113	2.7464	12.3841	1.46286	0.0242737	0.621712	hypothetical protein
EHI_140310	189.487	216.889	175.877	124.467	140.357	83.2975	194.084	116.04	0.597886	1.67256	155.062	0.74341	0.0242747	0.621712	hypothetical protein, conserved
EHI_009870	6711.92	5996.34	5717.86	9437.25	7961.08	8909.71	6142.04	8769.35	1.42776	0.700399	7455.7	-0.51375	0.0243739	0.621712	hypothetical protein, conserved
EHI_176140	9968.11	17881.2	29433	39055.3	47189.6	27782.8	19094.1	38009.2	1.99062	0.502355	28551.7	-0.993215	0.0244444	0.621712	profilin, putative
EHI_176830	100.139	140.114	143.708	77.4206	87.6062	56.6001	127.987	73.8756	0.577211	1.73247	100.931	0.794639	0.0244511	0.621712	lipid phosphate phosphatase, putative
EHI_101230	1991	2417.95	2531.12	3935.22	2645.26	4840.95	2313.36	3807.14	1.64572	0.607637	3060.25	-0.718734	0.0247013	0.626081	P-glyco protein 6, putative
EHI_126140	13374.8	15488	11921.9	20975.9	19094.5	18888.7	13594.9	19653.1	1.44562	0.691745	16624	-0.531677	0.0248352	0.627481	60S ribosomal protein L9, putative
EHI_129890	12.3996	20.6667	19.3247	4.89198	6.97526	6.56169	17.4637	6.14298	0.351757	2.84287	11.8033	1.50528	0.0249417	0.627619	type A flavoprotein, putative
EHI_197800	5.33425	5.6659	9.51752	1.26251	1.20152	0	6.83922	0.821341	0.120093	8.3269	3.83028	3.11146	0.0250556	0.627619	hypothetical protein
EHI_018640	16.8253	25.6486	40.4341	15.8771	9.28774	4.38036	27.636	9.8484	0.356361	2.80614	18.7422	1.49842	0.0250765	0.627619	hypothetical protein
EHI_153310	27.4509	19.0329	21.9781	8.54686	12.7672	5.47692	22.8206	8.93032	0.391326	2.55541	15.8755	1.35665	0.0251922	0.628546	protein kinase domain containing protein
EHI_187040	291.377	367.132	467.399	709.056	531.074	572.183	375.303	604.105	1.60965	0.621254	489.704	-0.686569	0.0253307	0.629535	phosphofructokinase, putative
EHI_099880	77.0584	57.8527	51.815	23.2461	38.3788	36.0754	62.242	32.5668	0.523228	1.91121	47.4044	0.93145	0.0254364	0.629535	hypothetical protein
EHI_008200	1922.12	3472.76	2256.56	7135.78	3716.1	3485.89	2550.48	4779.26	1.87387	0.533656	3664.87	-0.905942	0.0254684	0.629535	glyceraldehyde-3-phosphate dehydrogenase, putative
EHI_039010	8770.81	8685.26	6535.74	12930.3	11606.9	11001.7	7997.27	11846.3	1.48129	0.675086	9921.78	-0.566841	0.0256407	0.631587	40S ribosomal protein S26, putative
EHI_005120	247.127	276.816	187.033	177.457	134.947	112.566	236.992	141.657	0.597728	1.673	189.324	0.743885	0.0257096	0.631587	hypothetical protein
EHI_008620	3665.47	4030.83	3055.69	6291.66	4829.62	5001.9	3584	5374.39	1.49955	0.666866	4479.19	-0.584484	0.0259865	0.634622	ribosomal protein L17, putative
EHI_114360	192.23	119.747	73.7254	47.7736	31.4385	90.6272	128.568	56.6131	0.440337	2.27099	92.5904	1.18103	0.0259922	0.634622	hypothetical protein
EHI_128900	46.0457	28.9664	21.9801	18.3114	3.48133	13.147	32.3307	11.6466	0.360232	2.77599	21.9886	1.47556	0.0261896	0.634966	hypothetical protein
EHI_148280	950.229	801.543	1222.47	1359.83	1443.61	1969.35	991.412	1590.93	1.60471	0.623166	1291.17	-0.68249	0.0262233	0.634966	p21-activated kinase
EHI_073470	2635.53	2878.24	3773.43	4020.52	6901.03	4494.86	3095.74	5138.8	1.65996	0.602423	4117.27	-0.731155	0.0262448	0.634966	ADP-ribosylation factor 1, putative
EHI_116360	167456	187252	158451	257760	206738	317822	171053	260773	1.52452	0.655946	215913	-0.608351	0.0265723	0.639561	serine-rich protein
EHI_181570	92.0682	102.758	115.298	26.8002	83.3784	38.4247	103.375	49.5344	0.479173	2.08693	76.4546	1.06061	0.026713	0.639561	hypothetical protein
EHI_011830	77.1723	125.38	138.686	176.116	233.407	177.996	113.746	195.84	1.72173	0.580811	154.793	-0.783305	0.0268071	0.639561	hypothetical protein
EHI_130960	4940.28	6306.6	6880.87	10128.5	9614.47	7718.92	6042.58	9153.96	1.51491	0.660106	7598.27	-0.599206	0.0268947	0.639561	purine nucleoside phosphorylase, putative
EHI_119310	45.1685	46.3021	43.9263	24.4526	25.5684	22.9726	45.1323	24.3312	0.539109	1.85491	34.7317	0.892119	0.0269775	0.639561	hypothetical protein, conserved domain containing
EHI_000550	141.796	231.543	257.571	411.846	375.103	288.33	210.304	358.426	1.70433	0.586742	284.365	-0.768594	0.0269998	0.639561	myb-like DNA-binding domain containing protein
EHI_111980	8275.34	8736.43	6273.05	12105.4	10433.2	12063.8	7761.61	11534.1	1.48605	0.672926	9647.87	-0.571474	0.0270077	0.639561	40S ribosomal protein S15, putative
EHI_127690	31.8956	28.8814	26.3134	11.0388	8.16107	18.5389	29.0301	12.5796	0.433329	2.30772	20.8049	1.19954	0.0270756	0.639561	hypothetical protein
EHI_069490	3587.36	5734.08	6427.98	9227.27	10539.5	6779.56	5249.81	8848.76	1.68554	0.593281	7049.29	-0.753183	0.0271808	0.640153	ribosomal protein L27a, putative
EHI_114790	188.815	192.536	209.144	216.874	374.789	391.899	196.832	327.854	1.66565	0.600365	262.343	-0.736794	0.0273852	0.643068	SNF7 family protein
EHI_125950	10397.5	9849.57	10109.7	14884.7	12696.4	14829.4	10118.9	14136.8	1.39707	0.715782	12127.9	-0.482409	0.0275866	0.645351	alcohol dehydrogenase, putative
EHI_172390	83.2693	73.5047	120.249	53.8929	58.2137	43.6801	92.3409	51.9289	0.562361	1.77822	72.1349	0.83108	0.027644	0.645351	WD domain containing protein
EHI_083590	1604.81	1875.25	1894.12	3447.76	2041.95	2995.25	1791.39	2828.32	1.57884	0.633378	2309.86	-0.658824	0.0277871	0.6468	coronin, putative
EHI_169240	82.4847	85.2854	106.474	59.4651	57.6977	25.9188	91.4145	47.6938	0.521731	1.91669	69.5542	0.942866	0.0279155	0.6479	thioredoxin, putative
EHI_146530	3113.08	3093.75	3519.57	4212.76	5134.7	4482.38	3242.13	4609.95	1.42189	0.70329	3926.04	-0.507823	0.0281882	0.649598	60S ribosomal protein L7, putative
EHI_014070	524.188	418.876	446.727	333.133	330.595	242.219	463.263	301.982	0.651858	1.53408	382.623	0.617782	0.028221	0.649598	hypothetical protein, conserved
EHI_148770	145.173	150.882	90.6831	69.3928	81.0115	75.7988	128.913	75.401	0.5849	1.7097	102.157	0.773753	0.0282617	0.649598	hypothetical protein, conserved
EHI_057850	1133.87	909.549	594.791	1764.84	1161.66	1553.3	879.403	1493.26	1.69804	0.588913	1186.33	-0.763856	0.0284614	0.649598	40S ribosomal protein S4, putative
EHI_177020	8.86193	3.2967	3.50498	1.22897	0	0	5.2212	0.409655	0.07846	12.7454	2.81543	3.64841	0.0285696	0.649598	hypothetical protein
EHI_011400	35.4542	107.849	90.1733	20.9293	53.8285	9.77884	77.8256	28.1789	0.362077	2.76184	53.0022	1.46814	0.0286791	0.649598	hypothetical protein
EHI_103390	116.994	135.048	150.609	190.755	196.519	232.603	134.217	206.626	1.53949	0.649566	170.422	-0.622955	0.0287241	0.649598	hypothetical protein
EHI_070760	216.062	181.239	151.218	131.851	114.892	84.354	182.84	110.366	0.603619	1.65667	146.603	0.729658	0.0287555	0.649598	Ras guanine nucleotide exchange factor, putative
EHI_008010	3281.91	4200.43	4678.79	6024.3	6804.78	5408.6	4053.71	6079.23	1.49967	0.666813	5066.47	-0.58462	0.0288524	0.649598	40S ribosomal protein S16, putative
EHI_131190	3281.91	4200.43	4678.79	6024.3	6804.78	5408.6	4053.71	6079.23	1.49967	0.666813	5066.47	-0.58462	0.0288524	0.649598	40S ribosomal protein S16, putative
EHI_048990	3747.96	6464.92	7771.17	9237.9	14013	8631.43	5994.68	10627.4	1.77281	0.564075	8311.07	-0.826011	0.0288837	0.649598	60S ribosomal protein L37
EHI_086510	2491.63	2555.94	2367.23	3597.94	3381.43	3252.6	2471.6	3410.66	1.37994	0.72467	2941.13	-0.464564	0.0292237	0.655399	hypothetical protein, conserved
EHI_020370	5347.09	7809.08	8147.76	10493	13055	9699.19	7101.31	11082.4	1.56061	0.640774	9091.86	-0.642097	0.0294666	0.656223	ribosomal protein L27a, putative
EHI_088060	259.944	270.173	255.381	339.088	370.704	465.346	261.833	391.713	1.49604	0.66843	326.773	-0.58175	0.0295173	0.656223	hypothetical protein
EHI_169820	590.392	715.76	709.626	930.506	1001.57	943.215	671.926	958.429	1.42639	0.70107	815.178	-0.512288	0.0295475	0.656223	SNF7 family protein
EHI_155650	21.2536	21.5088	11.4257	4.88635	6.96733	7.66395	18.0627	6.50588	0.360183	2.77637	12.2843	1.46909	0.0297466	0.656223	hypothetical protein
EHI_097880	67.3592	98.8245	100.705	60.2948	52.6316	33.6995	88.9629	48.8753	0.54939	1.8202	68.9191	0.867752	0.0297577	0.656223	hypothetical protein
EHI_010650	10239.5	8715.02	7850.25	14430.5	10359.4	17669	8934.92	14152.9	1.584	0.631312	11543.9	-0.663586	0.0298965	0.656223	60S ribosomal protein L7, putative
EHI_160990	4128.29	4703.55	5141.18	5863.89	7506.05	6884.82	4657.67	6751.59	1.44956	0.689864	5704.63	-0.535627	0.0300946	0.656223	40S ribosomal protein S16, putative
EHI_011660	230.2	194.612	175.932	157.317	111.29	73.4776	200.248	114.028	0.569435	1.75613	157.138	0.814166	0.0301461	0.656223	hypothetical protein
EHI_012440	14.1748	46.2286	42.115	71.094	121.174	48.0129	34.1728	80.0937	2.34379	0.42666	57.1332	-1.22684	0.0302101	0.656223	hypothetical protein
EHI_025440	78.8697	74.1832	99.0238	35.6342	59.5658	47.8975	84.0256	47.6992	0.567675	1.76157	65.8624	0.815102	0.0302961	0.656223	RNA recognition motif domain containing protein
EHI_003250	49.5893	40.5461	63.2941	18.3164	38.3049	14.2387	51.1432	23.62	0.461841	2.16525	37.3816	1.11524	0.0303692	0.656223	hypothetical protein
EHI_004380	249.102	262.43	269.488	338.957	379.576	416.757	260.34	378.43	1.4536	0.687948	319.385	-0.54002	0.0304037	0.656223	Rab family GTPase
EHI_149890	17.7115	13.2354	18.4561	9.77365	3.484	3.28424	16.4677	5.51396	0.334836	2.98654	10.9908	1.59123	0.0304525	0.656223	hypothetical protein
EHI_193370	10.6286	7.4386	12.2956	1.22337	4.65158	1.09329	10.121	2.32275	0.229499	4.35732	6.22185	2.12442	0.0304931	0.656223	hypothetical protein
EHI_004950	20.398	13.1276	10.4772	2.47567	4.70602	6.48495	14.6676	4.55555	0.310586	3.21972	9.61157	1.67231	0.030532	0.656223	hypothetical protein
EHI_164410	80.567	100.225	54.5477	57.2984	33.6081	29.6198	78.4465	40.1754	0.512138	1.9526	59.311	0.969299	0.0306509	0.656223	hypothetical protein
EHI_004180	117.737	62.1642	65.1403	42.6234	33.5726	51.6146	81.6804	42.6036	0.521589	1.91722	62.142	0.937357	0.030977	0.656223	hypothetical protein
EHI_103670	44.2937	47.0676	65.8201	15.9275	39.5965	7.64187	52.3938	21.0553	0.401866	2.48839	36.7245	1.31764	0.0309818	0.656223	hypothetical protein
EHI_178010	121.383	155.117	190.316	219.591	293.852	236.601	155.605	250.015	1.60672	0.622385	202.81	-0.684132	0.031121	0.656223	DNA-directed RNA polymerase II subunit, putative
EHI_035230	6.20082	9.9115	6.14448	1.22469	2.32826	0	7.41893	1.18432	0.159634	6.26431	4.30162	2.66952	0.031185	0.656223	hypothetical protein
EHI_191740	7.98452	8.18833	4.3586	0	2.36058	0	6.84382	0.786858	0.114974	8.69765	3.81534	3.13502	0.0311974	0.656223	hypothetical protein
EHI_184210	47.9274	58.7955	86.9958	31.1737	42.6741	10.7298	64.5729	28.1925	0.4366	2.29043	46.3827	1.20114	0.031218	0.656223	hypothetical protein
EHI_199820	645.345	715.814	719.294	862.617	1055.33	1063.82	693.484	993.921	1.43323	0.697726	843.703	-0.51939	0.0312543	0.656223	Rab family GTPase
EHI_118410	43.3769	32.3246	35.2103	12.1786	15.0504	25.2573	36.9706	17.4954	0.473225	2.11316	27.233	1.07267	0.0312551	0.656223	tyrosine kinase, putative
EHI_069110	8507.35	10583.6	10343.5	15015.8	16818.4	11916.3	9811.5	14583.5	1.48637	0.672781	12197.5	-0.571772	0.0313152	0.656223	60S ribosomal protein L21, putative
EHI_186770	845.074	981.297	1206.13	1765.83	1556.3	1293.21	1010.83	1538.45	1.52196	0.657049	1274.64	-0.605818	0.0314566	0.65746	actin-binding protein, cofilin/tropomyosin family
EHI_151980	32.7873	27.2058	22.7878	14.7405	11.676	11.978	27.5937	12.7982	0.463809	2.15606	20.1959	1.11052	0.0318448	0.663835	vacuolar sorting protein 9 (VPS9) domain containing protein
EHI_159840	354.139	261.752	257.788	224.306	168.032	157.98	291.226	183.439	0.629886	1.58759	237.333	0.667487	0.0321039	0.667204	hypothetical protein
EHI_158640	162.006	87.839	82.7308	63.3491	64.853	53.7919	110.858	60.6647	0.547227	1.8274	85.7616	0.869896	0.0322363	0.667204	Rap/Ran GTPase-activating protein, putative
EHI_125780	2577.27	2819.08	2629.56	3533.86	3562.87	3994.16	2675.3	3696.97	1.38189	0.723648	3186.13	-0.466659	0.0322571	0.667204	40S ribosomal protein S9
EHI_021570	25.6914	42.1042	34.2205	95.5976	60.5798	44.7446	34.0054	66.974	1.96951	0.50774	50.4897	-0.974013	0.0323858	0.668035	serine acetyltransferase 1
EHI_159170	26.5595	26.5113	21.9988	14.6244	9.2681	9.87656	25.0232	11.2564	0.449837	2.22303	18.1398	1.15724	0.0325855	0.668035	acyl-CoA synthetase, putative
EHI_114180	0.889177	8.08672	7.7832	0	1.20319	0	5.58637	0.401063	0.0717932	13.9289	2.99371	3.73738	0.0327414	0.668035	hypothetical protein
EHI_148320	13250.6	12735.2	11268.3	19216.5	15013.7	19396.9	12418	17875.7	1.4395	0.694687	15146.9	-0.525565	0.0327485	0.668035	40S ribosomal protein S3, putative
EHI_103460	209.888	201.808	179.265	140.531	138.233	108.353	196.987	129.039	0.655064	1.52657	163.013	0.61131	0.0328182	0.668035	membrane-bound O-acyltransferase (MBOAT ) family protein
EHI_143570	96.6406	124.113	111.038	175.277	177.152	154.984	110.597	169.138	1.52931	0.653888	139.868	-0.611833	0.0329187	0.668035	hypothetical protein, conserved
EHI_190000	12.3997	11.5728	8.7836	2.44618	2.32526	4.37413	10.9187	3.04852	0.279202	3.58164	6.98362	1.83111	0.0330089	0.668035	dolychil-diphosphooligosaccharide-- protein glycosyltransferase subunit, putative
EHI_017720	937.991	1099.41	1197.9	1332.3	1858.21	1616.12	1078.43	1602.21	1.48569	0.673089	1340.32	-0.571168	0.0330617	0.668035	zinc finger protein, putative
EHI_141940	5275.22	6245.57	5874.23	8394.3	7379.66	8561.2	5798.34	8111.72	1.39897	0.71481	6955.03	-0.484361	0.0331324	0.668035	hypothetical protein
EHI_022880	155.048	161.736	205.245	87.0842	141.07	77.4272	174.01	101.86	0.585373	1.70831	137.935	0.772946	0.0333366	0.668035	hypothetical protein
EHI_198660	1329.39	977.825	819.845	687.529	694.415	659.074	1042.35	680.339	0.652696	1.53211	861.346	0.615507	0.0333876	0.668035	hypothetical protein
EHI_005030	3.55018	6.53284	5.21975	8.72863	11.8539	26.8244	5.10092	15.8023	3.09793	0.322796	10.4516	-1.63573	0.0334684	0.668035	hypothetical protein
EHI_134600	3.55018	6.53284	5.21975	8.72863	11.8539	26.8244	5.10092	15.8023	3.09793	0.322796	10.4516	-1.63573	0.0334684	0.668035	hypothetical protein
EHI_000510	8723.56	8298.72	9226.06	13359	10264.3	14729.7	8749.45	12784.3	1.46116	0.684388	10766.9	-0.547121	0.0335358	0.668035	60S ribosomal protein L4, putative
EHI_129730	83.2966	57.7129	77.1319	42.989	43.1968	41.3828	72.7138	42.5228	0.584797	1.70999	57.6183	0.773379	0.0335523	0.668035	protein kinase rad3, putative
EHI_145730	101.81	66.2817	33.4395	42.651	20.8515	27.4371	67.1772	30.3132	0.451243	2.2161	48.7452	1.15004	0.0337194	0.669079	Rho guanine nucleotide exchange factor, putative
EHI_087720	3881.81	4040.72	3840.67	5128.72	5110.17	6173.59	3921.06	5470.82	1.39524	0.716723	4695.94	-0.480542	0.0337724	0.669079	hypothetical protein
EHI_064100	88.528	57.177	82.7295	41.4219	52.1157	35.1283	76.1448	42.8886	0.563251	1.77541	59.5167	0.828163	0.0339449	0.669217	hypothetical protein
EHI_152080	3478.98	3968.06	3929.62	5422.5	5389.64	4899.86	3792.22	5237.33	1.38107	0.724074	4514.78	-0.465757	0.0339862	0.669217	40S ribosomal protein S9
EHI_103370	31.069	30.1885	28.6905	56.186	80.7158	36.4326	29.9827	57.7782	1.92705	0.518927	43.8804	-0.943946	0.0343526	0.669217	hypothetical protein
EHI_125130	7.09002	6.59098	10.5118	0	2.33765	2.17556	8.06427	1.5044	0.186552	5.36044	4.78434	2.39763	0.034366	0.669217	competence protein ComEC, putative
EHI_174950	171.056	163.065	167.262	38.1439	146.192	40.2239	167.128	74.8533	0.447881	2.23273	120.99	1.15904	0.0343924	0.669217	hypothetical protein
EHI_145850	63.766	54.5758	72.0451	270.158	73.2069	83.1523	63.4623	142.172	2.24026	0.446376	102.817	-1.16262	0.0344589	0.669217	hypothetical protein
EHI_125790	189.579	237.803	272.922	352.884	312.139	408.261	233.435	357.762	1.5326	0.652487	295.598	-0.616139	0.0345049	0.669217	endonuclease/exonuclease/phosphatase domain containing protein
EHI_200980	41.6668	45.2307	62.1032	25.8991	32.8218	19.5247	49.6669	26.0819	0.525136	1.90427	37.8744	0.931662	0.0346901	0.669217	hypothetical protein, conserved
EHI_098550	227.617	267.868	309.22	494.01	352.194	387.202	268.235	411.135	1.53274	0.652426	339.685	-0.615775	0.0348575	0.669217	ubiquitin-activating enzyme, putative
EHI_081360	44.2901	34.6963	43.0174	15.9165	29.0953	5.46216	40.6679	16.8247	0.413708	2.41716	28.7463	1.27744	0.0350559	0.669217	hypothetical protein
EHI_065660	16.8343	28.8767	23.679	2.45372	13.994	8.72196	23.13	8.3899	0.362728	2.75689	15.7599	1.45763	0.0350999	0.669217	protein kinase domain containing protein
EHI_186830	12717.5	14957.4	12831.5	20662.1	14764.1	33439.4	13502.1	22955.2	1.70012	0.588194	18228.6	-0.765641	0.0351411	0.669217	60S acidic ribosomal protein P2, putative
EHI_049460	177.135	75.2332	106.293	46.4676	52.3075	84.2194	119.554	60.9982	0.510216	1.95995	90.2759	0.96818	0.0353069	0.669217	hypothetical protein
EHI_038580	3902.11	4578.58	4773.67	5992.92	7517.59	5691.86	4418.12	6400.79	1.44876	0.690246	5409.46	-0.5348	0.0354376	0.669217	ribosomal protein L11, putative
EHI_153080	5856.41	7154.95	7361.52	8837.99	10477.4	9584.55	6790.96	9633.33	1.41855	0.704944	8212.14	-0.504416	0.0354707	0.669217	60S ribosomal protein L24, putative
EHI_051000	38.9925	51.0988	53.4509	23.3503	11.6815	33.7406	47.8474	22.9241	0.479109	2.08721	35.3858	1.058	0.0355088	0.669217	hypothetical protein
EHI_057700	1712.9	1926.25	2579.96	3638.08	3447.8	2550.54	2073.04	3212.14	1.54948	0.645376	2642.59	-0.631746	0.0356615	0.669217	hypothetical protein, conserved
EHI_155410	11892	13428.8	14093.3	18958.7	20336.8	16300.4	13138	18532	1.41056	0.708938	15835	-0.496257	0.0357414	0.669217	40S ribosomal protein S11, putative
EHI_159870	249.001	184.692	186.704	82.2851	137.749	149.21	206.799	123.082	0.595175	1.68018	164.94	0.746894	0.0359612	0.669217	galactose-inhibitable lectin small subunit, putative
EHI_044510	31.0729	54.6136	66.035	75.0202	92.7212	109.141	50.5738	92.2942	1.82494	0.547963	71.434	-0.868398	0.036089	0.669217	hypothetical protein
EHI_035970	140.051	180.25	225.827	112.078	132.283	81.4593	182.043	108.607	0.596601	1.67616	145.325	0.746314	0.0361059	0.669217	PQ loop repeat protein
EHI_115160	224.137	101.542	85.11	56.3815	48.9328	93.8489	136.929	66.3877	0.484832	2.06257	101.659	1.0425	0.0362385	0.669217	AIG1 family protein
EHI_178670	182.5	214.633	253.567	308.891	344.88	314.266	216.9	322.679	1.48769	0.672184	269.79	-0.573056	0.0362446	0.669217	aldose reductase, putative
EHI_182920	4682.23	5831.2	5487.2	8096.7	8210.47	6582.72	5333.54	7629.97	1.43056	0.699026	6481.75	-0.516545	0.0363634	0.669217	60S ribosomal protein L21, putative
EHI_197550	330.23	236.917	230.525	165.775	108.921	200.786	265.891	158.494	0.596086	1.67761	212.192	0.745823	0.0364764	0.669217	formin homology 2 family protein
EHI_158090	28.3396	25.638	20.2102	8.55495	13.9408	10.9437	24.7293	11.1465	0.450741	2.21857	17.9379	1.1476	0.0366281	0.669217	RhoGAP domain containing protein
EHI_158580	18.5909	23.202	14.9616	7.30986	10.4233	4.39097	18.9182	7.37471	0.389822	2.56528	13.1464	1.36472	0.0366363	0.669217	ubiquitin carboxyl-terminal hydrolase domain containing protein
EHI_041890	22.1705	16.416	18.3404	2.47415	12.9337	1.08146	18.9756	5.49644	0.289658	3.45235	12.236	1.79343	0.0366541	0.669217	hypothetical protein
EHI_029930	0	0	0.870759	3.73375	3.54914	4.30013	0.290253	3.86101	13.3022	0.0751755	2.07563	-3.65204	0.0367224	0.669217	hypothetical protein
EHI_126280	134.647	117.283	86.8983	52.6642	32.5973	89.5508	112.943	58.2707	0.515932	1.93824	85.6067	0.952402	0.0368977	0.669217	hypothetical protein, conserved
EHI_158050	745.814	865.946	849.087	1407.5	958.643	1280.78	820.283	1215.64	1.48198	0.674775	1017.96	-0.56744	0.036919	0.669217	Hsc70-interacting protein, putative
EHI_146180	1259.42	1535.21	2062.41	2456.98	3039.35	2127.71	1619.01	2541.35	1.56969	0.637068	2080.18	-0.650451	0.0370642	0.669217	Rho family GTPase
EHI_030710	8565.22	13424.4	15212.8	19451.5	24561.4	16274.5	12400.8	20095.8	1.62052	0.617084	16248.3	-0.696452	0.0370727	0.669217	60S ribosomal protein L12, putative
EHI_141080	65.5317	59.5638	51.8561	31.7604	41.8029	13.1386	58.9839	28.9006	0.489975	2.04092	43.9422	1.03295	0.0371894	0.669217	SP-RING zinc finger domain containing protein
EHI_000900	189.51	242.397	312.021	448.294	445.881	307.672	247.976	400.616	1.61554	0.618987	324.296	-0.691666	0.037277	0.669217	ThiF family protein
EHI_140730	16.8406	20.5829	20.1366	11.0794	7.02058	5.43309	19.1867	7.84435	0.408844	2.44592	13.5155	1.30037	0.0372991	0.669217	hypothetical protein
EHI_188870	140.136	143.523	205.109	244.017	214.266	336.998	162.922	265.094	1.62712	0.614584	214.008	-0.703165	0.0373036	0.669217	hypothetical protein
EHI_060310	4.4281	5.78896	3.5147	0	1.16182	0	4.57725	0.387272	0.084608	11.8192	2.48226	3.46475	0.0373313	0.669217	hypothetical protein
EHI_018290	62.1944	21.9157	7.7992	0	2.39296	15.9486	30.6364	6.11387	0.199562	5.01097	18.3751	2.30217	0.0374304	0.669217	hypothetical protein
EHI_200440	62.1944	21.9157	7.7992	0	2.39296	15.9486	30.6364	6.11387	0.199562	5.01097	18.3751	2.30217	0.0374304	0.669217	hypothetical protein
EHI_110280	1113.25	1253.57	1355.66	2156.42	1266.62	2830.4	1240.83	2084.48	1.67991	0.59527	1662.65	-0.748433	0.0374555	0.669217	LIM zinc finger domain containing protein
EHI_194270	13264.3	11220	12534.7	17615.9	15069.6	20229.3	12339.7	17638.3	1.4294	0.699596	14989	-0.515416	0.0374807	0.669217	60S ribosomal protein L4, putative
EHI_131030	120.396	117.679	99.4585	87.7045	64.846	46.1123	112.511	66.221	0.588572	1.69903	89.3661	0.76747	0.0374865	0.669217	hypothetical protein
EHI_147700	222.621	240.299	336.029	436.01	346.122	460.132	266.316	414.088	1.55487	0.643139	340.202	-0.637004	0.0375001	0.669217	ubiquitin-conjugating enzyme family protein
EHI_128800	7.08229	15.7438	3.52029	3.6551	0	0	8.78212	1.21837	0.138733	7.20811	5.00025	2.89223	0.0375716	0.669217	hypothetical protein
EHI_040320	132.934	173.039	195.368	196.702	309.664	305.739	167.114	270.702	1.61986	0.617336	218.908	-0.696329	0.0377062	0.669217	3' exoribonuclease family protein
EHI_152680	437.469	503.805	636.329	834.337	649.117	941.58	525.868	808.345	1.53716	0.650549	667.106	-0.620368	0.0377316	0.669217	EH-domain containing protein, putative
EHI_199680	28.3293	29.8299	27.2819	17.0576	12.7405	12.0743	28.4803	13.9575	0.490074	2.04051	21.2189	1.03283	0.0378027	0.669217	hypothetical protein
EHI_035150	131.049	113.402	131.02	75.6659	93.97	37.2599	125.157	68.9653	0.55103	1.81478	97.0612	0.861553	0.0380678	0.670401	TBC domain containing protein
EHI_172510	40.7468	54.5234	79.8903	24.4864	40.7325	24.034	58.3868	29.751	0.50955	1.96252	44.0689	0.97296	0.0381088	0.670401	acid sphingomyelinase-like phosphodiesterase 3a precursor, putative
EHI_016470	27.4478	19.0442	29.0251	15.8576	10.436	3.28924	25.1724	9.86095	0.391737	2.55273	17.5167	1.36212	0.038138	0.670401	hypothetical protein
EHI_044730	311.734	478.368	592.68	789.846	714.192	703.126	460.927	735.722	1.59618	0.626497	598.325	-0.674415	0.0382509	0.670401	peptidyl-prolyl cis-trans isomerase, putative
EHI_103440	1183.06	1602.5	1621.8	2226.43	2065.47	2067.2	1469.12	2119.7	1.44284	0.693079	1794.41	-0.528822	0.0385582	0.670401	hypothetical protein
EHI_103700	1183.06	1602.5	1621.8	2226.43	2065.47	2067.2	1469.12	2119.7	1.44284	0.693079	1794.41	-0.528822	0.0385582	0.670401	hypothetical protein
EHI_010050	130.163	91.8839	102.884	72.0007	54.5228	72.332	108.31	66.2852	0.611994	1.634	87.2977	0.707843	0.0386183	0.670401	Rap/Ran GTPase-activating protein, putative
EHI_120360	485.645	560.366	867.391	819.891	1437.12	982.63	637.801	1079.88	1.69313	0.590622	858.84	-0.759756	0.0387646	0.670401	grainin, putative
EHI_070120	43.3847	41.403	56.2938	23.1742	30.1456	24.1234	47.0271	25.8144	0.548925	1.82174	36.4208	0.864549	0.0388337	0.670401	myotubularin, putative
EHI_080890	624.403	582.834	460.3	1043.12	596.331	1060.9	555.846	900.118	1.61937	0.617525	727.982	-0.695429	0.0389483	0.670401	26S protease regulatory subunit, putative
EHI_197240	7.9765	8.23678	6.13071	1.23017	2.33855	1.08737	7.448	1.55203	0.208382	4.79887	4.50001	2.26674	0.0390234	0.670401	hypothetical protein
EHI_188940	2899.71	3847.03	4563.91	5429.77	7277.16	4918	3770.22	5874.98	1.55826	0.641741	4822.6	-0.63991	0.0390299	0.670401	60S ribosomal protein L32, putative
EHI_060020	6.19984	9.09316	0	105.181	0	522.73	5.09766	209.304	41.0587	0.0243553	107.201	-5.35888	0.0390327	0.670401	NAD(P) transhydrogenase beta subunit, putative
EHI_192250	7.9726	20.6474	21.9432	7.34903	5.82137	4.36801	16.8544	5.84614	0.346861	2.883	11.3503	1.5349	0.0390452	0.670401	leucine rich repeat protein, BspA family
EHI_093580	1325.99	1497.54	1752.69	1966.13	2380.15	2204.59	1525.41	2183.62	1.4315	0.698567	1854.51	-0.51756	0.0392069	0.671734	60S ribosomal protein L6, putative
EHI_004820	41.6779	40.2308	48.9193	58.1162	68.1654	101.702	43.6094	75.9945	1.74262	0.573849	59.8019	-0.804308	0.0393113	0.672081	hypothetical protein
EHI_086030	576.442	509.051	548.685	294.137	439.712	130.402	544.726	288.084	0.52886	1.89086	416.405	0.91944	0.039616	0.675619	hypothetical protein
EHI_045090	3.54473	6.59384	3.50517	0	1.16802	0	4.54791	0.38934	0.0856085	11.6811	2.46863	3.45392	0.0396875	0.675619	hypothetical protein
EHI_105170	410.872	340.965	441.35	308.867	266.915	219.106	397.729	264.962	0.666188	1.50108	331.346	0.586485	0.0399254	0.678222	hypothetical protein
EHI_079290	17.7184	11.5571	29.8315	9.80607	8.15596	3.2736	19.7023	7.07854	0.359274	2.78339	13.3904	1.48519	0.0400924	0.679613	EF-hand calcium-binding domain containing protein
EHI_105180	4574.11	6751.83	5769.4	8554.69	9572.12	7269.4	5698.45	8465.41	1.48556	0.673145	7081.93	-0.570975	0.0402803	0.680216	40S ribosomal protein S26, putative
EHI_196720	2.66125	13.1083	0	0	0	0	5.25653	0	0	#DIV/0!	2.62826	4.62034	0.0402984	0.680216	hypothetical protein
EHI_104470	259.645	286.046	198.063	436.142	301.286	415.902	247.918	384.443	1.55069	0.644875	316.181	-0.632665	0.0406954	0.680496	phosducin-like protein
EHI_178660	112.556	102.14	137.508	183.283	153.165	206.614	117.401	181.021	1.5419	0.648552	149.211	-0.625521	0.0407172	0.680496	HAD hydrolase, family IA, variant 3
EHI_065760	59.3312	45.5064	52.7408	32.9747	30.1844	27.3779	52.5261	30.179	0.574552	1.74049	41.3526	0.800314	0.0407202	0.680496	hypothetical protein, conserved
EHI_000300	86.8572	88.9459	100.709	131.655	122.799	179.381	92.1705	144.611	1.56896	0.637367	118.391	-0.651055	0.0407254	0.680496	N-ethylmaleimide-sensitive factor attachment protein, alpha, putative
EHI_074180	40261.9	35614.7	34731.8	72563.5	41343.9	55808.9	36869.5	56572.1	1.53439	0.651725	46720.8	-0.617662	0.0407999	0.680496	cysteine proteinase 1, putative
EHI_086130	258.069	212.55	223.547	303.172	301.089	508.142	231.389	370.801	1.6025	0.624025	301.095	-0.681231	0.0408264	0.680496	hypothetical protein
EHI_152030	15.9603	22.1807	24.4709	4.94148	14.0903	5.41455	20.8706	8.14877	0.390442	2.5612	14.5097	1.35863	0.0410097	0.681113	hypothetical protein
EHI_150540	0	0	0	74.9928	0	45.6976	0	40.2301	#DIV/0!	#DIV/0!	20.1151	-7.98749	0.041034	0.681113	ATP-binding cassette sub-family E member 1, putative
EHI_170470	115.23	174.506	232.848	84.9686	128.75	84.7309	174.195	99.4833	0.571104	1.75099	136.839	0.808425	0.0411522	0.681118	ER lumen protein retaining receptor
EHI_026490	62.07	69.8172	120.592	172.997	169.122	107.182	84.1596	149.767	1.77956	0.561936	116.963	-0.830816	0.0412049	0.681118	hypothetical protein
EHI_192790	21.2952	40.0802	16.5491	58.4612	46.1099	49.4803	25.9748	51.3505	1.97693	0.505835	38.6627	-0.979108	0.0414476	0.683715	hypothetical protein
EHI_125840	2531.52	3764.99	4958.9	5369.17	7499.33	5474.78	3751.8	6114.43	1.62973	0.613598	4933.11	-0.704626	0.041611	0.683944	peptidyl-prolyl cis-trans isomerase, putative
EHI_044810	8972.95	10596.5	14515.5	16597.1	19732.2	15433.3	11361.6	17254.2	1.51863	0.658486	14307.9	-0.602772	0.0417118	0.683944	ribosomal protein L10, putative
EHI_178760	34.5367	33.0925	36.0369	19.5434	22.061	8.75967	34.5554	16.788	0.48583	2.05833	25.6717	1.04697	0.0417185	0.683944	hypothetical protein
EHI_192030	16.9414	11.9742	12.0409	6.42216	4.90361	3.11223	13.6522	4.81267	0.35252	2.83672	9.23242	1.52054	0.0418445	0.684155	hypothetical protein
EHI_192810	888.998	1158.48	1308.94	1852.53	1688.28	1436.65	1118.81	1659.16	1.48297	0.674322	1388.98	-0.568365	0.0419395	0.684155	small GTPase Rab7A
EHI_122750	124.35	100.82	86.7462	134.268	149.174	238.772	103.972	174.071	1.67421	0.597296	139.022	-0.745518	0.042038	0.684155	hypothetical protein
EHI_078300	4761.6	5401.42	5588.62	6271.12	8541.16	7626.98	5250.55	7479.75	1.42457	0.701968	6365.15	-0.510534	0.0420742	0.684155	ribosomal protein S24, putative
EHI_104600	110.099	193.088	202.371	226.471	378.325	258.751	168.519	287.849	1.70811	0.585444	228.184	-0.772014	0.042293	0.684341	13 kDa ribonucleoprotein-associated protein, putative
EHI_078530	178.587	68.9937	8.66578	1.2578	4.78591	46.7827	85.4154	17.6088	0.206155	4.85072	51.5121	2.26986	0.0423761	0.684341	hypothetical protein
EHI_062690	197.786	294.398	251.348	346.88	540.474	318.585	247.844	401.98	1.62191	0.616558	324.912	-0.697232	0.0424587	0.684341	hypothetical protein
EHI_143650	564.662	745.542	995.053	1245.57	1364.23	1008.69	768.419	1206.16	1.56967	0.637076	987.292	-0.650363	0.0425106	0.684341	Rab family GTPase
EHI_174160	145.289	158.513	122.845	225.506	199.209	205.176	142.215	209.963	1.47638	0.677334	176.089	-0.561452	0.0425142	0.684341	hypothetical protein, conserved
EHI_152700	29.3628	29.8282	37.133	45.6866	55.5941	65.258	32.108	55.5129	1.72894	0.578388	43.8105	-0.793215	0.0426366	0.684931	hypothetical protein
EHI_095610	1369.63	1930.69	2273.92	2735.33	3282.93	2512.26	1858.08	2843.5	1.53035	0.653447	2350.79	-0.613818	0.0428734	0.685974	ribosomal protein L13, putative
EHI_114400	1369.63	1930.69	2273.92	2735.33	3282.93	2512.26	1858.08	2843.5	1.53035	0.653447	2350.79	-0.613818	0.0428734	0.685974	ribosomal protein L13, putative
EHI_009610	14.2106	13.0131	8.67625	16.3054	25.0493	39.4596	11.9667	26.9381	2.25109	0.444229	19.4524	-1.17689	0.0431835	0.689555	CBF/NF-Y transcription factor family protein
EHI_053070	31.0064	28.8971	48.2626	14.7056	25.627	6.54874	36.0554	15.6271	0.433419	2.30723	25.8412	1.20997	0.0433147	0.690268	hypothetical protein
EHI_191200	160.406	189.526	138.427	202.837	252.391	293.787	162.786	249.672	1.53374	0.652001	206.229	-0.617407	0.043692	0.691243	hypothetical protein
EHI_156380	70.9027	79.0698	80.5724	113.183	118.105	116.341	76.8483	115.876	1.50786	0.663192	96.3623	-0.592386	0.0437876	0.691243	U2 snRNP auxiliary factor small subunit, putative
EHI_042720	14591.1	17783.3	18325.2	23897.3	27041.1	20988.2	16899.9	23975.6	1.41868	0.70488	20437.7	-0.504541	0.0438501	0.691243	60S ribosomal protein L35, putative
EHI_182710	216.067	139.843	269.88	91.5811	142.772	133.626	208.597	122.66	0.588023	1.70062	165.628	0.764888	0.0439354	0.691243	hypothetical protein
EHI_124500	166.417	103.63	118.859	80.3465	79.8512	82.3931	129.635	80.8636	0.623777	1.60314	105.25	0.680242	0.0440161	0.691243	tyrosine kinase, putative
EHI_006040	132.359	204.762	217.643	75.3587	157.682	62.8313	184.921	98.6239	0.533329	1.87501	141.773	0.908188	0.0440416	0.691243	hypothetical protein
EHI_137960	115.08	58.8501	48.416	37.7508	43.9901	34.045	74.1155	38.5953	0.520745	1.92033	56.3554	0.941199	0.0440666	0.691243	hypothetical protein
EHI_172280	235.108	229.204	227.463	320.532	307.023	341.392	230.592	322.982	1.40067	0.713945	276.787	-0.486372	0.0440685	0.691243	hypothetical protein
EHI_078240	18.6538	8.12792	19.9477	30.1291	28.6554	39.422	15.5765	32.7355	2.1016	0.475829	24.156	-1.07817	0.0441768	0.691583	hypothetical protein
EHI_078230	1041.44	1064.59	1360.45	1494.21	1603.86	1902.6	1155.5	1666.89	1.44257	0.693205	1411.19	-0.528764	0.044316	0.692405	phenylalanyl-tRNA synthetase alpha subunit, putative
EHI_130700	23279.1	26969	23135.3	47617.8	24464.3	45272.7	24461.1	39118.3	1.5992	0.625312	31789.7	-0.67735	0.0445299	0.694388	enolase, putative
EHI_125930	289.532	234.319	174.146	162.243	136.834	148.009	232.666	149.029	0.640527	1.56121	190.847	0.642881	0.0448301	0.696231	protein kinase, putative
EHI_106670	699.608	699.849	709.595	879.734	1051.08	962.548	703.017	964.453	1.37188	0.728929	833.735	-0.456222	0.0449891	0.696231	calcineurin B subunit, putative
EHI_101400	7.09761	4.91152	1.74301	0	1.18086	0	4.58405	0.39362	0.0858673	11.6459	2.48883	3.45714	0.0449967	0.696231	hypothetical protein
EHI_152290	87.9335	108.95	104.095	112.936	204.07	171.617	100.326	162.874	1.62344	0.615974	131.6	-0.699531	0.0450326	0.696231	hypothetical protein
EHI_182590	1283.45	2101.26	1986.14	2671.56	3199.97	2380.54	1790.28	2750.69	1.53646	0.650847	2270.49	-0.619423	0.0450841	0.696231	Ribosomal protein S30, putative
EHI_085990	15.0564	9.92095	14.0554	4.89125	4.64949	4.3751	13.0109	4.63861	0.356517	2.80491	8.82476	1.48786	0.0455778	0.701661	hypothetical protein
EHI_011860	82.3507	33.1051	45.7194	29.2973	27.8498	24.1035	53.725	27.0835	0.504113	1.98368	40.4043	0.988037	0.0456115	0.701661	hypothetical protein
EHI_082520	51.3441	37.2972	34.3297	28.0113	20.8394	15.3737	40.9903	21.4081	0.522272	1.91471	31.1992	0.941155	0.0459039	0.703117	hypothetical protein
EHI_098570	9494.29	16632.8	15252.7	26235.2	20002.3	18775.8	13793.3	21671.1	1.57114	0.636482	17732.2	-0.651795	0.0460128	0.703117	fructose-1,6-bisphosphate aldolase, putative
EHI_124850	3113.71	4094	4537.08	6580.13	6856.37	4491.74	3914.93	5976.08	1.52648	0.6551	4945.5	-0.610168	0.0461445	0.703117	40S ribosomal protein S11, putative
EHI_069250	109.272	189.258	172.519	282.726	260.553	209.68	157.016	250.986	1.59847	0.625597	204.001	-0.675355	0.0461661	0.703117	hypothetical protein
EHI_087560	17.7402	33.607	30.5347	6.19892	20.0318	2.1583	27.294	9.46299	0.346706	2.88429	18.3785	1.53517	0.0463955	0.703117	hypothetical protein
EHI_151670	42.491	44.7605	49.2975	30.4428	26.6244	19.7689	45.5163	25.612	0.5627	1.77715	35.5642	0.832884	0.0464299	0.703117	protein kinase, putative
EHI_025460	167.353	79.4639	51.8801	32.9517	45.2453	64.6562	99.5657	47.6177	0.478254	2.09094	73.5917	1.06182	0.0464381	0.703117	hypothetical protein
EHI_050985	112.502	83.4154	50.9082	33.0706	58.2137	40.4041	82.2753	43.8961	0.533528	1.87432	63.0857	0.905646	0.0465306	0.703117	hypothetical protein, conserved
EHI_018950	6.19797	7.45156	0.879497	0	0	1.09629	4.84301	0.36543	0.0754552	13.2529	2.60422	3.54761	0.0465629	0.703117	hypothetical protein
EHI_036630	102.896	131.935	207.593	228.207	400.8	181.233	147.475	270.08	1.83136	0.546042	208.777	-0.872639	0.0466104	0.703117	hypothetical protein
EHI_103260	180.846	341.341	339.432	357.559	675.013	456.776	287.206	496.449	1.72855	0.578521	391.828	-0.789437	0.0467678	0.703117	NADPH-dependent FMN reductase domain containing protein
EHI_196920	5550.82	8259.8	9794.75	11919.8	15225.1	10099.9	7868.46	12414.9	1.57781	0.633791	10141.7	-0.657907	0.0468934	0.703117	60S ribosomal protein L23, putative
EHI_051770	53.1204	37.2762	39.5932	24.3797	28.9694	8.77718	43.3299	20.7088	0.477932	2.09235	32.0193	1.06941	0.0471373	0.703117	hypothetical protein
EHI_135590	64.7271	105.161	155.575	192.693	214.85	159.207	108.488	188.917	1.74137	0.574261	148.702	-0.799747	0.0471379	0.703117	60S ribosome subunit biogenesis protein NIP7, putative
EHI_036870	8.85625	11.5777	27.2384	3.6668	5.80929	6.56553	15.8908	5.34721	0.336497	2.97179	10.619	1.56463	0.0472805	0.703117	hypothetical protein
EHI_151240	10.6269	8.27201	23.729	4.88692	5.80678	3.28418	14.2093	4.65929	0.327904	3.04967	9.43431	1.61106	0.0473228	0.703117	0ligosaccharide translocation protein RFT1, putative
EHI_096710	5681.61	6488.97	6493.45	9641.04	8174.12	7894.56	6221.34	8569.91	1.3775	0.725952	7395.62	-0.462029	0.0473262	0.703117	type A flavoprotein, putative
EHI_152650	5681.61	6488.97	6493.45	9641.04	8174.12	7894.56	6221.34	8569.91	1.3775	0.725952	7395.62	-0.462029	0.0473262	0.703117	type A flavoprotein, putative
EHI_035820	327.61	221.053	205.795	158.605	176.285	152.374	251.486	162.421	0.645846	1.54836	206.954	0.630622	0.04752	0.703117	hypothetical protein, conserved
EHI_197080	101.807	72.9232	38.7252	46.2933	27.794	35.1296	71.1517	36.4056	0.511662	1.95441	53.7787	0.96803	0.0475459	0.703117	hypothetical protein
EHI_112050	0	0	0	18.4744	0	0	0	6.15814	#DIV/0!	#DIV/0!	3.07907	-5.27698	0.0475555	0.703117	transcription initiation factor TFIID family protein
EHI_151660	25.7036	32.1127	39.4011	19.6933	18.7183	7.60762	32.4058	15.3397	0.473364	2.11254	23.8728	1.08689	0.0477777	0.703241	hypothetical protein
EHI_013990	34.5547	37.1264	54.3729	22.0843	20.9918	25.0747	42.018	22.7169	0.540648	1.84963	32.3675	0.885557	0.0478159	0.703241	hypothetical protein
EHI_022610	81.5057	79.2443	42.113	40.4538	31.4616	40.3707	67.621	37.4287	0.553507	1.80666	52.5249	0.85364	0.0479162	0.703241	endonuclease/exonuclease/phosphatase family protein
EHI_031410	1170.31	1050.51	1266.08	1646.43	1406.5	1881.69	1162.3	1644.88	1.41519	0.70662	1403.59	-0.501119	0.0480043	0.703241	GTP-binding protein
EHI_075210	1170.31	1050.51	1266.08	1646.43	1406.5	1881.69	1162.3	1644.88	1.41519	0.70662	1403.59	-0.501119	0.0480043	0.703241	GTP-binding protein
EHI_196400	160.274	121.661	196.944	90.3339	112.56	100.796	159.626	101.23	0.634168	1.57687	130.428	0.656223	0.0482406	0.704496	hypothetical protein
EHI_050700	259.944	342.219	323.367	409.886	459.248	452.42	308.51	440.518	1.42789	0.700334	374.514	-0.51378	0.0482665	0.704496	hypothetical protein
EHI_119500	30.1129	42.1633	59.7344	19.5656	24.4105	25.1561	44.0035	23.0441	0.523687	1.90954	33.5238	0.931411	0.0483839	0.704921	hypothetical protein
EHI_131870	15.9457	21.4694	26.328	7.35114	13.9752	5.45848	21.2477	8.92829	0.4202	2.37982	15.088	1.25406	0.0487656	0.707011	hypothetical protein
EHI_091060	187.721	121.672	155.633	196.507	192.599	462.417	155.009	283.841	1.83113	0.546112	219.425	-0.873711	0.0488049	0.707011	ATPase, AAA family protein
EHI_183490	27.4452	27.3378	19.3578	3.65655	16.2211	10.9727	24.7136	10.2834	0.416105	2.40324	17.4985	1.25945	0.0488091	0.707011	hypothetical protein
EHI_044700	28.3424	12.3991	8.78339	6.11574	5.81343	5.46741	16.5083	5.79886	0.35127	2.84682	11.1536	1.50905	0.0488815	0.707011	hypothetical protein
EHI_156450	45.1565	46.3659	72.9991	31.7181	37.1092	13.1558	54.8405	27.3277	0.498312	2.00677	41.0841	1.00826	0.0491506	0.708283	cullin family protein
EHI_148620	42.6476	50.3248	53.7278	72.9524	135.202	58.4784	48.9001	88.8776	1.81754	0.550196	68.8888	-0.860277	0.0492056	0.708283	hypothetical protein
EHI_193440	374.778	272.292	240.316	526.242	254.187	943.202	295.795	574.544	1.94237	0.514835	435.169	-0.958141	0.0493495	0.708283	hypothetical protein
EHI_090420	25.6777	24.8365	21.986	6.10054	15.0778	12.0577	24.1668	11.0787	0.458427	2.18137	17.6227	1.12016	0.0495343	0.708283	hypothetical protein
EHI_189900	241.759	301.954	304.104	207.666	206.694	114.961	282.605	176.44	0.624335	1.6017	229.523	0.680742	0.0497225	0.708283	hypothetical protein
EHI_011840	51.3875	100.67	105.252	35.5709	67.6227	27.2621	85.7698	43.4852	0.506999	1.97239	64.6275	0.981377	0.0497457	0.708283	hypothetical protein
EHI_199940	2847.81	4584.96	5316.51	6702.46	9212.72	5114.2	4249.76	7009.79	1.64946	0.60626	5629.78	-0.721955	0.0500471	0.708283	60S ribosomal protein L36, putative
EHI_100490	132.927	160.723	247.989	304.755	327.051	241.648	180.546	291.152	1.61261	0.620111	235.849	-0.689188	0.0500782	0.708283	hypothetical protein, conserved
EHI_107040	454.538	477.633	491.937	569.398	664.872	786.974	474.703	673.748	1.4193	0.704571	574.225	-0.5055	0.0500788	0.708283	hypothetical protein
EHI_025270	655.234	706.658	626.747	1099.07	793.461	928.389	662.88	940.307	1.41852	0.704961	801.593	-0.504207	0.0501575	0.708283	vacuolar sorting protein 29
EHI_113580	30.1473	23.0022	14.8573	4.94148	11.7419	11.912	22.6689	9.5318	0.420478	2.37824	16.1004	1.24177	0.0503671	0.708283	hypothetical protein
EHI_114330	1338.31	1405.02	1260.17	2215.99	1437.33	2271.07	1334.5	1974.79	1.4798	0.675766	1654.65	-0.565408	0.0504097	0.708283	hypothetical protein
EHI_135090	465.018	437.147	669.136	270.442	446.678	234.991	523.767	317.37	0.605938	1.65033	420.569	0.722828	0.0504278	0.708283	hypothetical protein
EHI_032790	3.54231	4.13601	1.7577	0	0	0	3.14534	0	0	#DIV/0!	1.57267	3.88532	0.0504562	0.708283	hypothetical protein
EHI_062760	217.047	250.979	282.543	349.288	376.283	341.597	250.19	355.723	1.42181	0.703328	302.956	-0.507629	0.0505004	0.708283	programmed cell death protein 2, putative
EHI_140550	6022.79	7582.37	8266.18	9775.22	12584.2	9351.83	7290.45	10570.4	1.4499	0.689704	8930.43	-0.535942	0.0505557	0.708283	60S ribosomal protein L6, putative
EHI_009680	3940.04	5252.66	6319.83	7268.92	8753.65	6982.21	5170.84	7668.26	1.48298	0.674318	6419.55	-0.568487	0.050612	0.708283	ribosomal protein S18, putative
EHI_163650	414.736	407.98	461.793	614.449	666.975	521.374	428.17	600.933	1.40349	0.712508	514.551	-0.488862	0.0507388	0.708283	proteasome subunit alpha type 7, putative
EHI_066770	463.035	676.142	660.365	867.997	1056.01	763.905	599.847	895.969	1.49366	0.669495	747.908	-0.578617	0.0509054	0.708283	Skp1 family protein
EHI_174180	463.035	676.142	660.365	867.997	1056.01	763.905	599.847	895.969	1.49366	0.669495	747.908	-0.578617	0.0509054	0.708283	Skp1 family protein
EHI_107340	42.5501	52.6585	66.5051	102.279	67.9325	98.786	53.9046	89.6658	1.66342	0.601172	71.7852	-0.734063	0.0510343	0.708283	hypothetical protein
EHI_069190	64.6536	70.2759	70.2788	39.1278	53.4661	25.1582	68.4028	39.2507	0.573818	1.74271	53.8267	0.803765	0.0511459	0.708283	leucine rich repeat protein, BspA family
EHI_136740	291.708	214.481	283.23	472.921	449.49	295.772	263.14	406.061	1.54314	0.648029	334.6	-0.625586	0.051271	0.708283	hypothetical protein, conserved
EHI_137110	464.289	385.222	404.231	573.126	551.772	609.256	417.914	578.052	1.38318	0.72297	497.983	-0.468226	0.0512938	0.708283	copine, putative
EHI_062090	42.4932	38.1192	24.6435	19.4917	10.4226	21.9563	35.0853	17.2902	0.492805	2.0292	26.1877	1.02003	0.0513616	0.708283	protein kinase domain containing protein
EHI_035440	12601.8	13919.8	15453.4	21832.2	18448.8	17743.7	13991.7	19341.5	1.38236	0.723401	16666.6	-0.467124	0.0514892	0.708283	60S ribosomal protein L4, putative
EHI_178110	76.1377	30.6526	41.3565	18.2816	25.4887	29.628	49.3823	24.4661	0.495443	2.0184	36.9242	1.00934	0.0514965	0.708283	hypothetical protein
EHI_194360	158.588	175.787	149.125	256.292	180.672	309.773	161.167	248.912	1.54444	0.647485	205.04	-0.627318	0.0514998	0.708283	hypothetical protein
EHI_131120	18.6109	25.543	30.6623	6.14732	18.6978	6.52785	24.9387	10.4577	0.419334	2.38473	17.6982	1.25497	0.0515921	0.708283	ELL complex EAP30 subunit, putative
EHI_022270	42.5801	67.1726	66.271	86.8706	148.621	75.4675	58.6746	103.653	1.76657	0.566067	81.1638	-0.819551	0.0516366	0.708283	hypothetical protein
EHI_174640	292.197	353.49	298.998	505.165	373.495	487.751	314.895	455.47	1.44642	0.691363	385.183	-0.532255	0.0518731	0.708283	glucosamine-6-phosphate isomerase, putative
EHI_001960	202.748	98.5619	95.0136	62.1813	70.7001	88.8505	132.108	73.9106	0.559472	1.7874	103.009	0.836366	0.0519061	0.708283	WD domain containing protein
EHI_044590	2618.27	3365.76	3859.27	4590.44	5439.64	4250.96	3281.1	4760.35	1.45084	0.689256	4020.72	-0.536866	0.0520799	0.708283	40S ribosomal protein S5
EHI_093730	385.265	293.505	302.199	207.866	266.168	175.014	326.99	216.349	0.66164	1.51139	271.67	0.596082	0.0521042	0.708283	hypothetical protein
EHI_059810	50.4621	39.7707	44.8809	30.463	27.8002	12.0731	45.0379	23.4454	0.520572	1.92097	34.2417	0.946647	0.0521345	0.708283	ubiquitin carboxyl-terminal hydrolase domain containing protein
EHI_111570	3905.11	4106.68	2934.28	5908.36	4347.88	5726.09	3648.69	5327.44	1.4601	0.684886	4488.07	-0.546049	0.0521631	0.708283	60S ribosomal protein L26, putative
EHI_148270	658.969	872.836	951.189	1251.42	1160.49	1132.73	827.665	1181.54	1.42756	0.700495	1004.6	-0.513451	0.0524659	0.708361	GTP-binding protein, putative
EHI_166840	13.2838	14.0619	17.5765	2.44361	10.4528	2.18932	14.9741	5.02858	0.33582	2.97779	10.0013	1.57544	0.0525313	0.708361	hypothetical protein
EHI_069120	3.54348	4.95457	10.5314	1.22516	1.16457	1.09173	6.34314	1.16049	0.182951	5.46594	3.75181	2.45167	0.0527402	0.708361	N-acetylglucosaminyl transferase, putative
EHI_035420	192.294	176.42	180.545	259.201	218.351	346.257	183.086	274.603	1.49986	0.666731	228.845	-0.585558	0.0528589	0.708361	PP-loop family protein
EHI_111050	2304.6	2661.61	2228.31	4237.12	2882.39	3242.07	2398.18	3453.86	1.4402	0.694346	2926.02	-0.526203	0.0528687	0.708361	actin-like protein, putative
EHI_069440	346.469	280.362	283.144	415.05	366.502	611.085	303.325	464.212	1.53041	0.653418	383.768	-0.614481	0.0529524	0.708361	ARF GTPase activating protein, putative
EHI_097940	20.3674	29.7864	23.7337	12.2126	15.0918	7.666	24.6292	11.6568	0.473292	2.11286	18.143	1.08453	0.0530469	0.708361	Ulp1 protease family, C-terminal catalytic domain containing protein
EHI_127440	8.85247	19.0627	14.0838	6.08957	1.15777	6.58857	13.9997	4.61197	0.329434	3.03551	9.30581	1.6024	0.0530591	0.708361	tyrosine kinase, putative
EHI_126210	139.261	174.593	208.508	282.671	272.196	226.622	174.121	260.496	1.49607	0.668419	217.308	-0.580529	0.0532748	0.708361	histone H2A, putative
EHI_017660	151.178	195.611	156.494	170.749	297.384	357.138	167.761	275.09	1.63978	0.609839	221.426	-0.714352	0.0532787	0.708361	hypothetical protein
EHI_192620	13.2976	31.2541	26.2439	4.93217	15.2356	0	23.5985	6.72261	0.284874	3.51032	15.1606	1.81976	0.0533246	0.708361	hypothetical protein
EHI_159890	169.1	174.785	149.575	130.43	104.289	97.6472	164.487	110.789	0.673541	1.48469	137.638	0.571499	0.0534147	0.708361	Ran-binding protein, putative
EHI_096790	218.865	268.015	431.319	534.087	664.045	357.336	306.066	518.489	1.69404	0.590304	412.278	-0.760306	0.0534326	0.708361	hypothetical protein, conserved
EHI_064640	674.316	826.312	976.605	1095.18	1393.44	1111.23	825.744	1199.95	1.45318	0.688147	1012.85	-0.539189	0.0535684	0.708361	hypothetical protein
EHI_055830	152.468	204.078	183.783	267.349	252.939	256.243	180.109	258.844	1.43715	0.695823	219.477	-0.522669	0.0535884	0.708361	rRNA processing protein, putative
EHI_179050	152.468	204.078	183.783	267.349	252.939	256.243	180.109	258.844	1.43715	0.695823	219.477	-0.522669	0.0535884	0.708361	rRNA processing protein, putative
EHI_151420	74.3706	45.5535	75.6586	37.7969	40.5661	36.198	65.1942	38.187	0.585742	1.70724	51.6906	0.770804	0.0538602	0.708638	hypothetical protein
EHI_026410	3682.23	5838.72	6954.69	8192.09	11688.2	6864.95	5491.88	8915.09	1.62332	0.616021	7203.48	-0.698926	0.0541385	0.708638	40S ribosomal protein S20, putative
EHI_131970	154.114	143.821	187.077	225.081	231.397	240.543	161.67	232.34	1.43712	0.695834	197.005	-0.523652	0.0542353	0.708638	competence protein ComEC, putative
EHI_083250	10631.6	11176.9	6985.55	17964.4	11051.4	15729.1	9598.01	14915	1.55396	0.643515	12256.5	-0.635944	0.0543761	0.708638	alpha-NAC protein, putative
EHI_167140	62.8766	63.6917	50.9716	43.9854	30.1974	31.7448	59.18	35.3092	0.596641	1.67605	47.2446	0.747831	0.0545151	0.708638	hypothetical protein
EHI_009630	529.424	352.087	339.648	308.355	251.416	243.604	407.053	267.791	0.657879	1.52004	337.422	0.604326	0.0545378	0.708638	Ran-binding protein, putative
EHI_063030	50.504	28.0483	24.5535	13.4981	19.8287	17.4406	34.3686	16.9225	0.492382	2.03094	25.6455	1.01925	0.0545624	0.708638	leucine rich repeat protein, BspA family
EHI_042920	6121.08	6206.77	5349.29	9422.08	5817.31	13378.3	5892.38	9539.23	1.61891	0.6177	7715.8	-0.695044	0.0547191	0.708638	60S acidic riboomal protein P1, putative
EHI_174970	60.3348	168.528	150.704	73.3682	70.9199	10.7593	126.522	51.6825	0.408485	2.44807	89.1024	1.29502	0.0547495	0.708638	hypothetical protein
EHI_068230	483.095	601.605	680.06	814.218	876.932	803.624	588.253	831.591	1.41366	0.707382	709.922	-0.499365	0.0548277	0.708638	Rab family GTPase
EHI_200070	201.912	225.823	261.017	335.983	260.149	489.333	229.584	361.821	1.57599	0.634523	295.703	-0.656695	0.0549679	0.708638	hypothetical protein, conserved
EHI_073430	22.1333	18.2248	30.796	13.4077	11.5868	1.09723	23.718	8.69727	0.366694	2.72707	16.2077	1.45714	0.0549702	0.708638	ankyrin repeat/GTPase-activator domain containing protein
EHI_081770	25.7748	53.4878	61.4722	70.5825	91.144	89.1101	46.9116	83.6122	1.78234	0.561062	65.2619	-0.833226	0.055026	0.708638	hypothetical protein, conserved
EHI_065300	29.2354	15.6847	18.4253	6.12879	9.32109	12.0032	21.1151	9.15103	0.433387	2.3074	15.1331	1.19773	0.0550557	0.708638	hypothetical protein
EHI_179000	3904.29	4593.61	4552.62	6007.77	6469.84	5330.97	4350.17	5936.19	1.36459	0.732822	5143.18	-0.448433	0.0550835	0.708638	40S ribosomal protein S9
EHI_181170	100.928	92.7786	100.305	67.0415	71.8414	30.7213	98.0039	56.5347	0.576862	1.73352	77.2693	0.796165	0.0552578	0.708638	hypothetical protein
EHI_103510	90.1724	210.899	380.191	75.1049	168.369	74.9577	227.087	106.144	0.467414	2.13943	166.616	1.09824	0.055291	0.708638	ubiquitin domain protein, putative
EHI_169100	919.859	1342.3	1685.16	2103.47	2476.71	1621.39	1315.77	2067.19	1.57108	0.636504	1691.48	-0.65167	0.0553707	0.708638	ribosomal protein L27a, putative
EHI_157130	94.7335	96.0786	79.179	69.495	42.8826	55.9443	89.9971	56.1073	0.623435	1.60402	73.0522	0.683159	0.0553857	0.708638	hypothetical protein
EHI_111760	3781.88	5027.46	4944.5	5884.63	8438.41	5893.15	4584.61	6738.73	1.46986	0.680337	5661.67	-0.555657	0.0554744	0.708638	40S ribosomal protein S12, putative
EHI_121820	159.337	106.113	95.0839	73.047	47.4508	90.0775	120.178	70.1917	0.584065	1.71214	95.1849	0.774731	0.0554778	0.708638	hypothetical protein, conserved domain containing
EHI_011560	92.0964	88.5297	7.03205	9.77045	4.64383	39.4235	62.5527	17.9459	0.286893	3.48562	40.2493	1.79734	0.055562	0.708638	hypothetical protein
EHI_062830	80.5764	62.0854	76.5053	50.0322	51.0405	27.3996	73.0557	42.8241	0.586185	1.70595	57.9399	0.773061	0.0562006	0.714522	hypothetical protein
EHI_096260	228.505	256.282	256.503	161.421	204.589	104.996	247.096	157.002	0.635388	1.57384	202.049	0.655216	0.056224	0.714522	hypothetical protein
EHI_159320	37.1813	37.2918	47.528	24.3632	27.7921	12.0766	40.667	21.4107	0.526487	1.89938	31.0388	0.929423	0.0562919	0.714522	hypothetical protein
EHI_079260	107.195	91.6385	106.171	166.683	113.005	198.622	101.668	159.437	1.5682	0.637672	130.552	-0.649984	0.056893	0.719231	dual specificity protein phosphatase, putative
EHI_176580	136.433	97.4045	33.3395	34.3245	19.8092	63.2839	89.0591	39.1392	0.439474	2.27545	64.0992	1.18389	0.0569482	0.719231	AIG1 family protein, putative
EHI_079890	186.174	235.997	287.749	268.903	471.306	378.499	236.64	372.903	1.57582	0.63459	304.772	-0.656323	0.0570928	0.719231	Rab family GTPase
EHI_102050	61.1469	34.6165	63.0913	23.3491	33.8744	30.477	52.9516	29.2335	0.55208	1.81133	41.0925	0.854096	0.0571011	0.719231	hypothetical protein
EHI_025830	3974.26	3904.1	3959.34	4948.16	5418.92	5206.02	3945.9	5191.03	1.31555	0.760138	4568.47	-0.395677	0.0572044	0.719231	60S ribosomal protein L7, putative
EHI_010740	126.586	57.1981	80.9934	57.2258	53.2427	38.444	88.2591	49.6375	0.562406	1.77807	68.9483	0.830988	0.0573098	0.719231	hypothetical protein
EHI_158270	310.693	508.219	603.328	679.829	1033.74	618.145	474.08	777.237	1.63946	0.609956	625.658	-0.712836	0.0573472	0.719231	60S ribosomal protein L37
EHI_095200	539.246	462.724	315.684	324.62	301.622	219.183	439.218	281.809	0.641614	1.55857	360.513	0.640723	0.0573835	0.719231	hypothetical protein
EHI_095050	525.208	456.34	451.51	661.597	423.138	1701.77	477.686	928.837	1.94445	0.514284	703.261	-0.959588	0.0575879	0.719516	hypothetical protein, conserved
EHI_111190	47.0946	22.719	15.5951	11.3254	14.3655	0	28.4696	8.56362	0.300799	3.32448	18.5166	1.74573	0.0576137	0.719516	hypothetical protein
EHI_096650	3372.48	4683.26	5590.07	7111.14	6886.7	6031.11	4548.6	6676.32	1.46777	0.681304	5612.46	-0.553606	0.0577864	0.719516	histone H3, putative
EHI_083390	3.54489	8.24028	13.1418	34.4209	26.875	7.61671	8.30898	22.9709	2.76458	0.361718	15.6399	-1.46198	0.057853	0.719516	Ras-likeGTP-binding protein YPT1, putative
EHI_099760	166.588	215.219	174.445	218.577	287.132	321.337	185.417	275.682	1.48682	0.672577	230.55	-0.572539	0.0578569	0.719516	hypothetical protein, conserved
EHI_058550	19.5029	14.8054	20.9962	3.69877	11.7186	7.59508	18.4348	7.67082	0.416105	2.40324	13.0528	1.25886	0.0580237	0.720469	Ras family GTPase, pseudogene
EHI_176150	287.472	439.391	533.178	576.854	900.46	558.551	420.013	678.622	1.61571	0.618922	549.317	-0.692012	0.0581895	0.721135	ribose 5-phosphate isomerase, putative
EHI_178510	60.2087	43.054	22.8672	21.9587	15.0756	25.2152	42.0433	20.7498	0.493535	2.0262	31.3966	1.01764	0.0582598	0.721135	hypothetical protein
EHI_068540	109.782	63.785	65.1099	46.3199	48.6671	47.1788	79.5589	47.3886	0.595642	1.67886	63.4737	0.746686	0.0583483	0.721135	hypothetical protein
EHI_006810	2638.15	5121.12	4625.2	8069.29	6697.07	5079.31	4128.15	6615.22	1.60247	0.624038	5371.69	-0.680248	0.0587898	0.72323	14-3-3 protein 3
EHI_093890	179.717	114.338	49.2799	59.7101	57.9196	60.363	114.445	59.3309	0.518424	1.92892	86.8878	0.947693	0.0587994	0.72323	hypothetical protein, conserved
EHI_014010	2279.11	1467.86	1052.7	1204.22	951.041	769.517	1599.89	974.926	0.60937	1.64104	1287.41	0.714723	0.0588378	0.72323	myosin-2 heavy chain, putative
EHI_038540	115.244	125.861	132.988	192.299	186.29	159.526	124.698	179.372	1.43845	0.695191	152.035	-0.523743	0.0588802	0.72323	hypothetical protein, conserved
EHI_044240	12.4024	20.6423	19.3061	11.0279	6.98838	2.18316	17.4503	6.73316	0.385848	2.59169	12.0917	1.38904	0.0590053	0.723653	hypothetical protein
EHI_060980	184.271	146.118	192.153	265.981	206.223	307.728	174.181	259.977	1.49257	0.669983	217.079	-0.578497	0.0592799	0.72549	WD domain containing protein
EHI_052180	113.452	84.8054	100.687	183.412	107.641	184.739	99.6479	158.597	1.59158	0.628308	129.122	-0.671087	0.0593381	0.72549	hypothetical protein
EHI_044900	65.523	60.4328	72.9909	43.9271	44.0769	37.2665	66.3156	41.7568	0.629669	1.58814	54.0362	0.668125	0.0595611	0.72549	EF-hand calcium-binding domain containing protein
EHI_161050	38.0756	26.4861	30.7746	19.5291	18.5642	12.0532	31.7788	16.7155	0.525996	1.90115	24.2471	0.930061	0.0596818	0.72549	hypothetical protein
EHI_052780	720.177	1172.07	966.462	2107.59	1202.49	1247.28	952.903	1519.12	1.5942	0.627274	1236.01	-0.672631	0.0597291	0.72549	TolA-like protein, putative
EHI_069360	313.536	260.388	292.494	488.013	353.44	396.952	288.806	412.802	1.42934	0.699624	350.804	-0.515229	0.0597617	0.72549	hypothetical protein
EHI_156690	2290.17	3552.57	3301.72	4320.4	5475.2	3817.26	3048.15	4537.62	1.48865	0.671752	3792.89	-0.57392	0.0598792	0.72549	60S ribosomal protein L37
EHI_175410	173.649	203.852	240.359	266.093	328.695	297.785	205.953	297.524	1.44462	0.692223	251.739	-0.530839	0.059882	0.72549	myo-inositol monophosphatase, putative
EHI_027370	110.773	151.653	160.357	217.515	179.885	234.02	140.928	210.473	1.49348	0.669577	175.701	-0.578608	0.060278	0.729182	hypothetical protein
EHI_149530	7.96952	5.793	7.91254	1.22085	3.48159	0	7.22502	1.56748	0.216952	4.60932	4.39625	2.21625	0.0606164	0.732165	hypothetical protein
EHI_190880	30.1049	24.8365	14.9505	13.4213	10.4385	8.76918	23.2973	10.8763	0.46685	2.14202	17.0868	1.10325	0.0609146	0.732923	Thioredoxin domain-containing protein 2, putative
EHI_092640	1679.13	1484.5	1564.95	2284.23	1749.62	2763.21	1576.19	2265.69	1.43744	0.695679	1920.94	-0.523578	0.061032	0.732923	seryl-tRNA synthetase, putative
EHI_034610	24.8023	45.4374	67.601	18.364	33.7484	6.55502	45.9469	19.5558	0.425617	2.34953	32.7513	1.23574	0.0613326	0.732923	leucine rich repeat protein, BspA family
EHI_012000	8.85745	14.8749	24.5882	2.44735	10.4686	0	16.1068	4.30533	0.267298	3.74114	10.2061	1.90943	0.061401	0.732923	hypothetical protein
EHI_000640	5.32159	16.401	19.2002	0	8.24253	2.1599	13.6409	3.46748	0.254196	3.93396	8.5542	1.97375	0.0614109	0.732923	hypothetical protein, conserved
EHI_199470	69.9913	76.7522	74.5627	38.0146	48.9562	53.4467	73.7687	46.8058	0.634494	1.57606	60.2873	0.654149	0.061732	0.732923	AIG1 family protein
EHI_084950	455.212	496.182	688.864	920.377	649.486	874.3	546.753	814.721	1.49011	0.671092	680.737	-0.575439	0.0617499	0.732923	phosphoglucomutase/phosphomannomutase family protein
EHI_198930	2318.67	3049.98	3243.38	4615.84	3839.08	3719.06	2870.68	4057.99	1.4136	0.707413	3464.33	-0.499328	0.0617602	0.732923	Actin, putative
EHI_008800	10.6328	17.3208	16.6589	2.45492	7.00039	7.62807	14.8708	5.69446	0.382929	2.61145	10.2826	1.37509	0.0617731	0.732923	ser/thr protein phosphatase family protein
EHI_078710	548.754	481.943	412.001	841.021	494.623	884.12	480.899	739.921	1.53862	0.649933	610.41	-0.621726	0.0617939	0.732923	probable proteasome subunit beta type 2, putative
EHI_006060	204.609	165.27	215.14	247.198	324.548	273.238	195.006	281.661	1.44437	0.692343	238.334	-0.530946	0.061842	0.732923	WD domain containing protein
EHI_023380	37.1841	28.9932	25.5161	20.722	15.0636	12.069	30.5645	15.9515	0.521898	1.91608	23.258	0.942628	0.0619496	0.732923	hypothetical protein
EHI_126230	87.6482	77.868	83.5876	51.195	66.0474	37.3046	83.0346	51.5157	0.620412	1.61183	67.2751	0.689983	0.0620017	0.732923	hypothetical protein
EHI_014140	74.3641	82.8617	59.8448	51.1718	38.2208	46.1028	72.3569	45.1651	0.6242	1.60205	58.761	0.681155	0.0620286	0.732923	hypothetical protein
EHI_022980	565.18	550.811	575.737	1105	540.319	999.007	563.909	881.443	1.56309	0.639757	722.676	-0.64438	0.0621687	0.732923	ubiquitin-like protein
EHI_050310	144.465	124.367	119.104	111.958	58.4703	70.6714	129.312	80.3666	0.621494	1.60903	104.839	0.688043	0.0622386	0.732923	hypothetical protein
EHI_167720	649.559	748.476	1034.99	1221.26	1471.47	977.647	811.007	1223.46	1.50857	0.66288	1017.23	-0.593112	0.0622397	0.732923	proteasome subunit alpha type 4, putative
EHI_188960	4556.84	5338.32	5832.71	8760.39	5904.69	7828.06	5242.62	7497.71	1.43014	0.69923	6370.17	-0.516149	0.0627312	0.733791	histone H2A, putative
EHI_122810	30.1049	24.8367	29.9011	10.9809	22.0366	7.67314	28.2809	13.5635	0.479601	2.08507	20.9222	1.06183	0.0627583	0.733791	hypothetical protein
EHI_048160	105.352	120.961	98.5568	84.0866	66.0322	64.7493	108.29	71.6227	0.661397	1.51195	89.9564	0.598196	0.0627638	0.733791	CPSF A subunit region protein, putative
EHI_161180	3649.13	4925.69	4609.35	6550.82	6761.15	5240.22	4394.72	6184.06	1.40716	0.710653	5289.39	-0.492736	0.0627873	0.733791	60S ribosomal protein L21, putative
EHI_140580	24.7897	36.4468	37.8326	21.9427	18.5413	10.971	33.023	17.1517	0.519385	1.92536	25.0873	0.950976	0.0631149	0.733791	hypothetical protein
EHI_124380	12.4529	8.07464	10.3702	2.53297	3.61727	4.22015	10.2992	3.4568	0.335636	2.97942	6.87802	1.56209	0.0632745	0.733791	hypothetical protein
EHI_006140	50.4795	32.2558	25.4835	13.4424	13.9397	26.2669	36.0729	17.883	0.495747	2.01716	26.978	1.00637	0.0633122	0.733791	Rho guanine nucleotide exchange factor, putative
EHI_027630	15.0598	17.341	20.1851	7.35094	10.4812	5.45863	17.5286	7.76357	0.442908	2.2578	12.6461	1.17846	0.0634071	0.733791	hypothetical membrane-spanning protein
EHI_013240	273.533	197.286	113.564	120.545	130.798	93.3594	194.794	114.901	0.589857	1.69532	154.848	0.762009	0.0635416	0.733791	hypothetical protein
EHI_013860	115.983	97.732	161.873	52.4288	111.269	39.488	125.196	67.7285	0.540981	1.8485	96.4622	0.886613	0.0636061	0.733791	hypothetical protein
EHI_022260	115.096	174.773	109.975	106.063	78.805	57.0457	133.281	80.6378	0.60502	1.65284	106.96	0.727442	0.063617	0.733791	hypothetical protein
EHI_188180	6399.03	9803.96	8340.69	14617.3	10071.5	11417.1	8181.23	12035.3	1.47109	0.679769	10108.3	-0.556862	0.063631	0.733791	phosphoglycerate kinase, putative
EHI_068200	5605.06	7765.37	9545.71	10502.9	15879.1	9400.99	7638.72	11927.7	1.56148	0.64042	9783.19	-0.642899	0.06371	0.733791	60S ribosomal protein L31, putative
EHI_065620	136.365	72.8321	97.5942	68.359	67.3023	50.3992	102.264	62.0202	0.606472	1.64888	82.142	0.721966	0.0637395	0.733791	hypothetical protein
EHI_070790	83.234	90.2236	105.518	61.0226	68.4492	52.6008	92.9918	60.6909	0.652647	1.53222	76.8414	0.616406	0.0638157	0.733791	hypothetical protein
EHI_087420	21.2491	16.5636	11.436	7.31645	8.11423	5.48386	16.4162	6.97151	0.424672	2.35476	11.6939	1.23847	0.0638617	0.733791	leucine rich repeat / protein phosphatase 2C domain containing protein
EHI_134720	633.304	1037.15	1200.64	1419.03	1523.03	1403.42	957.032	1448.49	1.51353	0.660709	1202.76	-0.597842	0.0639344	0.733791	ankyrin repeat protein, putative
EHI_024620	13.2922	23.9074	21.0344	8.59909	11.6765	5.4443	19.4113	8.57331	0.441665	2.26416	13.9923	1.18537	0.0639677	0.733791	hypothetical protein
EHI_097480	11.5259	11.5072	6.12021	2.46869	2.34639	4.33522	9.71778	3.0501	0.313868	3.18605	6.38394	1.66187	0.0643498	0.737014	hypothetical protein, pseudogene
EHI_049920	1323.12	1661.44	2056.11	2712.08	2350.33	2187.52	1680.22	2416.64	1.43829	0.695272	2048.43	-0.524298	0.0645514	0.737014	tubulin family protein
EHI_084700	38.1006	81.6573	101.709	128.878	157.502	104.618	73.8223	130.333	1.76549	0.566415	102.077	-0.819231	0.0647147	0.737014	RNase HI large subunit, putative
EHI_148230	2604.7	4300.06	4775.45	5776.21	8407.16	4603.93	3893.4	6262.43	1.60847	0.621708	5077.92	-0.685645	0.0647314	0.737014	60S ribosomal protein L37a, putative
EHI_141110	223.961	135.117	58.1029	74.2745	49.7721	87.8687	139.06	70.6385	0.50797	1.96862	104.849	0.976731	0.0647698	0.737014	hypothetical protein
EHI_013890	7347.97	8157.44	7517.4	10878.1	9168.73	10601.8	7674.27	10216.2	1.33123	0.751187	8945.23	-0.412748	0.0648025	0.737014	40S ribosomal protein S6, putative
EHI_199720	134.623	133.1	229.27	34.2413	153.444	21.8739	165.664	69.8532	0.421655	2.37161	117.759	1.24613	0.0649716	0.737486	hypothetical protein
EHI_149840	22.1305	27.355	22.0087	10.9585	9.25992	15.3771	23.8314	11.8652	0.497879	2.00852	17.8483	1.00331	0.0650288	0.737486	BEACH domain containing protein
EHI_147230	121.542	103.992	130.758	134.111	171.142	258.586	118.764	187.946	1.58252	0.631904	153.355	-0.664069	0.0653614	0.740206	hypothetical protein
EHI_110650	16.8195	56.3616	28.1686	18.2675	5.78848	18.6688	33.7832	14.2416	0.421558	2.37215	24.0124	1.24775	0.0655036	0.740225	tyrosine kinase, putative
EHI_151500	166.446	154.893	67.7446	101.187	50.9917	59.2395	129.695	70.4727	0.543374	1.84035	100.084	0.881625	0.0655485	0.740225	hypothetical protein
EHI_161920	87.6538	82.8111	47.5003	36.5872	33.6206	54.8313	72.6551	41.6797	0.573665	1.74318	57.1674	0.799851	0.0656892	0.740766	hypothetical protein, conserved
EHI_035210	42.5255	42.0943	48.2506	33.1039	24.474	19.6367	44.2901	25.7382	0.581128	1.72079	35.0142	0.787401	0.0658542	0.740946	ser/thr protein phosphatase family protein
EHI_028020	41.6308	29.747	16.6835	4.89545	22.1038	9.83571	29.3538	12.2783	0.418288	2.3907	20.816	1.25501	0.0663799	0.740946	leucine rich repeat protein
EHI_091070	240.004	181.11	277.659	297.005	288.135	544.95	232.924	376.697	1.61725	0.618334	304.81	-0.694308	0.0666334	0.740946	ruvB-like DNA helicase, putative
EHI_152610	3778.66	4406.94	4039.72	5580.67	5810.94	4928.95	4075.11	5440.19	1.33498	0.749075	4757.65	-0.416779	0.0666493	0.740946	40S ribosomal protein S9
EHI_073560	66.4039	44.7197	19.3526	26.829	18.5482	17.5471	43.492	20.9747	0.482266	2.07354	32.2334	1.05444	0.0667557	0.740946	phosphatidylinositol 3-kinase 1, putative
EHI_123390	1447.14	2964.66	3016.99	4538.32	4803.16	2882.25	2476.26	4074.58	1.64545	0.607735	3275.42	-0.718427	0.0668521	0.740946	peroxiredoxin
EHI_175920	1.77063	4.1424	2.63986	0	0	0	2.85096	0	0	#DIV/0!	1.42548	3.74554	0.0668804	0.740946	protein kinase, putative
EHI_119280	23.9166	38.8273	44.7737	24.4864	19.7844	9.8321	35.8392	18.0343	0.5032	1.98728	26.9367	0.997496	0.0670477	0.740946	hypothetical protein, conserved domain containing
EHI_152330	456.269	486.118	421.074	507.644	672.52	761.394	454.487	647.186	1.42399	0.702251	550.837	-0.510222	0.0670495	0.740946	Arginase, putative
EHI_011900	83.3949	94.1512	92.3904	23.5995	79.0992	6.46314	89.9788	36.3873	0.404398	2.47281	63.1831	1.30844	0.0670852	0.740946	hypothetical protein
EHI_006670	1989.13	1920.56	2470.34	2663.86	2870.31	3219.08	2126.68	2917.75	1.37197	0.728876	2522.21	-0.456325	0.0671094	0.740946	hypothetical protein
EHI_070130	9.74951	16.4693	7.88069	3.69204	5.84878	2.17386	11.3665	3.90489	0.343544	2.91083	7.6357	1.55084	0.0673065	0.740946	hypothetical protein
EHI_049000	577.756	1063.67	1163.4	1425.06	2265.54	1061.22	934.942	1583.94	1.69416	0.590263	1259.44	-0.760404	0.0673361	0.740946	60S ribosomal protein L35a, putative
EHI_092430	3140.53	3906.07	4479.64	5149.3	6850.19	4693.13	3842.08	5564.21	1.44823	0.690499	4703.14	-0.534263	0.0673671	0.740946	60S ribosomal protein L32, putative
EHI_035600	1889.6	2500.21	2503.53	3290.8	3565.82	2777.95	2297.78	3211.52	1.39766	0.71548	2754.65	-0.482946	0.0675329	0.740946	ribosomal protein L18a, putative
EHI_104330	0	0	0	0	0	15.3386	0	5.11287	#DIV/0!	#DIV/0!	2.55643	-5.01208	0.0675896	0.740946	heat shock protein70, hsp70A2, putative
EHI_141790	8.86291	7.41248	7.00605	18.455	9.35546	26.0935	7.76048	17.968	2.31532	0.431906	12.8642	-1.21516	0.067672	0.740946	hypothetical protein
EHI_050100	127.503	101.003	70.3559	50.0235	59.1504	73.4436	99.6206	60.8725	0.611043	1.63655	80.2466	0.708952	0.0678019	0.740946	Rho guanine nucleotide exchange factor, putative
EHI_134640	505.243	437.89	550.585	533.251	920.053	762.519	497.906	738.608	1.48343	0.674114	618.257	-0.569207	0.0679686	0.740946	acetyltransferase, putative
EHI_108460	22.1459	19.8224	17.5552	9.79798	9.3135	9.82875	19.8412	9.64674	0.486198	2.05677	14.744	1.04018	0.0683691	0.740946	hypothetical protein
EHI_197030	6678.3	9194.66	9622.9	12061.1	14507.8	10189.8	8498.62	12252.9	1.44175	0.6936	10375.8	-0.527805	0.0684248	0.740946	40S ribosomal protein S10, putative
EHI_125310	147.327	114.348	133.99	185.743	152.866	271.549	131.888	203.386	1.54211	0.648463	167.637	-0.626484	0.0687509	0.740946	hypothetical protein
EHI_193660	10.6294	4.95714	0	0	0	1.09262	5.19552	0.364206	0.0701	14.2653	2.77986	3.64493	0.0688115	0.740946	deoxyuridine 5'-triphosphate nucleotidohydrolase domain containing protein
EHI_068660	5470.28	4273.57	2999.95	6632.7	4637.02	9288.55	4247.93	6852.76	1.6132	0.619887	5550.34	-0.689943	0.0688448	0.740946	60S ribosomal protein L5, putative
EHI_005020	1554.05	2292.99	2004.07	3199.24	2885.91	2319.24	1950.37	2801.46	1.43637	0.696197	2375.92	-0.522323	0.0688686	0.740946	F-actin capping protein beta subunit, putative
EHI_006180	3.55643	8.89955	6.05513	1.26329	2.40458	0	6.17037	1.22263	0.198144	5.04682	3.6965	2.37647	0.0688888	0.740946	hypothetical protein
EHI_098180	130.324	261.466	160.044	102.395	83.252	144.222	183.945	109.956	0.597769	1.67289	146.95	0.74178	0.0689213	0.740946	surface antigen ariel1, putative
EHI_127180	90.3631	62.7423	103.537	44.1233	67.5718	43.652	85.5476	51.7824	0.605304	1.65206	68.665	0.723739	0.0689956	0.740946	vacuolar sorting protein 26, putative
EHI_068090	332.984	289.493	339.211	507.096	387.952	441.108	320.562	445.385	1.38939	0.719742	382.974	-0.474412	0.0690652	0.740946	serine carboxypeptidase (S28) family protein
EHI_036590	45.1517	51.3619	30.7965	29.2523	20.8557	21.9454	42.4367	24.0178	0.565967	1.76689	33.2272	0.824358	0.0692211	0.740946	hypothetical protein
EHI_049970	163.021	124.606	117.536	193.786	164.381	253.01	135.054	203.726	1.50848	0.66292	169.39	-0.594014	0.0693329	0.740946	RNA recognition motif domain containing protein
EHI_045300	4165.8	5169.01	5977.28	7201.06	8494.27	6114.85	5104.03	7270.06	1.42438	0.702062	6187.05	-0.51031	0.0694598	0.740946	60S ribosomal protein L6, putative
EHI_004760	361.56	357.728	368.053	474.303	499.886	473.532	362.447	482.574	1.33143	0.751071	422.51	-0.41299	0.0695338	0.740946	proteasome subunit alpha type 5, putative
EHI_023020	361.56	357.728	368.053	474.303	499.886	473.532	362.447	482.574	1.33143	0.751071	422.51	-0.41299	0.0695338	0.740946	proteasome subunit alpha type 5, putative
EHI_187020	8961.9	9276.66	10940.1	14950.2	9619.85	20812.9	9726.22	15127.6	1.55534	0.642945	12426.9	-0.637244	0.0695921	0.740946	glyceraldehyde-3-phosphate dehydrogenase, putative
EHI_092300	73.4783	29.8313	3.52038	3.65492	3.47442	21.9549	35.61	9.69475	0.272248	3.67312	22.6524	1.86983	0.069614	0.740946	protein kinase, putative
EHI_117610	116.007	69.4958	57.1327	45.1926	58.0533	37.2299	80.8786	46.8253	0.578957	1.72724	63.8519	0.788835	0.0696981	0.740946	RhoGAP domain containing protein
EHI_182150	37.2001	9.09172	1.75653	0	3.48863	6.55983	16.0161	3.34949	0.209132	4.78167	9.68281	2.24206	0.0697229	0.740946	hypothetical protein
EHI_005970	707.308	1049.13	1408.76	1393.03	2100.95	1480.33	1055.07	1658.1	1.57156	0.63631	1356.58	-0.652148	0.0697673	0.740946	hypothetical protein, conserved
EHI_103790	44.2725	34.7688	18.4672	14.6429	20.8792	13.1524	32.5028	16.2249	0.499183	2.00327	24.3639	1.00326	0.0699474	0.740946	tubulin interacting protein, putative
EHI_182530	15.9802	70.1176	91.2448	21.2479	40.402	7.49288	59.1142	23.0476	0.389883	2.56487	41.0809	1.36309	0.069981	0.740946	hypothetical protein
EHI_013190	387.793	299.81	301.743	276.792	217.915	173.298	329.782	222.668	0.675198	1.48105	276.225	0.567352	0.0700337	0.740946	hypothetical protein
EHI_186850	30.9874	30.6468	18.4756	14.6297	17.3839	5.48502	26.7033	12.4996	0.468091	2.13633	19.6014	1.10157	0.0700827	0.740946	PIWI domain protein
EHI_009230	11.5169	28.0679	23.69	12.2572	10.4859	4.36494	21.0916	9.03602	0.428417	2.33417	15.0638	1.23309	0.0701304	0.740946	hypothetical protein, pseudogene
EHI_198870	5075.96	4063.69	3369.88	6294.82	3968.3	10934.8	4169.85	7065.97	1.69454	0.590131	5617.91	-0.760926	0.0701635	0.740946	transcription factor BTF3, putative
EHI_140260	349.982	437.234	585.789	633.158	809.447	600.633	457.668	681.079	1.48815	0.671975	569.374	-0.573476	0.0701835	0.740946	copine, putative
EHI_101410	53.183	27.1637	54.2729	22.1657	23.4092	28.2436	44.8732	24.6062	0.548349	1.82365	34.7397	0.863167	0.0701859	0.740946	hypothetical protein
EHI_179950	199.23	188.728	173.228	159.875	120.653	87.6704	187.062	122.733	0.656108	1.52414	154.897	0.609703	0.0703937	0.740946	hypothetical protein
EHI_092510	315.449	423.877	511.096	843.489	472.651	622.07	416.807	646.07	1.55005	0.645142	531.438	-0.632087	0.0704332	0.740946	protein phosphatase, putative
EHI_016010	0	0	0	0	0	64.1274	0	21.3758	#DIV/0!	#DIV/0!	10.6879	-7.07629	0.070442	0.740946	66 kDa stress protein, putative
EHI_141830	802.396	619.323	643.987	954.794	787.906	1286.57	688.569	1009.76	1.46646	0.681915	849.163	-0.552558	0.0704776	0.740946	RNA modification enzymes, MiaB-family
EHI_153070	7644.15	14157.2	13233.5	17241.5	23392.6	14260.4	11678.3	18298.2	1.56685	0.638223	14988.2	-0.64785	0.0705414	0.740946	60S ribosomal protein L44, putative
EHI_140700	65.6037	70.72	41.1084	123.342	80.8904	85.6832	59.1441	96.6384	1.63395	0.612014	77.8912	-0.706481	0.0706237	0.740946	hypothetical protein
EHI_044770	2188.76	3192.25	3988.96	4781.14	6609.57	3501.06	3123.33	4963.92	1.58931	0.629205	4043.62	-0.668356	0.0707402	0.741145	60S ribosomal protein L32, putative
EHI_198560	72.6414	73.4928	127.254	46.556	74.5326	22.9262	91.1294	48.0049	0.526778	1.89833	69.5672	0.92635	0.0709637	0.741145	hypothetical protein, conserved domain containing
EHI_152160	166.799	171.854	137.667	185.199	223.285	302.485	158.774	236.99	1.49263	0.669958	197.882	-0.578877	0.0710855	0.741145	hypothetical protein, conserved
EHI_165790	69.1927	49.1507	54.0632	89.3526	75.49	101.342	57.4689	88.7282	1.54394	0.647695	73.0985	-0.628516	0.0710927	0.741145	hypothetical protein
EHI_110700	21.2541	38.0491	27.2432	17.1058	12.7761	15.3248	28.8488	15.0689	0.52234	1.91446	21.9588	0.939712	0.0711068	0.741145	sucrose transporter, putative
EHI_106680	70.8838	97.3365	85.0552	169.361	99.1557	126.429	84.4252	131.648	1.55935	0.641293	108.037	-0.639528	0.0712727	0.741905	hypothetical protein, conserved
EHI_100110	282.707	282.628	392.485	406.936	487.293	467.847	319.273	454.025	1.42206	0.703206	386.649	-0.508269	0.0714452	0.742732	ubiquitin-conjugating enzyme family protein
EHI_072740	557.865	214.344	160.011	134.291	132.298	220.2	310.74	162.263	0.522182	1.91504	236.501	0.936702	0.0715762	0.743127	hypothetical protein
EHI_029560	525.973	309.56	537.241	568.774	689.184	842.646	457.591	700.201	1.53019	0.653514	578.896	-0.61413	0.0718866	0.743277	glucosamine--fructose-6-phosphate aminotransferase, putative
EHI_054520	733.372	1295.46	1024.59	1372.74	1582.15	1517.76	1017.81	1490.88	1.4648	0.682688	1254.34	-0.550607	0.0720719	0.743277	hypothetical protein, conserved
EHI_017550	0	0	0	39.3762	0	22.8287	0	20.735	#DIV/0!	#DIV/0!	10.3675	-7.03168	0.0722428	0.743277	hypothetical protein
EHI_148190	3669.2	5557.28	6424.04	6616	10521.4	6952.51	5216.84	8029.96	1.53924	0.649672	6623.4	-0.622209	0.0722518	0.743277	Ran family GTPase
EHI_148430	42.5149	39.6709	61.476	73.4073	87.2231	67.7792	47.8872	76.1365	1.58991	0.628965	62.0119	-0.669392	0.0722904	0.743277	polynucleotide kinase-3'-phosphatase, putative
EHI_087810	23.916	28.9178	27.2183	20.809	11.6354	4.37074	26.684	12.2717	0.45989	2.17443	19.4779	1.13195	0.0724927	0.743277	RhoGAP domain containing protein
EHI_164870	2881.69	4915.52	5518.85	6763.2	9092.11	5226.32	4438.68	7027.21	1.58317	0.631642	5732.95	-0.662788	0.072673	0.743277	60S ribosomal protein L34
EHI_200830	71.7472	34.7035	26.3416	14.6872	19.7782	30.5982	44.2641	21.6879	0.489965	2.04096	32.976	1.02418	0.0727502	0.743277	hypothetical protein
EHI_181180	10153	8779.3	8720.68	13466.2	9929.5	16079.5	9217.66	13158.4	1.42752	0.700517	11188	-0.51352	0.0727625	0.743277	60S ribosomal protein L2/L8, putative
EHI_042580	0	0	0	14.8753	0	0	0	4.95845	#DIV/0!	#DIV/0!	2.47922	-4.96676	0.0728712	0.743277	dolychil-diphosphooligosaccharide-- protein glycosyltransferase subunit, putative
EHI_158150	667.949	878.596	840.742	1399.17	1021.36	985.802	795.762	1135.44	1.42686	0.700839	965.602	-0.512605	0.0728877	0.743277	LIM zinc finger domain containing protein
EHI_182570	197.464	184.562	213.652	152.588	127.643	144.623	198.559	141.618	0.713228	1.40208	170.089	0.487595	0.0729106	0.743277	hypothetical protein
EHI_094140	35.4228	22.3357	28.1245	10.9946	18.5801	15.3275	28.6276	14.9674	0.52283	1.91267	21.7975	0.931764	0.0729483	0.743277	Rab GTPase activating protein, putative
EHI_050480	125.704	96.1461	77.4634	79.1593	52.0965	56.0063	99.7712	62.4207	0.625639	1.59837	81.0959	0.678026	0.0730201	0.743277	tyrosine kinase, putative
EHI_036390	3.54146	9.11063	3.51898	0	2.31809	0	5.39036	0.772696	0.143348	6.97604	3.08153	2.80695	0.073185	0.743277	hypothetical protein
EHI_137740	177.17	125.532	105.325	67.3695	64.0382	115.747	136.009	82.3848	0.605731	1.6509	109.197	0.721094	0.0731854	0.743277	hypothetical protein
EHI_162220	54.0341	80.9568	28.9706	15.9169	26.7683	39.3267	54.6538	27.3373	0.50019	1.99924	40.9955	0.996302	0.0732285	0.743277	hypothetical protein, conserved
EHI_019620	192.327	242.954	283.735	417.112	353.192	285.922	239.672	352.076	1.46899	0.68074	295.874	-0.554212	0.0733013	0.743277	serine/threonine-protein phosphatase 2A 65 kDa regulatory subunit A, putative
EHI_001130	3122.55	2605.68	3048.74	3920.53	4960.15	3384.89	2925.66	4088.52	1.39747	0.715578	3507.09	-0.482818	0.073415	0.743277	hypothetical protein
EHI_136380	578.364	886.935	773.808	1789.5	982.491	839.776	746.369	1203.92	1.61304	0.619947	975.146	-0.689525	0.0734526	0.743277	cysteine desulfurase, putative
EHI_049330	570.844	620.565	702.845	938.552	803.106	819.98	631.418	853.879	1.35232	0.739471	742.649	-0.435308	0.0737068	0.743998	proteasome subunit beta type 3, putative
EHI_025320	2.65791	12.3791	23.6842	1.22632	6.99398	2.18143	12.9071	3.46724	0.268631	3.72258	8.18716	1.8951	0.0737994	0.743998	hypothetical protein, conserved domain containing
EHI_197050	115.138	81.0189	93.1147	51.3604	80.2072	50.3115	96.4238	60.6263	0.628749	1.59046	78.5251	0.66914	0.0738602	0.743998	DnaJ domain containing protein
EHI_020090	38.0726	61.274	42.219	30.4943	26.6689	26.3148	47.1885	27.826	0.589677	1.69584	37.5073	0.764509	0.0740107	0.743998	leucine rich repeat protein, BspA family
EHI_120330	109.773	79.5581	69.5332	56.033	49.7921	59.2877	86.288	55.0376	0.637836	1.5678	70.6628	0.648091	0.0740622	0.743998	separin, putative
EHI_195270	10.6395	6.57509	1.74854	0	1.17333	2.16732	6.32105	1.11355	0.176166	5.67648	3.7173	2.47094	0.0741035	0.743998	AIG1 family protein, putative
EHI_166970	69.9811	71.0303	91.2871	36.7424	68.6871	21.8417	77.4328	42.4237	0.547878	1.82522	59.9283	0.869667	0.0742556	0.743998	hypothetical protein
EHI_161030	329.711	346.679	420.304	500.887	485.449	506.51	365.564	497.615	1.36122	0.734633	431.59	-0.444976	0.0743092	0.743998	Rab family GTPase
EHI_197470	10.6365	21.4027	19.2589	3.694	12.874	1.08638	17.0994	5.8848	0.344153	2.90568	11.4921	1.54628	0.0743626	0.743998	hypothetical protein
EHI_175050	3772.35	3567.96	2795.43	5485.37	3246.76	7139.89	3378.58	5290.67	1.56595	0.638592	4334.63	-0.64705	0.0747826	0.747265	aspartyl-tRNA synthetase, putative
EHI_087370	131.144	131.11	119.218	164.547	180.916	186.266	127.158	177.243	1.39389	0.717419	152.2	-0.479448	0.0748832	0.747334	protein kinase domain containing protein
EHI_098190	187.817	164.27	182.493	246.393	228.381	259.69	178.193	244.821	1.37391	0.72785	211.507	-0.458711	0.0750517	0.747874	hypothetical protein
EHI_155510	61.0992	64.5533	58.0273	31.74	45.2576	39.4406	61.2266	38.8127	0.633919	1.57749	50.0197	0.656487	0.0751246	0.747874	hypothetical protein
EHI_050930	11.5119	23.996	20.2185	8.54803	9.28647	7.66667	18.5754	8.50039	0.457615	2.18524	13.5379	1.1308	0.0753696	0.748783	hypothetical protein
EHI_117820	490.311	604.043	589.223	796.34	614.897	1053.2	561.192	821.478	1.46381	0.683149	691.335	-0.54989	0.0754276	0.748783	hypothetical protein, conserved
EHI_199050	344.584	348.58	452.085	537.574	493.534	547.223	381.75	526.11	1.37816	0.725607	453.93	-0.462864	0.0754973	0.748783	diphthamide synthesis protein, putative
EHI_177520	683.387	863.575	1202.85	1294.02	1613.81	1184.24	916.603	1364.02	1.48813	0.671985	1140.31	-0.573462	0.0756722	0.749587	Rab family GTPase
EHI_091250	798.258	1127.33	1452.63	1602.8	1631.93	1705.87	1126.07	1646.87	1.46249	0.683766	1386.47	-0.548428	0.0758325	0.74979	ARP2/3 complex 34 kda subunit, putative
EHI_040400	735.883	818.292	1155.03	1150.44	1331.59	1398.47	903.068	1293.5	1.43234	0.698158	1098.28	-0.518478	0.0759109	0.74979	prolyl-tRNA synthetase, putative
EHI_025290	397.73	340.804	344.123	397.461	463.435	841.343	360.886	567.413	1.57228	0.636019	464.149	-0.653577	0.0761041	0.74979	hypothetical protein
EHI_140170	1380.29	2139.16	2220.7	2495.89	3450.09	2520.96	1913.39	2822.31	1.47504	0.67795	2367.85	-0.560692	0.0763168	0.74979	40S ribosomal protein S20, putative
EHI_142100	158.724	137.98	151.166	216.275	156.224	329.082	149.29	233.86	1.56648	0.638374	191.575	-0.648586	0.0764545	0.74979	hypothetical protein
EHI_140150	326.745	237.536	224.206	166.01	222.788	116.14	262.829	168.313	0.640391	1.56155	215.571	0.643419	0.0764843	0.74979	hypothetical protein, conserved
EHI_068620	69.0787	95.1023	101.046	52.5574	69.7115	17.5081	88.4089	46.5923	0.527009	1.8975	67.5006	0.926786	0.0767114	0.74979	hypothetical protein
EHI_191750	2913.61	3317.5	3935.7	4156.5	4710.26	4984.16	3388.93	4616.97	1.36237	0.734016	4002.95	-0.446144	0.0768341	0.74979	60S ribosomal protein L12, putative
EHI_059540	67.4209	87.6383	102.885	96.8171	138.036	170.307	85.9812	135.054	1.57073	0.636645	110.517	-0.652802	0.0768396	0.74979	Brix domain-containing protein 1, putative
EHI_148590	249.667	185.55	151.332	151.157	120.515	118.489	195.516	130.054	0.665181	1.50335	162.785	0.588735	0.0769655	0.74979	hypothetical protein
EHI_050470	39.8765	54.4116	56.0931	6.1419	46.7038	9.80022	50.1271	20.882	0.416581	2.40049	35.5045	1.26348	0.0769768	0.74979	hypothetical protein
EHI_014020	24.8051	28.8971	34.2226	17.1565	16.3081	15.2804	29.3083	16.2483	0.554394	1.80377	22.7783	0.852301	0.0770103	0.74979	hypothetical protein
EHI_104490	267.835	237.117	229.625	284.702	355.305	383.693	244.859	341.233	1.39359	0.717571	293.046	-0.479502	0.0772532	0.74979	hypothetical protein
EHI_004600	730.568	1762.37	1716.74	3568.48	2025.77	1723.77	1403.23	2439.34	1.73838	0.575249	1921.28	-0.797639	0.0773093	0.74979	hydroxylamine reductase, putative
EHI_087390	197.714	307.406	310.382	419.677	350.785	417.264	271.834	395.909	1.45644	0.686607	333.872	-0.542198	0.0773329	0.74979	Rho family GTPase
EHI_192100	296.979	324.055	374.413	461.158	428.942	460.001	331.816	450.034	1.35628	0.737313	390.925	-0.439661	0.0773402	0.74979	inosine triphosphate pyrophosphatase, putative
EHI_025400	190.522	164.054	172.657	250.602	242.872	228.66	175.744	240.712	1.36967	0.730104	208.228	-0.453801	0.0773751	0.74979	START domain containing protein
EHI_060390	153.173	187.15	148.656	85.3726	140.283	98.6935	162.993	108.116	0.663319	1.50757	135.555	0.592151	0.0773832	0.74979	hypothetical protein
EHI_044780	85.1126	111.8	90.9391	133.28	157.174	127.917	95.9504	139.457	1.45342	0.688031	117.703	-0.538465	0.0777545	0.752475	hypothetical protein
EHI_105360	123.141	71.8261	59.6675	40.4439	52.4233	57.8422	84.8782	50.2365	0.591866	1.68957	67.5573	0.754547	0.0782067	0.753528	hypothetical protein
EHI_080900	22.1408	38.8661	23.7229	15.8906	18.5911	7.65924	28.2433	14.047	0.497357	2.01063	21.1451	1.0144	0.0782917	0.753528	hypothetical protein
EHI_010130	6.2075	21.3447	23.5839	3.71011	11.7544	2.16359	17.0454	5.87604	0.34473	2.90082	11.4607	1.54275	0.0783417	0.753528	hypothetical protein
EHI_012180	28.3393	20.6772	18.4539	8.55399	9.29286	15.3229	22.4901	11.0566	0.491619	2.03409	16.7733	1.0175	0.0784932	0.753528	hypothetical protein
EHI_014310	17.7074	21.5337	19.354	6.09658	15.0682	5.48426	19.5317	8.883	0.454799	2.19877	14.2074	1.13816	0.0785487	0.753528	calcium-gated potassium channel protein, putative
EHI_108500	2860.36	4159.71	5002.9	5739.97	6937.75	5033.37	4007.66	5903.7	1.4731	0.678839	4955.68	-0.558834	0.0786398	0.753528	40S ribosomal protein S23, putative
EHI_000630	17.7178	12.3849	20.1831	7.35237	8.15357	7.64063	16.762	7.71552	0.4603	2.1725	12.2387	1.11731	0.078778	0.753528	hypothetical protein
EHI_048960	0	0	0	0	0	14.0829	0	4.69431	#DIV/0!	#DIV/0!	2.34715	-4.89579	0.0788359	0.753528	hypothetical protein
EHI_178910	152.403	114.649	138.534	182.886	175.005	222.31	135.195	193.4	1.43053	0.699043	164.298	-0.517653	0.0789706	0.753528	uracil-DNA glycosylase, putative
EHI_189120	85.8993	79.4203	79.1039	134.366	107.987	110.587	81.4745	117.647	1.44397	0.692536	99.5605	-0.529402	0.0790403	0.753528	hypothetical protein
EHI_138520	32.7576	31.4775	39.593	17.066	27.811	8.77708	34.6094	17.8847	0.516758	1.93514	26.247	0.955495	0.0790466	0.753528	hypothetical protein, conserved
EHI_127700	84.1217	39.7261	62.4245	48.8288	9.28326	30.6772	62.0908	29.5964	0.476664	2.09791	45.8436	1.07044	0.0790535	0.753528	heat shock protein 70, mitochondrial, putative
EHI_045500	208.933	127.591	110.877	112.114	75.2988	92.1868	149.134	93.1998	0.624941	1.60015	121.167	0.678508	0.0790903	0.753528	hypothetical protein, conserved
EHI_165670	7.10793	4.05845	0	0	0	0	3.72213	0	0	#DIV/0!	1.86106	4.11211	0.0793408	0.754823	hypothetical protein
EHI_087780	42.5026	54.6302	42.2068	93.9764	52.2079	78.8999	46.4465	75.0281	1.61536	0.619055	60.7373	-0.690292	0.0794152	0.754823	myotubularin, putative
EHI_086570	39.8474	45.5178	47.4764	25.6366	33.6538	19.7199	44.2805	26.3368	0.594771	1.68132	35.3087	0.751676	0.07963	0.755188	hypothetical protein
EHI_044500	11.5116	9.93052	8.79147	18.3138	12.7665	32.8632	10.0779	21.3145	2.11498	0.472817	15.6962	-1.08472	0.0796477	0.755188	cyst wall-specific glycoprotein Jacob, putative
EHI_068250	5016.99	3722.52	3553.53	5597.25	4918.68	6893.59	4097.68	5803.17	1.41621	0.70611	4950.43	-0.502068	0.0799036	0.755188	adenosylhomocysteinase, putative
EHI_049880	33.8035	38.7395	33.6954	44.3562	54.3013	72.7391	35.4128	57.1322	1.61332	0.61984	46.2725	-0.693441	0.0800175	0.755188	hypothetical protein
EHI_110320	722.829	727.72	899.777	1072.71	1012.68	1057.3	783.442	1047.56	1.33713	0.74787	915.503	-0.419177	0.080021	0.755188	protein phosphatase, putative
EHI_134950	5.31524	6.60598	11.4088	2.45038	2.32921	2.18339	7.77668	2.32099	0.298456	3.35058	5.04884	1.74555	0.0801951	0.755188	hypothetical protein
EHI_090270	8.00453	4.03934	17.2881	15.1877	26.508	25.3395	9.77731	22.345	2.2854	0.437561	16.0612	-1.1991	0.0802707	0.755188	hypothetical protein
EHI_096310	75.2495	38.1161	37.8428	21.9311	27.7973	34.0278	50.4028	27.9187	0.553912	1.80534	39.1608	0.848883	0.0802745	0.755188	hypothetical protein
EHI_182670	4667.76	7359.94	7353.91	9819.14	11569.8	7368.2	6460.54	9585.7	1.48373	0.673977	8023.12	-0.569205	0.0804082	0.755188	enhancer binding protein-2, putative
EHI_051730	116.915	209.11	249.428	266.69	393.052	262.393	191.817	307.378	1.60245	0.624043	249.598	-0.680077	0.0805177	0.755188	phosphoribulokinase/uridine kinase family protein
EHI_107060	52.2666	30.5527	24.5728	6.12595	25.6213	18.5588	35.7974	16.7687	0.468434	2.13477	26.283	1.08916	0.0805864	0.755188	hypothetical protein
EHI_142090	363.455	390.789	399.001	444.917	556.426	561.153	384.415	520.832	1.35487	0.738077	452.623	-0.438431	0.0805887	0.755188	RNA polymerase subunit Rpb5, putative
EHI_019070	72.5944	43.0856	53.6818	43.8656	31.2745	24.1468	56.4539	33.0956	0.586242	1.70578	44.7748	0.77301	0.0809609	0.755437	hypothetical protein
EHI_170050	396.365	485.408	484.966	605.543	589.63	638.706	455.58	611.293	1.34179	0.745272	533.436	-0.42412	0.0809746	0.755437	hypothetical protein
EHI_140540	5081.39	7557.2	8733.85	10290.6	13465.4	8347.58	7124.14	10701.2	1.5021	0.665733	8912.67	-0.58697	0.081198	0.755437	40S ribosomal protein S7, putative
EHI_109690	34.5431	63.6407	102.755	19.5743	58.1457	9.83942	66.9797	29.1865	0.435751	2.29489	48.0831	1.19969	0.0812797	0.755437	hypothetical protein, conserved
EHI_083450	115.138	91.7646	65.0037	66.0368	49.9856	55.7785	90.6355	57.267	0.631838	1.58268	73.9512	0.663144	0.081283	0.755437	hypothetical protein
EHI_100360	28.3653	19.7514	30.6329	43.1141	39.8084	47.7817	26.2499	43.5681	1.65975	0.602502	34.909	-0.733707	0.0813022	0.755437	CLL-associated antigen KW-2, putative
EHI_147710	129.789	330.17	237.517	285.691	534.25	361.598	232.492	393.846	1.69402	0.590311	313.169	-0.759593	0.081485	0.755437	Ribosomal protein S30, putative
EHI_127670	643.185	979.836	860.694	729.379	439.288	494.279	827.905	554.316	0.66954	1.49356	691.11	0.579136	0.0815526	0.755437	hypothetical protein
EHI_193840	38.9792	26.4212	17.5505	44.1142	34.9439	74.2232	27.6503	51.0938	1.84786	0.541168	39.372	-0.888498	0.0817772	0.755437	protein kinase , putative
EHI_156410	61.972	38.1102	29.9185	24.3739	28.9626	18.6559	43.3336	23.9974	0.553784	1.80576	33.6655	0.853586	0.0817831	0.755437	WD domain containing protein
EHI_183300	17.7295	24.6814	24.5	6.16229	18.7428	4.34161	22.3036	9.74889	0.437099	2.28781	16.0263	1.19798	0.0820017	0.755437	hypothetical protein
EHI_146810	325.847	178.806	81.7816	112.267	70.7607	127.134	195.478	103.388	0.528895	1.89073	149.433	0.918624	0.0821451	0.755437	hypothetical protein
EHI_167050	2020.43	3079.78	3694.95	3901.6	6256.18	3556.41	2931.72	4571.4	1.55929	0.641319	3751.56	-0.640857	0.0822987	0.755437	60S ribosomal protein L34
EHI_015320	502.979	849.459	874.373	992.692	1185.71	1084.69	742.27	1087.7	1.46537	0.682422	914.985	-0.551119	0.082338	0.755437	60S ribosomal protein L37
EHI_155440	1576.87	1892.53	3315.45	3916	3081.76	3466.98	2261.62	3488.25	1.54237	0.648353	2874.93	-0.625149	0.0824373	0.755437	thioredoxin reductase, putative
EHI_007910	39.8523	33.9097	44.8155	29.3293	24.3948	9.84998	39.5258	21.1914	0.536139	1.86519	30.3586	0.905192	0.0826669	0.755437	hypothetical protein
EHI_158010	29.2178	24.844	30.7879	14.6343	20.8671	9.87003	28.2832	15.1238	0.534727	1.87011	21.7035	0.90543	0.0827861	0.755437	hypothetical protein, conserved
EHI_189910	46.9256	55.4843	49.2602	28.0495	41.7349	12.0632	50.5567	27.2825	0.539642	1.85308	38.9196	0.893425	0.0827997	0.755437	meiotic check point regulator, putative
EHI_076800	5.31535	1.65132	7.89774	1.2254	1.1648	0	4.9548	0.79673	0.1608	6.21892	2.87577	2.66168	0.0829457	0.755437	hypothetical protein
EHI_126110	1447.36	2096.57	2252.15	2575.75	2663.47	2877.17	1932.03	2705.47	1.40032	0.71412	2318.75	-0.485755	0.082994	0.755437	40S ribosomal protein S5
EHI_044160	2.65667	3.30921	4.3947	0	1.16113	0	3.45353	0.387042	0.112072	8.92287	1.92029	3.05722	0.0831696	0.755437	hypothetical protein
EHI_172170	109.871	148.473	175.365	109.233	102.662	70.8389	144.57	94.2447	0.651898	1.53398	119.407	0.618963	0.0831815	0.755437	hypothetical protein
EHI_192780	150.677	149.857	182.994	205.554	245.684	220.616	161.176	223.951	1.38948	0.719692	192.563	-0.474859	0.0832129	0.755437	hypothetical protein
EHI_134620	60.4174	93.3445	108.322	140.874	166.31	105.261	87.3613	137.482	1.57371	0.63544	112.422	-0.652478	0.083343	0.755437	hypothetical protein
EHI_182490	26.5664	33.0945	40.4336	21.9843	18.5759	16.4259	33.3648	18.9954	0.569323	1.75647	26.1801	0.815398	0.0837071	0.755437	transporter, major facilitator family
EHI_033730	72.6147	66.189	81.7462	45.1899	60.3718	19.7111	73.5166	41.7576	0.568002	1.76056	57.6371	0.818544	0.0837611	0.755437	hypothetical protein
EHI_010350	229.815	328.785	412.821	187.855	281.439	121.528	323.807	196.941	0.608205	1.64418	260.374	0.718181	0.0838064	0.755437	hypothetical protein
EHI_038620	1553.21	2111.2	2504.5	2539.51	3556.95	2805.3	2056.3	2967.25	1.443	0.692999	2511.78	-0.529065	0.0839264	0.755437	40S ribosomal protein S16, putative
EHI_139570	1175.44	2649.43	2771.38	4293.11	4571.26	2289.51	2198.75	3717.96	1.69094	0.591386	2958.36	-0.757762	0.0839918	0.755437	peroxiredoxin, pseudogene
EHI_167690	6.20539	10.6947	6.12473	1.23257	2.34306	3.25592	7.67492	2.27718	0.296704	3.37036	4.97605	1.74096	0.0841563	0.755437	hypothetical protein
EHI_148050	616.459	640.553	743.013	893.045	803.547	987.255	666.675	894.616	1.34191	0.745209	780.645	-0.424398	0.084236	0.755437	hypothetical protein, conserved
EHI_159550	9.7526	19.728	27.1053	1.23421	14.0768	0	18.862	5.10366	0.27058	3.69577	11.9828	1.89059	0.0842689	0.755437	hypothetical protein
EHI_010370	40.7249	41.4221	47.5157	20.7194	37.075	14.2652	43.2209	24.0199	0.555746	1.79938	33.6204	0.849188	0.0844277	0.755437	Ran binding protein, putative
EHI_176380	0	0	0	2.45619	1.16733	3.26748	0	2.297	#DIV/0!	#DIV/0!	1.1485	-3.85884	0.0844437	0.755437	mucin-5AC, putative
EHI_152790	38.0809	23.9854	19.3325	17.1082	16.2627	5.47239	27.1329	12.9477	0.477196	2.09557	20.0403	1.07382	0.0845426	0.755437	membrane-bound O-acyltransferase (MBOAT ) family protein
EHI_144750	97.4123	98.4441	108.105	51.3067	81.2856	70.0704	101.321	67.5542	0.666738	1.49984	84.4374	0.583355	0.084776	0.755437	hypothetical protein
EHI_186820	1335.6	1383.95	1144.62	2446.92	1311.19	1910.77	1288.05	1889.63	1.46704	0.681644	1588.84	-0.552832	0.084778	0.755437	protein kinase domain containing protein
EHI_012350	127.67	170.154	149.516	201.176	198.248	226.54	149.114	208.654	1.3993	0.714643	178.884	-0.484586	0.084981	0.755437	hypothetical protein
EHI_146560	9015.7	15058.7	16267.3	18741.5	26995.5	16095.5	13447.2	20610.8	1.53272	0.652436	17029	-0.616082	0.0850999	0.755437	ribosomal protein S24, putative
EHI_117920	1260.29	1355.98	1396.85	2232.55	1359.79	2115.64	1337.7	1902.66	1.42233	0.70307	1620.18	-0.508242	0.0851037	0.755437	pleckstrin homology (PH) domain containing protein
EHI_190430	104.462	69.6115	44.0074	54.8173	32.4241	37.3277	72.6935	41.523	0.571207	1.75068	57.1083	0.80947	0.0851428	0.755437	hypothetical protein, conserved
EHI_171280	2311.27	2537.39	2236.03	3651.37	2551.85	3505.15	2361.56	3236.13	1.37033	0.729751	2798.85	-0.454503	0.0852048	0.755437	guanine nucleotide-binding protein subunit beta 2-like 1, putative
EHI_067850	463.486	628.793	772.796	813.682	1035.11	839.053	621.692	895.949	1.44115	0.693892	758.82	-0.527185	0.0852627	0.755437	Rab family GTPase
EHI_004980	127.59	166.635	151.703	77.3104	135.307	35.9697	148.643	82.8625	0.557461	1.79385	115.753	0.84449	0.0853774	0.755437	hypothetical protein, conserved domain containing
EHI_201240	31.8991	13.195	5.26011	8.59411	2.33397	6.53693	16.7847	5.82167	0.346843	2.88315	11.3032	1.52891	0.0854123	0.755437	hypothetical protein
EHI_093850	226.629	227.892	99.4557	127.91	118.119	90.0239	184.659	112.017	0.606618	1.64848	148.338	0.722041	0.085516	0.755437	Viral A-type inclusion protein repeat, putative
EHI_067600	28.3338	33.1169	34.2995	23.1803	15.0767	16.4435	31.9167	18.2335	0.571284	1.75044	25.0751	0.811306	0.0857984	0.755437	hypothetical protein
EHI_100130	100.943	115.888	79.1407	74.4434	69.6055	48.2201	98.657	64.0897	0.649621	1.53936	81.3733	0.624738	0.0858904	0.755437	hypothetical protein
EHI_086110	2062.53	2377.29	2468.77	3125.5	3063.48	2847.2	2302.87	3012.06	1.30796	0.764548	2657.46	-0.387265	0.085962	0.755437	high mobility group (HMG) box domain containing protein
EHI_141980	21.2513	19.8653	11.4309	6.10251	10.4418	7.67065	17.5158	8.07166	0.460821	2.17004	12.7937	1.11644	0.0859804	0.755437	hypothetical protein, conserved
EHI_044740	366.066	544.177	671.476	748.55	909.256	683.416	527.24	780.407	1.48018	0.675596	653.823	-0.565647	0.0860021	0.755437	UMP-CMP kinase, putative
EHI_045140	62.9441	45.2279	34.1113	57.9706	62.1332	131.236	47.4278	83.78	1.76648	0.566099	65.6039	-0.823655	0.0860157	0.755437	hypothetical protein
EHI_184690	103.592	57.1362	49.2572	46.3483	25.5077	47.1504	69.9951	39.6688	0.566737	1.76449	54.832	0.818573	0.0861851	0.755437	hypothetical protein
EHI_080600	14.1957	30.2791	8.7131	45.9891	27.1723	34.4467	17.7293	35.8694	2.02317	0.494274	26.7993	-1.01116	0.0862026	0.755437	hypothetical protein
EHI_015280	267.356	220.417	170.736	152.292	136.664	165.756	219.503	151.571	0.690518	1.44819	185.537	0.533982	0.0862651	0.755437	UDP-glucose:glycoprotein glucosyltransferase, putative
EHI_022490	21.2568	20.6651	12.2967	9.78518	5.81343	9.84133	18.0729	8.47998	0.46921	2.13124	13.2764	1.09198	0.0863515	0.755437	AIG family protein
EHI_005870	412.85	398.666	428.121	673.091	434.691	636.032	413.213	581.272	1.40671	0.710877	497.242	-0.492328	0.0864122	0.755437	proteasome regulatory subunit, putative
EHI_152020	26.562	37.263	12.3144	15.8558	10.4349	9.8688	25.3798	12.0532	0.474912	2.10566	18.7165	1.07987	0.0866381	0.755437	Rho guanine nucleotide exchange factor, putative
EHI_110750	546.33	361.736	483.639	700.496	448.953	1078.38	463.902	742.61	1.60079	0.62469	603.256	-0.679085	0.0868723	0.755437	dipeptidyl-peptidase III, putative
EHI_056670	62.989	19.652	29.6384	18.6265	14.1635	22.6263	37.4265	18.4721	0.493556	2.02611	27.9493	1.01456	0.0869482	0.755437	hypothetical protein
EHI_152420	102.688	82.8855	73.0628	69.4154	47.4648	51.6146	86.212	56.1649	0.651475	1.53498	71.1884	0.619661	0.0869893	0.755437	tyrosine kinase, putative
EHI_194410	482.754	487.446	465.325	681.858	543.419	701.446	478.508	642.241	1.34217	0.745061	560.375	-0.424598	0.087379	0.755437	isopentenyl-diphosphate delta-isomerase, putative
EHI_152720	30.9934	13.2394	20.2188	6.10555	13.9293	9.85744	21.4839	9.96409	0.463794	2.15613	15.724	1.10335	0.0875086	0.755437	small-conductance mechanosensitive ion channel, putative
EHI_105150	43.4022	33.0526	33.3674	15.9099	31.41	10.9288	36.6074	19.4162	0.530391	1.8854	28.0118	0.916677	0.0876772	0.755437	hypothetical protein
EHI_131100	27.4551	37.2084	40.4134	14.6707	29.0533	13.128	35.0256	18.9507	0.541052	1.84825	26.9882	0.887467	0.0877551	0.755437	hypothetical protein
EHI_152540	362.262	356.211	395.203	483.265	471.005	512.717	371.225	488.995	1.31725	0.759159	430.11	-0.397692	0.0878851	0.755437	protein kinase, putative
EHI_094120	658.11	999.086	1291.74	1556.54	1487.74	1314.88	982.98	1453.05	1.47821	0.676493	1218.02	-0.563786	0.0881515	0.755437	ARP2/3 complex 41 kDa subunit, putative
EHI_069170	94.7478	100.142	88.8002	73.2446	69.6258	42.7281	94.5632	61.8662	0.654231	1.52851	78.2147	0.614773	0.0882554	0.755437	RhoGAP domain containing protein
EHI_176810	7.09585	3.27952	0.872561	1.23932	0	0	3.74931	0.413108	0.110182	9.07585	2.08121	3.16722	0.0882715	0.755437	hypothetical protein
EHI_118780	113.386	186.672	230.862	266.969	344.567	219.529	176.973	277.022	1.56533	0.638843	226.998	-0.646101	0.0882728	0.755437	WD domain containing protein
EHI_054170	371.034	225.072	247.023	172.174	133.487	238.773	281.043	181.478	0.64573	1.54864	231.26	0.630151	0.0883592	0.755437	hypothetical protein
EHI_194330	236.58	338.983	398.927	459.089	443.377	492.534	324.83	465	1.43152	0.69856	394.915	-0.517521	0.0884348	0.755437	autophagocytosis protein, putative
EHI_170960	17.7136	15.7073	13.1763	4.89169	4.64989	10.9368	15.5324	6.82613	0.439476	2.27544	11.1793	1.17581	0.0886348	0.755437	hypothetical protein
EHI_044940	455.185	367.289	359.46	506.993	451.745	771.819	393.978	576.852	1.46418	0.682978	485.415	-0.550492	0.0886604	0.755437	T-complex protein 1 subunit eta, putative
EHI_086690	268.358	384.44	484.035	615.066	474.241	580.803	378.944	556.703	1.46909	0.680694	467.824	-0.554837	0.0888165	0.755437	hypothetical protein
EHI_115270	77.3132	76.2409	81.4228	113.314	104.213	114.701	78.3257	110.743	1.41387	0.707276	94.5341	-0.500017	0.0888867	0.755437	hypothetical protein
EHI_115400	77.3132	76.2409	81.4228	113.314	104.213	114.701	78.3257	110.743	1.41387	0.707276	94.5341	-0.500017	0.0888867	0.755437	hypothetical protein
EHI_136600	23.0227	33.1055	24.6184	21.9725	11.6038	4.38254	26.9155	12.653	0.470099	2.12721	19.7842	1.09985	0.0889462	0.755437	hypothetical protein
EHI_073280	3.54566	1.64595	5.25135	0	1.17084	0	3.48099	0.390279	0.112117	8.91923	1.93563	3.06197	0.0890241	0.755437	hypothetical protein
EHI_192800	204.421	668.597	623.38	932.697	1129.71	599.372	498.799	887.258	1.77879	0.562181	693.029	-0.83056	0.0890246	0.755437	60S ribosomal protein L30, putative
EHI_017680	30.1228	23.1082	26.3163	17.1679	9.32499	16.3612	26.5158	14.2847	0.538725	1.85623	20.4002	0.891686	0.0890539	0.755437	hypothetical protein
EHI_107190	19.4952	13.1907	7.88809	3.68514	8.17317	4.35565	13.5247	5.40465	0.399615	2.50241	9.46465	1.32222	0.0890577	0.755437	hypothetical protein
EHI_174130	712.293	893.328	766.791	1034.16	1131.43	988.329	790.804	1051.31	1.32942	0.75221	921.055	-0.410617	0.0890667	0.755437	Skp1 family protein
EHI_166800	335.493	535.024	449.78	697.208	978.548	423.811	440.099	699.856	1.59022	0.628843	569.977	-0.668661	0.0891401	0.755437	ubiquitin, putative
EHI_106260	268.216	213.891	87.1625	138.782	77.5377	106.56	189.756	107.627	0.567184	1.7631	148.692	0.818654	0.0891652	0.755437	hypothetical protein
EHI_192110	3865.61	4503.08	5140.73	6147.75	6841.17	5308.85	4503.14	6099.26	1.35445	0.738309	5301.2	-0.437681	0.0892088	0.755437	60S ribosomal protein L7, putative
EHI_133910	10.6313	4.12715	3.5093	4.90381	12.8185	33.822	6.08924	17.1814	2.82161	0.354408	11.6353	-1.50564	0.0892198	0.755437	hypothetical protein
EHI_009520	387.812	245.915	335.983	185.416	218.002	262.036	323.237	221.818	0.686241	1.45721	272.527	0.542314	0.0892421	0.755437	alpha-1,2-mannosidase, putative
EHI_024510	108.092	98.1879	92.9673	149.66	118.936	157.013	99.7492	141.869	1.42226	0.703106	120.809	-0.508557	0.0892483	0.755437	hypothetical protein, conserved
EHI_035650	162.11	169.303	255.412	264.579	327.177	263.16	195.609	284.972	1.45685	0.686414	240.29	-0.543006	0.0893073	0.755437	ribose-phosphate pyrophosphokinase, putative
EHI_173480	464.345	712.252	727.42	984.032	878.121	831.847	634.672	898	1.4149	0.706762	766.336	-0.500494	0.0894001	0.755437	hypothetical protein
EHI_188120	155.206	237.915	241.829	320.653	364.777	249.625	211.65	311.685	1.47264	0.679051	261.668	-0.557693	0.0894428	0.755437	hypothetical protein
EHI_166910	42.5416	71.657	63.9324	92.2689	111.089	75.0238	59.377	92.7937	1.56279	0.639882	76.0854	-0.642265	0.0895338	0.755437	3' exoribonuclease family protein
EHI_140160	15.0658	24.7208	41.1775	3.68795	23.3695	3.2643	26.988	10.1073	0.374509	2.67016	18.5477	1.41842	0.0895358	0.755437	hypothetical protein
EHI_023500	1834.56	2903.53	3270.51	3728.7	4957.51	3247.7	2669.53	3977.97	1.49014	0.671079	3323.75	-0.575402	0.0896041	0.755437	calmodulin, putative
EHI_048840	13.2953	16.4655	15.7584	30.7784	19.8931	31.5096	15.1731	27.3937	1.80541	0.55389	21.2834	-0.85189	0.0897275	0.75568	hypothetical protein, conserved domain containing
EHI_099700	2334.59	2506.93	1803.87	3824.4	2043.67	4329.1	2215.13	3399.06	1.53447	0.651689	2807.09	-0.617742	0.0898277	0.755727	NAD(FAD)-dependent dehydrogenase, putative
EHI_153550	7.972	5.78356	5.26806	2.44812	2.32708	0	6.34121	1.59173	0.251014	3.98384	3.96647	2.01795	0.0899385	0.755862	hypothetical protein
EHI_096490	7.08732	7.42987	10.5291	1.22568	4.66027	2.18253	8.34876	2.68949	0.322143	3.10421	5.51913	1.62992	0.0900423	0.755939	Ras GTPase-activating protein, putative
EHI_153730	528.817	417.21	771.721	330.538	471.293	337.598	572.583	379.809	0.663327	1.50755	476.196	0.59208	0.0901507	0.756054	hypothetical protein
EHI_105200	419.119	516.253	427.822	669.113	567.155	593.771	454.398	610.013	1.34246	0.744899	532.206	-0.424561	0.0902634	0.756204	RNA recognition motif domain containing protein
EHI_012540	44.2657	35.6248	37.8381	25.5925	26.6455	18.6559	39.2429	23.6313	0.60218	1.66063	31.4371	0.733651	0.0904418	0.756754	RhoGAP domain containing protein
EHI_006090	87.6624	43.8675	46.6014	24.4115	40.6095	37.2553	59.3771	34.0921	0.574162	1.74167	46.7346	0.797681	0.0907491	0.756754	hypothetical protein
EHI_069550	341.282	236.158	219.655	401.674	306.832	461.416	265.698	389.974	1.46773	0.681323	327.836	-0.554021	0.0908212	0.756754	splicing factor3B subunit 2, putative
EHI_060740	3740.85	4875.04	6296.77	7521.54	6788.12	6685.9	4970.89	6998.52	1.4079	0.710277	5984.7	-0.493535	0.0908574	0.756754	EF-hand calcium-binding domain containing protein
EHI_073630	618.726	290.232	111.836	178.887	107.586	225.29	340.265	170.588	0.501338	1.99466	255.426	0.995905	0.0911105	0.756754	serine-threonine-isoleucine rich protein, putative
EHI_016450	52.2401	24.8385	32.5414	25.619	11.5969	20.8295	36.54	19.3485	0.529515	1.88852	27.9442	0.917511	0.091181	0.756754	hypothetical protein
EHI_113440	5.34936	7.9896	12.9046	25.6631	7.34619	28.0444	8.74784	20.3512	2.32643	0.429844	14.5495	-1.2209	0.0913002	0.756754	serine/threonine- protein kinase3/4, putative
EHI_146570	4788.1	7634.65	8380.62	10173.3	12171.3	8246.86	6934.46	10197.2	1.47051	0.680038	8565.81	-0.556292	0.09164	0.756754	40S ribosomal protein S19, putative
EHI_170060	156.361	214.365	242.693	255.207	361.153	275.521	204.473	297.293	1.45395	0.687782	250.883	-0.539708	0.0919667	0.756754	ubiquitin like protein
EHI_155770	91.1992	71.2018	54.5276	51.2403	52.1882	28.5023	72.3095	43.9769	0.608176	1.64426	58.1432	0.719875	0.0920207	0.756754	hypothetical protein
EHI_122310	1347	2707.5	2806.69	3681.78	4179.4	2771.23	2287.07	3544.14	1.54964	0.64531	2915.6	-0.631881	0.0920605	0.756754	peroxiredoxin
EHI_136490	64.7008	100.467	127.847	155.055	169.603	127.18	97.6717	150.612	1.54203	0.648497	124.142	-0.624099	0.0920636	0.756754	hypothetical protein, conserved
EHI_062680	60.2263	64.4826	129.128	135.744	197.62	98.4312	84.6123	143.932	1.70108	0.587863	114.272	-0.76642	0.0922802	0.756754	hypothetical protein
EHI_049660	251.572	242.027	308.124	317.149	386.438	396.5	267.241	366.696	1.37215	0.728781	316.968	-0.456938	0.0922921	0.756754	hypothetical protein, conserved
EHI_048850	44.2754	43.86	29.0119	25.6391	23.2117	20.8135	39.0491	23.2214	0.594673	1.6816	31.1353	0.752071	0.0923935	0.756754	leucine-rich repeat containing protein
EHI_081320	2301.63	2956.9	4558.92	4403.44	6148.51	4306.23	3272.48	4952.72	1.51345	0.660744	4112.6	-0.597831	0.0924048	0.756754	40S ribosomal protein S23, putative
EHI_075660	10.6282	23.9745	32.5018	3.66871	18.5993	3.28109	22.3682	8.51637	0.380736	2.62649	15.4423	1.39443	0.0924569	0.756754	CAAX prenyl protease, putative
EHI_178130	31.9034	11.5376	5.25717	1.2291	4.67311	9.79457	16.2327	5.23226	0.322328	3.10243	10.7325	1.61806	0.0925221	0.756754	hypothetical protein
EHI_131940	4443.92	6468.88	6923.66	8380.79	11355.8	6595.7	5945.49	8777.45	1.47632	0.67736	7361.47	-0.561984	0.0926024	0.756754	ribosomal protein L18a, putative
EHI_153430	192.224	215.582	341.466	366.164	394.622	339.67	249.757	366.819	1.4687	0.680874	308.288	-0.554582	0.0926031	0.756754	serine acetyltransferase 1
EHI_065780	253.039	293.377	272.78	331.45	430.489	351.901	273.065	371.28	1.35967	0.735471	322.173	-0.443078	0.0926371	0.756754	hypothetical protein
EHI_006070	2299.83	2214.57	1760.73	3334.92	2077	3739.79	2091.71	3050.57	1.45841	0.685678	2571.14	-0.544416	0.0927774	0.756754	hypothetical protein
EHI_048210	118.792	192.459	241.444	263.871	341.044	243.02	184.232	282.645	1.53418	0.651813	233.438	-0.617153	0.0928372	0.756754	splicing factor, arginine/serine-rich, putative
EHI_147540	2548.93	2117.12	1243.15	1679.97	1112.57	999.375	1969.73	1263.97	0.641697	1.55837	1616.85	0.640161	0.0930066	0.756754	intracellular protein transport protein USO1, putative
EHI_110440	24.804	23.9491	25.4525	11.025	17.4663	12.0105	24.7352	13.5006	0.545805	1.83215	19.1179	0.872917	0.0930147	0.756754	hypothetical protein
EHI_035980	662.253	402.524	205.86	304.818	187.766	247.898	423.546	246.827	0.582763	1.71596	335.186	0.779149	0.0932362	0.756754	hypothetical protein
EHI_151220	159.373	126.69	131.057	109.776	97.3967	85.5255	139.04	97.5662	0.701713	1.42508	118.303	0.511836	0.0932469	0.756754	hypothetical protein
EHI_180000	80.6315	94.0296	149.056	162.018	204.169	135.131	107.906	167.106	1.54863	0.645732	137.506	-0.630814	0.0932805	0.756754	eukaryotic translation initiation factor 4E, putative
EHI_112030	56.6598	24.8554	42.239	18.2794	16.2181	31.8265	41.2514	22.108	0.535933	1.8659	31.6797	0.894812	0.0933733	0.756754	leucine rich repeat protein, BspA family
EHI_168240	5368.4	6473.86	9901.09	12659.9	8739.18	10818.7	7247.78	10739.3	1.48173	0.674886	8993.52	-0.56728	0.0934058	0.756754	cysteine proteinase, putative
EHI_016410	142.58	97.6017	82.6066	61.0947	82.4671	65.6749	107.596	69.7456	0.648216	1.5427	88.6709	0.624897	0.0934268	0.756754	hypothetical protein
EHI_153690	882.843	933.412	1112.56	1099.72	1643.41	1317.61	976.273	1353.58	1.38648	0.721252	1164.93	-0.471492	0.0935109	0.756754	Rab family GTPase
EHI_030850	15.9475	16.5051	13.1577	3.67909	11.657	4.3627	15.2034	6.56628	0.431894	2.31538	10.8849	1.21161	0.0936584	0.756754	hypothetical protein
EHI_087610	278.497	405.145	478.296	201.902	357.895	166.339	387.313	242.045	0.624935	1.60017	314.679	0.678628	0.0936988	0.756754	hypothetical protein
EHI_159330	278.497	405.145	478.296	201.902	357.895	166.339	387.313	242.045	0.624935	1.60017	314.679	0.678628	0.0936988	0.756754	hypothetical protein
EHI_178960	10409.9	10715.4	7428.29	17548.8	8493.43	18309.4	9517.88	14783.9	1.55327	0.643802	12150.9	-0.635309	0.0938151	0.756754	acetyl-CoA synthetase, putative
EHI_005100	476.64	520.814	629.889	658.4	857.757	709.104	542.448	741.754	1.36742	0.731305	642.101	-0.451516	0.093836	0.756754	eukaryotic translation initiation factor 2 alpha subunit, putative
EHI_194040	1536.74	1399.85	1393.76	1940.25	1580.09	2424.9	1443.45	1981.75	1.37292	0.728373	1712.6	-0.457351	0.094278	0.757365	snoRNP protein gar1, putative
EHI_194520	1258.03	1761.47	2409.14	2572.05	3121.89	2309.72	1809.55	2667.88	1.47434	0.67827	2238.71	-0.560046	0.0943262	0.757365	LIM zinc finger domain containing protein
EHI_096190	23.9093	11.5843	18.4603	3.66344	13.9297	5.47619	17.9846	7.68978	0.427575	2.33877	12.8372	1.22242	0.0943369	0.757365	hypothetical protein
EHI_068350	38.9578	60.4479	72.126	29.273	44.0594	29.6056	57.1772	34.3127	0.600112	1.66636	45.745	0.737007	0.0943426	0.757365	protein kinase, putative
EHI_011960	31.0062	28.0725	28.9584	28.1841	50.0862	75.3147	29.3457	51.195	1.74455	0.573214	40.2704	-0.806637	0.0944198	0.757365	hypothetical protein
EHI_197350	142.537	85.3307	53.6757	52.4068	31.2814	72.4246	93.8477	52.0376	0.55449	1.80346	72.9426	0.849417	0.0944809	0.757365	protein tyrosine kinase domain-containing protein
EHI_013250	65.5943	53.4952	46.3882	60.3564	81.954	122.719	55.1593	88.3431	1.6016	0.624375	71.7512	-0.682169	0.0948076	0.759222	splicing factor, putative
EHI_151800	294.325	204.78	202.061	71.5262	111.352	224.548	233.722	135.809	0.581071	1.72096	184.765	0.781192	0.0951555	0.75995	ganglioside gm2 activator protein, putative
EHI_141970	46.0496	24.8174	19.3356	9.77299	17.4188	18.6119	30.0675	15.2679	0.507787	1.96933	22.6677	0.972568	0.0951923	0.75995	hypothetical protein
EHI_200800	322.135	402.899	453.509	531.824	433.327	768.074	392.848	577.741	1.47065	0.679972	485.295	-0.556812	0.0952659	0.75995	hypothetical protein
EHI_132880	1003.39	808.043	1041.3	1211.05	1094.28	1741.26	950.912	1348.86	1.4185	0.704972	1149.89	-0.504562	0.0952793	0.75995	eukaryotic translation initiation factor 2 gamma subunit, putative
EHI_027600	264.225	352.481	510.457	596.535	676.166	436.519	375.721	569.74	1.51639	0.659461	472.731	-0.600416	0.0955083	0.761016	4-methyl-5(B-hydroxyethyl)-thiazol monophosphate biosynthesis enzyme, putative
EHI_151230	7.09022	8.23678	16.6405	2.46034	7.01566	0	10.6558	3.15866	0.296426	3.37353	6.90725	1.76509	0.0956726	0.761558	PQ loop repeat protein
EHI_164750	689.27	559.595	540.397	1022.58	523.295	1232.71	596.421	926.194	1.55292	0.643948	761.308	-0.635109	0.095767	0.761558	26S proteasome non-ATPase regulatory subunit 14, putative
EHI_014170	118.638	87.7979	121.41	64.6159	70.696	86.6617	109.282	73.9912	0.677067	1.47696	91.6365	0.560643	0.0959818	0.762506	hypothetical protein
EHI_054230	596.301	570.04	506.855	866.333	696.338	679.092	557.732	747.254	1.33981	0.746375	652.493	-0.421786	0.0961896	0.763398	proteasome regulatory subunit, putative
EHI_103780	234.489	421.166	467.562	190.736	342.503	124.716	374.406	219.318	0.585777	1.70713	296.862	0.772357	0.0963273	0.763731	defender against cell death protein, putative
EHI_069990	80.5938	187.7	164.293	321.52	241.714	157.542	144.195	240.259	1.6662	0.600167	192.227	-0.735497	0.0965103	0.764177	zinc transporter, putative
EHI_140350	2113.43	1755.88	1892.25	2488.14	2293.01	2785.66	1920.52	2522.27	1.31332	0.761426	2221.4	-0.393294	0.0966105	0.764177	G protein alpha subunit, putative
EHI_196770	3.54466	6.5945	0	0	0	0	3.37972	0	0	#DIV/0!	1.68986	3.9872	0.0966707	0.764177	hypothetical protein
EHI_112790	64.7126	77.335	99.7501	126.943	128.857	100.942	80.5993	118.914	1.47537	0.677794	99.7567	-0.56022	0.0969293	0.764997	acetyltransferase, putative
EHI_180410	716.77	488.487	487.658	596.141	628.448	1679.29	564.305	967.958	1.71531	0.582985	766.132	-0.778766	0.0969726	0.764997	hypothetical protein
EHI_048440	104.537	76.7796	90.3786	122.557	108.342	172.435	90.5651	134.445	1.48451	0.673623	112.505	-0.571657	0.0970619	0.764997	hypothetical protein
EHI_073420	205.377	199.746	198.055	135.186	171.347	52.7094	201.059	119.748	0.595584	1.67903	160.403	0.748724	0.0974234	0.767089	Dopey domain protein, putative
EHI_200970	26.5718	23.9678	30.738	19.5753	11.6297	14.2118	27.0925	15.1389	0.558786	1.78959	21.1157	0.842311	0.0976524	0.767434	hypothetical protein
EHI_104700	133.681	83.6818	73.0398	71.896	56.7613	57.0704	96.8009	61.9092	0.639552	1.56359	79.355	0.645419	0.0976595	0.767434	hypothetical protein
EHI_073450	107.236	36.2477	18.3946	9.83878	21.0415	38.0677	53.9595	22.9827	0.425924	2.34783	38.4711	1.22624	0.0980289	0.769503	hypothetical protein
EHI_011170	23.9103	12.4089	16.6992	4.88635	2.32244	14.233	17.6728	7.14728	0.404423	2.47266	12.41	1.29333	0.0981155	0.769503	protein kinase, putative
EHI_027590	18.5985	9.92271	16.6932	3.66739	10.4584	5.47041	15.0714	6.53206	0.433407	2.3073	10.8018	1.20185	0.0986246	0.772213	hypothetical protein
EHI_126270	1726.64	613.397	352.625	471.043	328.288	607.167	897.554	468.833	0.522345	1.91445	683.193	0.936794	0.0987963	0.772213	Ras GTPase-activating protein, putative
EHI_081720	22.1343	19.8768	24.6319	10.9742	16.2278	7.6777	22.2144	11.6266	0.523382	1.91065	16.9205	0.936372	0.0988318	0.772213	leucine rich repeat / protein phosphatase 2C domain containing protein
EHI_161010	45.161	71.9959	121.322	54.9417	51.0665	28.4812	79.4929	44.8298	0.563947	1.77321	62.1614	0.828423	0.0988479	0.772213	anaerobic glycerol-3-phosphate dehydrogenase subunit A, putative
EHI_174110	223.349	177.884	206.664	267.02	251.462	309.818	202.632	276.1	1.36257	0.733909	239.366	-0.447059	0.0991519	0.773543	hypothetical protein, conserved
EHI_193380	16.8209	12.4275	16.7194	7.31195	10.4262	2.19487	15.3226	6.64436	0.433631	2.30611	10.9835	1.21222	0.0993326	0.773543	hypothetical protein
EHI_021780	212.611	51.1949	18.4292	116.398	54.7388	646.255	94.0783	272.464	2.89614	0.345287	183.271	-1.53479	0.0994921	0.773543	heat shock protein 70, putative
EHI_119480	95.754	96.1671	69.9452	137.012	102.068	144.146	87.2888	127.742	1.46344	0.683321	107.515	-0.549418	0.0995458	0.773543	hypothetical protein
EHI_068110	8.85546	25.6482	23.7328	7.32809	13.932	3.28519	19.4122	8.18174	0.421475	2.37262	13.7969	1.25214	0.0996491	0.773543	Ras guanine nucleotide exchange factor, putative
EHI_137840	56.684	62.0002	65.0012	97.8396	69.7526	103.893	61.2285	90.4952	1.47799	0.676593	75.8618	-0.563872	0.0998021	0.773543	hypothetical protein
EHI_129790	330.015	294.817	303.389	166.363	204.149	280.193	309.407	216.902	0.701024	1.42648	263.154	0.511	0.0998747	0.773543	myb-like DNA-binding domain containing protein
EHI_023110	5987.69	7537.09	5942.2	11835.1	6510.81	9688.9	6488.99	9344.92	1.44012	0.694387	7916.96	-0.526169	0.0998751	0.773543	NADP-dependent alcohol dehydrogenase
EHI_110810	771.979	787.969	856.268	1313.53	674.138	1812.11	805.405	1266.59	1.57262	0.635883	1036	-0.653251	0.100006	0.773543	unconventional myosin IB
EHI_087820	53.1292	34.7612	54.5126	29.2961	37.1316	14.2435	47.4677	26.8904	0.5665	1.76523	37.1791	0.822336	0.100048	0.773543	hypothetical protein
EHI_029090	401.443	660.186	729.932	823.361	1036.09	764.102	597.187	874.518	1.4644	0.682876	735.852	-0.550173	0.100084	0.773543	hypothetical protein
EHI_054540	31.0234	7.40827	1.75074	28.3229	32.7728	42.3655	13.3941	34.4871	2.57479	0.388381	23.9406	-1.36797	0.100282	0.774325	hypothetical protein
EHI_166390	294.314	518.211	470.679	234.241	380.831	223.526	427.735	279.533	0.653518	1.53018	353.634	0.613994	0.100424	0.774668	hypothetical protein
EHI_110210	16.8298	14.872	19.3162	8.56841	6.98125	9.83416	17.006	8.46127	0.497546	2.00986	12.7336	1.00429	0.10055	0.774891	hypothetical protein
EHI_057840	26.5583	34.8041	14.962	15.8373	15.0552	7.68456	25.4415	12.859	0.505435	1.97849	19.1502	0.99087	0.100783	0.775394	hypothetical protein
EHI_021290	105.347	61.3229	29.9244	37.7645	30.1093	39.522	65.5316	35.7986	0.54628	1.83056	50.6651	0.871854	0.100818	0.775394	hypothetical protein
EHI_061030	9.73804	24.0313	22.8829	9.74606	11.581	1.09779	18.8841	7.47493	0.395832	2.52633	13.1795	1.34645	0.100906	0.775394	hypothetical protein, conserved domain containing
EHI_106110	84.1038	82.8538	76.5602	36.5569	68.3445	53.7785	81.1726	52.8933	0.651615	1.53465	67.0329	0.616323	0.101083	0.775545	CPSF A subunit region protein, putative
EHI_072090	100.943	75.3259	63.3118	61.0205	48.7249	47.1231	79.8602	52.2895	0.654763	1.52727	66.0749	0.612086	0.101256	0.775545	hypothetical protein
EHI_007010	185.026	136.719	67.7644	106.002	59.0702	61.4686	129.836	75.5135	0.581605	1.71938	102.675	0.783242	0.101293	0.775545	hypothetical protein
EHI_128450	138.231	146.786	153.413	206.277	219.413	173.213	146.143	199.635	1.36602	0.732053	172.889	-0.449384	0.101314	0.775545	proliferating cell nuclear antigen, putative
EHI_086390	8.85602	13.2334	13.1813	3.666	8.13125	0	11.7569	3.93241	0.334477	2.98975	7.84467	1.59065	0.101883	0.778571	heat shock protein 70 family
EHI_074760	586.5	530.708	653.565	703.788	755.223	910.896	590.258	789.969	1.33835	0.74719	690.113	-0.42077	0.101971	0.778571	protein farnesyltransferase alpha subunit, putative
EHI_159440	0	0	0	6.19542	0	2.15947	0	2.78496	#DIV/0!	#DIV/0!	1.39248	-4.13458	0.102002	0.778571	hypothetical protein
EHI_006700	179.21	145.73	150.788	186.312	181.81	366.245	158.576	244.789	1.54367	0.647807	201.683	-0.627765	0.102354	0.779392	thioredoxin, putative
EHI_077110	62.0293	95.6385	106.933	108.087	150.605	138.306	88.2002	132.332	1.50036	0.666505	110.266	-0.585464	0.102376	0.779392	hypothetical protein, conserved
EHI_073500	0.889392	0	1.72881	6.32819	3.61473	3.16743	0.872733	4.37012	5.0074	0.199705	2.62142	-2.33509	0.102569	0.779392	hypothetical protein
EHI_008040	129.417	157.188	126.032	190.934	161.575	226.963	137.546	193.157	1.40431	0.712091	165.352	-0.490029	0.102639	0.779392	Thymidylate kinase, putative
EHI_011870	489.137	605.216	752.092	777.372	923.344	839.755	615.482	846.824	1.37587	0.726812	731.153	-0.460373	0.102756	0.779392	proteasome subunit beta type 5 precursor, putative
EHI_107100	183.468	169.634	165.495	194.448	252.667	264.124	172.865	237.08	1.37147	0.729145	204.973	-0.456535	0.102845	0.779392	hypothetical protein
EHI_036520	146.087	106.008	146.91	86.5764	111.279	73.485	133.002	90.4468	0.680041	1.4705	111.724	0.556376	0.103018	0.779392	importin beta, putative
EHI_057960	2.65659	2.48233	4.3953	1.22116	0	0	3.17807	0.407052	0.128082	7.80753	1.79256	2.93644	0.103024	0.779392	hypothetical protein
EHI_072630	17.7145	18.1824	10.5387	7.34077	8.14087	6.55924	15.4786	7.34696	0.474654	2.1068	11.4128	1.07736	0.103066	0.779392	hypothetical protein
EHI_186880	111.674	119.418	81.4425	61.521	86.5439	60.8807	104.178	69.6485	0.668553	1.49577	86.9133	0.581499	0.103086	0.779392	hypothetical protein
EHI_061010	69.9502	41.3926	53.6442	41.4863	34.7972	25.21	54.9956	33.8311	0.615161	1.62559	44.4134	0.702927	0.103512	0.781037	cullin family protein
EHI_023630	22.1319	31.4894	26.4034	12.1826	22.0038	7.68454	26.6749	13.957	0.523224	1.91123	20.3159	0.93797	0.103601	0.781037	hypothetical protein
EHI_198760	8028.29	18405.6	20203.8	44724.1	18841.5	17987.6	15545.9	27184.4	1.74865	0.571869	21365.2	-0.806233	0.103634	0.781037	alcohol dehydrogenase 3, putative
EHI_035080	540.271	416.632	580.608	632.311	631.283	885.797	512.504	716.464	1.39797	0.715324	614.484	-0.483726	0.103695	0.781037	WD domain containing protein
EHI_147680	7.08584	14.0498	14.0514	4.89399	6.97809	0	11.729	3.95736	0.337399	2.96385	7.84318	1.58165	0.104208	0.782291	leucine rich repeat protein, BspA family
EHI_107540	90.3092	46.3762	26.3899	32.9262	30.1406	25.2241	54.3584	29.4303	0.541412	1.84702	41.8944	0.885873	0.104235	0.782291	hypothetical protein, conserved
EHI_045440	313.382	199.727	161.073	192.456	129.688	107.599	224.727	143.248	0.637429	1.5688	183.988	0.650535	0.104245	0.782291	ubiquitin carboxyl-terminal hydrolase domain containing protein
EHI_110120	2264.29	2901.91	3822.23	4247.02	4119.58	4096.32	2996.14	4154.31	1.38655	0.721214	3575.22	-0.471496	0.104253	0.782291	phosphoglucomutase, putative
EHI_072050	593.107	619.169	202.467	366.548	194.483	260.279	471.581	273.77	0.580537	1.72254	372.675	0.784873	0.104542	0.783722	Viral A-type inclusion protein repeat, putative
EHI_095190	122.199	95.9996	193.42	62.2621	126.495	24.1015	137.206	70.9529	0.517126	1.93376	104.08	0.952154	0.104847	0.783751	hypothetical protein, conserved
EHI_036550	8.86334	13.1743	30.6449	32.0023	51.4767	22.8223	17.5608	35.4338	2.01777	0.495596	26.4973	-1.01231	0.104851	0.783751	HAD hydrolase, family IA, variant 3
EHI_199140	0	12.2891	6.97651	0	2.35861	0	6.42186	0.786204	0.122426	8.16818	3.60403	3.04113	0.104928	0.783751	hypothetical protein
EHI_110240	14.1687	14.0652	17.5799	7.32802	10.4489	3.28521	15.2713	7.0207	0.459732	2.17518	11.146	1.12732	0.104939	0.783751	hypothetical protein
EHI_048240	5481.14	4701.01	4980.94	5788.43	7571.45	6549.77	5054.36	6636.55	1.31303	0.761595	5845.46	-0.392925	0.105197	0.784872	hypothetical protein
EHI_193320	158.548	176.024	160.704	244.726	194.244	231.729	165.092	223.566	1.35419	0.738447	194.329	-0.437098	0.105285	0.784872	hypothetical protein
EHI_176170	153.267	157.657	236.001	225.575	336.777	238.936	182.308	267.096	1.46508	0.682557	224.702	-0.55119	0.105415	0.785107	serine/threonine protein phosphatase PP1-2, putative
EHI_140590	327.756	327.089	450.313	435.968	540.132	543.909	368.386	506.669	1.37538	0.727074	437.528	-0.46016	0.105659	0.785385	phospholipid cytidylyltransferase, putative
EHI_106080	57.5675	70.2807	56.2262	34.233	54.6225	22.973	61.3581	37.2762	0.607518	1.64604	49.3172	0.721303	0.105771	0.785385	hypothetical protein, conserved domain containing
EHI_013210	61.9707	69.6001	86.2431	53.6131	42.8573	49.3916	72.6047	48.6207	0.669663	1.49329	60.6127	0.578903	0.105908	0.785385	hypothetical protein
EHI_068170	1263.07	1297.46	1899.48	1967.59	2135.51	2000.31	1486.67	2034.47	1.36848	0.730739	1760.57	-0.452605	0.106062	0.785385	radical SAM domain protein
EHI_191770	7554.09	7886.2	5758.6	10323.2	7941.01	10543.5	7066.3	9602.56	1.35892	0.735876	8334.43	-0.44246	0.106285	0.785385	hypothetical protein, conserved
EHI_146350	249.722	258.148	254.037	356.61	313.448	328.54	253.969	332.866	1.31066	0.762977	293.417	-0.390069	0.106313	0.785385	calcineurin catalytic subunit A, putative
EHI_196380	60.2047	55.4926	57.1839	40.2353	39.4069	36.1981	57.6271	38.6134	0.670057	1.49241	48.1202	0.578234	0.106318	0.785385	hypothetical protein
EHI_017610	339.917	257.832	176.967	213.041	153.917	148.307	258.238	171.755	0.665102	1.50353	214.997	0.588966	0.106441	0.785385	hypothetical protein, conserved
EHI_114640	63.8155	74.932	124.335	97.2308	212.911	123.901	87.6943	144.681	1.64983	0.606122	116.188	-0.722681	0.106464	0.785385	Rab family GTPase
EHI_151940	46.0509	35.5662	35.1514	26.8822	19.7461	25.1749	38.9228	23.9344	0.614919	1.62623	31.4286	0.701467	0.106512	0.785385	amino acid transporter, putative
EHI_142190	0	0	0	0	12.7651	18.6245	0	10.4632	#DIV/0!	#DIV/0!	5.2316	-6.04179	0.106545	0.785385	WD repeat protein 2, putative
EHI_098730	54.0617	70.0212	86.7144	118.073	106.383	88.0941	70.2658	104.183	1.48271	0.674442	87.2246	-0.566983	0.106685	0.785385	ribosomal RNA methyltransferase, putative
EHI_132010	19.4877	11.5653	14.9242	3.67312	12.8022	2.18482	15.3257	6.22005	0.405857	2.46392	10.7729	1.30313	0.106801	0.785385	hypothetical protein
EHI_112070	5.31202	3.31352	12.3181	1.21894	3.4762	1.09719	6.98122	1.93078	0.276567	3.61576	4.456	1.85298	0.10683	0.785385	hypothetical protein
EHI_146510	592.985	570.465	601.403	657.531	718.606	1112.45	588.284	829.529	1.41008	0.709178	708.907	-0.49615	0.107008	0.785616	Rab family GTPase
EHI_183430	794.014	638.8	745.745	874.88	907.503	1122.33	726.186	968.236	1.33332	0.750009	847.211	-0.41531	0.107058	0.785616	hypothetical protein, conserved
EHI_143800	17.7124	26.4636	28.9961	12.2224	13.942	14.2257	24.3907	13.4633	0.551986	1.81164	18.927	0.856538	0.107655	0.787513	protein kinase, putative
EHI_027910	73.5698	88.8993	112.047	137.92	114.705	142.305	91.5054	131.643	1.43864	0.695102	111.574	-0.524848	0.107821	0.787513	hypothetical protein, conserved
EHI_185300	73.5698	88.8993	112.047	137.92	114.705	142.305	91.5054	131.643	1.43864	0.695102	111.574	-0.524848	0.107821	0.787513	protein MNN4, putative
EHI_178780	142.543	124.24	152.2	103.633	113.581	76.7864	139.661	97.9999	0.701699	1.42511	118.83	0.51189	0.107878	0.787513	hypothetical protein
EHI_082570	62.8734	56.2624	70.3211	32.9747	49.9203	41.6144	63.1523	41.5032	0.657192	1.52163	52.3277	0.603842	0.107917	0.787513	hypothetical protein
EHI_181540	93.1235	76.2968	86.43	118.852	103.55	139.401	85.2834	120.601	1.41412	0.707154	102.942	-0.501362	0.107997	0.787513	hypothetical protein
EHI_007290	7.09609	6.55747	7.85178	2.47957	3.53501	1.07915	7.16845	2.36458	0.329859	3.0316	4.76651	1.61275	0.108007	0.787513	hypothetical protein
EHI_086230	510.978	945.712	1006.52	1002.2	1557.21	1151.25	821.072	1236.89	1.50643	0.663821	1028.98	-0.591042	0.108292	0.788869	hypothetical protein
EHI_065830	176.499	275.537	300.221	289.892	379.156	426.58	250.752	365.209	1.45645	0.686599	307.981	-0.542706	0.108526	0.789853	Density-regulated protein, putative
EHI_006960	87.7366	133.488	121.777	224.978	134.383	152.325	114.334	170.562	1.49179	0.670334	142.448	-0.575695	0.108897	0.791613	hypothetical protein
EHI_069510	19.5184	31.1063	11.3296	3.72711	16.532	0	20.6514	6.75305	0.327002	3.05809	13.7022	1.62058	0.10911	0.791613	hypothetical protein
EHI_164490	187.771	198.373	192.347	305.817	193.025	322.546	192.83	273.796	1.41988	0.704284	233.313	-0.505842	0.109345	0.791613	phosphopantothenoylcysteine decarboxylase/phosphopantothenate--cysteine ligase, putative
EHI_159850	54.0376	44.5934	57.0471	24.5012	39.5923	34.9379	51.8927	33.0105	0.63613	1.57201	42.4516	0.649724	0.109349	0.791613	hypothetical protein
EHI_037160	82.5486	244.881	374.831	384.307	664.246	268.072	234.087	438.875	1.87484	0.533379	336.481	-0.906465	0.10939	0.791613	hypothetical protein
EHI_146950	706.77	823.416	785.326	1027.21	938.075	1016.07	771.837	993.785	1.28756	0.776664	882.811	-0.364563	0.109479	0.791613	histidine acid phosphatase family protein
EHI_095510	8.85566	9.09987	1.75781	1.22159	0	3.28455	6.57111	1.50205	0.228583	4.37477	4.03658	2.11222	0.109509	0.791613	hypothetical protein
EHI_165230	17.7267	44.4631	51.6585	12.3086	30.418	15.2149	37.9494	19.3138	0.508936	1.96488	28.6316	0.974851	0.109561	0.791613	hypothetical protein
EHI_082490	196.904	168.913	142.244	224.274	179.013	364.95	169.353	256.079	1.5121	0.661332	212.716	-0.597545	0.109751	0.792274	hypothetical protein
EHI_142180	12.3995	18.1879	28.9885	4.89147	15.1115	7.65609	19.8586	9.21969	0.464266	2.15394	14.5392	1.10468	0.109924	0.792377	hypothetical protein
EHI_180320	2.65579	16.5747	4.40087	3.65427	0	2.19587	7.87713	1.95005	0.247558	4.03945	4.91359	2.02592	0.109964	0.792377	tyrosine kinase, putative
EHI_198640	23.0603	27.0644	27.0569	50.7853	32.964	39.9645	25.7272	41.2379	1.60289	0.623872	33.4826	-0.678524	0.110074	0.792421	hypothetical protein, conserved
EHI_029230	83.3269	104.496	81.3824	105.972	126.491	153.069	89.7352	128.511	1.43211	0.69827	109.123	-0.518817	0.110205	0.792421	hydrolase yafV, putative
EHI_142940	382.472	246.006	208.513	202.374	173.835	197.465	278.997	191.225	0.685401	1.459	235.111	0.544854	0.110323	0.792421	TPR repeat protein
EHI_094100	1749.31	1755.45	2678.62	2771.08	3224.87	2587.68	2061.13	2861.21	1.38818	0.720369	2461.17	-0.473203	0.110387	0.792421	galactokinase, putative
EHI_158210	5.3173	2.47217	1.75229	0	1.16841	0	3.18059	0.38947	0.122452	8.16645	1.78503	2.93367	0.110467	0.792421	hypothetical protein
EHI_177370	337.368	233.405	262.02	155.017	243.663	181.889	277.598	193.523	0.697134	1.43444	235.56	0.520015	0.110693	0.793335	hypothetical protein, conserved
EHI_151700	71.7108	48.051	35.1976	25.5934	28.9636	38.4078	51.6531	30.9883	0.599931	1.66686	41.3207	0.734374	0.11086	0.79371	RhoGAP domain containing protein
EHI_054810	43.3941	21.5052	13.1818	4.88768	20.9076	8.75648	26.027	11.5172	0.442511	2.25983	18.7721	1.17374	0.110944	0.79371	hypothetical protein
EHI_165070	1203.02	1833.16	2032.52	2531.24	2594.74	2013.09	1689.57	2379.69	1.40846	0.709995	2034.63	-0.494048	0.11116	0.794287	estradiol 17-beta-dehydrogenase, putative
EHI_202040	694.568	577.009	784.367	719.565	974.114	1203.52	685.315	965.734	1.40918	0.709631	825.524	-0.495182	0.111519	0.794287	serine acetyltransferase, putative
EHI_183440	54.8976	48.0153	60.6793	29.2846	46.3965	28.4981	54.5307	34.7264	0.636822	1.5703	44.6286	0.650793	0.111642	0.794287	hypothetical protein
EHI_004740	38.9993	45.2823	63.9117	20.9277	40.9534	27.1655	49.3978	29.6822	0.600881	1.66422	39.54	0.73367	0.111851	0.794287	hypothetical protein
EHI_094470	5.32842	1.62758	2.60386	0	1.19176	0	3.18662	0.397255	0.124663	8.0216	1.79194	2.92477	0.11186	0.794287	heat shock protein 101, putative
EHI_151570	104.498	101.748	78.219	73.3017	54.5821	67.8749	94.8215	65.2529	0.688166	1.45314	80.0372	0.539765	0.111963	0.794287	hypothetical protein
EHI_023270	250.556	246.83	172.438	184.092	152.98	137.124	223.274	158.066	0.707943	1.41254	190.67	0.499201	0.111982	0.794287	Ras guanine nucleotide exchange factor, putative
EHI_155060	22.1523	14.0193	2.62999	4.91114	3.50112	5.4472	12.9339	4.61982	0.357188	2.79964	8.77684	1.48358	0.11201	0.794287	chaperone clpB, putative
EHI_021460	22.1357	21.5262	29.0229	6.09998	20.8751	9.86627	24.2283	12.2804	0.506864	1.97291	18.2544	0.977684	0.112085	0.794287	hypothetical protein
EHI_012300	10.6242	9.93951	14.0767	3.65743	6.95356	4.38802	11.5468	4.99967	0.432992	2.30951	8.27324	1.20519	0.112221	0.794287	hypothetical protein
EHI_131250	2.65683	2.48116	1.75745	0	0	0	2.29848	0	0	#DIV/0!	1.14924	3.4317	0.112426	0.794287	hypothetical protein
EHI_092520	246.334	247.396	189.358	391.67	224.075	375.851	227.696	330.532	1.45164	0.688878	279.114	-0.537574	0.112461	0.794287	hypothetical protein
EHI_197380	17.7091	20.6953	12.3113	9.76223	10.4399	4.38401	16.9052	8.19539	0.484785	2.06277	12.5503	1.05256	0.112475	0.794287	hypothetical protein
EHI_153290	224.067	245.589	318.051	343.508	357.905	364.334	262.569	355.249	1.35297	0.739113	308.909	-0.436304	0.112481	0.794287	hypothetical protein, conserved
EHI_109900	144.701	199.8	240.755	214.902	445.451	248.426	195.085	302.926	1.55279	0.644003	249.006	-0.634686	0.112517	0.794287	profilin, putative
EHI_085020	92.9857	97.6098	103.705	76.969	76.6495	41.5996	98.1	65.0727	0.66333	1.50755	81.5864	0.594669	0.112817	0.7957	hypothetical protein
EHI_199960	240.962	319.537	388.75	448.482	458.917	406.056	316.416	437.818	1.38368	0.722711	377.117	-0.468329	0.11306	0.796415	Inosine-uridine preferring nucleoside hydrolase, putative
EHI_056370	22.1452	24.782	25.4584	15.9176	15.1306	9.83124	24.1285	13.6265	0.564745	1.77071	18.8775	0.8294	0.113118	0.796415	hypothetical protein
EHI_151170	1.77268	2.47006	2.62661	0	0	0	2.28978	0	0	#DIV/0!	1.14489	3.42301	0.113629	0.798937	hypothetical protein
EHI_182990	2226.15	2942.66	3009.09	4005.28	3788.58	3146.09	2725.96	3646.65	1.33775	0.747525	3186.31	-0.419723	0.113904	0.798937	histone H2B, putative
EHI_188730	2226.15	2942.66	3009.09	4005.28	3788.58	3146.09	2725.96	3646.65	1.33775	0.747525	3186.31	-0.419723	0.113904	0.798937	histone H2B, putative
EHI_092720	40.7676	68.3763	85.8413	82.3998	120.404	101.151	64.995	101.319	1.55887	0.641492	83.1568	-0.64054	0.113927	0.798937	hypothetical protein
EHI_083610	4.43122	12.3577	7.00767	2.45954	3.50671	2.17543	7.93218	2.71389	0.342137	2.92281	5.32304	1.55344	0.114023	0.798937	hypothetical protein
EHI_131520	22.1536	39.5721	29.7995	14.7405	25.6871	6.53348	30.5084	15.6537	0.513096	1.94895	23.081	0.968375	0.114077	0.798937	hypothetical protein
EHI_000610	450.983	796.154	1336.52	1621.97	1765.65	907.05	861.219	1431.56	1.66224	0.601597	1146.39	-0.73305	0.114177	0.798937	nucleotide binding protein 2, putative
EHI_130060	13.3047	37.7145	24.4317	59.4876	58.8953	23.7502	25.1503	47.3777	1.88378	0.530847	36.264	-0.908212	0.114761	0.800805	myb-like DNA-binding domain containing protein
EHI_146190	117.832	108.122	85.9723	68.6623	61.7698	85.0897	103.975	71.8406	0.690938	1.44731	87.908	0.53214	0.114883	0.800805	hypothetical protein
EHI_107910	204.504	125.94	81.8412	85.2972	60.2343	106.462	137.428	83.9979	0.611211	1.6361	110.713	0.709499	0.114973	0.800805	Ras guanine nucleotide exchange factor, putative
EHI_015310	2092.05	3629.24	3835.74	4439.23	5908.27	3714.92	3185.68	4687.47	1.47142	0.679615	3936.58	-0.557157	0.115044	0.800805	60S ribosomal protein L35a, putative
EHI_068640	187.768	146.311	214.316	267.865	188.352	351.013	182.798	269.077	1.47199	0.679354	225.938	-0.558493	0.115215	0.800805	alpha/beta hydrolase fold protein, putative
EHI_177470	2769.86	3025.94	2029.32	3930.56	2479.45	5243.49	2608.37	3884.5	1.48924	0.671482	3246.44	-0.574612	0.115255	0.800805	ribosomal protein S25, putative
EHI_035220	130.379	168.111	171.056	270.07	142.478	295.906	156.515	236.152	1.50881	0.662774	196.333	-0.593541	0.115328	0.800805	hypothetical protein
EHI_065240	53.1136	49.7343	44.8962	35.3132	28.9392	32.9486	49.248	32.4003	0.657901	1.51999	40.8242	0.604624	0.115478	0.800805	hypothetical protein
EHI_140520	37.2615	75.3209	85.4176	88.1877	135.767	93.7156	66	105.89	1.6044	0.623287	85.9451	-0.681209	0.115509	0.800805	hypothetical protein
EHI_000240	636.006	643.533	847.179	857.043	875.187	1172.18	708.906	968.137	1.36568	0.732238	838.521	-0.449847	0.11577	0.800805	hypothetical protein
EHI_169910	9.77436	25.9645	31.1903	3.77514	19.1539	5.31345	22.3097	9.41418	0.421976	2.3698	15.862	1.24834	0.115886	0.800805	RNA recognition motif domain containing protein
EHI_147880	219.657	181.01	184.437	123.556	180.243	98.3991	195.035	134.066	0.687395	1.45477	164.55	0.541221	0.11589	0.800805	pumilio family RNA-binding protein
EHI_035410	54.0511	99.7898	97.3143	33.1472	81.6854	22.8803	83.7184	45.9043	0.548318	1.82376	64.8113	0.868304	0.115979	0.800805	hypothetical protein
EHI_179390	171.519	228.635	221.7	231.782	332.001	298.27	207.285	287.351	1.38626	0.721364	247.318	-0.471294	0.116031	0.800805	Translation initiation factor, putative
EHI_022020	327.515	347.801	279.21	94.7996	258.501	3.21789	318.175	118.84	0.373503	2.67735	218.507	1.42149	0.116095	0.800805	hypothetical protein
EHI_185280	7084.79	6508.58	6236.39	9566.49	7496.01	8559.19	6609.92	8540.56	1.29208	0.773944	7575.24	-0.36969	0.116151	0.800805	phosphoglucomutase/phosphomannomutase family protein
EHI_098750	670.966	522.805	297.671	736.164	479.739	1245.27	497.147	820.389	1.65019	0.605989	658.768	-0.722832	0.116313	0.800805	hypothetical protein
EHI_110520	573.005	1667.92	2982.92	4086.38	3159.36	2260.54	1741.28	3168.76	1.81979	0.549515	2455.02	-0.863739	0.116345	0.800805	glutamate synthase beta subunit, putative
EHI_178590	341.25	313.653	259.129	392.763	327.676	601.897	304.677	440.779	1.44671	0.691225	372.728	-0.533258	0.11635	0.800805	histone RNA hairpin-binding protein, putative
EHI_005950	412.701	473.03	488.534	732.137	569.31	537.279	458.089	612.909	1.33797	0.747401	535.499	-0.419691	0.11645	0.800805	tubulin alpha-1 chain
EHI_137730	2.65749	7.43374	9.65572	2.44932	2.32821	1.09216	6.58232	1.95656	0.297245	3.36423	4.26944	1.76182	0.117104	0.80372	ubiquitin carboxyl-terminal hydrolase domain containing protein
EHI_172380	2.6581	7.42454	7.01529	0	3.49919	0	5.69931	1.1664	0.204656	4.88626	3.43285	2.29442	0.117257	0.80372	hypothetical protein
EHI_105840	30.1304	28.8471	37.6795	15.9757	28.034	5.44232	32.219	16.484	0.511623	1.95456	24.3515	0.97168	0.117271	0.80372	hypothetical protein
EHI_031400	2250.2	3486.49	4460.17	4677.54	6036.99	4174.25	3398.95	4962.93	1.46013	0.684869	4180.94	-0.546077	0.117276	0.80372	ribosomal protein S18, putative
EHI_067860	145.281	114.79	146.571	166.599	146.717	305.723	135.547	206.346	1.52232	0.656893	170.947	-0.607553	0.117385	0.803774	malate dehydrogenase, putative
EHI_024480	15.064	9.89454	20.161	4.91231	11.6731	3.26753	15.0398	6.61765	0.440008	2.27269	10.8287	1.18665	0.117676	0.80457	hypothetical protein
EHI_007500	96.5543	81.7759	103.585	126.128	123.383	138.717	93.9716	129.41	1.37711	0.726156	111.691	-0.462609	0.117795	0.80457	Sir2 family transcriptional regulator, putative
EHI_175010	42.526	85.0087	78.0742	49.0478	50.1185	18.544	68.5363	39.2367	0.572495	1.74674	53.8865	0.808615	0.117803	0.80457	hypothetical protein
EHI_015010	0	0	14.0353	0	0	0	4.67844	0	0	#DIV/0!	2.33922	4.45421	0.1182	0.806591	hypothetical protein
EHI_097650	30.1416	41.9438	76.1021	80.156	104.316	61.8341	49.3958	82.1021	1.66213	0.601639	65.749	-0.732477	0.118329	0.806778	Rab family GTPase
EHI_105140	3343.12	6196.13	7073.35	8253.19	11573.9	5891.62	5537.54	8572.89	1.54814	0.645936	7055.21	-0.63051	0.118695	0.80789	40S ribosomal protein S15a, putative
EHI_167270	3343.12	6196.13	7073.35	8253.19	11573.9	5891.62	5537.54	8572.89	1.54814	0.645936	7055.21	-0.63051	0.118695	0.80789	40S ribosomal protein S15a, putative
EHI_092220	55.7726	17.4017	30.8035	10.9646	9.26502	29.6395	34.6593	16.623	0.479613	2.08501	25.6412	1.05318	0.118914	0.80789	hypothetical protein
EHI_156560	23.9049	19.8774	0	0	0	0	14.5941	0	0	#DIV/0!	7.29706	6.09914	0.118978	0.80789	heat shock protein, putative
EHI_118720	362.318	340.231	416.883	453.272	522.852	486.948	373.144	487.69	1.30698	0.765124	430.417	-0.386452	0.118998	0.80789	WD domain containing protein
EHI_022910	42.5413	60.9521	94.5881	30.7542	58.4638	25.0096	66.0272	38.0759	0.576669	1.7341	52.0515	0.795251	0.11927	0.809047	longin-type vesicle-associated membrane protein, putative
EHI_056480	1860.66	3233.11	3937.47	4569.42	5365.07	3503.6	3010.41	4479.36	1.48796	0.672063	3744.89	-0.5733	0.11968	0.81005	triosephosphate isomerase
EHI_084710	12.4062	9.06803	7.88769	22.1131	10.5094	25.0425	9.78729	19.2217	1.96394	0.50918	14.5045	-0.976219	0.119765	0.81005	hypothetical protein
EHI_053470	10.6233	14.0875	9.68134	7.3094	3.47422	4.39124	11.464	5.05829	0.44123	2.26639	8.26117	1.18847	0.119959	0.81005	Sec7 domain protein
EHI_005460	1224.99	1517	1760.32	1805.37	2138.54	2042.13	1500.77	1995.35	1.32955	0.752135	1748.06	-0.410957	0.11999	0.81005	Rab family GTPase
EHI_134960	201.358	367.166	466.704	531.958	598.718	433.742	345.076	521.473	1.51118	0.661734	433.274	-0.595394	0.120074	0.81005	Skp1 family protein
EHI_190440	175.53	211.364	215.185	307.059	259.032	242.997	200.693	269.696	1.34382	0.744145	235.195	-0.42559	0.1202	0.81005	Rho family GTPase
EHI_126940	143.602	101.221	118.151	125.656	135.826	335.533	120.991	199.005	1.64479	0.607982	159.998	-0.71944	0.120233	0.81005	hypothetical protein
EHI_024640	217.849	196.889	130.078	142.925	123.088	113.865	181.606	126.626	0.697259	1.43419	154.116	0.520994	0.120365	0.81005	leucine-rich repeat containing protein
EHI_188810	82.4123	150.035	134.091	168.305	191.505	170.942	122.179	176.918	1.44802	0.6906	149.548	-0.533391	0.120396	0.81005	HesA/MoeB/ThiF family protein, putative
EHI_107030	53.1194	67.932	65.9938	53.627	40.551	20.849	62.3484	38.3423	0.614969	1.6261	50.3454	0.705882	0.120432	0.81005	hypothetical protein, conserved
EHI_067530	7608.53	7638.11	8108.39	9778.19	9497.69	9872.88	7785.01	9716.25	1.24807	0.801236	8750.63	-0.319704	0.120668	0.810956	40S ribosomal protein S7, putative
EHI_174580	5.31367	6.61629	2.63613	14.6655	8.13206	10.9438	4.85537	11.2471	2.31643	0.431699	8.05124	-1.20594	0.120878	0.811566	hypothetical protein
EHI_035660	196.626	210.781	256.472	249.528	288.352	388.178	221.293	308.686	1.39492	0.716888	264.99	-0.480893	0.120962	0.811566	queuine tRNA-ribosyltransferase, putative
EHI_197200	102.688	53.0453	49.2943	40.1896	31.2587	52.7105	68.3426	41.3863	0.605571	1.65133	54.8644	0.721689	0.121892	0.816552	hypothetical protein
EHI_024550	27.4499	21.5197	27.2573	10.9853	10.4426	20.8189	25.409	14.0822	0.554224	1.80433	19.7456	0.844309	0.122031	0.816552	hypothetical protein
EHI_142270	85.8945	28.1362	32.5282	17.0931	20.891	38.3398	48.853	25.4413	0.520773	1.92022	37.1471	0.93664	0.122095	0.816552	hypothetical protein
EHI_010670	240.871	152.226	148.543	135.581	128.882	112.782	180.547	125.748	0.696486	1.43578	153.148	0.522014	0.1224	0.816552	hypothetical protein
EHI_124480	345.854	357.903	404.393	436.623	486.706	518.094	369.383	480.474	1.30075	0.768789	424.929	-0.379661	0.122495	0.816552	ubiquitin-conjugating enzyme family protein
EHI_152740	18.6114	4.11889	17.5181	3.68978	4.6762	7.61307	13.4161	5.32635	0.397011	2.51882	9.37123	1.32155	0.122597	0.816552	hypothetical protein
EHI_124330	2454.13	3736.06	3922.74	4440.47	6329.98	3760.11	3370.98	4843.52	1.43683	0.695976	4107.25	-0.522834	0.122735	0.816552	60S ribosomal protein L36, putative
EHI_182780	468.435	346.736	303.302	267.387	254.175	293.571	372.824	271.711	0.728792	1.37213	322.268	0.456141	0.122801	0.816552	Ras GTPase-activating protein, putative
EHI_093570	295.869	143.715	234.365	258.415	185.101	796.147	224.649	413.221	1.83941	0.543654	318.935	-0.879876	0.12307	0.816552	hypothetical protein, conserved
EHI_001890	5.32083	6.56702	6.98735	3.71067	1.17562	1.08162	6.29173	1.9893	0.316177	3.16278	4.14052	1.68338	0.123089	0.816552	hypothetical protein
EHI_010390	0.886527	3.28951	5.24815	0	1.17221	0	3.1414	0.390736	0.124383	8.0397	1.76607	2.91691	0.123165	0.816552	hypothetical protein
EHI_035950	183.271	188.006	129.32	151.195	81.136	105.298	166.866	112.543	0.674452	1.48269	139.704	0.569436	0.123175	0.816552	protein kinase domain containing protein
EHI_140370	2260.05	3546.19	4525.48	4844.41	6178.57	4076.55	3443.91	5033.18	1.46147	0.684242	4238.54	-0.547394	0.123239	0.816552	60S ribosomal protein L31, putative
EHI_081260	44.2681	33.1303	17.5952	18.2884	11.5901	21.9386	31.6645	17.2724	0.54548	1.83325	24.4684	0.872919	0.123307	0.816552	hypothetical protein
EHI_095500	2.65834	4.12285	0.876585	13.5082	1.16726	10.8923	2.55259	8.52257	3.33879	0.299509	5.53758	-1.73249	0.123338	0.816552	hypothetical protein
EHI_009950	166.528	203.237	171.203	319.513	207.132	227.255	180.323	251.3	1.39361	0.71756	215.811	-0.47791	0.123342	0.816552	putative XPA-binding protein 1
EHI_188060	64.6523	81.0322	65.8918	57.4595	48.809	36.1024	70.5255	47.457	0.672905	1.48609	58.9912	0.574894	0.123749	0.817586	hypothetical protein
EHI_129310	236.393	203.744	143.397	192.649	81.1349	92.1372	194.511	121.974	0.627077	1.5947	158.242	0.674709	0.12392	0.817586	DNA repair/transcription protein Mms19, putative
EHI_106100	135.525	167.719	143.991	214.219	190.829	193.397	149.078	199.482	1.3381	0.747327	174.28	-0.419457	0.123963	0.817586	UV excision repair protein RAD23, putative
EHI_143830	23.0264	27.289	9.66489	13.4459	5.80971	9.84759	19.9934	9.70107	0.485213	2.06095	14.8472	1.04768	0.123983	0.817586	hypothetical protein
EHI_099330	60.3072	71.3813	51.5127	131.21	25.8831	204.276	61.0671	120.457	1.97253	0.506964	90.7618	-0.980643	0.12401	0.817586	hypothetical protein
EHI_178920	391.523	427.932	561.872	651.324	564.424	633.638	460.442	616.462	1.33885	0.746911	538.452	-0.421019	0.124174	0.817991	L-asparaginase, putative
EHI_017040	29.2246	17.3697	27.2425	14.6629	15.0998	12.0403	24.6122	13.9343	0.566154	1.76631	19.2733	0.820814	0.124429	0.818997	nucleoside transporter, putative
EHI_075040	0	0	0	0	3.5192	27.0981	0	10.2058	#DIV/0!	#DIV/0!	5.10288	-6.01157	0.124835	0.819761	GTP-binding protein
EHI_134810	587.741	1150.89	1283.55	1687.44	1549.98	1245.89	1007.39	1494.44	1.48347	0.674094	1250.92	-0.568846	0.124837	0.819761	rubrerythrin, putative
EHI_191780	46.0797	55.2343	53.4624	56.5083	74.7299	100.175	51.5921	77.1378	1.49515	0.668831	64.365	-0.582272	0.124853	0.819761	IBR domain containing protein
EHI_196580	66.4573	127.819	184.972	176.809	248.591	177.571	126.416	200.99	1.58991	0.628967	163.703	-0.668773	0.125325	0.821509	phosphoribulokinase /uridine kinase family protein
EHI_195010	33.6458	28.9797	43.097	15.8582	32.4688	6.57824	35.2408	18.3017	0.519333	1.92555	26.7713	0.947742	0.125337	0.821509	hypothetical protein
EHI_133980	66.5126	99.2996	93.4358	101.47	175.243	110.278	86.416	128.997	1.49274	0.669908	107.706	-0.57734	0.1255	0.821509	acetyltransferase, GNAT family
EHI_192120	31.0364	27.9199	35.8207	44.5029	41.1225	59.5221	31.5923	48.3825	1.53146	0.65297	39.9874	-0.617939	0.125531	0.821509	hypothetical protein
EHI_123290	42.5558	38.6392	22.736	16.0412	12.9009	29.2722	34.6437	19.4047	0.560124	1.78532	27.0242	0.83039	0.125889	0.822372	hypothetical protein
EHI_175460	8077.41	6795.04	4963.69	10350.5	5625.09	14816.4	6612.05	10264	1.55232	0.644198	8438.02	-0.634434	0.125981	0.822372	60S acidic ribosomal protein P0, putative
EHI_168270	11.5195	14.0177	7.88926	2.45604	8.1708	3.26768	11.1421	4.6315	0.415675	2.40573	7.88682	1.26711	0.126036	0.822372	hypothetical protein
EHI_111070	259.465	219.076	166.348	279.36	211.89	510.092	214.963	333.781	1.55274	0.644024	274.372	-0.635814	0.126192	0.822372	hypothetical protein
EHI_012720	325.998	522.73	620.494	752.193	640.47	690.019	489.741	694.227	1.41754	0.705448	591.984	-0.503261	0.126244	0.822372	purine nucleoside phosphorylase, putative
EHI_110620	264.35	145.011	141.274	83.1286	109.676	159.595	183.545	117.466	0.639986	1.56253	150.506	0.641805	0.126286	0.822372	zinc finger domain containing protein
EHI_167030	149.668	71.1251	81.7201	62.3282	73.1885	59.0966	100.838	64.8711	0.643321	1.55443	82.8545	0.635863	0.12647	0.822372	hypothetical protein
EHI_141930	791.693	596.469	604.697	907.607	761.734	988.686	664.286	886.009	1.33378	0.749751	775.148	-0.415667	0.126618	0.822372	protein kinase, putative
EHI_152570	12267.5	11092.6	7867.21	16095.4	11325.9	15755.4	10409.1	14392.2	1.38266	0.723245	12400.7	-0.467442	0.12662	0.822372	60S ribosomal protein L26, putative
EHI_130260	12416.6	10364.1	10290.7	18020.6	12532.4	13496.7	11023.8	14683.2	1.33196	0.750775	12853.5	-0.413538	0.126815	0.822372	40S ribosomal protein SA, putative
EHI_170450	5.31858	5.76056	8.75195	2.46383	3.51275	0	6.61036	1.99219	0.301374	3.31813	4.30128	1.75114	0.127058	0.822372	hypothetical protein
EHI_067080	3.54403	18.977	14.9096	3.68029	8.16256	2.18065	12.4769	4.6745	0.374653	2.66913	8.57569	1.42289	0.127105	0.822372	hypothetical protein
EHI_098770	103.62	102.535	121.245	145.473	122.015	193.652	109.133	153.713	1.40849	0.709979	131.423	-0.495178	0.127222	0.822372	hypothetical protein
EHI_045490	46.0443	42.215	18.4657	21.9679	25.5231	9.86276	35.575	19.1179	0.537398	1.86082	27.3465	0.900179	0.127245	0.822372	SP-RING zinc finger domain containing protein
EHI_014040	11.5249	5.75664	10.4963	2.46658	0	6.50823	9.25927	2.9916	0.323093	3.09509	6.12544	1.60892	0.127255	0.822372	hypothetical protein
EHI_062820	22.1642	25.4871	27.1098	12.338	21.1083	7.58987	24.9204	13.6788	0.548898	1.82183	19.2996	0.870271	0.127559	0.822372	hypothetical protein
EHI_146970	40.7256	43.9035	49.272	20.7224	42.8741	13.166	44.6337	25.5875	0.573277	1.74436	35.1106	0.804339	0.127663	0.822372	hypothetical protein
EHI_036580	120.053	227.135	224.798	284.582	270.897	270.495	190.662	275.325	1.44405	0.692498	232.993	-0.529448	0.127667	0.822372	BRAC1 domain containing protein
EHI_125730	32.768	32.2525	47.4481	11.0001	36.0167	14.2257	37.4896	20.4142	0.544529	1.83645	28.9519	0.875924	0.127737	0.822372	hypothetical protein
EHI_018590	61.084	46.4056	54.5672	32.8927	42.8492	31.8362	54.019	35.8593	0.663829	1.50641	44.9391	0.590637	0.128005	0.822372	hypothetical protein, conserved
EHI_121500	83.2139	60.5004	41.3696	41.4122	30.1044	45.0185	61.6947	38.845	0.629633	1.58823	50.2698	0.666772	0.128183	0.822372	hypothetical protein
EHI_052770	142.545	131.682	139.873	189.005	151.85	225.938	138.033	188.931	1.36874	0.730601	163.482	-0.45347	0.128193	0.822372	glycosyl hydrolase, family 31 protein
EHI_035780	3.54833	2.45781	2.61619	1.24073	0	0	2.87411	0.413575	0.143897	6.94943	1.64384	2.78349	0.128372	0.822372	hypothetical protein
EHI_004170	597.729	911.008	1108.21	1008.37	1870.92	1058.6	872.315	1312.63	1.50477	0.664555	1092.47	-0.589492	0.128376	0.822372	LIM zinc finger domain containing protein
EHI_120870	149.643	140.722	118.712	209.904	153.13	197.266	136.359	186.767	1.36967	0.730102	161.563	-0.453619	0.128449	0.822372	hypothetical protein
EHI_166030	445.478	640.837	680.022	1206.59	665.86	707.862	588.779	860.103	1.46082	0.684545	724.441	-0.546509	0.128488	0.822372	hypothetical protein, conserved
EHI_020330	736.658	946.96	1078.89	1135.06	1347.1	1192.89	920.837	1225.02	1.33033	0.751694	1072.93	-0.411762	0.128562	0.822372	hypothetical protein
EHI_030390	182.955	167.592	140.577	196.835	211.038	258.204	163.708	222.026	1.35623	0.737337	192.867	-0.440636	0.128619	0.822372	hypothetical protein
EHI_029580	68.1978	106.641	188.856	36.6893	119.74	12.0299	121.232	56.1531	0.463188	2.15895	88.6925	1.11103	0.128723	0.822372	mannosyltransferase, putative
EHI_185290	208.41	356.131	438.328	373.764	762.251	430.233	334.289	522.083	1.56177	0.6403	428.186	-0.643089	0.128753	0.822372	Ran GTPase-activating protein, putative
EHI_196520	6.21567	12.2143	12.1559	6.26111	4.76265	1.06833	10.1953	4.0307	0.39535	2.52941	7.11299	1.36293	0.128879	0.822516	hypothetical protein
EHI_044490	102.733	118.251	146.73	184.578	141.759	184.914	122.571	170.417	1.39035	0.719245	146.494	-0.475514	0.129068	0.822528	hypothetical protein
EHI_152230	134.412	267.999	290.769	309.057	424.102	307.584	231.06	346.914	1.5014	0.666044	288.987	-0.585756	0.129087	0.822528	40S ribosomal protein S27, putative
EHI_200750	11.5164	9.08307	14.919	3.67567	6.98781	5.45834	11.8395	5.37394	0.453899	2.20313	8.60672	1.13437	0.129388	0.8231	hypothetical protein
EHI_046620	111.687	145.679	179.434	62.8147	140.481	77.1127	145.6	93.4695	0.641962	1.55772	119.535	0.639314	0.129458	0.8231	hypothetical protein
EHI_167330	7.98633	13.0806	13.9308	16.1826	27.2151	20.4219	11.6659	21.2732	1.82354	0.548385	16.4696	-0.865772	0.129494	0.8231	hypothetical protein, conserved domain containing
EHI_121800	1252.29	1561.04	2094.26	2389.8	2826.82	1747.71	1635.86	2321.44	1.41909	0.704675	1978.65	-0.504913	0.129589	0.8231	deoxyribose-phosphate aldolase, putative
EHI_138960	3.54834	9.01096	6.10391	2.48202	2.35906	1.07811	6.22107	1.97306	0.317158	3.153	4.09707	1.6743	0.129835	0.824009	mago nashi protein, putative
EHI_124060	68.1747	27.3285	2.63897	17.0731	4.63709	14.2569	32.7141	11.989	0.366479	2.72867	22.3516	1.44863	0.130238	0.824461	unspecified product
EHI_073590	68.2134	81.742	85.9989	57.5919	65.2267	32.7464	78.6514	51.855	0.659302	1.51676	65.2532	0.603778	0.13045	0.824461	hypothetical protein, conserved domain containing
EHI_198740	4414.42	6852.22	8508.23	9898.46	12443	6862.42	6591.62	9734.63	1.47682	0.677132	8163.12	-0.562471	0.130498	0.824461	40S ribosomal protein S19, putative
EHI_149000	2428.09	3402.56	3617.64	4138.09	5021.18	3658.88	3149.43	4272.72	1.35666	0.737102	3711.07	-0.439992	0.130592	0.824461	40S ribosomal protein S27
EHI_046660	9.73908	19.877	19.3538	12.1934	6.95466	4.38733	16.3233	7.84512	0.480608	2.0807	12.0842	1.06757	0.130609	0.824461	hypothetical protein
EHI_049410	14.1688	20.6833	21.9741	15.8785	8.12746	4.37999	18.9421	9.46198	0.499522	2.00191	14.202	1.01277	0.130722	0.824461	hypothetical protein
EHI_188230	73.5549	77.4669	99.01	113.078	162.39	91.416	83.344	122.295	1.46735	0.681501	102.819	-0.552715	0.130736	0.824461	DNA repair and recombination protein RAD52, putative
EHI_010090	7.08346	12.4187	7.91519	6.1002	1.15977	3.28864	9.13912	3.5162	0.384742	2.59914	6.32766	1.38916	0.1309	0.824461	hypothetical protein
EHI_189130	199.872	225.075	248.858	242.404	430.041	282.208	224.602	318.218	1.41681	0.705812	271.41	-0.502576	0.13093	0.824461	hypothetical protein
EHI_054740	1353.76	2041.7	2633.43	2685.42	3897.2	2285.02	2009.63	2955.88	1.47086	0.679875	2482.76	-0.556622	0.130939	0.824461	ribosomal protein L17, putative
EHI_004210	65.5328	62.8673	36.0329	45.204	23.2271	32.8418	54.811	33.7576	0.615891	1.62366	44.2843	0.701539	0.131182	0.825343	Rap/Ran GTPase-activating protein, putative
EHI_175080	38.9635	62.8835	71.2019	46.4066	38.3091	20.8082	57.683	35.1746	0.609792	1.6399	46.4288	0.717658	0.131421	0.826023	guanylate binding protein, putative
EHI_083100	65.7639	56.7533	67.5493	90.6972	86.2963	87.0398	63.3555	88.0111	1.38916	0.719858	75.6833	-0.474664	0.131527	0.826023	hypothetical protein
EHI_067940	80.6823	78.0808	121.525	144.429	140.794	114.875	93.4294	133.366	1.42745	0.700549	113.398	-0.51311	0.131739	0.826023	hypothetical protein, conserved
EHI_053090	2.65695	1.65372	4.39279	0	1.16212	0	2.90115	0.387373	0.133524	7.4893	1.64426	2.80322	0.131864	0.826023	leucine rich repeat and phosphatase domain containing protein
EHI_029730	28.3321	73.7076	50.1424	39.0214	23.1837	27.419	50.7274	29.8747	0.588927	1.698	40.301	0.767143	0.131909	0.826023	hypothetical protein
EHI_151200	121.333	145.531	151.115	81.9072	127.828	84.2422	139.326	97.9925	0.703331	1.42181	118.659	0.507853	0.131998	0.826023	hypothetical protein, conserved
EHI_174990	85.0674	66.7881	99.9283	31.93	86.3811	29.4078	83.9279	49.2396	0.586689	1.70448	66.5838	0.769518	0.132133	0.826023	glutamine cyclotransferase, putative
EHI_040590	116.107	185.288	246.062	264.577	293.588	241.316	182.485	266.494	1.46036	0.684765	224.49	-0.546049	0.13221	0.826023	hypothetical protein
EHI_009440	139.358	129.755	133.91	157.268	164.937	230.469	134.341	184.225	1.37132	0.729225	159.283	-0.457185	0.132222	0.826023	hypothetical protein
EHI_097990	44.2685	38.926	25.512	29.2639	16.2274	19.7431	36.2355	21.7448	0.600097	1.6664	28.9902	0.740024	0.133209	0.831298	158792 GrfA protein, putative
EHI_039070	244.476	217.291	312.565	301.131	357.222	390.072	258.111	349.475	1.35397	0.738566	303.793	-0.43781	0.133274	0.831298	actin, putative
EHI_133900	4542.37	6665.65	3656.8	9624.57	6593.27	5474.49	4954.94	7230.78	1.45931	0.685258	6092.86	-0.545238	0.133909	0.832906	galactose-inhibitable lectin 170 kDa subunit, putative
EHI_052200	136.585	123.857	135.295	141.183	181.27	223.622	131.912	182.025	1.37989	0.724694	156.969	-0.466111	0.134028	0.832906	hypothetical protein
EHI_015550	62.036	43.6719	12.2653	17.2115	141.394	102.276	39.3244	86.9603	2.21136	0.45221	63.1423	-1.14577	0.134046	0.832906	retroviral aspartyl protease domain-containing protein
EHI_001750	15.0508	18.224	23.756	12.1897	12.7465	4.38862	19.0103	9.77494	0.514193	1.9448	14.3926	0.966758	0.134063	0.832906	hypothetical protein
EHI_001100	217.854	352.374	550.145	491.165	855.97	433.486	373.458	593.54	1.58931	0.629204	483.499	-0.668358	0.134115	0.832906	hypothetical protein
EHI_012480	27183.7	30953.2	19508.6	42503.2	30750.2	32973.7	25881.8	35409	1.3681	0.730938	30645.4	-0.452172	0.134158	0.832906	60S ribosomal protein L10a-2, putative
EHI_107250	721.406	1136.15	1459.42	1412.85	2151.72	1326.06	1105.66	1630.21	1.47442	0.678231	1367.93	-0.560109	0.13443	0.833203	small GTPase Rab11B
EHI_197320	113.345	117.511	93.1892	69.5929	91.6876	70.1076	108.015	77.1294	0.714062	1.40044	92.5722	0.486152	0.134554	0.833203	hypothetical protein
EHI_170180	228.384	134.298	73.9534	105.92	77.5431	85.6817	145.545	89.715	0.616408	1.6223	117.63	0.698349	0.134653	0.833203	hypothetical protein, conserved
EHI_164440	2321.92	1461.07	1598.84	2812.93	1790.36	3083.51	1793.94	2562.27	1.42829	0.700137	2178.1	-0.514343	0.134809	0.833203	actinin-like protein, putative
EHI_197260	45.1677	43.8253	42.1722	20.7819	30.2131	33.9165	43.7217	28.3038	0.647363	1.54473	36.0128	0.623672	0.134897	0.833203	Sand family protein
EHI_035640	15.0576	16.5279	32.4918	4.89461	19.7737	4.37216	21.3591	9.68016	0.45321	2.20648	15.5196	1.14222	0.134901	0.833203	hypothetical protein
EHI_035430	292.127	245.346	207.748	204.586	159.755	185.598	248.407	183.313	0.737955	1.3551	215.86	0.438603	0.134936	0.833203	hypothetical protein
EHI_154280	147.05	197.392	308.964	314.776	303.868	327.609	217.802	315.418	1.44818	0.69052	266.61	-0.534347	0.135097	0.83337	hypothetical protein, conserved
EHI_110710	152.433	148.308	129.654	228.694	176.471	175.154	143.465	193.44	1.34834	0.741653	168.452	-0.430342	0.13533	0.83337	hypothetical protein
EHI_013010	164.644	105.299	175.221	88.8535	121.493	98.8877	148.388	103.078	0.694652	1.43957	125.733	0.524759	0.135459	0.83337	hypothetical protein
EHI_124300	1116.46	1697.72	2284.15	2302.74	3378.22	1897.47	1699.44	2526.15	1.48645	0.672742	2112.79	-0.571829	0.135477	0.83337	ribosomal protein L11, putative
EHI_192390	12.4026	0	5.26493	4.90201	4.65958	54.5713	5.88918	21.3776	3.62998	0.275483	13.6334	-1.86757	0.135485	0.83337	guanine nucleotide exchange factor, putative
EHI_028220	13.281	16.5613	7.91635	7.31811	6.95662	0	12.5862	4.75824	0.378052	2.64514	8.67223	1.4177	0.135957	0.834466	hypothetical protein
EHI_008580	25.6807	29.7858	40.4345	12.213	29.0237	13.1413	31.967	18.126	0.567022	1.7636	25.0465	0.818238	0.135977	0.834466	hypothetical protein
EHI_062520	25.6807	29.7858	40.4345	12.213	29.0237	13.1413	31.967	18.126	0.567022	1.7636	25.0465	0.818238	0.135977	0.834466	hypothetical protein
EHI_110340	13780	11417.5	9283.41	16400.4	12654.7	17298.7	11493.6	15451.2	1.34433	0.743864	13472.4	-0.426894	0.136233	0.835392	60S ribosomal protein L19, putative
EHI_134830	620.122	543.295	668.685	732.766	774.567	841.584	610.701	782.972	1.28209	0.779977	696.836	-0.358743	0.136341	0.835413	NAD synthetase, putative
EHI_138430	95.6309	88.5663	63.3096	65.9067	51.0486	53.6948	82.5023	56.8834	0.689476	1.45038	69.6928	0.537731	0.136766	0.837098	hypothetical protein
EHI_047110	16.824	6.62175	4.39649	3.66151	2.3204	4.38323	9.28074	3.45505	0.372281	2.68614	6.36789	1.42109	0.136994	0.837098	hypothetical protein
EHI_050950	451.754	446.947	562.764	336.664	430.57	335.408	487.155	367.547	0.754477	1.32542	427.351	0.406412	0.137089	0.837098	hypothetical protein, conserved
EHI_098280	3981.46	2869.74	2748.52	3986.23	3805.32	5171.08	3199.91	4320.88	1.35031	0.740569	3760.39	-0.43335	0.137182	0.837098	14-3-3 protein 2
EHI_024470	223.356	277.483	383.499	471.419	430.532	339.074	294.779	413.675	1.40334	0.712586	354.227	-0.488521	0.1372	0.837098	proteasome subunit beta type 6 precursor, putative
EHI_119610	121.314	138.203	68.5746	79.3569	70.7938	70.1105	109.364	73.4204	0.671341	1.48956	91.3921	0.575884	0.137295	0.837098	hypothetical protein, conserved
EHI_045710	634.79	459.735	248.115	382.767	194.678	275.38	447.547	284.275	0.635184	1.57435	365.911	0.65502	0.137419	0.837098	AP-2 complex protein, putative
EHI_013980	155.807	120.163	88.0151	87.7071	59.0579	97.7114	121.328	81.4921	0.671666	1.48884	101.41	0.573714	0.137808	0.837098	phosphatidylinositol 3-kinase, putative
EHI_172620	134.591	91.8807	125.744	43.935	95.1301	90.9581	117.405	76.6744	0.653076	1.53122	97.0398	0.612401	0.137855	0.837098	hypothetical protein
EHI_192280	80.5622	55.5135	37.8409	42.6479	32.4333	35.1221	57.9722	36.7344	0.633656	1.57814	47.3533	0.659035	0.137865	0.837098	hypothetical protein
EHI_189890	214.309	221.694	182.804	162.485	152.133	155.456	206.269	156.691	0.759645	1.3164	181.48	0.396929	0.13787	0.837098	hypothetical protein, conserved
EHI_050500	429.656	400.453	561.625	786.681	549.768	563.239	463.911	633.23	1.36498	0.732612	548.57	-0.448718	0.137956	0.837098	Mov34/MPN/PAD-1 family protein
EHI_104390	5318.29	4927.53	3853.51	8193.9	4301.85	7553.87	4699.78	6683.21	1.42203	0.703222	5691.49	-0.507941	0.13802	0.837098	actin binding protein, putative
EHI_129330	109.924	143.144	236.239	251.444	294.054	188.843	163.102	244.781	1.50078	0.666321	203.941	-0.585404	0.138084	0.837098	Rab family GTPase
EHI_127120	7.976	13.1844	23.6552	3.68795	11.6848	4.3524	14.9385	6.57504	0.440139	2.27201	10.7568	1.18407	0.138589	0.837458	hypothetical protein
EHI_110360	224.705	347.288	411.254	415.159	511.721	448.986	327.749	458.622	1.39931	0.714639	393.186	-0.484572	0.139119	0.837458	hypothetical protein
EHI_051890	173.643	183.253	231.622	268.466	256.354	253.136	196.172	259.319	1.32189	0.756491	227.745	-0.402581	0.139578	0.837458	serine/threonine-protein phosphatase ppe1, putative
EHI_002180	409.483	387.835	406.279	493.539	496.012	530.385	401.199	506.645	1.26283	0.791873	453.922	-0.336859	0.139659	0.837458	phosducin-like protein
EHI_035460	2725.87	5700.27	6840.96	6812.73	12628.7	5223.39	5089.03	8221.61	1.61556	0.618982	6655.32	-0.692011	0.139678	0.837458	40S ribosomal protein S13, putative
EHI_158180	46.0326	55.5318	44.893	36.536	28.9432	32.9441	48.8191	32.8077	0.672026	1.48804	40.8134	0.574938	0.13986	0.837458	tyrosine kinase, putative
EHI_193070	64.6315	69.573	50.146	49.989	45.2018	20.8414	61.4502	38.6774	0.629411	1.58879	50.0638	0.671966	0.139912	0.837458	hypothetical protein
EHI_065810	400.383	289.962	295.854	395.464	365.437	644.535	328.733	468.479	1.42511	0.701703	398.606	-0.51163	0.140148	0.837458	radical SAM domain protein
EHI_078750	0	0	0	0	0	26.1019	0	8.70065	#DIV/0!	#DIV/0!	4.35032	-5.77994	0.140212	0.837458	hypothetical protein
EHI_068210	169.292	221.475	260.028	294.212	318.258	268.401	216.932	293.624	1.35353	0.738808	255.278	-0.436417	0.140216	0.837458	HAD hydrolase, family IA, variant 3
EHI_142670	35.4253	40.52	48.3244	83.1202	58.0971	47.0496	41.4232	62.7556	1.51499	0.660072	52.0894	-0.596915	0.140258	0.837458	hypothetical protein, conserved
EHI_017750	4070.3	5699.57	6651.04	6362.4	9239.73	7026.16	5473.63	7542.76	1.37802	0.72568	6508.2	-0.46259	0.140354	0.837458	hypothetical protein
EHI_103860	1258.3	2640.91	2948.66	3695.52	4368.36	2401.48	2282.62	3488.45	1.52826	0.654337	2885.54	-0.611841	0.14039	0.837458	hypothetical protein
EHI_035720	109.787	139.132	66.8558	58.5333	78.8262	72.3849	105.258	69.9148	0.664221	1.50552	87.5865	0.590249	0.140476	0.837458	hypothetical protein
EHI_147520	9.74725	19.7897	22.7912	9.82414	11.6726	4.35691	17.4427	8.61787	0.494067	2.02402	13.0303	1.02507	0.140558	0.837458	hypothetical protein
EHI_017020	76.1585	50.4635	58.8871	43.9764	39.4808	42.6999	61.8364	42.0524	0.680059	1.47046	51.9444	0.555545	0.140617	0.837458	hypothetical protein
EHI_136430	14.1872	18.0717	11.3608	4.94211	3.52301	11.9105	14.5399	6.79189	0.467121	2.14077	10.6659	1.08585	0.14065	0.837458	hypothetical protein
EHI_001400	1301.39	1077.43	1055.62	1637.27	1046.08	2239.61	1144.81	1640.98	1.43341	0.697638	1392.9	-0.519557	0.14066	0.837458	RAD23 protein, putative
EHI_114210	12.4108	20.5666	27.1238	34.512	42.1751	24.962	20.0337	33.883	1.6913	0.591262	26.9584	-0.755573	0.140751	0.837458	Rab family GTPase
EHI_015960	0	0	15.7386	0	1.17307	0	5.24619	0.391022	0.0745344	13.4166	2.81861	3.65438	0.14079	0.837458	protein kinase, putative
EHI_048215	26.5831	24.7385	28.0521	9.82322	22.1758	14.1613	26.4579	15.3868	0.581557	1.71952	20.9223	0.779542	0.140877	0.837458	hypothetical protein, conserved
EHI_052050	704.114	703.535	729.1	1230.22	595.169	1259.96	712.25	1028.45	1.44394	0.692547	870.349	-0.530037	0.140902	0.837458	26S protease regulatory subunit, putative
EHI_073380	33.6918	60.8196	36.7193	81.4765	59.84	59.6013	43.7436	66.9726	1.53103	0.653156	55.3581	-0.611105	0.140945	0.837458	carbonic anhydrase, putative
EHI_137860	23.9446	48.423	54.1441	14.8472	39.9819	14.057	42.1706	22.962	0.544504	1.83653	32.5663	0.878843	0.140979	0.837458	hypothetical protein
EHI_174670	486.574	679.477	683.966	889.532	867.719	706.699	616.672	821.317	1.33185	0.750834	718.994	-0.41316	0.141103	0.837458	proteasome subunit beta type 1, putative
EHI_035690	5653.89	10165.1	11422.5	13920.8	14764.3	10456.9	9080.52	13047.3	1.43685	0.695968	11063.9	-0.522894	0.141281	0.837458	galactose-inhibitable lectin 35 kda subunit precursor
EHI_173460	142.544	110.983	175.068	102.42	104.316	102.01	142.865	102.915	0.720367	1.38818	122.89	0.472674	0.141387	0.837458	hypothetical protein
EHI_096450	299.606	222.215	267.83	309.164	299.709	501.749	263.217	370.207	1.40647	0.710998	316.712	-0.492945	0.141441	0.837458	hypothetical protein
EHI_111790	62.9737	161.533	151.843	170.994	268.52	157.641	125.45	199.052	1.5867	0.630238	162.251	-0.665259	0.141452	0.837458	LIM zinc finger domain containing protein
EHI_049850	7.97385	12.378	10.5256	3.67948	5.82913	4.36225	10.2925	4.62362	0.449223	2.22607	7.45805	1.15461	0.141469	0.837458	hypothetical protein
EHI_146100	25.6852	19.0125	2.63508	17.1233	10.4637	96.2309	15.7776	41.2726	2.6159	0.382277	28.5251	-1.38938	0.141469	0.837458	hypothetical protein
EHI_065860	167.352	171.352	189.941	220.881	226.209	238.917	176.215	228.669	1.29767	0.770611	202.442	-0.37621	0.141499	0.837458	hypothetical protein
EHI_021490	57.6466	51.6899	56.7513	61.8917	98.8264	77.8195	55.3626	79.5125	1.43621	0.696275	67.4376	-0.52341	0.141788	0.838542	coiled-coil domain-containing protein 25, putative
EHI_107220	8.85721	5.78552	2.63475	0	3.48874	1.09327	5.75916	1.52734	0.265201	3.77072	3.64325	1.90659	0.142093	0.839268	leucine rich repeat protein, BspA family
EHI_153380	50.4933	46.2494	107.081	42.8704	52.3936	27.2994	67.9414	40.8545	0.60132	1.66301	54.3979	0.7349	0.142273	0.839268	membrane transporter, putative
EHI_122870	132.99	124.122	173.999	219.689	156.018	221.12	143.704	198.942	1.38439	0.722338	171.323	-0.469656	0.142282	0.839268	Rab family GTPase
EHI_027330	29.2704	31.1554	46.2457	26.0258	18.8465	21.5911	35.5572	22.1545	0.623066	1.60497	28.8558	0.683822	0.142331	0.839268	hypothetical protein
EHI_081625	13.2831	3.30959	0	0	0	2.19027	5.53089	0.730089	0.132002	7.57563	3.13049	2.88486	0.142632	0.839847	hypothetical protein
EHI_001840	115.181	174.915	190.312	276.033	177.251	231.141	160.136	228.141	1.42467	0.701917	194.139	-0.510093	0.142639	0.839847	hypothetical protein, conserved
EHI_103740	54.9052	17.3723	28.1247	12.2161	24.3861	17.5173	33.4674	18.0398	0.539027	1.85519	25.7536	0.888243	0.143004	0.840926	hypothetical protein
EHI_127430	205.603	262.041	227.791	298.724	266.413	360.161	231.812	308.433	1.33053	0.751579	270.122	-0.412135	0.143146	0.840926	hypothetical protein
EHI_135450	210.979	309.357	378.018	349.986	504.839	411.404	299.451	422.076	1.4095	0.709472	360.764	-0.495196	0.143478	0.840926	Rho family GTPase
EHI_065880	124.097	116.87	170.678	86.2186	127.607	64.0779	137.215	92.6346	0.675104	1.48125	114.925	0.567622	0.143481	0.840926	hypothetical protein
EHI_155580	25.7205	31.9894	38.4064	11.146	27.0728	18.3651	32.0388	18.8613	0.588702	1.69865	25.45	0.761992	0.143512	0.840926	Myb family DNA-binding protein, SHAQKYF family
EHI_146170	113.473	86.3599	39.3659	156.596	84.3821	148.633	79.7328	129.87	1.62882	0.613941	104.802	-0.70385	0.143571	0.840926	nucleolar transcription factor 1-B, putative
EHI_176800	56.6864	93.3928	116.805	40.3733	73.2661	57.9413	88.9615	57.1936	0.642902	1.55545	73.0775	0.636447	0.143612	0.840926	zinc finger protein, putative
EHI_125920	138.237	108.004	137.609	162.132	155.277	202.554	127.95	173.321	1.3546	0.738225	150.636	-0.439115	0.143931	0.840926	ubiquitin fusion degradation protein 1 homolog, putative
EHI_200050	41.6303	100.815	52.6874	123.598	105.855	78.6931	65.0443	102.716	1.57916	0.633247	83.8799	-0.656651	0.14395	0.840926	hypothetical protein
EHI_000590	6791.42	6059.4	4561.79	8513.28	6024.2	9215.52	5804.2	7917.66	1.36413	0.73307	6860.93	-0.447982	0.143993	0.840926	40S ribosomal protein S6, putative
EHI_179330	366.808	590.75	749.849	891.892	1089.16	568.039	569.136	849.697	1.49296	0.66981	709.416	-0.577995	0.144077	0.840926	protein phosphatase family protein
EHI_134350	204.589	185.194	205.563	255.561	269.663	242.825	198.449	256.016	1.29009	0.775142	227.232	-0.367522	0.14417	0.840926	F-box/WD domain containing protein
EHI_061980	4577.14	11003.4	9937.07	16246.7	14481.4	8575.23	8505.85	13101.1	1.54024	0.649248	10803.5	-0.623137	0.144368	0.840926	peroxiredoxin
EHI_087910	31.9172	32.8822	34.9766	61.7035	50.4363	37.9414	33.2587	50.0271	1.50418	0.664814	41.6429	-0.585985	0.144396	0.840926	hypothetical protein, conserved
EHI_181270	27.5129	34.3044	47.8534	54.8504	37.9202	82.6452	36.5569	58.4719	1.59948	0.625204	47.5144	-0.680185	0.144463	0.840926	hypothetical protein
EHI_060750	15.0704	18.0955	12.2478	11.0963	8.20303	3.25503	15.1379	7.51812	0.496642	2.01352	11.328	1.02342	0.144508	0.840926	hypothetical protein
EHI_004790	4773.64	4004.72	3378.03	5846.79	4218.03	6286.39	4052.13	5450.4	1.34507	0.743455	4751.27	-0.427696	0.145217	0.843443	protein kinase, putative
EHI_174170	138.3	114.303	91.838	176.379	76.2011	334.056	114.814	195.545	1.70315	0.587146	155.179	-0.769099	0.145335	0.843443	hypothetical protein
EHI_186940	2.65915	16.4628	2.62611	0	3.51138	2.17259	7.24936	1.89465	0.261355	3.82622	4.57201	1.92872	0.145498	0.843443	hypothetical protein
EHI_119540	3204.99	5324.37	6284.82	5863.77	9596.19	6096.97	4938.06	7185.64	1.45516	0.687212	6061.85	-0.54116	0.145698	0.843443	eukaryotic translation elongation factor 1 gamma, putative
EHI_118040	180.756	200.433	252.521	303.165	212.333	375.976	211.237	297.158	1.40675	0.710856	254.197	-0.492782	0.14589	0.843443	molybdenum cofactor synthesis protein3, putative
EHI_073490	21.2571	14.8778	9.66117	3.66986	5.81409	12.027	15.2654	7.1703	0.46971	2.12897	11.2178	1.0784	0.145899	0.843443	protein kinase, putative
EHI_119030	20.3701	17.363	8.78516	0	0	13.1269	15.5061	4.37564	0.282188	3.54373	9.94088	1.80784	0.145911	0.843443	hypothetical protein, conserved
EHI_064440	7.97025	10.7533	16.6978	0	10.4527	1.09467	11.8071	3.84913	0.326001	3.06747	7.82812	1.61558	0.145948	0.843443	hypothetical protein
EHI_095090	159.399	102.592	71.1977	89.1599	51.0847	74.463	111.063	71.5692	0.644404	1.55182	91.3159	0.634316	0.146095	0.843443	hypothetical protein
EHI_126870	1880.75	2442.22	2964.83	3041.99	4428.08	2690.14	2429.27	3386.74	1.39414	0.717288	2908	-0.4793	0.146133	0.843443	40S ribosomal protein S21, putative
EHI_026450	342.734	269.606	246.033	493.76	232.355	559.204	286.124	428.44	1.49739	0.667829	357.282	-0.582622	0.146218	0.843443	hypothetical protein
EHI_051930	267.571	188.957	145.595	300.527	195.882	404.551	200.708	300.32	1.49631	0.668312	250.514	-0.581893	0.146287	0.843443	hypothetical protein
EHI_074050	15.937	20.7032	29.0284	7.31721	17.3894	10.9666	21.8895	11.8911	0.543231	1.84084	16.8903	0.877785	0.146314	0.843443	hypothetical protein
EHI_136160	7187.65	9017.78	8828.03	11798.8	10417.7	9747.25	8344.49	10654.6	1.27684	0.783182	9499.54	-0.35256	0.146648	0.844762	calreticulin, putative
EHI_054120	42.5088	61.2054	52.7259	80.6501	83.6339	61.2928	52.1467	75.1923	1.44194	0.693511	63.6695	-0.525868	0.146759	0.844789	hypothetical protein
EHI_099810	144.322	113.438	92.3527	90.2659	82.3282	77.8456	116.704	83.4799	0.715313	1.39799	100.092	0.483835	0.147365	0.846003	exocyst complex component sec10, putative
EHI_152760	189.601	357.313	539.435	605.888	690.169	399.146	362.116	565.067	1.56046	0.640837	463.592	-0.641777	0.147616	0.846003	metal cation transporter, zinc (Zn2 )-iron (Fe2 ) permease (ZIP) family
EHI_086060	44.4013	55.3543	57.2952	17.5379	55.9861	12.8146	52.3503	28.7796	0.54975	1.81901	40.5649	0.866199	0.147741	0.846003	hypothetical protein
EHI_012220	84.9911	68.7605	47.5155	60.9398	25.4892	39.5033	67.089	41.9774	0.625697	1.59822	54.5332	0.678576	0.147769	0.846003	protein kinase domain containing protein
EHI_067070	3.54118	11.6001	3.52014	1.21847	1.1583	3.29279	6.22046	1.88986	0.303813	3.2915	4.05516	1.70986	0.14782	0.846003	protein kinase, putative
EHI_125680	137.24	97.7031	62.4468	76.8508	66.0969	52.6261	99.1298	65.1913	0.657636	1.5206	82.1605	0.605818	0.147834	0.846003	exocyst complex component sec15, putative
EHI_148500	928.974	835.463	1018.58	1159.45	1020.85	1472.38	927.672	1217.56	1.31249	0.761912	1072.62	-0.392479	0.148004	0.846003	Ras guanine nucleotide exchange factor, putative
EHI_092200	85.0163	53.7657	53.6081	25.6582	41.8117	54.7325	64.13	40.7341	0.63518	1.57436	52.4321	0.650716	0.148111	0.846003	hypothetical protein
EHI_096400	42.5217	51.1981	63.189	37.9789	40.7589	24.0186	52.3029	34.2521	0.65488	1.527	43.2775	0.613633	0.148117	0.846003	F-box domain containing membrane protein, putative
EHI_069450	2928.56	1644.47	1601.22	2408.01	1828.64	5963.39	2058.08	3400.01	1.65203	0.605316	2729.05	-0.724344	0.148157	0.846003	hypothetical protein
EHI_016340	132.798	76.2184	29.9178	65.8122	34.7566	30.726	79.6447	43.7649	0.549502	1.81983	61.7048	0.86567	0.148223	0.846003	hypothetical protein
EHI_166470	195.779	187.442	259.766	236.468	279.512	370.075	214.329	295.352	1.37803	0.725673	254.84	-0.463455	0.148451	0.846003	protein kinase domain containing protein
EHI_158300	3.54997	4.08469	0.870206	1.24621	0	0	2.83496	0.415405	0.146529	6.82457	1.62518	2.76455	0.148653	0.846003	hypothetical protein
EHI_113900	302.028	409.523	404.937	398.145	545.913	555.897	372.163	499.985	1.34346	0.744348	436.074	-0.42617	0.148704	0.846003	prefoldin subunit 2, putative
EHI_139960	285.058	315.729	301.004	252.171	246.666	189.924	300.597	229.587	0.76377	1.3093	265.092	0.38952	0.148723	0.846003	Rap/Ran GTPase activating protein, putative
EHI_137770	28.3338	23.1818	28.1431	41.4808	34.7926	43.8491	26.5529	40.0408	1.50797	0.663145	33.2969	-0.594022	0.148898	0.846003	hypothetical protein
EHI_051740	130.213	152.829	117.639	214.261	141.985	193.361	133.56	183.202	1.37168	0.729033	158.381	-0.455331	0.149147	0.846003	hypothetical protein
EHI_151360	269.399	324.747	312.836	528.397	352.742	347.239	302.327	409.459	1.35436	0.738358	355.893	-0.43696	0.149243	0.846003	hypothetical protein
EHI_143430	2419.15	4312.61	4365.48	5270.52	7894.28	3509.93	3699.08	5558.24	1.5026	0.665513	4628.66	-0.58733	0.149324	0.846003	60S ribosomal protein L39, putative
EHI_158040	134.785	144.539	191.348	165.627	284.294	213.226	156.89	221.049	1.40894	0.709754	188.97	-0.495	0.14939	0.846003	eukaryotic initiation factor 4E, putative
EHI_027020	13.3274	4.87015	1.73316	0	0	4.25297	6.64355	1.41766	0.213388	4.68629	4.03061	2.17217	0.149501	0.846003	hypothetical protein
EHI_008650	2507.37	5196.21	5915.76	5787.23	11120.8	4684.81	4539.78	7197.62	1.58546	0.630734	5868.7	-0.664861	0.149545	0.846003	60S ribosomal protein L37a, putative
EHI_031240	477.509	723.174	969.552	1066.34	1103.32	887.2	723.412	1018.95	1.40854	0.709955	871.183	-0.494108	0.149663	0.846003	serine/threonine-protein phosphatase, putative
EHI_025240	70.8397	39.7248	29.0134	25.6365	17.407	38.3445	46.526	27.1293	0.583101	1.71497	36.8277	0.775182	0.149888	0.846003	hypothetical protein
EHI_110000	663.887	842.171	934.965	1031.77	1150.38	990.848	813.674	1057.67	1.29986	0.769311	935.67	-0.378281	0.150013	0.846003	hypothetical protein
EHI_052070	135.524	137.155	163.311	146.884	208.27	248.044	145.33	201.066	1.38351	0.722797	173.198	-0.469465	0.150057	0.846003	hypothetical protein, conserved
EHI_109250	26.5833	7.42134	1.75321	2.45592	1.1672	7.62494	11.9193	3.74935	0.314562	3.17902	7.83431	1.65494	0.150082	0.846003	hypothetical protein
EHI_016430	185.038	150.753	154.846	145.072	84.5985	121.772	163.546	117.148	0.716299	1.39606	140.347	0.481771	0.150099	0.846003	myotubularin, putative
EHI_178500	42.5752	41.8084	58.4571	48.3418	82.47	82.0325	47.6135	70.9481	1.49008	0.671104	59.2808	-0.577865	0.150211	0.846003	ubiquitin-conjugating enzyme family protein
EHI_189140	157.848	133.815	111.805	148.404	158.685	279.103	134.489	195.397	1.45288	0.688286	164.943	-0.54034	0.150329	0.846003	ARF GTPase activating protein, putative
EHI_019160	40.7411	36.3758	69.3968	29.3488	37.1975	26.2495	48.8379	30.9319	0.633359	1.57888	39.8849	0.658787	0.150444	0.846003	hypothetical protein
EHI_024000	26.6002	20.5393	57.6851	16.0578	29.3511	10.8304	34.9415	18.7464	0.536509	1.8639	26.844	0.899936	0.15045	0.846003	hypothetical protein
EHI_133920	271.806	197.954	84.4573	325.532	165.737	440.969	184.739	310.746	1.68208	0.594502	247.742	-0.750414	0.150466	0.846003	TPR repeat protein
EHI_068490	364.106	343.451	269.385	424.036	327.345	630.826	325.647	460.736	1.41483	0.706799	393.191	-0.500979	0.150695	0.846134	hypothetical protein
EHI_039840	32.7833	37.9476	36.8303	14.7252	36.1583	9.81031	35.8537	20.2313	0.564272	1.7722	28.0425	0.827959	0.150758	0.846134	hydrolase, alpha/beta fold family domain containing protein
EHI_125690	67.319	149.548	218.627	70.994	134.968	24.0395	145.165	76.6672	0.52814	1.89344	110.916	0.921996	0.150808	0.846134	hypothetical protein
EHI_024630	86.8125	120.583	122.006	149.427	156.009	140.872	109.8	148.769	1.35491	0.738058	129.285	-0.437549	0.151008	0.846595	glycoprotein endopeptidase, putative
EHI_152550	0.887631	2.44822	5.21727	1.24816	0	0	2.85104	0.416053	0.14593	6.85259	1.63355	2.77052	0.151252	0.846595	hypothetical protein
EHI_194860	319.599	220.377	214.709	201.084	165.666	188.754	251.562	185.168	0.736073	1.35856	218.365	0.442003	0.151297	0.846595	DNA damage-binding protein, putative
EHI_075710	23.9346	34.5559	63.0029	24.6469	31.6256	11.9405	40.4978	22.7377	0.561455	1.78109	31.6177	0.836384	0.151314	0.846595	hypothetical protein
EHI_182880	32.7737	43.7903	74.6316	26.9287	45.3772	12.0198	50.3985	28.1086	0.557726	1.793	39.2536	0.844714	0.151915	0.847929	TFIIH basal transcription factor complex subunit, putative
EHI_176280	17.7187	51.1776	45.6217	18.3887	27.9667	19.6392	38.1727	21.9982	0.576282	1.73526	30.0854	0.796342	0.152335	0.847929	AIG1 family protein
EHI_151840	7.97029	10.753	19.3339	2.44368	5.8073	8.75702	12.6857	5.66933	0.446907	2.2376	9.17753	1.15031	0.152544	0.847929	hypothetical protein
EHI_177620	372.648	702.862	750.979	847.875	1293.97	615.59	608.83	919.144	1.50969	0.662388	763.987	-0.594033	0.152556	0.847929	calcium binding family protein
EHI_113570	55.7791	49.6892	43.1039	34.1453	41.7326	20.8375	49.5241	32.2385	0.650966	1.53618	40.8813	0.621967	0.152705	0.847929	kinesin, putative
EHI_096780	658.033	576.34	716.922	825.174	764.634	892.759	650.432	827.522	1.27227	0.785999	738.977	-0.34758	0.152787	0.847929	zinc finger protein, putative
EHI_012400	167.622	222.327	265.401	279.798	362.424	258.27	218.45	300.164	1.37406	0.72777	259.307	-0.45812	0.152793	0.847929	hypothetical protein, conserved
EHI_094680	106.308	53.6652	21.0597	46.5691	23.2979	27.2856	60.3443	32.3842	0.536657	1.86339	46.3642	0.899484	0.153043	0.847929	chaperone clpB, putative
EHI_068550	11.5106	6.62339	7.03579	0	6.95849	0	8.38992	2.3195	0.276462	3.61713	5.35471	1.85493	0.153046	0.847929	hypothetical protein
EHI_049180	3.54283	3.30629	7.02648	2.44645	1.16276	0	4.6252	1.20307	0.260112	3.84449	2.91414	1.97212	0.153067	0.847929	hypothetical protein
EHI_085480	3.54283	3.30629	7.02648	2.44645	1.16276	0	4.6252	1.20307	0.260112	3.84449	2.91414	1.97212	0.153067	0.847929	hypothetical protein
EHI_165270	645.65	919.374	930.316	1228.86	991.448	1071.96	831.78	1097.42	1.31937	0.75794	964.601	-0.399703	0.15325	0.847929	L-myo-inositol-1-phosphate synthase, putative
EHI_075190	170.903	91.0305	92.311	89.1258	41.7808	93.1136	118.081	74.6734	0.632389	1.58131	96.3774	0.660533	0.153306	0.847929	serine/threonine-protein kinase, putative
EHI_063140	9.76568	12.2298	12.166	0	4.75318	8.56329	11.3872	4.43882	0.38981	2.56535	7.91299	1.33453	0.153339	0.847929	hypothetical protein
EHI_118750	2422.56	5569.32	6109.75	7132.33	10377.3	4627.53	4700.54	7379.06	1.56983	0.637011	6039.8	-0.650579	0.153445	0.847929	hypothetical protein
EHI_041470	6.19943	1.65386	0.878621	0	1.16196	0	2.91064	0.387319	0.13307	7.51484	1.64898	2.80761	0.153541	0.847929	leucine rich repeat protein, BspA family
EHI_006920	98.2917	87.7184	94.0677	145.292	96.3313	144.595	93.3593	128.74	1.37897	0.725179	111.049	-0.463842	0.15387	0.847929	papain family cysteine protease domain containing protein
EHI_092070	47.8696	32.9085	25.375	45.6009	38.657	89.003	35.3844	57.7536	1.63218	0.612678	46.569	-0.710175	0.154082	0.847929	WD domain containing protein
EHI_006800	93.9008	148.65	178.168	200.897	263.157	151.771	140.24	205.275	1.46374	0.68318	172.757	-0.549089	0.154111	0.847929	casein kinase, putative
EHI_164470	324.052	44.719	14.9541	12.1953	4.63715	72.38	127.908	29.7375	0.23249	4.30125	78.8229	2.10338	0.154184	0.847929	hypothetical protein
EHI_148040	731.03	522.821	584.722	992.096	483.176	1276.77	612.858	917.346	1.49683	0.668077	765.102	-0.582086	0.154236	0.847929	proteasome subunit beta type 7-B precursor, putative
EHI_004400	65.6654	109.55	93.1625	115.768	151.458	112.858	89.4593	126.695	1.41623	0.706101	108.077	-0.500781	0.154243	0.847929	hypothetical protein
EHI_160930	2564.5	1393.35	1893.33	3524.82	1665.95	3544.9	1950.39	2911.89	1.49298	0.669802	2431.14	-0.578232	0.154355	0.847929	cysteine synthase A, putative
EHI_056100	220.711	367.926	335.253	399.015	482.267	381.26	307.963	420.847	1.36655	0.73177	364.405	-0.450173	0.154371	0.847929	Rab family GTPase
EHI_146390	3255.8	6358.24	7826.07	8434.46	11767.9	6178.86	5813.37	8793.74	1.51268	0.66108	7303.56	-0.597079	0.154435	0.847929	hypothetical protein
EHI_148820	4917.83	9890.55	11180.2	11373.2	19327.6	9153.4	8662.85	13284.7	1.53353	0.652091	10973.8	-0.616842	0.154639	0.847929	ribosomal protein S24, putative
EHI_163660	11.5195	18.14	33.3094	7.36846	18.677	2.17835	20.9897	9.40793	0.448218	2.23106	15.1988	1.1623	0.154648	0.847929	hypothetical protein
EHI_076250	121.345	99.175	137.879	88.0919	95.3672	78.7086	119.466	87.3892	0.731496	1.36706	103.428	0.451106	0.154693	0.847929	hypothetical protein, conserved
EHI_192080	86.9101	148.552	137.107	201.675	192.854	136.244	124.19	176.924	1.42463	0.701936	150.557	-0.509088	0.154778	0.847929	zinc finger protein, putative
EHI_033740	652.112	1190.5	1522.42	1815.87	2036.26	1166.49	1121.68	1672.87	1.4914	0.67051	1397.27	-0.576575	0.154885	0.847929	F-actin capping protein alpha subunit, putative
EHI_024570	11.5092	27.3384	18.4782	13.4068	10.4274	6.58385	19.1086	10.1394	0.530617	1.8846	14.624	0.92232	0.154955	0.847929	hypothetical protein
EHI_202350	7.10354	4.88701	13.0261	5.00683	3.57051	1.06878	8.33889	3.21537	0.385587	2.59345	5.77713	1.39442	0.154972	0.847929	RhoGAP domain containing protein
EHI_022990	8.85332	14.0828	11.4385	9.75107	2.31737	3.2917	11.4582	5.12005	0.446845	2.23791	8.28913	1.17611	0.155217	0.847929	hypothetical protein
EHI_163710	42.6556	61.6416	49.3734	70.5066	74.2669	72.2188	51.2235	72.3308	1.41206	0.708184	61.7772	-0.496305	0.155246	0.847929	LSM domain containing protein
EHI_121490	271.07	363.383	472.206	493.635	548.4	462.987	368.886	501.674	1.35997	0.73531	435.28	-0.443485	0.15527	0.847929	WD repeat protein
EHI_051450	47.9321	62.8376	48.6945	86.1229	58.1433	84.6838	53.1547	76.3167	1.43575	0.696502	64.7357	-0.521047	0.155506	0.848638	hypothetical protein
EHI_154270	22.1634	5.75628	1.7493	1.23342	1.17232	6.50758	9.88967	2.97111	0.300426	3.32861	6.43039	1.71424	0.155644	0.848811	cell division control protein 42, putative
EHI_022860	54.0152	43.8633	29.0137	23.1944	38.2947	6.57348	42.2974	22.6875	0.536381	1.86435	32.4925	0.901993	0.156095	0.850134	RhoGAP domain containing protein
EHI_102930	28.3764	27.0942	20.0919	19.7842	15.2784	9.73742	25.1875	14.9334	0.592888	1.68666	20.0604	0.76182	0.156305	0.850134	hypothetical protein
EHI_046670	396.877	549.91	464.225	710.689	688.356	490.119	470.337	629.721	1.33887	0.746898	550.029	-0.420565	0.156377	0.850134	exodeoxyribonuclease III, putative
EHI_094080	1.77075	3.31277	7.03763	0	2.3183	0	4.04038	0.772768	0.191261	5.22846	2.40658	2.38719	0.156385	0.850134	leucine rich repeat protein, BspA family
EHI_169220	70.0186	52.7041	68.3018	41.8401	50.296	41.3063	63.6749	44.4808	0.698561	1.43151	54.0778	0.516949	0.156568	0.850134	hypothetical protein
EHI_154580	86.8443	164.036	8.76356	24.5731	29.1964	62.0545	86.5481	38.608	0.446087	2.24172	62.578	1.16339	0.156671	0.850134	hypothetical protein
EHI_086520	32.7935	32.1166	46.4102	54.1461	51.4656	56.5244	37.1068	54.0454	1.45648	0.686586	45.5761	-0.543509	0.156755	0.850134	3' exoribonuclease family protein
EHI_107660	136.395	185.177	235.413	291.064	239.477	236.228	185.662	255.59	1.37664	0.726407	220.626	-0.460754	0.156855	0.850134	hypothetical protein, conserved
EHI_170620	7.97037	9.92533	14.9392	2.44389	9.29246	2.18907	10.945	4.64181	0.424105	2.35791	7.79338	1.23856	0.156992	0.850134	hypothetical protein
EHI_040430	22.1399	23.1593	24.6058	4.88773	20.9078	12.04	23.3017	12.6119	0.541243	1.8476	17.9568	0.881538	0.157011	0.850134	hypothetical protein
EHI_048710	84.1671	70.9736	76.3158	85.8424	104.91	128.704	77.1522	106.485	1.3802	0.724533	91.8188	-0.466849	0.157141	0.850134	protein kinase domain containing protein
EHI_000560	55.8675	73.8854	63.764	80.3858	88.1582	98.4434	64.5056	88.9958	1.37966	0.724817	76.7507	-0.464514	0.157497	0.850134	hypothetical protein
EHI_104930	7.08978	7.41625	6.13282	2.45863	2.33695	3.2643	6.87962	2.68663	0.39052	2.56069	4.78312	1.35205	0.157508	0.850134	endonuclease V, putative
EHI_001850	221.856	281.13	271.583	313.863	415.568	298.636	258.19	342.689	1.32727	0.753424	300.439	-0.408035	0.157606	0.850134	H/ACA ribonucleoprotein complex subunit 2-like protein, putative
EHI_102280	221.856	281.13	271.583	313.863	415.568	298.636	258.19	342.689	1.32727	0.753424	300.439	-0.408035	0.157606	0.850134	H/ACA ribonucleoprotein complex subunit 2-like protein, putative
EHI_031230	54.9065	86.024	69.4261	52.5392	56.9116	30.6496	70.1189	46.7001	0.666013	1.50147	58.4095	0.589542	0.157622	0.850134	hypothetical protein
EHI_011200	151.477	138.763	174.681	112.669	130.38	105.94	154.974	116.329	0.75064	1.3322	135.651	0.413831	0.157697	0.850134	hypothetical protein
EHI_053440	87.8835	198.218	223.406	167.362	407.288	243.163	169.836	272.604	1.60511	0.623011	221.22	-0.682486	0.158013	0.851267	13 kDa ribonucleoprotein-associated protein, putative
EHI_023840	616.649	1340.68	1358.9	1409.91	2515.82	1182.03	1105.41	1702.59	1.54023	0.649254	1404	-0.622974	0.158331	0.852403	60S ribosomal protein L38, putative
EHI_170330	150.589	146.208	171.18	206.943	171.103	244.672	155.992	207.573	1.33066	0.751505	181.782	-0.412783	0.158461	0.852432	RIO1 family protein
EHI_068650	1652.63	878.103	901.382	1545.36	727.515	3720.59	1144.04	1997.82	1.74629	0.572643	1570.93	-0.804392	0.15855	0.852432	hypothetical protein
EHI_011240	2.65881	2.47113	2.62754	1.23009	0	0	2.58583	0.410029	0.158568	6.30645	1.49793	2.63615	0.158661	0.852454	hypothetical protein
EHI_042930	3439.31	5590.48	6861.33	7653.17	8897.09	5900.27	5297.04	7483.51	1.41277	0.707828	6390.28	-0.498506	0.159115	0.853778	60S acidic ribosomal protein P1, putative
EHI_151470	6.19826	4.13876	8.79326	1.22042	4.64052	0	6.37676	1.95365	0.30637	3.26403	4.1652	1.7134	0.159258	0.853778	hypothetical protein
EHI_187770	713.935	883.247	1289.81	1304.81	1353.16	1256.62	962.332	1304.86	1.35594	0.737495	1133.6	-0.439296	0.159645	0.853778	SH3 domain protein
EHI_060340	128.447	184.18	98.308	240.056	128.064	243.529	136.978	203.883	1.48843	0.671848	170.431	-0.573322	0.159762	0.853778	cysteine synthase A, putative
EHI_152210	280.726	231.628	220.601	177.137	192.77	193.782	244.318	187.896	0.769062	1.30028	216.107	0.378421	0.159901	0.853778	hypothetical protein
EHI_177870	121.306	95.2033	118.721	157.403	107.871	213.738	111.743	159.671	1.4289	0.699837	135.707	-0.515969	0.159904	0.853778	transketolase, putative
EHI_130970	66.4138	72.8198	144.174	115.997	160.176	147.872	94.4691	141.348	1.49624	0.668343	117.909	-0.582127	0.160226	0.853778	hypothetical protein
EHI_016140	58.4775	78.376	64.0184	79.752	83.9706	119.918	66.9573	94.5468	1.41205	0.708192	80.752	-0.498679	0.160245	0.853778	U2 snRNP auxiliary factor small subunit, putative
EHI_076860	22.1426	29.7572	20.2015	8.56231	22.0917	9.84102	24.0337	13.4984	0.561642	1.78049	18.7661	0.833073	0.1603	0.853778	hypothetical protein
EHI_197330	9.74191	19.02	14.9369	11.0008	5.8095	5.47108	14.5663	7.42712	0.509885	1.96123	10.9967	0.981323	0.160305	0.853778	Rho guanine nucleotide exchange factor, putative
EHI_122100	73.5498	125.313	112.187	186.71	128.433	128.494	103.683	147.879	1.42626	0.701135	125.781	-0.510675	0.160382	0.853778	acetyltransferase, putative
EHI_050760	511.202	453.086	693.872	777.46	662.074	750.436	552.72	729.99	1.32072	0.757161	641.355	-0.401436	0.160441	0.853778	mutT/nudix family protein
EHI_167650	69.9374	64.6333	36.9635	38.9869	24.3216	46.1041	57.1781	36.4709	0.637847	1.56777	46.8245	0.648063	0.160457	0.853778	tyrosine kinase, putative
EHI_197220	21.2585	26.4405	30.7316	20.8073	17.4517	5.46386	26.1435	14.5743	0.557473	1.79381	20.3589	0.851281	0.160636	0.853778	hypothetical protein
EHI_189180	3.54572	6.5835	7.00156	9.85533	18.7347	7.60107	5.71026	12.0637	2.11263	0.473343	8.88697	-1.07464	0.160639	0.853778	hypothetical protein
EHI_043440	2.65591	2.48561	0.88	0	0	0	2.00717	0	0	#DIV/0!	1.00359	3.23815	0.160688	0.853778	regulator of nonsense transcripts, putative
EHI_148400	64.7907	68.5948	73.9465	83.5455	112.612	87.984	69.1107	94.7139	1.37047	0.729678	81.9123	-0.454543	0.161161	0.853778	hypothetical protein
EHI_156210	204.528	168.924	277.951	147.583	150.727	177.636	217.134	158.649	0.730648	1.36865	187.892	0.451952	0.161277	0.853778	Ras GTPase-activating protein, putative
EHI_198690	192.281	209.47	191.994	192.754	329.09	284.357	197.915	268.733	1.35782	0.736474	233.324	-0.441721	0.161437	0.853778	MAK16 protein, putative
EHI_110400	11577.2	10681.6	7689.48	15821.2	9824.88	15314.2	9982.77	13653.4	1.3677	0.731154	11818.1	-0.451749	0.16145	0.853778	guanine nucleotide-binding protein subunit beta 2-like 1, putative
EHI_081680	26.6006	34.5033	23.597	11.1183	28.1805	6.49746	28.2336	15.2654	0.540684	1.84951	21.7495	0.891626	0.161455	0.853778	hypothetical protein
EHI_070730	266.839	320.759	481.131	484.602	555.533	432.865	356.243	491	1.37827	0.725545	423.621	-0.462782	0.16169	0.853778	Rho family GTPase
EHI_006720	108.954	99.1308	105.347	135.906	137.333	136.551	104.477	136.597	1.30743	0.764862	120.537	-0.386998	0.161733	0.853778	RNA methyltransferase, TrmH family, putative
EHI_083580	333.325	403.835	398.033	409.37	594.19	486.039	378.398	496.533	1.3122	0.762079	437.466	-0.392027	0.161739	0.853778	peptidyl-prolyl cis-trans isomerase, putative
EHI_001930	37.1959	33.0807	31.633	13.4438	25.5588	25.1699	33.9699	21.3908	0.6297	1.58806	27.6804	0.662728	0.161865	0.853778	pyridine nucleotide transhydrogenase beta subunit, putative
EHI_173450	19.491	10.7295	12.2815	7.35692	8.15855	6.54515	14.1673	7.35354	0.519048	1.9266	10.7604	0.945595	0.161994	0.853778	hypothetical protein
EHI_142010	98.2842	89.4091	92.3392	74.4299	62.6337	70.1508	93.3442	69.0715	0.739965	1.35141	81.2078	0.434618	0.162072	0.853778	hypothetical protein
EHI_050730	108.064	99.1529	113.269	157.888	100.055	195.61	106.829	151.184	1.4152	0.706613	129.006	-0.501816	0.16216	0.853778	hypothetical protein
EHI_110510	422.445	465.573	431.411	614.829	485.68	575.551	439.81	558.687	1.27029	0.787221	499.248	-0.344998	0.162172	0.853778	hypothetical protein, conserved
EHI_058500	41.6358	66.062	105.315	106.586	133.922	86.2486	71.0043	108.919	1.53398	0.6519	89.9616	-0.616846	0.162275	0.853778	peptidase, C54 family
EHI_001810	145.46	245.169	207.693	293.663	336.828	209.468	199.441	279.986	1.40386	0.712324	239.714	-0.488416	0.162404	0.853778	hypothetical protein
EHI_193830	3.54489	4.12014	0	0	0	0	2.55501	0	0	#DIV/0!	1.2775	3.58258	0.162467	0.853778	endonuclease V, putative
EHI_092450	681.15	730.454	1105.5	1195.71	976.056	1219.63	839.036	1130.47	1.34734	0.742204	984.751	-0.43017	0.162509	0.853778	malate dehydrogenase, putative
EHI_178650	177.112	131.538	148.538	125.818	110.311	106.205	152.396	114.111	0.748781	1.3355	133.254	0.417652	0.162588	0.853778	hypothetical protein
EHI_086180	170.918	137.308	206.522	139.289	139.374	89.7604	171.583	122.808	0.715733	1.39717	147.195	0.48332	0.16265	0.853778	membrane-bound O-acyltransferase (MBOAT ) family protein
EHI_009660	59.3184	50.5272	53.6684	46.3254	30.1308	36.2027	54.5047	37.553	0.688986	1.45141	46.0288	0.538875	0.162914	0.854401	DENN domain protein
EHI_100270	388.58	603.48	874.334	848.126	1292.41	652.931	622.131	931.157	1.49672	0.668127	776.644	-0.581674	0.163079	0.854401	calmodulin, putative
EHI_131220	2.66154	1.63741	3.48643	1.24208	0	0	2.59513	0.414027	0.15954	6.26802	1.50458	2.6347	0.16309	0.854401	hypothetical protein
EHI_025380	65.5397	85.9815	94.8737	40.3529	84.8532	16.4066	82.1316	47.2042	0.574739	1.73992	64.6679	0.800634	0.163241	0.854632	hypothetical membrane-spanning protein
EHI_188790	316.399	376.436	352.966	410.849	389.343	589.394	348.6	463.196	1.32873	0.752598	405.898	-0.410419	0.163404	0.854929	hypothetical protein, conserved
EHI_164780	186.91	210.619	193.112	265.757	217.693	282.863	196.881	255.438	1.29742	0.770758	226.159	-0.375653	0.163641	0.855119	dihydrouridine synthase (Dus) family protein
EHI_049800	16.8373	32.1461	35.929	13.5164	22.1912	14.1515	28.3041	16.6197	0.587183	1.70305	22.4619	0.769158	0.163728	0.855119	hypothetical protein
EHI_175110	72.6025	72.0436	71.2488	48.7852	54.491	53.7323	71.965	52.3361	0.727245	1.37505	62.1506	0.458857	0.163762	0.855119	hypothetical protein
EHI_184570	201.842	101.1	30.8046	58.4739	30.1092	86.7289	111.249	58.4374	0.525285	1.90373	84.8431	0.927971	0.163879	0.855167	hypothetical protein
EHI_177670	115.271	119.109	82.1471	124.788	136.223	174.327	105.509	145.113	1.37536	0.727082	125.311	-0.460621	0.164148	0.856013	hypothetical protein
EHI_078310	2475.3	1576.27	1999.01	2415.05	2382.83	3330.01	2016.86	2709.3	1.34332	0.744422	2363.08	-0.42591	0.164408	0.856285	hypothetical protein, conserved
EHI_001920	30.9962	23.158	14.0599	15.8865	5.80823	15.3224	22.738	12.339	0.542661	1.84277	17.5385	0.881825	0.164433	0.856285	hypothetical protein
EHI_195070	6.21025	0.818706	4.35804	1.24208	0	1.07719	3.79567	0.77309	0.203677	4.90973	2.28438	2.28909	0.164663	0.856285	hypothetical protein
EHI_142060	105.597	67.0489	101.011	136.895	146.682	101.061	91.219	128.213	1.40555	0.711466	109.716	-0.490977	0.164843	0.856285	zinc finger domain containing protein
EHI_027640	446.792	517.427	655.315	629.902	936.138	628.335	539.845	731.458	1.35494	0.738039	635.652	-0.438198	0.16487	0.856285	cell cycle-associated GTPase, putative
EHI_199970	1187.29	2006.78	2493.25	2548.89	3729.7	2021.54	1895.77	2766.71	1.45941	0.685208	2331.24	-0.545336	0.165094	0.856285	ribosomal protein L11, putative
EHI_091110	11.5133	19.0188	14.9362	7.33459	10.4581	6.56466	15.1561	8.11913	0.5357	1.86672	11.6376	0.903593	0.165293	0.856285	hypothetical protein
EHI_117640	23.9125	23.1522	21.0855	4.89011	12.7831	19.6925	22.7167	12.4552	0.548284	1.82387	17.586	0.857419	0.165335	0.856285	protein kinase domain containing protein
EHI_037130	2532.28	4913.57	5016.71	5587.94	9612.78	3854.54	4154.19	6351.75	1.529	0.654022	5252.97	-0.612552	0.165355	0.856285	ribosomal protein S17, putative
EHI_187010	1.77314	3.28866	2.62353	0	1.17269	0	2.56178	0.390895	0.152588	6.55361	1.47634	2.62348	0.165393	0.856285	NLI interacting factor-like phosphatase domain-containing protein
EHI_189930	1806.79	3797.1	5321.7	5214.25	7925.8	3896.1	3641.87	5678.72	1.55929	0.641319	4660.29	-0.640869	0.165598	0.856285	hypothetical protein
EHI_042230	39.8423	25.6726	33.4274	25.6092	16.2295	20.8374	32.9807	20.892	0.63346	1.57863	26.9364	0.659187	0.165746	0.856285	leucine rich repeat / protein phosphatase 2C domain containing protein
EHI_183010	288.754	367.732	369.693	303.483	261.725	209.852	342.06	258.353	0.755287	1.324	300.207	0.405725	0.165819	0.856285	dolichyl-diphosphooligosaccharide-protein glycotransferase, putative
EHI_039020	59.7204	522.191	672.142	883.242	1520.05	258.927	418.018	887.406	2.12289	0.471056	652.712	-1.08576	0.165848	0.856285	actobindin, putative
EHI_095300	22.1921	35.084	1.73882	0	4.74799	13.9301	19.6716	6.22604	0.316498	3.15957	12.9488	1.64642	0.166094	0.856285	hypothetical protein
EHI_183020	26.5766	24.7703	28.0813	11.0282	22.1305	15.2817	26.4761	16.1468	0.609864	1.63971	21.3114	0.710977	0.166104	0.856285	hypothetical protein
EHI_189170	326.696	378.53	308.807	474.246	261.917	801.912	338.011	512.692	1.51679	0.659287	425.351	-0.601228	0.166108	0.856285	hypothetical protein
EHI_065850	205.393	135.872	114.395	120.649	78.7775	117.423	151.887	105.617	0.695366	1.43809	128.752	0.523997	0.166168	0.856285	hypothetical protein
EHI_065840	114.525	191.6	241.581	201.23	279.249	311.49	182.569	263.99	1.44597	0.691576	223.279	-0.532415	0.166238	0.856285	hypothetical protein
EHI_004390	93.879	57.8792	39.5346	41.5676	26.7294	51.4172	63.7643	39.9047	0.625817	1.59791	51.8345	0.67465	0.166702	0.85738	protein kinase domain containing protein
EHI_136390	44.3842	62.8248	79.1162	72.4175	93.7728	101.797	62.1084	89.3291	1.43828	0.695276	75.7188	-0.525352	0.166802	0.85738	hypothetical protein
EHI_159530	3.56058	16.9009	16.3935	1.27184	10.9055	1.04977	12.285	4.40903	0.358896	2.78632	8.34701	1.4905	0.166864	0.85738	hypothetical protein
EHI_103890	94.8354	118.584	92.8204	115.676	138.021	159.79	102.08	137.829	1.35021	0.740628	119.955	-0.433697	0.16688	0.85738	hypothetical protein
EHI_002160	2574.87	2281.58	2236.36	3547.03	2369.65	3299.26	2364.27	3071.98	1.29934	0.769624	2718.13	-0.377769	0.167042	0.857662	transketolase, putative
EHI_051750	107.285	111.76	113.642	46.9217	117.36	55.2541	110.895	73.1787	0.659889	1.51541	92.0371	0.599754	0.167293	0.857824	hypothetical protein
EHI_168340	2803.05	6390.16	9792.94	9648.41	14906.7	6297.9	6328.72	10284.3	1.62502	0.615375	8306.52	-0.700448	0.167652	0.857824	actin-binding protein, cofilin/tropomyosin family
EHI_169310	63.9326	61.0714	80.7497	95.1689	89.2997	95.0813	68.5846	93.1833	1.35866	0.736018	80.8839	-0.44271	0.167679	0.857824	hypothetical protein
EHI_119250	7.96979	1.65485	1.75809	1.2212	1.16085	0	3.79425	0.794017	0.209269	4.77855	2.29413	2.27686	0.167693	0.857824	tyrosine kinase, putative
EHI_068480	260.509	366.5	594.268	459.839	910.134	485.673	407.092	618.549	1.51943	0.658141	512.82	-0.603417	0.167704	0.857824	hypothetical protein
EHI_004370	3748.81	2966.98	3206.65	1867.52	2935.73	2706.5	3307.48	2503.25	0.756845	1.32127	2905.36	0.401849	0.167718	0.857824	hypothetical protein
EHI_135200	65.5941	59.2572	66.5199	94.8431	60.8785	119.464	63.7904	91.7285	1.43797	0.695426	77.7595	-0.525512	0.167978	0.858599	hypothetical protein
EHI_036900	1733.27	1303.75	1640.94	2042.16	1582.03	2650.14	1559.32	2091.44	1.34125	0.745571	1825.38	-0.423691	0.16831	0.858703	DEAD/DEAH box helicase, putative
EHI_063340	122.435	147.322	184.742	208.766	184.256	213.191	151.5	202.071	1.3338	0.749735	176.785	-0.415608	0.168463	0.858703	prefoldin, alpha subunit
EHI_087380	122.435	147.322	184.742	208.766	184.256	213.191	151.5	202.071	1.3338	0.749735	176.785	-0.415608	0.168463	0.858703	prefoldin, alpha subunit
EHI_122780	41.9942	119.152	112.276	128.921	219.357	96.8645	91.1409	148.381	1.62804	0.614237	119.761	-0.70074	0.168496	0.858703	DNA-directed RNA polymerase subunit N, putative
EHI_139030	289.7	411.905	393.932	465.832	574.466	413.527	365.179	484.608	1.32704	0.753555	424.894	-0.407905	0.168535	0.858703	syntaxin, putative
EHI_166900	447.104	154.062	56.3064	103.628	70.6951	170.035	219.157	114.786	0.52376	1.90927	166.972	0.932435	0.168667	0.858822	nuclear transport receptor, putative
EHI_096150	71.9195	101.025	130.282	135.132	174.886	119.753	101.075	143.257	1.41733	0.705554	122.166	-0.502325	0.169748	0.859637	hypothetical protein, conserved
EHI_068460	38.1049	60.1768	62.2235	12.2857	47.8787	34.84	53.5017	31.6681	0.591909	1.68945	42.5849	0.753977	0.169805	0.859637	hypothetical protein
EHI_073370	20.383	39.5548	55.197	19.6679	33.8839	11.9698	38.3783	21.8405	0.569086	1.7572	30.1094	0.816119	0.169982	0.859637	lipid phosphate phosphatase, putative
EHI_063010	41.6099	34.7957	14.959	23.1558	18.5366	9.87637	30.4549	17.1896	0.564428	1.77171	23.8222	0.830148	0.17004	0.859637	serine/threonine protein kinase, putative
EHI_098980	12.4131	13.1471	22.7272	4.93965	14.0851	5.41651	16.0958	8.14708	0.506162	1.97565	12.1215	0.982767	0.170054	0.859637	hypothetical protein
EHI_098400	107.123	86.9909	72.1564	68.2466	64.876	59.26	88.7568	64.1275	0.722508	1.38407	76.4422	0.469491	0.170105	0.859637	importin beta-3 family protein
EHI_041930	5.32301	10.6448	15.6909	3.7253	8.26201	1.07744	10.5529	4.35492	0.412674	2.42322	7.45392	1.2884	0.170148	0.859637	hypothetical protein, conserved
EHI_012280	1072.15	747.183	526.151	650.935	443.81	570.519	781.827	555.088	0.709988	1.40847	668.457	0.494185	0.17054	0.859637	hypothetical protein, conserved
EHI_131150	82.4644	143.741	157.293	179.176	193.786	164.562	127.833	179.175	1.40163	0.713455	153.504	-0.486423	0.170619	0.859637	DNA-directed RNA polymerase II subunit, putative
EHI_151480	150.612	142.785	252.649	223.16	264.57	269.442	182.015	252.391	1.38664	0.721165	217.203	-0.472166	0.17067	0.859637	serine/threonine-protein phosphatase 4 catalytic subunit, putative
EHI_131470	153.097	301.837	374.876	295.765	757.038	291.325	276.603	448.043	1.6198	0.617359	362.323	-0.695049	0.170673	0.859637	ribosome biogenesis protein Nop10, putative
EHI_158140	45.2362	37.7095	35.7722	48.3418	65.976	55.0481	39.5726	56.4553	1.42663	0.700955	48.014	-0.513673	0.170722	0.859637	high mobility group (HMG) box domain containing protein
EHI_044720	63.7774	52.8719	66.7223	69.7847	74.4807	116.895	61.1239	87.0536	1.42422	0.702141	74.0887	-0.51274	0.170759	0.859637	hypothetical protein
EHI_009470	271.343	267.725	335.514	333.726	321.887	540.1	291.527	398.571	1.36718	0.731431	345.049	-0.451935	0.170771	0.859637	RNA recognition motif domain containing protein
EHI_110720	1748.3	1641.72	2200.23	2386.04	2487.42	2210.04	1863.42	2361.17	1.26712	0.789192	2112.29	-0.341557	0.170839	0.859637	PCTP-like protein, putative
EHI_002140	130.305	162.942	176.789	209.426	189.688	216.088	156.679	205.067	1.30884	0.764036	180.873	-0.38821	0.170936	0.859637	hypothetical protein, conserved
EHI_023330	630.348	254.337	116.151	238.875	185.369	1788.68	333.612	737.643	2.21108	0.452267	535.627	-1.14496	0.170963	0.859637	hypothetical protein
EHI_052760	9.75021	10.7008	3.50148	4.92572	1.17046	3.25888	7.98418	3.11835	0.390567	2.56038	5.55126	1.36351	0.171272	0.859637	hypothetical protein
EHI_062790	138.691	289.77	333.978	332.04	710.096	212.818	254.146	418.318	1.64597	0.607544	336.232	-0.718427	0.171321	0.859637	thioredoxin, putative
EHI_134820	58.4449	55.4389	74.7204	42.7402	53.3972	35.0476	62.8681	43.7283	0.695557	1.4377	53.2982	0.524484	0.171446	0.859637	hypothetical protein
EHI_186800	2438.26	1700.52	503.248	1325.17	749.803	669.194	1547.34	914.721	0.591157	1.6916	1231.03	0.758494	0.171655	0.859637	hypothetical protein, conserved
EHI_021550	1.77591	1.62857	4.34138	0	1.19066	0	2.58195	0.396888	0.153716	6.5055	1.48942	2.62405	0.171661	0.859637	hypothetical protein
EHI_012060	43.5748	73.556	83.8668	96.1255	119.195	78.1899	66.9992	97.8366	1.46027	0.684807	82.4179	-0.544103	0.171706	0.859637	hypothetical protein
EHI_020310	850.89	1139.02	1273.78	1374.91	1146.14	1922.22	1087.9	1481.09	1.36143	0.734523	1284.49	-0.445237	0.171742	0.859637	40S ribosomal protein S23, putative
EHI_155470	72.7786	59.6121	66.9868	77.3108	82.9773	115.881	66.4592	92.0565	1.38516	0.721939	79.2578	-0.473017	0.171754	0.859637	hypothetical protein
EHI_096320	132.951	201.721	274.918	147.714	171.991	95.6295	203.197	138.445	0.681334	1.46771	170.821	0.554497	0.17176	0.859637	hypothetical protein
EHI_001800	291.504	377.011	391.988	173.014	377.897	168.962	353.501	239.958	0.678804	1.47318	296.729	0.559085	0.171817	0.859637	hypothetical protein
EHI_153130	49.5736	40.6126	30.8088	18.2681	21.997	36.2382	40.3317	25.5011	0.632285	1.58157	32.9164	0.656849	0.171843	0.859637	hypothetical protein
EHI_119580	52.2526	44.6533	51.8376	86.7916	47.642	80.9651	49.5812	71.7996	1.44812	0.69055	60.6904	-0.534435	0.172122	0.859637	alpha-amylase, putative
EHI_007260	38.1529	42.541	40.9427	59.6894	57.9179	52.7207	40.5455	56.776	1.4003	0.714132	48.6608	-0.48426	0.172213	0.859637	hypothetical protein
EHI_122910	9.75289	9.04075	12.2398	4.93797	5.86666	4.33464	10.3445	5.04642	0.487838	2.04986	7.69545	1.03701	0.172226	0.859637	hypothetical protein
EHI_011850	131.99	134.625	102.697	216.786	84.9878	269.738	123.104	190.504	1.5475	0.646202	156.804	-0.630192	0.172272	0.859637	hypothetical protein
EHI_001150	238.183	180.477	231.291	336.755	186.736	402.283	216.651	308.591	1.42437	0.702064	262.621	-0.510742	0.17247	0.860076	plasma membrane calcium-transporting ATPase 1, putative
EHI_178940	256.998	264.551	179.625	271.617	197.428	632.329	233.724	367.124	1.57076	0.636635	300.424	-0.651972	0.172575	0.860076	methyltransferase, putative
EHI_142220	113.339	101.816	137.178	82.9853	106.727	62.4675	117.444	84.0601	0.715744	1.39715	100.752	0.483139	0.172993	0.861317	hypothetical protein
EHI_144280	106.341	63.4679	29.7948	77.4121	66.5736	209.007	66.5346	117.664	1.76847	0.565461	92.0995	-0.824007	0.173529	0.861317	hypothetical protein
EHI_059840	865.28	1328.71	1854.93	1855.44	2216.15	1610.3	1349.64	1893.96	1.40331	0.712601	1621.8	-0.488787	0.17391	0.861317	V-type ATPase, C subunit, putative
EHI_121750	9.75169	7.40185	6.99789	4.93268	2.34418	3.25443	8.05048	3.51043	0.436052	2.2933	5.78045	1.20275	0.173941	0.861317	hypothetical protein
EHI_202580	57.5864	63.5555	60.5335	29.4247	64.0966	15.2735	60.5585	36.2649	0.598842	1.66989	48.4117	0.741777	0.174023	0.861317	hypothetical protein, conserved
EHI_023220	3103.91	8492.93	6658.34	8099.38	13989.9	6260.54	6085.06	9449.92	1.55297	0.643927	7767.49	-0.634977	0.174059	0.861317	hypothetical protein
EHI_051060	16991.6	16097.2	9595.7	24422.9	9082.58	34637.7	14228.1	22714.4	1.59644	0.626393	18471.3	-0.674859	0.174073	0.861317	pyruvate:ferredoxin oxidoreductase
EHI_065470	23.063	22.9453	15.7003	9.92205	17.6823	7.55136	20.5695	11.7186	0.569706	1.75529	16.1441	0.81603	0.174097	0.861317	hypothetical protein
EHI_138790	57.1	109.862	140.059	114.693	301.517	97.1157	102.34	171.109	1.67196	0.598101	136.724	-0.740238	0.174143	0.861317	LSM domain containing protein
EHI_088030	378.971	348.523	337.692	480.76	309.699	722.309	355.062	504.256	1.42019	0.70413	429.659	-0.506395	0.174175	0.861317	hypothetical protein, conserved
EHI_051080	61.9734	32.3073	39.5945	23.1592	23.1741	38.4025	44.625	28.2453	0.632947	1.57991	36.4352	0.655574	0.17421	0.861317	leucine rich repeat protein, BspA family
EHI_142160	13.3091	15.5438	15.6802	18.6529	27.186	25.8224	14.8444	23.8871	1.60917	0.62144	19.3657	-0.688042	0.174433	0.861317	hypothetical protein
EHI_160210	34.6122	58.8196	58.3038	44.8637	112.541	78.3733	50.5785	78.5926	1.55387	0.643553	64.5856	-0.636032	0.174485	0.861317	hypothetical protein, conserved
EHI_044620	12.4324	33.3754	31.2519	43.8448	79.81	18.1541	25.6866	47.2696	1.84025	0.543405	36.4781	-0.875789	0.174615	0.861317	DNA-directed RNA polymerase I subunit 13, putative
EHI_137900	12.4324	33.3754	31.2519	43.8448	79.81	18.1541	25.6866	47.2696	1.84025	0.543405	36.4781	-0.875789	0.174615	0.861317	DNA-directed RNA polymerase I subunit 13, putative
EHI_054670	104.625	127.374	119.761	145.704	153.742	158.178	117.253	152.542	1.30096	0.768663	134.897	-0.379486	0.174628	0.861317	hypothetical protein
EHI_138550	16.8257	11.582	29.0045	4.88613	17.4175	6.5694	19.1374	9.62435	0.502909	1.98843	14.3809	0.989264	0.174701	0.861317	protein kinase domain containing protein
EHI_069370	163.355	268.177	222.434	243.816	367.319	284.623	217.989	298.586	1.36973	0.73007	258.287	-0.453537	0.174913	0.861317	vesicle-associated membrane protein, putative
EHI_070000	2.66026	8.21173	5.24205	1.23619	3.52478	0	5.37134	1.58699	0.295455	3.38461	3.47917	1.77882	0.174958	0.861317	hypothetical protein
EHI_118840	2239.58	1672.6	1766.3	2349.52	1867.51	3615.54	1892.83	2610.86	1.37934	0.724983	2251.84	-0.464079	0.175127	0.861317	fibrillarin, putative
EHI_069140	2.65763	10.7345	23.6949	4.9009	8.15244	1.09167	12.3624	4.715	0.3814	2.62192	8.53868	1.39773	0.175213	0.861317	DNA (cytosine-5)-methyltransferase, putative
EHI_135010	62.8509	53.8801	34.333	43.8354	12.7328	34.0482	50.3547	30.2054	0.599854	1.66707	40.28	0.738799	0.175251	0.861317	hypothetical protein
EHI_151850	36.3057	47.171	28.1332	26.8593	30.1744	8.76382	37.2033	21.9325	0.589531	1.69626	29.5679	0.767924	0.17562	0.861317	hypothetical protein, conserved
EHI_050850	174.53	156.006	185.993	226.801	164.31	328.401	172.176	239.837	1.39297	0.717888	206.007	-0.479008	0.175703	0.861317	LIM zinc finger domain containing protein
EHI_055350	108.146	139.892	182.908	162.627	237.716	194.354	143.648	198.232	1.37998	0.724647	170.94	-0.464858	0.17582	0.861317	SH3 domain containing protein
EHI_048680	221.485	166.737	152.655	252.546	175.963	326.219	180.292	251.576	1.39538	0.71665	215.934	-0.481289	0.17587	0.861317	60S ribosomal protein L12, putative
EHI_152690	310.734	354.656	165.456	260.723	116.975	172.342	276.949	183.347	0.662024	1.51052	230.148	0.595756	0.175891	0.861317	Rap/Ran GTPase-activating protein, putative
EHI_169810	46.961	70.1116	110.479	38.048	69.998	35.9639	75.8507	48.0033	0.632866	1.58011	61.927	0.660402	0.176041	0.861317	hypothetical protein
EHI_093900	1440.18	2067.08	2475.79	2775.87	2961.94	2264.16	1994.35	2667.33	1.33744	0.747697	2330.84	-0.419426	0.176301	0.861317	DEAD/DEAH box helicase, putative
EHI_098230	58.5409	68.8608	85.5044	71.893	151.98	89.5881	70.9687	104.487	1.4723	0.67921	87.728	-0.558201	0.176425	0.861317	hypothetical protein, conserved
EHI_045040	4.42784	2.48177	0.8789	0	1.16123	0	2.59617	0.387078	0.149096	6.7071	1.49162	2.64488	0.176474	0.861317	hypothetical protein
EHI_130910	17.7106	18.2035	14.9438	9.76949	13.9301	3.28561	16.9526	8.99508	0.5306	1.88466	12.9739	0.921469	0.176899	0.861317	hypothetical protein
EHI_013650	568.954	557.043	520.414	714.233	697.581	628.922	548.804	680.245	1.23951	0.806773	614.525	-0.309586	0.176965	0.861317	rac-like GTP-binding protein RAC2, putative
EHI_170480	245.273	133.27	156.522	242.859	114.85	543.566	178.355	300.425	1.68442	0.593676	239.39	-0.752891	0.177071	0.861317	chitin sythase, putative
EHI_000620	33.6741	32.1492	49.9541	34.3999	82.9119	62.0587	38.5925	59.7902	1.54927	0.645465	49.1913	-0.633633	0.177118	0.861317	PP-loop family protein
EHI_081800	2.6577	5.77932	6.14242	2.451	1.1649	1.09143	4.85981	1.56911	0.322874	3.09718	3.21446	1.64548	0.177339	0.861317	hypothetical protein, conserved domain containing
EHI_044480	263.16	266.417	338.445	471.324	340.671	333.469	289.341	381.822	1.31963	0.757791	335.581	-0.399738	0.177346	0.861317	WD domain containing protein
EHI_127240	365.941	437.992	401.584	549.854	500.486	466.441	401.839	505.594	1.2582	0.794786	453.716	-0.330963	0.177603	0.861317	diphthine synthase, putative
EHI_184810	8.85489	7.44873	4.39614	2.44139	1.16038	4.38254	6.89992	2.66144	0.38572	2.59255	4.78068	1.36508	0.177799	0.861317	tyrosine kinase, putative
EHI_100410	144.299	98.6145	70.4108	85.2737	62.534	68.0663	104.442	71.958	0.688979	1.45142	88.1998	0.538075	0.177806	0.861317	hypothetical protein
EHI_012020	3048.55	2833.74	3177.96	3519.94	4548.07	3381.31	3020.08	3816.44	1.26369	0.791335	3418.26	-0.337642	0.177931	0.861317	hypothetical protein
EHI_111540	12.3969	13.2417	2.6376	4.8831	2.32092	4.38226	9.4254	3.86209	0.409754	2.44049	6.64375	1.29	0.177935	0.861317	leucine-rich repeat containing protein
EHI_118910	244.715	243.243	211.548	265.478	261.714	407.363	233.169	311.518	1.33602	0.748491	272.344	-0.418709	0.177992	0.861317	guanylate kinase, putative
EHI_049910	914.886	1179.85	1577.8	1848.69	1763.12	1337.83	1224.18	1649.88	1.34774	0.741981	1437.03	-0.430466	0.177995	0.861317	threonine dehydratase, putative
EHI_000250	228.479	300.277	347.149	351.854	362.338	440.085	291.968	384.759	1.31781	0.758834	338.364	-0.39836	0.178048	0.861317	hypothetical protein
EHI_004440	238.275	238.772	102.725	297.459	132.649	541.949	193.257	324.019	1.67662	0.596439	258.638	-0.745791	0.178105	0.861317	hypothetical protein
EHI_086040	130.244	202.967	302.571	276.033	380.157	263.849	211.927	306.679	1.4471	0.691038	259.303	-0.533074	0.178202	0.861317	protein phosphatase, putative
EHI_078550	15.0787	24.5964	12.2159	3.71797	17.6686	2.15911	17.297	7.84856	0.453753	2.20384	12.5728	1.14583	0.178278	0.861317	hypothetical protein
EHI_163860	23.9426	28.7363	30.5746	14.8382	72.8664	57.3426	27.7512	48.3491	1.74223	0.573975	38.0501	-0.803031	0.178293	0.861317	hypothetical protein
EHI_068260	99.3854	109.55	134.955	121.992	176.307	165.525	114.63	154.608	1.34875	0.741425	134.619	-0.432495	0.178426	0.861317	hypothetical protein
EHI_099740	137.291	184.279	153.673	227.612	198.911	193.457	158.414	206.66	1.30455	0.766545	182.537	-0.382639	0.178466	0.861317	Flap nuclease, putative
EHI_106130	100.915	74.6041	51.0599	54.7932	31.2526	62.6059	75.5264	49.5506	0.656069	1.52423	62.5385	0.607381	0.178476	0.861317	hypothetical protein, conserved domain containing
EHI_076270	139.108	169.11	182.394	173.028	219.291	262.688	163.537	218.336	1.33508	0.749018	190.937	-0.417685	0.178542	0.861317	hypothetical protein, conserved
EHI_040450	109.013	140.845	173.408	163.62	249.067	171.797	141.088	194.828	1.38089	0.724169	167.958	-0.46551	0.178794	0.861868	Rab family GTPase
EHI_194480	57.5483	33.1308	57.1851	23.1647	45.2001	26.327	49.2881	31.564	0.640397	1.56153	40.426	0.641355	0.178872	0.861868	tyrosine kinase, putative
EHI_008090	1207.94	909.889	1018.56	1364.75	957.011	2065.63	1045.46	1462.46	1.39887	0.714864	1253.96	-0.484408	0.179166	0.861912	hypothetical protein, conserved domain containing
EHI_153750	78.8793	121.899	146.256	174.696	209.314	116.341	115.678	166.784	1.44179	0.693582	141.231	-0.526906	0.179177	0.861912	haloacid dehalogenase-like hydrolase domain-containing protein
EHI_141880	45.1676	35.557	19.3292	17.114	13.9442	28.4468	33.3512	19.835	0.594731	1.68143	26.5931	0.745904	0.179237	0.861912	Rho guanine nucleotide exchange factor, putative
EHI_073180	132.519	181.77	212.643	221.487	285.563	206.939	175.644	237.996	1.35499	0.738013	206.82	-0.437587	0.179313	0.861912	zinc finger domain containing protein
EHI_019630	77.1195	47.7304	49.8861	4.92767	21.0765	61.8944	58.2453	29.2995	0.503037	1.98793	43.7724	0.985056	0.179804	0.862101	hypothetical protein
EHI_178890	701.084	736.145	766.151	924.308	843.454	945.563	734.46	904.442	1.23144	0.812059	819.451	-0.300369	0.179865	0.862101	eukaryotic translation initiation factor 3 subunit 1, putative
EHI_196560	43.4061	85.8958	99.1857	155.547	124.571	72.0757	76.1625	117.398	1.54141	0.648756	96.7802	-0.622582	0.179949	0.862101	dual specificity protein phosphatase, putative
EHI_178080	1235.59	989.281	835.188	1753.24	848.986	1734.9	1020.02	1445.71	1.41733	0.70555	1232.86	-0.503197	0.179974	0.862101	hypothetical protein
EHI_023030	93.8844	95.0586	121.21	50.1499	102.318	62.3275	103.384	71.5985	0.692547	1.44395	87.4914	0.529351	0.179985	0.862101	hypothetical protein
EHI_163480	1876.21	1641	868.066	1069.89	924.265	1143.44	1461.76	1045.87	0.715483	1.39766	1253.81	0.483006	0.180217	0.862101	90 kDa heat shock protein, putative
EHI_079870	60.2394	51.1964	60.5545	82.0878	72.2054	78.6021	57.3301	77.6318	1.35412	0.738487	67.4809	-0.437805	0.180295	0.862101	hypothetical protein
EHI_006970	71.7789	99.7451	113.054	174.457	137.797	93.6325	94.8593	135.295	1.42628	0.701127	115.077	-0.510578	0.180365	0.862101	hypothetical protein
EHI_079840	108.061	146.268	208.997	216.595	221.009	201.112	154.442	212.905	1.37854	0.725404	183.674	-0.463029	0.180416	0.862101	hypothetical protein, conserved
EHI_005960	79.8681	139.748	152.33	143.231	322.035	118.165	123.982	194.477	1.56859	0.637515	159.23	-0.64878	0.180769	0.862101	hypothetical protein
EHI_142250	664.289	553.763	714.024	759.713	647.732	1258.37	644.025	888.606	1.37977	0.724759	766.316	-0.464725	0.180876	0.862101	methionine gamma-lyase
EHI_159460	46.9369	38.0458	41.3013	25.6622	32.5254	28.4564	42.0947	28.8813	0.686104	1.4575	35.488	0.542164	0.180992	0.862101	hypothetical protein
EHI_074800	1301.06	1156.79	748.377	1459.32	1078.02	1932.49	1068.74	1489.94	1.39411	0.717304	1279.34	-0.47946	0.181005	0.862101	ribosomal protein S25, putative
EHI_138750	382.456	318.967	381.021	504.537	476.144	397.262	360.815	459.314	1.27299	0.785551	410.064	-0.348092	0.181053	0.862101	tyrosine kinase, putative
EHI_190990	11.5132	15.7116	2.63585	31.7819	0	54.7077	9.95357	28.8299	2.89643	0.345252	19.3917	-1.53383	0.181112	0.862101	diaphanous protein, putative
EHI_156680	36.3112	47.9605	16.6934	26.8935	17.4302	15.3175	33.655	19.8804	0.590712	1.69287	26.7677	0.764421	0.181178	0.862101	hypothetical protein
EHI_131020	275.381	206.107	285.778	148.895	263.355	123.831	255.755	178.694	0.698691	1.43125	217.225	0.517329	0.181238	0.862101	translation initiation factor eIF-2B epsilon subunit, putative
EHI_170300	47.891	56.6128	44.528	60.6539	61.1783	87.5469	49.6772	69.793	1.40493	0.71178	59.7351	-0.492017	0.181296	0.862101	hypothetical protein
EHI_158190	16.8414	32.1009	49.894	54.1872	71.4036	35.8449	32.9455	53.8119	1.63336	0.612234	43.3787	-0.706263	0.18147	0.862414	hypothetical protein
EHI_103590	385.258	286.091	258.294	383.884	282.399	695.782	309.881	454.022	1.46515	0.682525	381.951	-0.551511	0.181647	0.862561	phosphofructokinase, putative
EHI_199980	9.76381	13.8766	7.8271	2.4955	9.48923	0	10.4892	3.99491	0.38086	2.62563	7.24204	1.40653	0.181717	0.862561	hypothetical protein
EHI_138180	270.915	224.483	109.98	177.975	100.816	125.072	201.793	134.621	0.667126	1.49897	168.207	0.584642	0.181898	0.862906	hypothetical protein
EHI_178820	363.956	213.47	145.918	348.058	134.666	793.979	241.115	425.567	1.765	0.566572	333.341	-0.820017	0.182214	0.863037	hypothetical protein
EHI_170130	214.074	343.811	372.069	352.761	488.336	424.053	309.985	421.717	1.36044	0.735054	365.851	-0.443988	0.182311	0.863037	hypothetical protein
EHI_049480	292.191	134.954	169.741	86.6186	164.679	149.092	198.962	133.463	0.670798	1.49076	166.213	0.574941	0.182602	0.863037	phosphoinositide kinase, putative
EHI_024610	61.968	56.3557	61.6135	43.8493	47.4734	38.4295	59.9791	43.2507	0.721097	1.38678	51.6149	0.472296	0.182604	0.863037	hypothetical protein, conserved
EHI_025110	103.65	99.9015	96.5252	131.125	110.662	154.987	100.026	132.258	1.32224	0.756292	116.142	-0.403736	0.18274	0.863037	Rab geranylgeranyltransferase beta subunit, putative
EHI_010570	1135.8	2393.42	3265.92	3530.29	4117.96	2501.2	2265.05	3383.15	1.49363	0.669508	2824.1	-0.578792	0.182773	0.863037	hypothetical protein
EHI_131160	710.414	555.14	740.952	820.313	822.815	890.332	668.835	844.487	1.26262	0.792002	756.661	-0.336638	0.182825	0.863037	hypothetical protein
EHI_048630	1621.21	1679.09	1080.03	2807.1	1165.48	2383.35	1460.11	2118.64	1.45102	0.689172	1789.38	-0.53702	0.182868	0.863037	actin, putative
EHI_155420	171.415	295.236	332.301	319.836	484.286	323.142	266.317	375.755	1.41093	0.708753	321.036	-0.496297	0.182898	0.863037	prefoldin subunit 6, putative
EHI_179840	50.4705	41.392	23.7438	31.7256	16.2391	24.1133	38.5354	24.026	0.623478	1.60391	31.2807	0.68359	0.183095	0.863114	tyrosin kinase, putative
EHI_050610	394.915	378.298	304.257	621.155	338.736	503.039	359.156	487.643	1.35775	0.736515	423.4	-0.440997	0.183226	0.863114	phospholipase, patatin family protein
EHI_165130	51.3888	29.7018	35.957	25.764	19.8249	30.5269	39.0159	25.3719	0.650297	1.53776	32.1939	0.61785	0.183611	0.863114	hypothetical protein
EHI_159620	777.807	1058.54	1676.12	1574.54	1780.87	1514.02	1170.82	1623.15	1.38633	0.721329	1396.98	-0.471269	0.183622	0.863114	TolA protein, putative
EHI_183260	361.267	303.798	269.963	273.356	251.73	179.736	311.676	234.941	0.753798	1.32662	273.308	0.408437	0.183788	0.863114	leucine-rich repeat containing protein
EHI_180350	672.238	472.85	406.693	914.814	548.728	668.189	517.26	710.577	1.37373	0.727944	613.919	-0.458002	0.183868	0.863114	26S protease regulatory subunit, putative
EHI_139430	30.9906	18.2126	29.0204	19.5233	10.4393	17.5371	26.0745	15.8332	0.607229	1.64682	20.9539	0.718965	0.183907	0.863114	leucine rich repeat protein, BspA family
EHI_005070	240.31	343.25	333.744	383.22	398.301	401.504	305.768	394.341	1.28967	0.775389	350.055	-0.366818	0.183976	0.863114	acetyltransferase, GNAT family
EHI_118700	57.5978	108.839	128.854	159.652	180.936	99.1135	98.4302	146.567	1.48905	0.671569	122.499	-0.573292	0.183977	0.863114	hypothetical protein
EHI_185580	2590.79	4303.9	5573.97	5247.63	8339.3	4453.34	4156.22	6013.42	1.44685	0.691158	5084.82	-0.53289	0.183996	0.863114	60S ribosomal protein L14, putative
EHI_154260	15.9546	15.6415	21.0104	3.69369	11.7027	13.0375	17.5355	9.47797	0.540502	1.85013	13.5067	0.877367	0.184206	0.863595	hypothetical protein
EHI_148900	332.098	307.687	420.057	455.781	407.702	498.019	353.281	453.834	1.28463	0.778436	403.557	-0.361633	0.184571	0.864674	protein kinase, putative
EHI_007950	163.796	157.346	175.052	145.121	130.997	101.992	165.398	126.037	0.76202	1.3123	145.718	0.393217	0.184653	0.864674	villidin, putative
EHI_054680	3.54477	16.4835	4.38122	1.22897	3.50444	4.35362	8.13649	3.02901	0.372275	2.68619	5.58275	1.41907	0.184858	0.865129	hypothetical protein
EHI_029220	20.3798	35.4635	40.3293	18.4143	29.1721	6.53751	32.0575	18.0413	0.562779	1.7769	25.0494	0.834351	0.185451	0.866339	peptidase S54 (rhomboid) family protein
EHI_192820	5.32224	7.3761	11.3405	1.24	7.07147	0	8.01294	2.77049	0.345752	2.89225	5.39171	1.54289	0.185593	0.866339	hypothetical protein
EHI_171170	54.0194	71.1453	36.0354	37.8685	37.1584	33.941	53.7334	36.3226	0.675979	1.47933	45.028	0.566811	0.185617	0.866339	RhoGAP domain containing protein
EHI_198750	1125.53	1390.78	1796.64	2082.43	1890.13	1660.09	1437.65	1877.55	1.30598	0.765707	1657.6	-0.385076	0.185691	0.866339	polyadenylate-binding protein, putative
EHI_012500	405.501	441.429	497.036	379.223	391.788	240.201	447.989	337.071	0.752409	1.32906	392.53	0.410926	0.185742	0.866339	Coatomer gamma subunit, putative
EHI_154240	122.341	172.699	196.806	221.993	237.958	196.331	163.949	218.761	1.33432	0.749443	191.355	-0.415564	0.185869	0.866339	Ras family GTPase
EHI_067930	94.7498	98.4754	123.078	89.1303	83.5657	58.0562	105.435	76.9174	0.729528	1.37075	91.176	0.456608	0.186157	0.866339	replication factor A, putative
EHI_120950	23.9332	19.7514	19.255	24.6366	71.421	16.2892	20.9799	37.449	1.785	0.560225	29.2144	-0.835029	0.186211	0.866339	hypothetical protein
EHI_179350	24.8147	32.1335	24.5291	13.5249	19.8676	18.4945	27.1591	17.2957	0.636828	1.57028	22.2274	0.649507	0.186293	0.866339	ribonuclease P protein subunit p30, putative
EHI_174930	94.7308	75.3832	66.8703	71.9163	35.9203	55.9573	78.9948	54.598	0.691159	1.44684	66.7964	0.533972	0.186339	0.866339	DENN domain protein
EHI_083260	551.704	449.218	454.406	731.691	428.468	826.657	485.109	662.272	1.3652	0.732493	573.691	-0.449257	0.186404	0.866339	T-complex protein 1 subunit eta, putative
EHI_050770	30.1119	23.9797	50.9577	20.7821	30.2135	12.0347	35.0164	21.0101	0.600008	1.66664	28.0133	0.738685	0.186419	0.866339	hypothetical protein
EHI_126310	55.8431	79.8367	110.288	45.5702	78.4332	38.0143	81.9891	54.0059	0.658696	1.51815	67.9975	0.603306	0.186555	0.866465	Rho family GTPase
EHI_107080	160.251	120.925	99.4124	93.8815	95.0395	92.1413	126.863	93.6874	0.738495	1.3541	110.275	0.437219	0.186832	0.867247	hypothetical protein
EHI_047790	23.9446	43.4986	50.6509	14.8472	36.4541	20.5448	39.3647	23.9487	0.60838	1.64371	31.6567	0.716791	0.187087	0.867477	hypothetical protein
EHI_153650	20.4019	13.9311	18.317	35.9674	27.1129	20.4966	17.55	27.859	1.58741	0.629958	22.7045	-0.664344	0.187128	0.867477	protein tyrosine phosphatase, putative
EHI_108770	15.0641	14.0168	14.0247	4.91254	14.0084	2.17825	14.3685	7.03307	0.489477	2.043	10.7008	1.03567	0.187207	0.867477	hypothetical protein
EHI_054800	1723.39	1760.01	1115.12	2601.72	1102.4	3162.97	1532.84	2289.03	1.49333	0.669645	1910.94	-0.578541	0.187438	0.867841	hypothetical protein
EHI_078170	305.404	215.514	111.8	157.085	101.867	162.545	210.906	140.499	0.666169	1.50112	175.702	0.58597	0.187547	0.867841	leucine-rich repeat domain-containing protein
EHI_129770	393.298	404.778	334.474	445.682	491.15	478.464	377.517	471.766	1.24965	0.800221	424.641	-0.32153	0.187674	0.867841	Eukaryotic translation initiation factor eIF-5
EHI_114770	1288.36	429.685	263.894	508.234	290.554	3493.21	660.646	1430.67	2.16556	0.461775	1045.66	-1.11487	0.187721	0.867841	hypothetical protein
EHI_003950	20.3841	68.3708	110.36	73.8004	184.722	92.4386	66.3717	116.987	1.7626	0.567343	91.6793	-0.817556	0.18816	0.86882	hypothetical protein
EHI_028550	71.708	54.6897	46.6444	46.2969	42.8524	30.7361	57.6807	39.9618	0.69281	1.4434	48.8212	0.531451	0.188281	0.86882	hypothetical protein
EHI_095080	71.8365	65.638	61.9899	86.6484	88.2379	89.7085	66.4881	88.1983	1.32653	0.753848	77.3432	-0.408052	0.188366	0.86882	hypothetical protein
EHI_074030	263.858	168.896	58.9247	146.402	64.9459	80.025	163.893	97.1244	0.592608	1.68746	130.509	0.755682	0.188368	0.86882	hypothetical protein
EHI_101260	81.5728	94.4878	118	76.5738	84.5208	46.5765	98.0201	69.2237	0.706219	1.41599	83.6219	0.504126	0.1886	0.869097	Ras family GTPase
EHI_082040	30.1557	19.6812	8.72734	6.19428	11.775	12.9594	19.5214	10.3096	0.528116	1.89352	14.9155	0.914516	0.188646	0.869097	hypothetical protein
EHI_159860	440.185	442.276	622.791	577.236	635.892	742.587	501.751	651.905	1.29926	0.769669	576.828	-0.377979	0.188924	0.869266	type A flavoprotein, putative
EHI_118100	29.2175	20.7044	28.1501	17.0718	17.3877	15.3547	26.024	16.6048	0.638055	1.56726	21.3144	0.647884	0.188937	0.869266	F-box/WD domain containing protein
EHI_056490	357.176	616.05	591.129	706.229	523.917	956.74	521.452	728.962	1.39795	0.715335	625.207	-0.483375	0.189009	0.869266	20 kDa antigen, putative
EHI_030070	191.536	428.14	386.686	441.216	850.737	285.357	335.454	525.77	1.56734	0.638024	430.612	-0.647221	0.189215	0.869714	hypothetical protein
EHI_133970	302.954	589.734	663.603	616.018	1426.06	436.854	518.764	826.311	1.59285	0.627807	672.538	-0.671497	0.189363	0.869891	thioredoxin, putative
EHI_168040	20.3828	40.3803	61.3318	18.4376	37.387	15.2351	40.6983	23.6866	0.582004	1.7182	32.1924	0.782293	0.189698	0.87093	hypothetical protein
EHI_175070	66.5046	119.09	164.273	174.256	252.542	109.333	116.623	178.71	1.53238	0.652579	147.666	-0.615019	0.190321	0.872096	metal dependent phosphohydrolase, putative
EHI_045130	107.165	72.7581	39.5327	141.832	48.8149	175.021	73.1519	121.889	1.66625	0.60015	97.5206	-0.737054	0.190487	0.872096	hypothetical protein
EHI_148490	81.4562	72.873	76.5276	50.0034	74.1984	38.3813	76.9523	54.1943	0.704259	1.41993	65.5733	0.506725	0.19058	0.872096	hypothetical protein, conserved
EHI_175090	328.686	345.836	400.92	386.208	532.596	457.104	358.481	458.636	1.27939	0.781624	408.559	-0.355664	0.190608	0.872096	ribosome biogenesis protein, putative
EHI_126660	7.97769	5.76102	0	0	2.34154	0	4.57957	0.780515	0.170434	5.86737	2.68004	2.55801	0.190668	0.872096	hypothetical protein
EHI_091500	246.16	138.232	87.0518	109.842	59.1686	131.501	157.148	100.17	0.637427	1.56881	128.659	0.649115	0.190806	0.872096	early endsome antigen 1, putative
EHI_189940	3085.75	5764.46	6099.18	6206.81	10920.4	4852.08	4983.13	7326.41	1.47024	0.680159	6154.77	-0.556029	0.190936	0.872096	60S ribosomal protein L34
EHI_091560	310.017	401.579	546.161	523.823	654.983	507.076	419.252	561.961	1.34039	0.746053	490.606	-0.42262	0.191014	0.872096	hypothetical protein, conserved domain containing
EHI_046270	65.5127	38.1121	24.6397	28.0277	26.6435	26.3398	42.7548	27.0036	0.631593	1.5833	34.8792	0.662731	0.191209	0.872096	hypothetical protein
EHI_141400	122.246	119.757	143.072	186.169	125.737	205.303	128.358	172.403	1.34314	0.744524	150.381	-0.426089	0.191211	0.872096	peptidase, C54 family
EHI_086170	8.8704	17.2109	24.4256	4.95998	12.9644	8.63169	16.8356	8.85201	0.52579	1.9019	12.8438	0.924948	0.191344	0.872096	hypothetical protein
EHI_086200	98.6553	112.648	177.49	155.029	249.447	149.578	129.598	184.685	1.42506	0.701726	157.141	-0.510685	0.191368	0.872096	hypothetical protein
EHI_153300	24.7989	20.6681	36.0161	7.3372	29.0606	7.65609	27.161	14.6846	0.54065	1.84962	20.9228	0.886872	0.191489	0.872096	hypothetical protein, conserved
EHI_106280	492.242	373.62	163.662	304.707	180.747	190.927	343.175	225.46	0.656984	1.52211	284.318	0.606505	0.191576	0.872096	RecF/RecN/SMC domain containing protein
EHI_110020	103.758	154.311	233.185	222.674	348.035	162.219	163.751	244.309	1.49195	0.670263	204.03	-0.57679	0.191662	0.872096	transport protein particle component Bet3 domain-containing protein
EHI_143820	119.506	109.415	79.2282	88.8927	57.879	75.7811	102.716	74.1842	0.722225	1.38461	88.4502	0.470317	0.19177	0.872096	hypothetical protein, conserved
EHI_056390	490.924	375.935	549.537	557.684	669.033	593.458	472.132	606.725	1.28507	0.778165	539.428	-0.3621	0.191809	0.872096	V-type ATPase, D subunit, putative
EHI_000580	122.279	93.1921	87.6705	135.044	117.86	150.356	101.047	134.42	1.33027	0.751727	117.734	-0.41256	0.192031	0.872111	exosome complex exonuclease, putative
EHI_184520	103.788	108.159	97.6824	102.96	135.589	182.273	103.21	140.274	1.35912	0.735771	121.742	-0.444435	0.192252	0.872111	hypothetical protein
EHI_010290	229.444	183.307	312.413	307.548	298.163	360.231	241.721	321.981	1.33203	0.750732	281.851	-0.414197	0.192306	0.872111	serine/threonine-protein phosphatase, putative
EHI_153250	48.0608	85.3566	84.5834	85.1483	142.853	88.2642	72.6669	105.422	1.45075	0.689298	89.0443	-0.535202	0.192326	0.872111	hypothetical protein
EHI_082380	400.765	437.142	465.908	686.611	406.12	629.398	434.605	574.043	1.32084	0.757095	504.324	-0.401393	0.192663	0.872111	transketolase, chloroplast, putative
EHI_120900	217.294	533.157	285.43	525.1	661.518	350.016	345.294	512.212	1.48341	0.674123	428.753	-0.568352	0.19274	0.872111	calcium-binding protein 1 (EhCBP1)
EHI_140020	276.693	285.589	157.182	350.194	242.283	418.406	239.821	336.961	1.40505	0.711717	288.391	-0.490754	0.192785	0.872111	hypothetical protein
EHI_129510	98.3146	119.845	110.662	74.6243	89.5414	85.2778	109.607	83.1478	0.758598	1.31822	96.3775	0.398324	0.192861	0.872111	amino acid transporter, putative
EHI_151930	520.93	572.859	892.255	1069	727.135	891.402	662.015	895.844	1.35321	0.738984	778.93	-0.436351	0.192867	0.872111	hypothetical protein, conserved
EHI_111220	142.534	115.994	77.4396	110.891	66.0288	48.2901	111.989	75.0699	0.670331	1.4918	93.5296	0.579275	0.192976	0.872111	tRNA splicing endonuclease, putative
EHI_021340	608.442	635.844	794.206	969.503	826.288	784.386	679.497	860.059	1.26573	0.790059	769.778	-0.339849	0.193139	0.872111	aminopeptidase, putative
EHI_013000	56.7377	64.1454	97.0909	101.13	106.671	93.2846	72.658	100.362	1.38129	0.723961	86.5099	-0.465925	0.193435	0.872111	hypothetical protein
EHI_153270	22.1425	23.1449	21.0801	11.0083	15.1149	15.3087	22.1225	13.8107	0.624281	1.60184	17.9666	0.676901	0.193539	0.872111	Ras GTPase-activating protein, putative
EHI_143110	254.393	331.721	514.71	421.16	725.703	427.989	366.941	524.951	1.43061	0.699001	445.946	-0.516623	0.193625	0.872111	acetyltransferase, putative
EHI_131000	473.982	397.007	381.618	516.176	455.683	631.648	417.536	534.502	1.28014	0.781167	476.019	-0.356634	0.193648	0.872111	hypothetical protein, conserved
EHI_164850	84.131	58.7276	77.335	107.523	80.1416	112.745	73.3979	100.137	1.3643	0.732976	86.7673	-0.449251	0.193705	0.872111	glycerol kinase, putative
EHI_153390	69.0646	60.4336	155.657	47.5868	82.3525	52.6126	95.0517	60.8506	0.640185	1.56205	77.9511	0.642743	0.193766	0.872111	phospholipase, patatin family protein
EHI_069950	322.459	369.103	566.045	509.693	674.324	514.175	419.202	566.064	1.35034	0.740556	492.633	-0.433372	0.193853	0.872111	C2 domain containing protein
EHI_003000	92.1512	78.3538	97.3208	98.2009	135.347	122.044	89.2753	118.531	1.3277	0.753184	103.903	-0.41014	0.193887	0.872111	hypothetical protein, conserved
EHI_041960	159.456	116.436	121.991	171.513	131.59	247.835	132.628	183.646	1.38467	0.722194	158.137	-0.470664	0.194052	0.87236	haloacid dehalogenase-like hydrolase
EHI_026440	754.175	1108.32	1025.93	1090.4	1621.85	1112.04	962.809	1274.76	1.324	0.755284	1118.79	-0.404828	0.194206	0.872562	RNA recognition motif domain containing protein
EHI_099790	2859.2	5948.86	5983.15	6200.75	11167.8	4719.95	4930.4	7362.83	1.49335	0.669634	6146.62	-0.578513	0.194441	0.872648	60S ribosomal protein L38, putative
EHI_004230	1763.2	1274.66	945.612	1870.6	1147.5	2777.13	1327.82	1931.74	1.45482	0.687372	1629.78	-0.540911	0.194556	0.872648	guanine nucleotide regulatory protein, putative
EHI_009370	258.592	176.184	239.916	91.6382	182.349	199.222	224.897	157.737	0.701372	1.42578	191.317	0.51036	0.194622	0.872648	fatty acid elongase, putative
EHI_160960	296.89	275.195	307.489	318.45	324.894	528.724	293.192	390.69	1.33254	0.750446	341.941	-0.414917	0.194678	0.872648	RNA recognition motif domain containing protein
EHI_194260	46.9479	47.9119	51.7947	68.5681	50.0472	87.3888	48.8848	68.668	1.40469	0.7119	58.7764	-0.491659	0.194893	0.872648	protein phosphatase domain-containing protein
EHI_115340	44.2661	19.0543	23.758	24.3755	16.2202	10.9733	29.0261	17.1897	0.592214	1.68858	23.1079	0.759311	0.194937	0.872648	hypothetical protein
EHI_009830	77.9017	61.3321	37.8502	40.1912	21.9977	51.6104	59.028	37.9331	0.642629	1.55611	48.4805	0.636702	0.195271	0.872648	hypothetical protein
EHI_141950	23.0176	24.0294	23.7615	8.52894	18.532	16.4647	23.6028	14.5085	0.614696	1.62682	19.0557	0.697497	0.195284	0.872648	hypothetical protein
EHI_136350	483.333	501.373	474.128	490.101	656.383	710.209	486.278	618.898	1.27272	0.785716	552.588	-0.348286	0.195294	0.872648	hypothetical protein
EHI_050820	91.1795	70.4527	57.2178	64.5441	50.9379	37.3382	72.95	50.9401	0.698288	1.43207	61.945	0.52041	0.195318	0.872648	tyrosine kinase, putative
EHI_008760	199.209	154.873	191.776	154.86	137.938	129.423	181.953	140.74	0.773499	1.29283	161.347	0.370771	0.195818	0.87439	hypothetical protein
EHI_128110	149.773	199.407	272.464	303.659	328.361	220.872	207.215	284.297	1.37199	0.728866	245.756	-0.455833	0.195929	0.874397	Rab family GTPase
EHI_112860	3.54364	11.558	7.89704	3.67683	4.65999	1.09133	7.66623	3.14272	0.409943	2.43936	5.40447	1.30039	0.196465	0.875832	serine/threonine protein phosphatase PP1, putative
EHI_076790	74.3896	92.6401	108.972	53.7622	92.9187	42.6896	92.0004	63.1235	0.686122	1.45747	77.562	0.544278	0.19647	0.875832	hypothetical protein
EHI_177630	1243.59	1164.34	809.635	1435.43	899.178	2310.54	1072.52	1548.39	1.44368	0.692672	1310.45	-0.529843	0.196681	0.875947	60S acidic ribosomal protein P0, putative
EHI_053160	118.666	173.723	140.623	122.161	111.479	90.8709	144.337	108.17	0.749428	1.33435	126.254	0.417727	0.196818	0.875947	hypothetical protein, conserved
EHI_166420	74.3992	105.802	33.3761	51.3747	48.8352	36.0832	71.1925	45.431	0.638143	1.56705	58.3118	0.650243	0.196825	0.875947	cyclin, putative
EHI_109020	485.134	170.701	37.8441	99.9011	34.7442	199.79	231.226	111.478	0.482118	2.07418	171.352	1.05198	0.196937	0.87596	ABC transporter, pseudogene, putative
EHI_099770	11.5188	6.59857	10.5216	4.90962	7.0001	1.08977	9.54632	4.33316	0.453909	2.20308	6.93974	1.14897	0.197129	0.876087	hypothetical protein
EHI_142030	11.5146	7.43762	9.65981	2.44726	5.81569	5.4653	9.53736	4.57608	0.479806	2.08417	7.05672	1.05011	0.197305	0.876087	hypothetical protein
EHI_094830	0	3.30198	3.50953	0	0	0	2.2705	0	0	#DIV/0!	1.13525	3.4139	0.197358	0.876087	hypothetical protein, pseudogene
EHI_092530	238.256	175.23	152.823	260.556	173.257	365.188	188.77	266.334	1.41089	0.708772	227.552	-0.497198	0.197405	0.876087	protein kinase, putative
EHI_091090	223.391	273.968	314.13	304.408	460.356	312.605	270.496	359.123	1.32764	0.753214	314.81	-0.408767	0.19773	0.876652	hypothetical protein
EHI_166360	225.875	470.93	870.083	788.338	989.064	646.834	522.296	808.079	1.54717	0.646343	665.187	-0.629586	0.19776	0.876652	hypothetical protein
EHI_021470	11.5156	9.91223	17.5567	3.67363	12.8039	1.09226	12.9949	5.85661	0.450687	2.21884	9.42574	1.15374	0.197958	0.876652	hypothetical protein
EHI_138030	109.864	84.163	128.052	157.014	102.607	188.64	107.36	149.421	1.39178	0.718505	128.39	-0.477991	0.197971	0.876652	tagatose-6-phosphate kinase, putative
EHI_092310	137.235	19.0474	2.63899	12.1949	2.31851	41.6746	52.9736	18.7293	0.353559	2.82838	35.8515	1.49707	0.198278	0.877119	hypothetical protein
EHI_007770	121.589	60.441	63.5145	97.2347	88.8755	185.683	81.8483	123.931	1.51416	0.660434	102.89	-0.601054	0.198385	0.877119	hypothetical protein
EHI_110170	151.377	116.862	46.6525	91.3439	61.3622	46.1198	104.964	66.2753	0.631409	1.58376	85.6196	0.664944	0.198832	0.877119	ubiquitin carboxyl-terminal hydrolase domain containing protein
EHI_165220	563.973	247.653	161.878	170.687	66.0615	320.313	324.502	185.687	0.572222	1.74757	255.094	0.804814	0.19889	0.877119	hypothetical protein
EHI_107270	655.855	627.59	726.002	797.257	860.702	803.462	669.816	820.474	1.22492	0.816377	745.145	-0.292752	0.199069	0.877119	hypothetical protein
EHI_179360	7.97579	15.6588	17.5244	4.91614	12.8503	1.08835	13.7196	6.28494	0.458098	2.18294	10.0023	1.13378	0.199156	0.877119	hypothetical protein
EHI_107230	105.342	86.2074	66.0246	74.2776	53.2468	58.2106	85.8579	61.9117	0.721095	1.38678	73.8848	0.472865	0.199177	0.877119	hypothetical protein
EHI_129350	60.2234	54.5762	87.8604	90.4588	87.15	99.5652	67.5533	92.3913	1.36768	0.731165	79.9723	-0.452842	0.199236	0.877119	hypothetical protein, conserved
EHI_115390	232.219	255.251	321.334	310.177	352.147	372.765	269.601	345.029	1.27978	0.781387	307.315	-0.356254	0.199272	0.877119	hypothetical protein
EHI_004570	162.991	149.507	171.176	236.342	160.635	235.923	161.225	210.967	1.30853	0.764219	186.096	-0.388162	0.199363	0.877119	ser/thr protein phosphatase 5, putative
EHI_198890	172.618	124.339	96.8372	104.717	101.861	79.0803	131.265	95.2195	0.725399	1.37855	113.242	0.46382	0.199413	0.877119	hypothetical protein, conserved
EHI_054690	234.872	256.936	182.14	303.949	209.367	414.159	224.65	309.158	1.37618	0.726649	266.904	-0.460995	0.19951	0.877119	metal dependent hydrolase, putative
EHI_099720	131.403	174.396	241.506	208.876	331.785	220.339	182.435	253.667	1.39045	0.719191	218.051	-0.475379	0.19961	0.877119	hypothetical protein
EHI_110310	67.3109	60.353	57.9788	57.4714	40.6825	33.9075	61.8809	44.0205	0.711374	1.40573	52.9507	0.494479	0.199615	0.877119	magnesium and cobalt transport protein CorA, putative
EHI_194830	7.97246	5.7818	2.63338	1.22466	3.49231	1.09216	5.46254	1.93638	0.354483	2.82101	3.69946	1.49833	0.199993	0.877471	hypothetical protein
EHI_047750	955.829	1441.99	1327.11	1946.32	1737.14	1243.76	1241.64	1642.41	1.32277	0.75599	1442.02	-0.403387	0.20043	0.877471	Nucleotide-binding protein , putative
EHI_153150	441.879	241.613	311.187	388.328	296.008	808.279	331.56	497.539	1.5006	0.6664	414.549	-0.58604	0.200618	0.877471	RhoGAP domain containing protein
EHI_081330	361.647	556.416	633.742	584.976	983.263	583.294	517.268	717.178	1.38647	0.721256	617.223	-0.471317	0.200695	0.877471	Rab family GTPase
EHI_081920	553.363	170.602	111.72	145.113	73.0299	251.154	278.562	156.433	0.561572	1.78071	217.497	0.831888	0.200802	0.877471	hypothetical protein
EHI_105190	41.6226	81.8888	71.1841	58.6478	44.135	24.082	64.8985	42.2883	0.651607	1.53467	53.5934	0.622006	0.20081	0.877471	hypothetical protein
EHI_058070	12.4013	30.5653	29.8484	4.8975	24.4406	0	24.2717	9.77936	0.402913	2.48193	17.0255	1.31452	0.200835	0.877471	hypothetical protein
EHI_112800	219.073	247.68	352.612	330.723	413.227	336.998	273.122	360.316	1.31925	0.758005	316.719	-0.399749	0.200899	0.877471	Mov34/MPN/PAD-1 family protein
EHI_016120	423.247	220.197	191.704	164.739	169.361	245.502	278.382	193.201	0.694012	1.4409	235.792	0.52624	0.200962	0.877471	EF-hand calcium-binding domain containing protein
EHI_079190	2114.9	3660.89	5171.4	4877.79	7426.38	3699.19	3649.06	5334.46	1.46187	0.684055	4491.76	-0.547793	0.201187	0.877471	ribosomal protein L18, putative
EHI_108720	154.987	92.6135	62.3805	42.7851	45.3186	106.129	103.327	64.7441	0.626595	1.59593	84.0355	0.671859	0.201322	0.877471	hypothetical protein
EHI_045280	207.303	231.16	241.299	265.957	337.849	260.828	226.587	288.212	1.27197	0.786184	257.399	-0.346916	0.201481	0.877471	RNA recognition motif domain containing protein
EHI_137240	13.2908	11.5481	10.5221	8.59111	3.49976	6.53916	11.787	6.21001	0.526853	1.89806	8.9985	0.927532	0.201781	0.877471	hypothetical protein
EHI_074710	66.5358	18.0158	7.84597	4.96644	8.26099	28.0173	30.7992	13.7482	0.446383	2.24023	22.2737	1.15433	0.201846	0.877471	hypothetical protein
EHI_092320	54.1448	66.9342	62.6168	87.3426	90.1477	69.6988	61.2319	82.3963	1.34564	0.743139	71.8141	-0.426051	0.202045	0.877471	hypothetical protein
EHI_119270	70.8504	67.81	72.9269	85.5627	95.2769	96.2899	70.5291	92.3765	1.30976	0.763496	81.4528	-0.390077	0.202151	0.877471	hypothetical protein
EHI_053030	155.87	146.374	173.973	90.4487	142.91	125.838	158.739	119.732	0.754271	1.32578	139.236	0.405708	0.202229	0.877471	hypothetical protein
EHI_108730	226.674	117.554	101.131	115.92	61.4762	119.471	148.453	98.9557	0.666579	1.5002	123.704	0.584755	0.20226	0.877471	hypothetical protein
EHI_110980	29.2193	62.0928	55.4058	47.5824	75.3864	98.6574	48.906	73.8754	1.51056	0.662006	61.3907	-0.595847	0.202335	0.877471	Rho guanine nucleotide exchange factor, putative
EHI_098610	38.9771	41.2948	73.7291	37.97	41.9138	19.6561	51.3337	33.18	0.646359	1.54713	42.2568	0.632133	0.202386	0.877471	hypothetical protein
EHI_202150	29.2544	36.1945	33.2464	41.9126	52.7253	44.4922	32.8984	46.3767	1.40969	0.709375	39.6376	-0.494718	0.202751	0.877471	hypothetical protein, conserved
EHI_173070	1.77249	2.47171	2.62803	0	1.16875	0	2.29075	0.389585	0.170069	5.87997	1.34017	2.46254	0.202864	0.877471	hypothetical protein
EHI_082080	453.304	453.891	465.399	670.56	455.479	619.78	457.531	581.94	1.27191	0.786217	519.735	-0.346928	0.202943	0.877471	WD repeat protein
EHI_168210	73.4966	62.896	57.1465	52.4959	41.7785	47.1071	64.513	47.1272	0.730506	1.36891	55.8201	0.45356	0.203043	0.877471	protein kinase domain containing protein
EHI_174080	38.0658	36.4668	24.6462	26.7952	21.9986	16.4708	33.0596	21.7548	0.658049	1.51964	27.4072	0.607724	0.20305	0.877471	protein kinase, putative
EHI_008120	267.529	341.068	358.968	433.648	496.043	330.836	322.521	420.176	1.30278	0.767587	371.349	-0.381189	0.203467	0.877471	hypothetical protein
EHI_013270	17.7169	10.7366	13.1659	6.12419	9.31419	7.64402	13.8731	7.69413	0.554606	1.80308	10.7836	0.846713	0.203519	0.877471	hypothetical protein
EHI_142910	181.563	120.705	63.2491	96.6023	56.9562	87.502	121.839	80.3535	0.659506	1.51629	101.096	0.600661	0.203777	0.877471	hypothetical protein
EHI_044750	13.3089	22.0923	29.621	29.8373	49.6316	24.7527	21.674	34.7405	1.60286	0.623883	28.2073	-0.678375	0.203827	0.877471	hypothetical protein
EHI_109940	114.229	90.2103	125.727	84.2313	95.1552	65.7356	110.055	81.7074	0.742421	1.34694	95.8813	0.430169	0.20399	0.877471	mRNA capping enzyme, putative
EHI_105270	807.635	886.003	1047.66	1278.99	1025.35	1127.71	913.766	1144.01	1.25198	0.798737	1028.89	-0.324145	0.204014	0.877471	Receptor mediated endocytosis protein, putative
EHI_000540	85.947	120.43	166.599	56.4559	135.324	47.9538	124.326	79.9112	0.642758	1.5558	102.118	0.638104	0.204115	0.877471	hypothetical protein
EHI_016110	53.357	103.463	98.5651	101.185	175.782	96.1525	85.1285	124.373	1.461	0.684461	104.751	-0.545403	0.204238	0.877471	hypothetical protein
EHI_153400	91.1807	56.3584	33.4486	42.628	27.7872	46.1188	60.3292	38.8447	0.643878	1.55309	49.587	0.634505	0.204362	0.877471	ubiquitin carboxyl-terminal hydrolase domain containing protein
EHI_074540	6.21944	2.43507	1.73316	0	0	2.12649	3.46255	0.708829	0.204713	4.8849	2.08569	2.21139	0.204588	0.877471	hypothetical protein
EHI_038810	21.251	27.317	36.933	17.0847	25.5211	9.86356	28.5003	17.4898	0.613669	1.62954	22.9951	0.70749	0.204684	0.877471	leucine rich repeat protein, BspA family
EHI_192070	9.73909	11.5949	18.4741	6.09673	11.5912	2.19365	13.2694	6.62718	0.499435	2.00226	9.94827	1.00658	0.204685	0.877471	hypothetical protein
EHI_086120	4051.58	4299.2	3278.95	5917.19	3761.97	5390.95	3876.57	5023.37	1.29583	0.771708	4449.97	-0.373858	0.204698	0.877471	ribosomal protein S18, putative
EHI_177570	142.615	93.3482	107.981	113.867	152.463	209.742	114.648	158.691	1.38416	0.722462	136.669	-0.470717	0.204833	0.877471	RNA 3'-terminal phosphate cyclase, putative
EHI_118770	104.475	115.945	117.879	89.0168	99.6891	65.8063	112.766	84.8374	0.75233	1.3292	98.8019	0.411897	0.20496	0.877471	hypothetical protein
EHI_016440	90.4828	149.91	159.574	100.522	104.978	87.3266	133.322	97.6089	0.732129	1.36588	115.465	0.450955	0.205267	0.877471	hypothetical protein
EHI_182730	1246.87	1909.78	2164.84	2051.51	3185.8	1993.84	1773.83	2410.38	1.35885	0.735914	2092.11	-0.442349	0.20563	0.877471	hypothetical protein
EHI_086100	81.474	56.2469	64.1536	59.8696	51.1037	27.366	67.2915	46.1131	0.685274	1.45927	56.7023	0.548048	0.205689	0.877471	hypothetical protein, conserved
EHI_126060	5.33506	33.1555	42.3752	53.0885	75.801	24.3202	26.9553	51.0699	1.89461	0.527812	39.0126	-0.91841	0.205762	0.877471	hypothetical protein
EHI_004450	31.8824	38.0415	52.7202	28.1114	36.0167	15.3199	40.8813	26.4827	0.647794	1.5437	33.682	0.629367	0.205785	0.877471	hypothetical protein
EHI_118730	1.77442	1.63691	1.74284	0	0	0	1.71806	0	0	#DIV/0!	0.85903	3.00312	0.205807	0.877471	hypothetical protein
EHI_136150	2021.8	2850.34	1974.67	3913.63	2413.56	2746.37	2282.27	3024.52	1.32522	0.75459	2653.4	-0.406144	0.206053	0.877471	adenylyl cyclase-associated protein, putative
EHI_127170	189.505	134.038	166.135	129.454	131.184	116.084	163.226	125.574	0.769326	1.29984	144.4	0.378244	0.206092	0.877471	elongation factor-2 kinase, putative
EHI_006010	186.083	131.11	122.725	176.826	170.412	241.82	146.639	196.352	1.33902	0.746817	171.496	-0.422237	0.206099	0.877471	hypothetical protein, conserved
EHI_048570	34.528	28.9938	42.2342	20.7213	33.6023	13.1666	35.252	22.4968	0.63817	1.56698	28.8744	0.649511	0.20629	0.877471	phosphoinositide phosphatase, putative
EHI_174560	1.77126	4.13476	2.63591	8.55627	5.80957	5.47102	2.84731	6.61229	2.32229	0.430609	4.7298	-1.20582	0.206352	0.877471	hypothetical protein
EHI_014100	62.8813	50.4372	69.4047	34.2326	52.2974	43.7588	60.9077	43.4296	0.713039	1.40245	52.1687	0.485938	0.206352	0.877471	protein kinase, putative
EHI_093700	0	0	9.59817	0	0	0	3.19939	0	0	#DIV/0!	1.5997	3.90075	0.206806	0.877471	myb-like DNA-binding domain containing protein
EHI_099230	241.729	205.298	253.262	185.481	187.918	183.033	233.43	185.478	0.794577	1.25853	209.454	0.331511	0.206841	0.877471	hypothetical protein, conserved
EHI_055990	292.241	338.325	368.239	458.149	412.281	380.964	332.935	417.132	1.25289	0.798154	375.033	-0.324929	0.207235	0.877471	SH2-protein kinase domain containing protein
EHI_141890	85.1457	99.236	92.517	81.7519	180.125	126.374	92.2996	129.417	1.40214	0.713195	110.858	-0.488081	0.207277	0.877471	zinc finger protein containing CCHC type domain
EHI_045480	262.154	781.875	1079.29	958.135	1975.26	604.302	707.772	1179.23	1.66612	0.600197	943.502	-0.736344	0.207294	0.877471	high mobility group (HMG) box domain containing protein
EHI_153440	213.409	153.918	256.704	219.777	215.881	466.634	208.01	300.764	1.44591	0.691607	254.387	-0.532868	0.207427	0.877471	diacylglycerol kinase, putative
EHI_081420	232.861	200.389	140.734	165.88	140.294	122.809	191.328	142.994	0.747377	1.33801	167.161	0.420888	0.207518	0.877471	Sec6 protein, putative
EHI_105160	2.66439	2.44065	1.73552	0	0	1.06696	2.28019	0.355653	0.155975	6.41127	1.31792	2.44559	0.207726	0.877471	hypothetical protein
EHI_068580	40.0507	72.4726	98.3929	41.9387	67.7944	11.5584	70.3054	40.4305	0.57507	1.73892	55.368	0.803159	0.207837	0.877471	U6 snRNA-associated Sm-like protein LSm2, putative
EHI_110640	37.2408	36.1463	41.0762	60.5331	76.3223	32.4873	38.1544	56.4476	1.47945	0.675926	47.301	-0.562679	0.207974	0.877471	HEAT repeat domain containing protein
EHI_075840	6.20096	4.95514	7.02155	4.89973	1.16436	1.09192	6.05922	2.38534	0.393671	2.54019	4.22228	1.36442	0.208002	0.877471	hypothetical protein
EHI_001040	31.0269	49.36	54.2476	22.1863	46.8612	6.51183	44.8782	25.1864	0.561218	1.78184	35.0323	0.836979	0.20806	0.877471	hypothetical protein
EHI_039350	472.003	437.639	652.168	636.406	610.764	765.349	520.603	670.84	1.28858	0.776047	595.721	-0.366045	0.208062	0.877471	s phingosine-1-phosphate lyase 1, putative
EHI_030810	474.774	1165.01	1965.92	2023.26	2541.04	1157.21	1201.9	1907.17	1.58679	0.630201	1554.54	-0.666068	0.208209	0.877471	malate dehydrogenase,cytoplasmic, putative
EHI_097950	6.19958	5.78782	14.9351	4.89043	5.8109	1.09395	8.97416	3.93176	0.43812	2.28248	6.45296	1.19962	0.208241	0.877471	hypothetical protein
EHI_153480	576.215	649.01	572.173	713.795	778.042	705.323	599.133	732.387	1.22241	0.818055	665.76	-0.2896	0.208413	0.877471	translation initiation factor 2 beta subunit, putative
EHI_141390	11.5129	8.27066	15.8172	4.88821	10.4549	2.18888	11.8669	5.84401	0.492462	2.03062	8.85547	1.02547	0.208477	0.877471	hypothetical protein
EHI_139970	160.289	154.689	193.349	109.954	175.361	74.4428	169.442	119.919	0.707728	1.41297	144.681	0.499333	0.208622	0.877471	Ras GTPase-activating protein, putative
EHI_186890	59.3432	55.3763	74.652	30.5843	69.7737	14.2127	63.1238	38.1902	0.605005	1.65288	50.657	0.726409	0.208904	0.877471	hypothetical protein
EHI_184470	2692.33	4316.08	5484.74	5259.12	8298.64	4148.1	4164.39	5901.95	1.41724	0.705595	5033.17	-0.503062	0.208926	0.877471	60S ribosomal protein L14, putative
EHI_078260	606.375	346.499	195.438	334.839	152.787	261.413	382.771	249.68	0.652296	1.53305	316.225	0.616542	0.209249	0.877471	HEAT repeat domain containing protein
EHI_105340	171.83	120.671	114.174	74.6256	141.873	65.5972	135.558	94.032	0.693666	1.44162	114.795	0.527811	0.209266	0.877471	hypothetical protein
EHI_049930	22.1467	28.0764	15.7972	17.1517	11.6454	12.0093	22.0068	13.6022	0.618089	1.61789	17.8045	0.69915	0.209316	0.877471	hypothetical protein
EHI_154250	31.9095	27.9882	35.8916	9.85065	30.4295	19.5548	31.9297	19.945	0.624653	1.60089	25.9374	0.675297	0.209415	0.877471	hypothetical protein
EHI_021680	81.5186	107.219	112.224	135.03	133.017	124.22	100.321	130.756	1.30338	0.767237	115.538	-0.381548	0.209445	0.877471	cell division protein kinase, putative
EHI_045460	14.2185	50.2866	47.641	50.3619	91.0368	43.5437	37.382	61.6475	1.64912	0.606384	49.5148	-0.718956	0.209472	0.877471	hypothetical protein
EHI_200790	31.8856	29.7557	33.375	22.0192	19.7679	22.9605	31.6721	21.5825	0.681437	1.46749	26.6273	0.55248	0.209505	0.877471	hypothetical protein, conserved
EHI_086010	9.74068	9.10256	8.79114	6.10504	5.80339	0	9.21146	3.96947	0.430928	2.32057	6.59047	1.22967	0.20957	0.877471	hypothetical protein
EHI_170590	94.8662	133.986	225.586	61.7103	160.71	68.2871	151.479	96.9025	0.639707	1.56322	124.191	0.644603	0.20958	0.877471	hypothetical protein
EHI_094110	39.8933	41.1214	34.9895	62.8916	41.0232	58.5797	38.668	54.1648	1.40077	0.713896	46.4164	-0.485667	0.209611	0.877471	Rab family GTPase
EHI_006160	57.7217	83.8455	100.701	100.217	146.517	91.8382	80.756	112.857	1.39751	0.715559	96.8066	-0.481771	0.209612	0.877471	Signal recognition particle 19 kDa protein, putative
EHI_027780	70.8704	75.1405	93.9007	53.9113	75.7033	42.5739	79.9705	57.3962	0.717717	1.39331	68.6833	0.479557	0.209768	0.877471	signal peptide peptidase family protein
EHI_040470	61.0968	33.1109	40.4498	25.6279	34.8026	30.6857	44.8858	30.372	0.676651	1.47787	37.6289	0.561239	0.209986	0.877471	hypothetical protein, conserved domain containing
EHI_008060	43.3936	36.3957	47.4568	26.8794	37.1652	24.0828	42.4154	29.3758	0.692574	1.44389	35.8956	0.530092	0.210255	0.877471	hypothetical protein
EHI_030400	131.102	102.423	99.193	79.599	101.272	66.6249	110.906	82.4987	0.743861	1.34434	96.7024	0.427397	0.210322	0.877471	protein kinase domain containing protein
EHI_013260	371.414	506.929	659.897	556.826	854.769	655.864	512.747	689.153	1.34404	0.744025	600.95	-0.426612	0.210344	0.877471	Rho family GTPase
EHI_107020	940.269	1167.73	916.473	1267.28	1321.4	1155.69	1008.16	1248.12	1.23802	0.807739	1128.14	-0.30788	0.210576	0.877471	hypothetical protein
EHI_087770	240.068	200.673	254.521	367.508	241.041	293.705	231.754	300.751	1.29772	0.770584	266.253	-0.375835	0.210836	0.877471	hypothetical protein
EHI_009910	29.2317	22.3038	24.5805	14.6932	16.2945	18.5701	25.372	16.5192	0.651081	1.53591	20.9456	0.615829	0.210874	0.877471	TBC domain containing protein
EHI_124400	47.9464	86.3602	83.3802	41.2902	67.8129	40.6304	72.5623	49.9112	0.687839	1.45383	61.2367	0.541552	0.210993	0.877471	thioredoxin, putative
EHI_005040	85.0403	80.9415	141.319	127.374	215.375	102.656	102.434	148.468	1.44941	0.689938	125.451	-0.535461	0.210994	0.877471	adenosine deaminase, putative
EHI_194600	392.295	325.986	450.928	378.608	684.971	497.171	389.737	520.25	1.33488	0.749134	454.993	-0.416991	0.211102	0.877471	molybdenum cofactor sulfurase, putative
EHI_178600	17.7275	19.7564	10.5048	13.5446	25.7481	41.2824	15.9962	26.8584	1.67904	0.595578	21.4273	-0.751639	0.211332	0.877471	hypothetical protein
EHI_031280	27.446	22.3637	29.9127	15.8491	23.1789	12.0669	26.5741	17.0316	0.64091	1.56028	21.8029	0.642865	0.211345	0.877471	hypothetical protein
EHI_183170	156.706	151.587	87.1038	108.493	74.1639	102.032	131.799	94.8961	0.720007	1.38888	113.347	0.474345	0.211388	0.877471	hypothetical protein, conserved
EHI_124600	105.364	91.0826	89.7151	85.3846	62.6144	67.9794	95.3871	71.9928	0.754743	1.32495	83.69	0.406963	0.211518	0.877471	ubiquitin-protein ligase, putative
EHI_069310	27.4463	36.4429	59.8232	74.3741	61.4283	47.1673	41.2375	60.9899	1.47899	0.676136	51.1137	-0.563461	0.211551	0.877471	serine palmitoyltransferase, putative
EHI_086990	118.711	86.6867	87.7463	160.55	65.2379	217.181	97.7148	147.656	1.5111	0.661771	122.686	-0.596409	0.211573	0.877471	hypothetical protein
EHI_125630	125.991	274.926	362.422	396.587	506.952	243.223	254.446	382.254	1.5023	0.665647	318.35	-0.586701	0.212017	0.877471	hypothetical protein
EHI_031100	26.5818	61.0368	62.2529	62.5977	87.5012	70.835	49.9572	73.6446	1.47416	0.678354	61.8009	-0.559115	0.212031	0.877471	hypothetical protein
EHI_057550	0	0	0	0	0	7.62994	0	2.54331	#DIV/0!	#DIV/0!	1.27166	-4.0093	0.212084	0.877471	methionine gamma-lyase, putative
EHI_006990	30.999	22.3203	20.2032	41.5812	22.088	49.2134	24.5075	37.6275	1.53535	0.651318	31.0675	-0.620375	0.212266	0.877471	hypothetical protein
EHI_127450	143.435	132.492	80.9237	93.9135	67.2456	96.4967	118.95	85.8853	0.722027	1.38499	102.418	0.469948	0.212311	0.877471	vacuolar sorting protein 9 (VPS9) domain containing protein
EHI_148540	247.251	215.919	206.782	320.796	224.309	316.691	223.317	287.265	1.28636	0.777389	255.291	-0.36342	0.212325	0.877471	hypothetical protein, conserved
EHI_029000	37.2464	39.3985	33.1874	39.5864	37.6254	88.6796	36.6108	55.2971	1.51041	0.662074	45.9539	-0.598561	0.212468	0.877471	zinc finger domain containing protein
EHI_067270	37.2464	39.3985	33.1874	39.5864	37.6254	88.6796	36.6108	55.2971	1.51041	0.662074	45.9539	-0.598561	0.212468	0.877471	zinc finger domain containing protein
EHI_164390	0	0	0	0	0	7.60689	0	2.53563	#DIV/0!	#DIV/0!	1.26781	-4.00684	0.212653	0.877471	zinc finger domain containing protein
EHI_069340	46.9847	40.3013	49.8634	24.6609	48.0509	15.1887	45.7165	29.3002	0.64091	1.56028	37.5083	0.644095	0.212655	0.877471	hypothetical protein, conserved
EHI_169840	204.946	265.179	303.255	335.516	406.307	272.411	257.793	338.078	1.31143	0.762526	297.936	-0.390616	0.212678	0.877471	hypothetical protein, conserved
EHI_010255	117.881	73.2851	61.2921	43.0769	51.4729	78.2535	84.1529	57.6011	0.684482	1.46096	70.877	0.543793	0.212878	0.877471	hypothetical protein, conserved
EHI_137720	1270.64	2046.15	2778.08	2587.31	3833.2	2150.3	2031.63	2856.94	1.40623	0.711121	2444.28	-0.491796	0.212907	0.877471	ADP-ribosylation factor 1, putative
EHI_042690	69.3091	218.264	149.02	222.733	304.069	142.401	145.531	223.068	1.53278	0.652409	184.299	-0.614818	0.212978	0.877471	high mobility group (HMG) box domain containing protein
EHI_110150	93.8787	72.7636	143.205	147.928	153.4	124.717	103.282	142.015	1.37502	0.727265	122.649	-0.459767	0.213354	0.877471	zinc/cadmium transporter, putative
EHI_154720	3.54227	2.48175	0.878895	1.22161	0	0	2.30097	0.407204	0.17697	5.65067	1.35409	2.47146	0.213644	0.877471	hypothetical protein
EHI_045360	30.1103	19.8507	9.66652	12.2195	6.96934	14.229	19.8758	11.1393	0.560442	1.7843	15.5075	0.833471	0.213647	0.877471	importin alpha subunit, putative
EHI_180810	17.7104	32.272	21.9774	8.54737	24.3751	8.76257	23.9866	13.895	0.579282	1.72627	18.9408	0.789307	0.213857	0.877471	hypothetical protein, conserved
EHI_103290	609.242	369.874	263.722	240.56	218.227	400.866	414.279	286.551	0.691686	1.44574	350.415	0.531282	0.213888	0.877471	protein kinase, putative
EHI_196910	74.4031	65.282	39.5155	108.913	46.5298	114.761	59.7335	90.0679	1.50783	0.663205	74.9007	-0.592548	0.213975	0.877471	glycerate kinase, putative
EHI_127360	171.869	234.443	277.256	245.154	326.242	328.448	227.856	299.948	1.31639	0.759652	263.902	-0.396881	0.214189	0.877471	anti-silencing protein, putative
EHI_023060	85.0738	72.5306	115.669	62.6726	86.4366	42.4509	91.091	63.8534	0.700984	1.42657	77.4722	0.513626	0.214293	0.877471	thioredoxin, putative
EHI_135700	22.1517	26.3929	35.9473	45.4179	38.5038	38.1387	28.164	40.6868	1.44464	0.692214	34.4254	-0.529803	0.214305	0.877471	hypothetical protein
EHI_152970	160.322	230.548	404.808	368.359	465.313	303.833	265.226	379.168	1.4296	0.699494	322.197	-0.515544	0.214416	0.877471	hypothetical protein
EHI_197390	83.2682	91.6809	128.156	75.9313	93.1313	42.5929	101.035	70.5518	0.698291	1.43207	85.7934	0.519713	0.214581	0.877471	hypothetical protein
EHI_038310	30.1492	40.2409	37.5706	49.4409	59.9132	42.2122	35.9869	50.5221	1.4039	0.712299	43.2545	-0.487232	0.214639	0.877471	60S ribosome subunit biogenesis protein NIP7, putative, pseudogene
EHI_087680	30.1492	40.2409	37.5706	49.4409	59.9132	42.2122	35.9869	50.5221	1.4039	0.712299	43.2545	-0.487232	0.214639	0.877471	60S ribosome subunit biogenesis protein NIP7, putative, pseudogene
EHI_130860	15.9456	25.599	24.5735	6.12562	23.2908	7.64228	22.0394	12.3529	0.560492	1.78415	17.1961	0.835802	0.21481	0.877471	longevity-assurance family protein
EHI_108700	503.788	245.121	333.382	267.086	244.619	286.219	360.763	265.975	0.737255	1.35638	313.369	0.439394	0.214914	0.877471	Rap/Ran GTPase activating protein, putative
EHI_169700	533.03	522.415	610.35	721.04	618.154	708.157	555.265	682.451	1.22905	0.813634	618.858	-0.297589	0.215065	0.877471	cysteinyl-tRNA synthetase, putative
EHI_197850	27.4474	20.7016	22.8694	32.9315	32.4642	37.2819	23.6728	34.2259	1.44579	0.691664	28.9494	-0.533817	0.215172	0.877471	DNA repair helicase, putative
EHI_196600	29.2293	37.189	33.3709	17.1302	31.4036	17.4896	33.2631	22.0078	0.661629	1.51142	27.6354	0.596741	0.215189	0.877471	hypothetical protein
EHI_136610	139.019	84.4273	128.377	158.665	98.6172	256.419	117.275	171.234	1.46011	0.684881	144.254	-0.54726	0.215205	0.877471	plasma membrane calcium ion-transporting ATPase, putative
EHI_098970	37.2206	32.9647	7.00955	57.7679	21.029	59.8557	25.7316	46.2175	1.79614	0.55675	35.9746	-0.844604	0.215273	0.877471	hypothetical protein, conserved
EHI_008680	165.571	105.161	87.9573	92.7004	66.0909	97.5864	119.563	85.4592	0.714763	1.39907	102.511	0.483951	0.215295	0.877471	ubiquitin carboxyl-terminal hydrolase domain containing protein
EHI_119360	5.33425	8.90356	6.92183	10.1001	22.8288	7.41157	7.05321	13.4468	1.90648	0.524527	10.25	-0.922848	0.215508	0.877471	hypothetical protein
EHI_014110	2114.59	2901.79	2495.6	3430.24	3734.3	2481.85	2503.99	3215.46	1.28413	0.778736	2859.73	-0.360666	0.215602	0.877471	60S ribosomal protein L35a, putative
EHI_022500	38.9807	23.9393	10.5286	18.387	4.66069	16.3675	24.4829	13.1384	0.536636	1.86346	18.8106	0.898136	0.215604	0.877471	AIG1 family protein
EHI_191910	137.788	281.792	257.893	264.981	433.467	258.519	225.824	318.989	1.41255	0.707937	272.407	-0.497672	0.215664	0.877471	hypothetical protein, conserved
EHI_198970	137.788	281.792	257.893	264.981	433.467	258.519	225.824	318.989	1.41255	0.707937	272.407	-0.497672	0.215664	0.877471	hypothetical protein, conserved
EHI_051820	300.129	194.67	128.461	137.739	121.666	179.94	207.753	146.448	0.704914	1.41861	177.101	0.50389	0.215678	0.877471	protein with RhoGEF and ArfGAP domains
EHI_164900	621.147	409.044	280.539	536.518	463.294	870.502	436.91	623.438	1.42692	0.700808	530.174	-0.513216	0.215721	0.877471	Rab family GTPase
EHI_016480	515.255	371.154	334.379	350.992	229.39	339.089	406.929	306.49	0.753179	1.32771	356.71	0.408889	0.215781	0.877471	Plasma membrane calcium-transporting ATPase, putative
EHI_040580	23.9351	27.148	21.874	35.7445	30.4598	39.071	24.319	35.0918	1.44298	0.693012	29.7054	-0.529033	0.215868	0.877471	hypothetical protein
EHI_192470	323.294	415.69	569.061	554.284	626.909	531.246	436.015	570.813	1.30916	0.763849	503.414	-0.38861	0.215914	0.877471	alcohol dehydrogenase, putative
EHI_152010	887.278	560.252	525.733	886.375	559.398	1379.18	657.754	941.65	1.43161	0.698513	799.702	-0.517835	0.215928	0.877471	histone acetyltransferase, putative
EHI_139420	38.0691	39.7644	38.7158	30.4708	26.6486	25.2375	38.8497	27.4523	0.706627	1.41517	33.151	0.5027	0.215988	0.877471	RNA-directed RNA polymerase, putative
EHI_044920	87.7029	69.3568	71.9582	116.409	82.6982	104.789	76.3393	101.299	1.32695	0.753606	88.819	-0.40821	0.216198	0.877471	hypothetical protein
EHI_170970	0.885769	2.47879	3.51218	0	0	1.09277	2.29225	0.364257	0.158908	6.29294	1.32825	2.46591	0.21629	0.877471	hypothetical protein
EHI_016130	1578.96	1298.82	967.687	1893.41	802.383	3174.06	1281.82	1956.62	1.52643	0.655122	1619.22	-0.610225	0.21651	0.877471	hypothetical protein
EHI_086260	25.6751	26.5062	33.4329	13.4099	22.0185	20.8441	28.5381	18.7575	0.65728	1.52142	23.6478	0.601817	0.216867	0.877471	hypothetical protein
EHI_029030	97.8522	196.119	220.316	60.8313	197.898	16.867	171.429	91.8654	0.53588	1.86609	131.647	0.901571	0.216898	0.877471	hypothetical protein
EHI_178830	219.605	145.651	116.929	142.842	91.6837	113.93	160.728	116.152	0.722661	1.38378	138.44	0.468985	0.216903	0.877471	hypothetical protein
EHI_187050	25.682	31.4325	30.7589	12.218	27.8742	16.4199	29.2911	18.8374	0.643109	1.55495	24.0642	0.635801	0.216943	0.877471	hypothetical protein
EHI_039610	1083.43	1001.58	2542.3	1059.88	760.548	1332.85	1542.44	1051.09	0.681448	1.46746	1296.77	0.55323	0.217024	0.877471	cysteine proteinase, putative
EHI_168220	55.0051	68.7713	74.0867	101.851	86.1827	76.4805	65.9544	88.1713	1.33685	0.748025	77.0628	-0.416867	0.217114	0.877471	CBF/NF-Y transcription factor family protein
EHI_179800	16.8223	19.8756	18.4731	13.4143	12.7517	7.67697	18.3903	11.281	0.613418	1.63021	14.8356	0.710692	0.217349	0.877471	hypothetical protein
EHI_193940	10.645	9.83014	21.7997	11.1691	55.438	14.0154	14.0916	26.8741	1.9071	0.524356	20.4829	-0.931798	0.217392	0.877471	hypothetical protein
EHI_098210	492.097	937.484	957.982	1021.4	1480.29	826.461	795.854	1109.38	1.39395	0.717385	952.618	-0.479027	0.217404	0.877471	lysine and glutamic acid-rich protein 1 (KERP1)
EHI_192760	93.921	117.134	151.696	147.27	176.147	154.766	120.917	159.395	1.31821	0.758602	140.156	-0.398656	0.217426	0.877471	copine, putative
EHI_013090	15.075	10.6735	20.9654	6.18257	14.1032	5.40968	15.5713	8.56514	0.55006	1.81799	12.0682	0.863385	0.217549	0.877471	hypothetical protein
EHI_087790	151.456	159.527	157.216	190.827	160.464	259.135	156.066	203.475	1.30377	0.767006	179.771	-0.383401	0.217765	0.877471	hypothetical protein
EHI_161890	295.699	209.593	245.495	181.603	223.613	178.86	250.262	194.692	0.777951	1.28543	222.477	0.361993	0.217789	0.877471	SPRY domain protein
EHI_017890	84.2339	124.057	131.102	116.11	193.717	151.626	113.131	153.818	1.35964	0.735488	133.474	-0.443303	0.217884	0.877471	60S ribosome subunit biogenesis protein NIP7, putative
EHI_191530	84.2339	124.057	131.102	116.11	193.717	151.626	113.131	153.818	1.35964	0.735488	133.474	-0.443303	0.217884	0.877471	60S ribosome subunit biogenesis protein NIP7, putative
EHI_109850	129.345	220.411	208.82	264.764	237.688	234.608	186.192	245.687	1.31953	0.757843	215.939	-0.399406	0.217939	0.877471	hypothetical protein
EHI_177310	699.48	543.157	217.243	474.531	171.623	286.15	486.627	310.768	0.638617	1.56588	398.697	0.64728	0.218128	0.877511	hypothetical protein
EHI_052720	108.152	161.233	124.239	184.903	155.828	171.463	131.208	170.731	1.30122	0.768507	150.97	-0.378924	0.218169	0.877511	hypothetical protein
EHI_031330	170.054	190.948	303.908	256.857	324.384	307.273	221.637	296.171	1.33629	0.748338	258.904	-0.418586	0.218361	0.87784	hypothetical protein
EHI_013910	861.385	1005.46	587.943	1281.88	801.393	1201.53	818.262	1094.94	1.33812	0.747314	956.599	-0.420119	0.21877	0.877943	hypothetical protein
EHI_164740	861.385	1005.46	587.943	1281.88	801.393	1201.53	818.262	1094.94	1.33812	0.747314	956.599	-0.420119	0.21877	0.877943	hypothetical protein
EHI_054710	22.1403	35.5628	25.4828	12.2211	27.881	10.9439	27.7286	17.0154	0.613639	1.62962	22.372	0.706643	0.218831	0.877943	hypothetical protein
EHI_100700	0	6.61749	1.75768	1.22177	0	0	2.79172	0.407256	0.14588	6.85496	1.59949	2.75505	0.218929	0.877943	leucine rich repeat protein, BspA family
EHI_167500	34.5349	39.7214	27.2531	23.1981	27.855	17.5265	33.8365	22.8599	0.675599	1.48017	28.3482	0.568716	0.218936	0.877943	hypothetical protein
EHI_188820	541.062	394.674	287.443	580.087	232.178	1142.25	407.727	651.506	1.5979	0.625822	529.616	-0.676384	0.219218	0.878447	hypothetical protein
EHI_167160	68.1846	67.8561	98.4615	45.1766	80.0856	36.1474	78.1674	53.8032	0.688307	1.45284	65.9853	0.539344	0.219369	0.878447	ankyrin repeat protein, putative
EHI_031510	64.6481	42.1843	35.1521	26.8811	29.0371	40.5004	47.3282	32.1395	0.679078	1.47258	39.7338	0.555142	0.219534	0.878447	pumilio family RNA-binding protein
EHI_138470	1067.62	1485.75	1507.29	1389.1	2006.24	1821.86	1353.56	1739.07	1.28481	0.778323	1546.31	-0.361588	0.219566	0.878447	hypothetical protein
EHI_004880	689.439	727.852	704.584	922.736	907.439	759.882	707.292	863.352	1.22065	0.819239	785.322	-0.287421	0.219868	0.878447	hypothetical protein
EHI_177170	53.1254	38.086	51.0112	41.4779	31.3111	27.4076	47.4075	33.3989	0.704506	1.41944	40.4032	0.507198	0.220261	0.878447	hypothetical protein
EHI_114950	55.7849	18.2096	7.03432	39.0567	37.1271	72.322	27.0096	49.5019	1.83275	0.545627	38.2558	-0.876262	0.220363	0.878447	hypothetical protein, conserved
[truncated: 6,335 more rows]

## Sheet: padj<0.05
S7 Table. RNAseq analyses of clone B2p and B2pMP8-1Si silencing transfectant
	B2p_1_	B2p_2_	B2p_3_	B2pMP8-1Si_1_	B2pMP8-1Si_2_	B2pMP8-1Si_3_	B2p mean	B2pMP8-1Si mean	FoldChange	1/FoldChange	baseMean	log2FoldChange	pvalue	padj	name
EHI_169280	0	0	0	382.954	489.226	424.763	0	432.314	#DIV/0!	#DIV/0!	216.157	-11.4143	1.00956e-20	4.03015e-17	Rab family GTPase
EHI_011230	0	0	0	9.83454	14.0217	10.881	0	11.5791	#DIV/0!	#DIV/0!	5.78954	-6.19119	2.3918e-05	0.00954806	endonuclease V, putative
EHI_116830	0	1.64698	0	569.778	180.134	931.543	0.548993	560.485	1020.93	0.000979496	280.517	-9.94139	7.92819e-17	2.10996e-13	D-phosphoglycerate dehydrogenase
EHI_014380	0	0.827227	0	19.5467	47.6133	36.1277	0.275742	34.4292	124.86	0.00800896	17.3525	-6.79958	3.25767e-07	0.000260092	hypothetical protein
EHI_174510	0	0	0.871807	14.8982	29.5013	14.0096	0.290602	19.4697	66.9979	0.0149258	9.88017	-5.98279	1.56014e-05	0.00655586	hypothetical protein
EHI_074080	0.886596	1.64404	6.12067	50.6006	100.88	49.8622	2.88377	67.1142	23.2731	0.042968	34.999	-4.54507	3.67477e-10	7.33484e-07	hypothetical protein
EHI_126550	27.4849	4.93165	9.61747	83.9355	55.1402	133.308	14.0114	90.7945	6.48007	0.154319	52.4029	-2.70173	3.06589e-05	0.0116562	AIG1 family protein, putative
EHI_165810	16.87	21.9974	26.9249	85.0829	89.2275	182.837	21.9308	119.049	5.4284	0.184216	70.4899	-2.44224	2.11971e-07	0.000211547	hypothetical protein, pseudogene
EHI_126560	16.878	6.50037	6.06971	47.7272	37.0313	67.091	9.81604	50.6165	5.15651	0.19393	30.2163	-2.37455	4.03404e-05	0.0134199	AIG1 family protein, putative
EHI_161200	1287.05	1805.81	1879.2	4869.56	2711.07	4492.95	1657.35	4024.53	2.42828	0.411813	2840.94	-1.27991	0.000163463	0.0437853	actin 2 protein, putative
EHI_001070	961.889	938.101	956.432	1860.71	1604.77	1888.14	952.141	1784.54	1.87424	0.533549	1368.34	-0.906328	5.19198e-05	0.0165811	LIM zinc finger domain containing protein
EHI_180780	552.136	597.079	597.728	304.454	319.809	329.072	582.314	317.778	0.545716	1.83245	450.046	0.873543	0.000164524	0.0437853	hypothetical protein
EHI_194060	106.352	131.794	151.521	49.2035	54.9524	51.1098	129.889	51.7552	0.398457	2.50968	90.8222	1.32744	6.86562e-05	0.0210827	CAAX amino terminal protease family
EHI_197310	127.47	101.137	80.996	45.0472	32.4065	35.151	103.201	37.5349	0.363707	2.74947	70.368	1.46078	0.000123894	0.0353274	Phosphatidylinositol 3- and 4-kinase family
EHI_070110	339.928	284.311	263.213	124.207	97.2374	93.3528	295.817	104.932	0.354721	2.81912	200.375	1.49636	4.78875e-07	0.000347576	tyrosine kinase, putative
EHI_086380	157.692	137.047	169.349	63.7304	48.9289	36.0146	154.696	49.558	0.320358	3.12151	102.127	1.64567	3.54583e-06	0.00191603	hypothetical protein
EHI_197370	69.08	59.5363	52.7152	20.7819	13.9445	13.129	60.4438	15.9518	0.263911	3.78916	38.1978	1.92705	1.53348e-05	0.00655586	hypothetical protein
EHI_152560	140.067	127.486	123.348	29.5921	46.8774	24.9537	130.301	33.8077	0.25946	3.85417	82.0542	1.94824	2.84269e-07	0.000252178	hypothetical protein
EHI_015120	1365.96	1018.36	1114.74	306.194	387.684	207.491	1166.36	300.456	0.257603	3.88195	733.406	1.9572	4.06601e-09	6.4926e-06	leucine rich repeat protein, BspA family
EHI_172500	131.908	92.8043	108.248	24.3679	40.5378	20.8557	110.987	28.5871	0.257573	3.8824	69.7869	1.95752	2.25784e-06	0.00138666	hypothetical protein
EHI_140280	70.8821	89.9239	81.5561	18.405	27.9913	11.9913	80.7874	19.4625	0.240911	4.15091	50.125	2.0577	4.12668e-06	0.00205921	RhoGAP domain containing protein
EHI_197680	47.0041	53.3309	75.9594	19.8053	5.88253	11.8891	58.7648	12.5257	0.213149	4.69156	35.6452	2.23603	3.9348e-05	0.0134199	hypothetical protein
EHI_180390	2342.17	1272.72	631.972	75.9381	29.1061	350.542	1415.62	151.862	0.107276	9.32176	783.741	3.21969	3.32566e-05	0.0120691	AIG1 family protein, putative
EHI_200230	416.167	457.755	700.833	21.967	10.4409	18.6304	524.918	17.0128	0.0324103	30.8544	270.965	4.94923	5.09095e-31	4.06461e-27	cell surface protease gp63, putative
EHI_013100	6.20728	49.2704	37.568	0	2.34986	0	31.0152	0.783285	0.0252549	39.5963	15.8992	5.32033	7.16218e-05	0.0211788	AP-2 complex subunit beta-1, putative
EHI_180400	59.3237	36.4289	25.5049	0	0	2.1925	40.4192	0.730832	0.0180813	55.3057	20.575	5.72262	1.39523e-06	0.000928294	hypothetical protein
EHI_165050	83.2788	45.3968	20.1778	0	0	0	49.6178	0	0	#DIV/0!	24.8089	7.86171	8.52492e-09	1.13438e-05	hypothetical protein
EHI_107560	43.4454	71.4973	17.484	0	0	0	44.1422	0	0	#DIV/0!	22.0711	7.69085	2.00776e-08	2.29e-05	alcohol dehydrogenase, putative
EHI_120940	29.2574	21.3734	9.61856	0	0	0	20.0831	0	0	#DIV/0!	10.0416	6.55382	3.59976e-06	0.00191603	hypothetical protein
EHI_144040	192.24	13.2101	537.031	0	0	0	247.494	0	0	#DIV/0!	123.747	10.1806	6.82157e-06	0.00320373	cysteine proteinase, pseudogene

## Sheet: Up
S7 Table. RNAseq analyses of clone B2p and B2pMP8-1Si silencing transfectant
	B2p_1_	B2p_2_	B2p_3_	B2pMP8-1Si_1_	B2pMP8-1Si_2_	B2pMP8-1Si_3_	B2p mean	B2pMP8-1Si mean	FoldChange	1/FoldChange	baseMean	log2FoldChange	pvalue	padj	name
EHI_014380	0	0.827227	0	19.5467	47.6133	36.1277	0.275742	34.4292	124.86	0.00800896	17.3525	-6.79958	3.25767e-07	0.000260092	hypothetical protein
EHI_126560	16.878	6.50037	6.06971	47.7272	37.0313	67.091	9.81604	50.6165	5.15651	0.19393	30.2163	-2.37455	4.03404e-05	0.0134199	AIG1 family protein, putative
EHI_074080	0.886596	1.64404	6.12067	50.6006	100.88	49.8622	2.88377	67.1142	23.2731	0.042968	34.999	-4.54507	3.67477e-10	7.33484e-07	hypothetical protein
EHI_126550	27.4849	4.93165	9.61747	83.9355	55.1402	133.308	14.0114	90.7945	6.48007	0.154319	52.4029	-2.70173	3.06589e-05	0.0116562	AIG1 family protein, putative
EHI_165810	16.87	21.9974	26.9249	85.0829	89.2275	182.837	21.9308	119.049	5.4284	0.184216	70.4899	-2.44224	2.11971e-07	0.000211547	hypothetical protein, pseudogene
EHI_169280	0	0	0	382.954	489.226	424.763	0	432.314	#DIV/0!	#DIV/0!	216.157	-11.4143	1.00956e-20	4.03015e-17	Rab family GTPase
EHI_116830	0	1.64698	0	569.778	180.134	931.543	0.548993	560.485	1020.93	0.000979496	280.517	-9.94139	7.92819e-17	2.10996e-13	D-phosphoglycerate dehydrogenase
EHI_001070	961.889	938.101	956.432	1860.71	1604.77	1888.14	952.141	1784.54	1.87424	0.533549	1368.34	-0.906328	5.19198e-05	0.0165811	LIM zinc finger domain containing protein
EHI_161200	1287.05	1805.81	1879.2	4869.56	2711.07	4492.95	1657.35	4024.53	2.42828	0.411813	2840.94	-1.27991	0.000163463	0.0437853	actin 2 protein, putative

## Sheet: Down
S7 Table. RNAseq analyses of clone B2p and B2pMP8-1Si silencing transfectant
	B2p_1_	B2p_2_	B2p_3_	B2pMP8-1Si_1_	B2pMP8-1Si_2_	B2pMP8-1Si_3_	B2p mean	B2pMP8-1Si mean	FoldChange	1/FoldChange	baseMean	log2FoldChange	pvalue	padj	name
EHI_013100	6.20728	49.2704	37.568	0	2.34986	0	31.0152	0.783285	0.0252549	39.5963	15.8992	5.32033	7.16218e-05	0.0211788	AP-2 complex subunit beta-1, putative
EHI_180400	59.3237	36.4289	25.5049	0	0	2.1925	40.4192	0.730832	0.0180813	55.3057	20.575	5.72262	1.39523e-06	0.000928294	hypothetical protein
EHI_107560	43.4454	71.4973	17.484	0	0	0	44.1422	0	0	#DIV/0!	22.0711	7.69085	2.00776e-08	2.29e-05	alcohol dehydrogenase, putative
EHI_165050	83.2788	45.3968	20.1778	0	0	0	49.6178	0	0	#DIV/0!	24.8089	7.86171	8.52492e-09	1.13438e-05	hypothetical protein
EHI_197680	47.0041	53.3309	75.9594	19.8053	5.88253	11.8891	58.7648	12.5257	0.213149	4.69156	35.6452	2.23603	3.9348e-05	0.0134199	hypothetical protein
EHI_197370	69.08	59.5363	52.7152	20.7819	13.9445	13.129	60.4438	15.9518	0.263911	3.78916	38.1978	1.92705	1.53348e-05	0.00655586	hypothetical protein
EHI_140280	70.8821	89.9239	81.5561	18.405	27.9913	11.9913	80.7874	19.4625	0.240911	4.15091	50.125	2.0577	4.12668e-06	0.00205921	RhoGAP domain containing protein
EHI_197310	127.47	101.137	80.996	45.0472	32.4065	35.151	103.201	37.5349	0.363707	2.74947	70.368	1.46078	0.000123894	0.0353274	Phosphatidylinositol 3- and 4-kinase family
EHI_172500	131.908	92.8043	108.248	24.3679	40.5378	20.8557	110.987	28.5871	0.257573	3.8824	69.7869	1.95752	2.25784e-06	0.00138666	hypothetical protein
EHI_194060	106.352	131.794	151.521	49.2035	54.9524	51.1098	129.889	51.7552	0.398457	2.50968	90.8222	1.32744	6.86562e-05	0.0210827	CAAX amino terminal protease family
EHI_152560	140.067	127.486	123.348	29.5921	46.8774	24.9537	130.301	33.8077	0.25946	3.85417	82.0542	1.94824	2.84269e-07	0.000252178	hypothetical protein
EHI_086380	157.692	137.047	169.349	63.7304	48.9289	36.0146	154.696	49.558	0.320358	3.12151	102.127	1.64567	3.54583e-06	0.00191603	hypothetical protein
EHI_144040	192.24	13.2101	537.031	0	0	0	247.494	0	0	#DIV/0!	123.747	10.1806	6.82157e-06	0.00320373	cysteine proteinase, pseudogene
EHI_070110	339.928	284.311	263.213	124.207	97.2374	93.3528	295.817	104.932	0.354721	2.81912	200.375	1.49636	4.78875e-07	0.000347576	tyrosine kinase, putative
EHI_200230	416.167	457.755	700.833	21.967	10.4409	18.6304	524.918	17.0128	0.0324103	30.8544	270.965	4.94923	5.09095e-31	4.06461e-27	cell surface protease gp63, putative
EHI_180780	552.136	597.079	597.728	304.454	319.809	329.072	582.314	317.778	0.545716	1.83245	450.046	0.873543	0.000164524	0.0437853	hypothetical protein
EHI_015120	1365.96	1018.36	1114.74	306.194	387.684	207.491	1166.36	300.456	0.257603	3.88195	733.406	1.9572	4.06601e-09	6.4926e-06	leucine rich repeat protein, BspA family
EHI_180390	2342.17	1272.72	631.972	75.9381	29.1061	350.542	1415.62	151.862	0.107276	9.32176	783.741	3.21969	3.32566e-05	0.0120691	AIG1 family protein, putative

## Sheet: CPs
	B2p_1_	B2p_2_	B2p_3_	B2pMP8-1Si_1_	B2pMP8-1Si_2_	B2pMP8-1Si_3_	B2p mean	B2pMP8-1Si mean	FoldChange	1/FoldChange	baseMean	log2FoldChange	pvalue	padj	name
EHI_074180	40261.9	35614.7	34731.8	72563.5	41343.9	55808.9	36869.5	56572.1	1.53439	0.651725	46720.8	-0.617662	0.0407999	0.680496	cysteine proteinase 1, putative	EhCP-A1
EHI_033710	25616.8	32905.6	54695.2	50489.2	43220	32117.2	37739.2	41942.1	1.11137	0.899792	39840.7	-0.152333	0.686165	0.982447	cysteine proteinase 2	EhCP-A2
EHI_039610	1083.43	1001.58	2542.3	1059.88	760.548	1332.85	1542.44	1051.09	0.681448	1.46746	1296.77	0.55323	0.217024	0.877471	cysteine proteinase, putative	EhCP-A7
EHI_010850	1769.14	1242.58	3678.49	1595.56	1473.55	1899.13	2230.07	1656.08	0.742615	1.34659	1943.07	0.429254	0.324561	0.928568	cysteine proteinase, putative	EhCP-A7
EHI_168240	5368.4	6473.86	9901.09	12659.9	8739.18	10818.7	7247.78	10739.3	1.48173	0.674886	8993.52	-0.56728	0.0934058	0.756754	cysteine proteinase, putative	EhCP-A5
