# Supplementary material for: Genes differentially expressed between pathogenic and non-pathogenic Entamoeba histolytica clones influence pathogenicity-associated phenotypes by multiple mechanisms
Source: PLoS Pathog. 2023 Dec 22;19(12):e1011745. doi: 10.1371/journal.ppat.1011745 (PMC10773965; doi:10.1371/journal.ppat.1011745)
Supplement: S9 Table — (XLSX) [file ppat.1011745.s013.xlsx]

## Sheet: Sheet1
Table S9 RNAseq analyses of clone B2p and B2pEhHP127Si silencing transfectant
	B2pEhHP127Si_1	B2pEhHP127Si_2	B2pEhHP127Si_3	B2p_1	B2p_2	B2p_3	baseMean	B2pEhHP127SiMean	B2p Mean	foldChange	log2FoldChange	pvalue	padj	name
EHI_127670	3.65706	0	0.462495	275.434	322.899	86.4981	114.825	1.37319	228.277	248.816	7.95893	6.14216e-11	4.46658e-07	hypothetical protein
EHI_140640	0	178.414	12.9531	0	0	0	31.8945	63.789	0	0.00427683	-7.86924	0.00170259	0.999935	F-actin capping protein subunit alpha, putative
EHI_012440	18.2864	20.6692	27.1324	3.69714	5.79195	7.30929	13.8144	22.0293	5.59946	0.255574	-1.96819	0.0108751	0.999935	hypothetical protein
EHI_092340	28.0163	11.9882	3.77329	0	0	3.8024	7.93002	14.5926	1.26747	0.0961451	-3.37864	0.0296147	0.999935	Sec61 protein, putative
EHI_030410	5.49033	3.26343	4.4693	0	0	0	2.20384	4.40769	0	0.062306	-4.00448	0.030845	0.999935	hypothetical protein
EHI_165810	28.7754	9.79888	3.41312	0	0	3.71109	7.61642	13.9958	1.23703	0.0987539	-3.34002	0.035664	0.999935	hypothetical protein, pseudogene
EHI_170290	0	0	0	3.69504	1.4475	3.66332	1.46764	0	2.93529	21.3339	4.41508	0.0365047	0.999935	CBF/Mak21 family protein
EHI_043640	221.429	0	55.7906	0	0	10.9565	48.0293	92.4065	3.65216	0.040356	-4.63107	0.042473	0.999935	actin, putative
EHI_183080	5.46242	8.70474	2.77945	1.84683	0	0	3.13224	5.64887	0.615609	0.09674	-3.36974	0.0461569	0.999935	rab-19, putative
EHI_189960	12.7118	11.9704	16.8481	3.6915	5.78671	3.67814	9.11444	13.8434	4.38545	0.312027	-1.68026	0.0476728	0.999935	ADP-ribosylation factor 1, putative
EHI_168450	3.64636	7.61609	4.01278	1.84735	0	0	2.85376	5.09174	0.615783	0.104694	-3.25575	0.0520079	0.999935	Rab GTPase , putative
EHI_123710	16.1862	10.8876	5.42997	1.84177	2.88968	2.47406	6.61821	10.8346	2.40184	0.234977	-2.08941	0.0524812	0.999935	hypothetical protein
EHI_030610	14.531	16.3231	0	0	0	0	5.14234	10.2847	0	0.0268086	-5.22116	0.0536464	0.999935	HECT domain and RCC1-like domain-containing protein, putative
EHI_071580	0	0	0	5.55041	0	7.28367	2.13901	0	4.27802	29.9222	4.90314	0.0549835	0.999935	valyl tRNA synthetase, putative
EHI_068620	10.998	6.52638	8.31711	0	0	3.64664	4.91468	8.61382	1.21555	0.158611	-2.65643	0.0581485	0.999935	hypothetical protein
EHI_099840	7.30445	4.35171	8.63754	1.84801	1.44772	1.21978	4.13487	6.76456	1.50517	0.214394	-2.22166	0.0724183	0.999935	hypothetical protein
EHI_135110	10.9658	5.43941	3.23808	1.84834	0	1.21884	3.78507	6.54775	1.02239	0.159692	-2.64663	0.0751215	0.999935	hypothetical protein
EHI_006040	37.6442	43.5575	21.7485	14.7243	15.8858	14.888	24.7414	34.3167	15.166	0.449276	-1.15433	0.0752937	0.999935	hypothetical protein
EHI_099830	5.48042	5.43952	5.70618	0	1.44779	1.21935	3.21554	5.54204	0.889046	0.171315	-2.54527	0.0760379	0.999935	hypothetical protein
EHI_059540	0	3.26519	0	11.0669	14.461	2.4592	5.20871	1.0884	9.32902	9.26944	3.21248	0.0792585	0.999935	Brix domain-containing protein 1, putative
EHI_090410	21.8506	14.1451	18.5292	29.5494	39.0739	39.136	27.0474	18.175	35.9198	1.99838	0.998833	0.0793531	0.999935	hypothetical protein
EHI_013950	9.11392	9.79229	10.6501	3.69454	4.34215	1.22182	6.46913	9.85209	3.08617	0.301985	-1.72745	0.080007	0.999935	hypothetical protein
EHI_020830	0	1.08783	0.154136	5.54625	1.44807	2.43547	1.77862	0.413989	3.14326	7.90004	2.98186	0.0812417	0.999935	hypothetical protein
EHI_137740	5.48911	8.70259	8.78524	0	2.8962	2.43512	4.71804	7.65898	1.77711	0.240773	-2.05426	0.0831675	0.999935	hypothetical protein
EHI_052200	3.6271	4.35317	8.35091	23.9878	20.25	7.36533	11.3224	5.44373	17.201	2.91426	1.54313	0.0836485	0.999935	hypothetical protein
EHI_108660	9.11786	8.70402	5.86434	0	2.89492	2.44268	4.8373	7.89541	1.7792	0.244699	-2.03092	0.0838856	0.999935	hypothetical protein
EHI_115510	12.64	7.61983	7.12528	18.4347	23.1301	17.2543	14.3673	9.12836	19.6063	2.25747	1.17471	0.0867204	0.999935	hypothetical protein
EHI_127690	3.65536	5.4394	1.07935	0	0	0	1.69569	3.39137	0	0.0831582	-3.588	0.0878861	0.999935	hypothetical protein
EHI_006100	9.12447	7.61575	6.32556	0	2.8952	2.44104	4.73367	7.68859	1.77874	0.250367	-1.99788	0.0879142	0.999935	prenyl cysteine carboxyl methyltransferase, putative
EHI_049530	8.93899	6.53443	0.622078	0	1.44357	0	2.92318	5.36517	0.48119	0.104522	-3.25812	0.0905801	0.999935	hypothetical protein
EHI_178860	0	4.35099	10.6289	0	0	0	2.49664	4.99328	0	0.0529211	-4.24001	0.092457	0.999935	WD domain containing protein
EHI_162230	0	0	2.00353	11.0933	5.79253	2.43476	3.55401	0.667842	6.44018	6.59392	2.72114	0.0944584	0.999935	alpha-1,3-mannosyltransferase ALG2, putative
EHI_188710	0	0	0	7.39275	2.89561	0	1.71473	0	3.42945	23.4315	4.55038	0.0955847	0.999935	hypothetical protein
EHI_067710	0	2.17571	3.23749	11.0912	2.89595	12.183	5.2639	1.8044	8.7234	4.07364	2.02632	0.0960729	0.999935	endonuclease/exonuclease/phosphatase family protein
EHI_114950	0	2.17533	14.0094	0	0	0	2.69746	5.39491	0	0.0488876	-4.35439	0.0964896	0.999935	hypothetical protein, conserved
EHI_114800	3.65792	5.43922	2.77472	0	1.44802	0	2.21998	3.95729	0.482674	0.136756	-2.87032	0.0975134	0.999935	GTP-binding protein, Ras family
EHI_130740	18.2473	14.1436	8.79437	5.5431	5.79032	3.66186	9.36343	13.7284	4.99843	0.373209	-1.42194	0.0977719	0.999935	hypothetical protein
EHI_194300	10.9241	4.35238	3.86045	0	2.89433	0	3.67187	6.37896	0.964775	0.159684	-2.64671	0.0986176	0.999935	hypothetical protein
EHI_024110	14.3727	0	5.27693	0	1.44463	0	3.51571	6.54988	0.481545	0.0830804	-3.58935	0.100546	0.999935	disulphide oxidoreductase, putative
EHI_179700	5.50682	2.17531	4.15627	0	0	1.21395	2.17539	3.94614	0.404651	0.136169	-2.87653	0.10134	0.999935	hypothetical protein
EHI_000690	0	0	0	0	21.7155	0	3.61924	0	7.23849	48.737	5.60694	0.101936	0.999935	seryl-tRNA synthetase, putative
EHI_046050	0	0	0.154409	0	5.78874	2.44594	1.39818	0.0514697	2.74489	13.0047	3.70096	0.102704	0.999935	hypothetical protein
EHI_022490	3.66377	2.17552	4.46763	12.9451	11.5866	6.08112	6.81996	3.43564	10.2043	2.80466	1.48782	0.104098	0.999935	AIG family protein
EHI_045420	12.8253	4.35101	7.54828	3.69874	0	2.43207	5.14257	8.24154	2.0436	0.246588	-2.01982	0.104608	0.999935	hypothetical protein
EHI_134010	5.49781	6.52645	5.54519	1.84946	1.4484	1.21578	3.68052	5.85648	1.50455	0.252385	-1.9863	0.105763	0.999935	transporter, major facilitator family
EHI_129000	7.26899	8.70544	1.54528	9.23019	20.2554	18.3787	10.8973	5.83991	15.9548	2.98781	1.57909	0.108605	0.999935	glycogenphosphorylase, putative
EHI_006890	1.83039	8.70243	4.93135	0	1.44817	1.21714	3.02158	5.15472	0.888438	0.179669	-2.47658	0.110095	0.999935	hypothetical protein, conserved
EHI_008740	7.31786	5.43915	5.70299	18.4876	15.9288	8.52395	10.2334	6.15333	14.3135	2.35019	1.23277	0.112562	0.999935	hypothetical protein
EHI_074780	32.9367	29.3711	19.7278	12.9419	10.1368	15.8274	20.1569	27.3452	12.9687	0.485506	-1.04244	0.112685	0.999935	protein kinase, putative
EHI_165210	9.15868	6.52659	4.92996	0	0	3.64895	4.04403	6.87174	1.21632	0.200872	-2.31565	0.112743	0.999935	hypothetical protein
EHI_192130	0	0	0.308872	1.84668	4.34133	1.22345	1.28672	0.102957	2.47049	8.79175	3.13615	0.112935	0.999935	Rab family GTPase
EHI_083100	1.7878	0	1.24416	12.876	1.44357	2.48742	3.3065	1.01065	5.60234	5.43402	2.44202	0.113901	0.999935	hypothetical protein
EHI_081270	16.3344	17.4121	19.1706	9.22764	8.67948	7.36009	13.0307	17.639	8.4224	0.470228	-1.08857	0.117146	0.999935	Prefoldin subunit 3, putative
EHI_126960	7.22752	8.70805	4.95564	1.84372	2.8915	1.23169	4.47635	6.96374	1.98897	0.290664	-1.78258	0.118162	0.999935	Synbindin, putative
EHI_051720	82.5426	94.6293	39.5726	33.297	42.0088	35.2281	54.5464	72.2482	36.8447	0.515391	-0.95626	0.121082	0.999935	transporter, major facilitator family
EHI_046610	16.461	13.0541	3.3913	1.84865	5.7921	0	6.75787	10.9688	2.54692	0.236503	-2.08007	0.122507	0.999935	hypothetical protein
EHI_188020	5.3123	3.26871	0.624888	0	0	0	1.53432	3.06863	0	0.0943944	-3.40516	0.125431	0.999935	LSM domain containing protein
EHI_075970	7.32044	9.7903	5.70221	1.8489	1.44814	3.65193	4.96032	7.60432	2.31633	0.319185	-1.64753	0.12835	0.999935	hypothetical protein
EHI_085840	23.6363	20.6749	10.1969	0	8.68148	8.57266	11.9604	18.1694	5.75138	0.332141	-1.59013	0.129028	0.999935	hypothetical protein
EHI_095510	1.83385	3.26312	5.23576	0	0	1.21503	1.92462	3.44424	0.405009	0.146718	-2.76888	0.129258	0.999935	hypothetical protein
EHI_158840	3.57667	1.08907	6.53099	0	1.44365	0	2.10673	3.73224	0.481218	0.13736	-2.86396	0.129692	0.999935	AP-3 complex subunit delta-1, putative
EHI_195110	36.629	0	0	0	0	0	6.10483	12.2097	0	0.022512	-5.47316	0.129727	0.999935	S-adenosylmethionine synthetase, putative
EHI_074120	10.9379	4.35209	4.63034	3.69462	0	1.22169	4.13944	6.64011	1.63877	0.240919	-2.05338	0.130426	0.999935	HAD hydrolase, family IA, variant 3
EHI_162190	16.4308	10.8794	4.47347	1.8479	4.34303	3.66017	6.93913	10.5946	3.2837	0.332803	-1.58726	0.131214	0.999935	hypothetical protein
EHI_044950	3.64	4.35238	6.48651	0	0	2.44708	2.821	4.8263	0.815692	0.184071	-2.44167	0.132319	0.999935	hypothetical protein
EHI_192530	21.9982	11.965	7.70072	1.84959	8.69079	3.64629	9.30843	13.888	4.72889	0.358336	-1.48061	0.132613	0.999935	hypothetical protein
EHI_110500	53.2005	63.0858	26.1752	36.9977	10.1402	15.7902	34.2316	47.4872	20.976	0.44021	-1.18374	0.133489	0.999935	beta-N-acetylhexosaminidase, putative
EHI_096210	49.1165	81.6092	52.3641	33.2362	39.0692	31.8264	47.8703	61.0299	34.7106	0.568811	-0.813978	0.134288	0.999935	Coated vesicle membrane protein, putative
EHI_117690	7.19616	2.17748	2.01658	0	0	1.23664	2.10448	3.79674	0.412213	0.149696	-2.73989	0.134486	0.999935	hypothetical protein
EHI_181270	3.60802	3.26581	3.09909	0	1.44546	0	1.90306	3.3243	0.481819	0.161693	-2.62867	0.134755	0.999935	hypothetical protein
EHI_061340	0	0	0	7.39072	1.44757	0	1.47305	0	2.9461	19.9079	4.31527	0.136688	0.999935	dipeptidyl-peptidase, putative
EHI_160570	0	2.17615	10.0358	0	0	0	2.03532	4.07065	0	0.0645384	-3.9537	0.139887	0.999935	26S protease regulatory subunit 8, putative
EHI_051830	20.1672	15.2281	3.23417	5.5489	4.34546	2.43062	8.4924	12.8765	4.10833	0.326924	-1.61297	0.141534	0.999935	hypothetical protein
EHI_175250	1.83357	5.43857	2.77203	1.84968	0	0	1.98231	3.34806	0.616559	0.157628	-2.6654	0.141623	0.999935	Rab GTPase activating protein, putative
EHI_135600	3.663	3.26332	5.85461	0	1.44829	1.21646	2.57428	4.26031	0.888249	0.214453	-2.22126	0.143949	0.999935	hypothetical protein
EHI_018610	1.82985	2.17564	12.4839	0	0	2.43494	3.15405	5.49646	0.811646	0.154383	-2.69541	0.145524	0.999935	hypothetical protein
EHI_052050	93.443	55.4753	38.2033	33.2887	0	0	36.7351	62.3739	11.0962	0.175714	-2.5087	0.146742	0.999935	26S protease regulatory subunit, putative
EHI_011810	5.48023	6.52744	6.0147	9.24073	14.4779	14.6326	9.3956	6.00746	12.7837	2.13495	1.0942	0.147628	0.999935	hypothetical protein, conserved
EHI_050850	9.14201	6.52716	12.6419	22.1822	17.3756	19.4938	14.5604	9.43702	19.6839	2.004	1.00288	0.148322	0.999935	LIM zinc finger domain containing protein
EHI_148960	1.7733	0	1.40497	3.67196	2.88274	6.26447	2.66624	1.05942	4.27306	3.95016	1.98191	0.14971	0.999935	hypothetical protein
EHI_118790	3.657	1.08786	2.77499	0	0	0	1.25331	2.50662	0	0.109816	-3.18684	0.149758	0.999935	endonuclease III, putative
EHI_020300	730.473	844.338	526.766	1804.53	754.022	1154.07	969.033	700.526	1237.54	1.76713	0.821409	0.151091	0.999935	60S ribosomal protein L15, putative
EHI_023350	0	2.17565	2.62023	5.54635	4.34426	8.52344	3.86832	1.59863	6.13802	3.25068	1.70074	0.15168	0.999935	hypothetical protein, conserved
EHI_179810	14.5972	9.79175	10.9546	7.39072	2.89514	4.88269	8.41868	11.7812	5.05618	0.427639	-1.22553	0.152431	0.999935	phosphomannomutase, putative
EHI_192790	0	1.08849	0.929103	5.5314	1.44578	3.69447	2.11487	0.672531	3.55722	4.39007	2.13424	0.15385	0.999935	hypothetical protein
EHI_051690	0	0	0.463215	0	1.4472	8.56025	1.74511	0.154405	3.33582	10.0759	3.33283	0.154368	0.999935	hypothetical protein
EHI_197450	5.47468	7.61575	5.24558	7.39094	18.8188	13.4257	9.66191	6.11201	13.2118	2.20974	1.14388	0.154965	0.999935	hypothetical protein
EHI_091550	0	2.17701	1.7035	5.53117	4.33724	4.92676	3.11261	1.2935	4.93173	3.31721	1.72997	0.155198	0.999935	hypothetical protein
EHI_047800	431.526	456.9	369.074	245.856	304.074	297.266	350.783	419.167	282.399	0.674788	-0.567494	0.155259	0.999935	hypothetical protein
EHI_004470	0	3.26324	7.08584	7.39766	14.4838	13.3751	7.60094	3.44969	11.7522	2.96348	1.56729	0.155542	0.999935	protein kinase domain containing protein
EHI_152340	21.979	40.2475	32.662	7.39693	11.5864	25.5446	23.2361	31.6295	14.8426	0.47459	-1.07525	0.156268	0.999935	choline/ethanolamine kinase, putative
EHI_022600	3.64028	3.26427	0.772181	0	0	0	1.27946	2.55891	0	0.112135	-3.15669	0.158093	0.999935	NADPH-dependent FMN reductase domain containing protein
EHI_167500	1.83465	2.17536	5.38885	0	0	1.21454	1.7689	3.13295	0.404846	0.159823	-2.64545	0.160195	0.999935	hypothetical protein
EHI_200090	27.1301	48.9802	34.3665	213.918	40.4861	27.0729	65.3257	36.8256	93.8258	2.53459	1.34175	0.160988	0.999935	ribosomal protein L13A, putative
EHI_062960	14.5665	23.938	5.40448	0	10.1302	2.44606	9.41421	14.6363	4.1921	0.295544	-1.75856	0.161624	0.999935	hypothetical protein
EHI_101420	7.29722	2.17596	4.62903	0	0	2.44177	2.75733	4.70074	0.813923	0.19747	-2.3403	0.162338	0.999935	hypothetical protein, conserved
EHI_126010	9.14412	14.142	12.9491	7.39446	5.79203	3.65431	8.846	12.0784	5.6136	0.448186	-1.15783	0.162477	0.999935	ribosome biogenesis protein, putative
EHI_039180	12.7971	19.5816	13.7218	40.6662	28.9587	18.2777	22.3338	15.3668	29.3009	1.89159	0.919602	0.163932	0.999935	acetyltransferase, putative
EHI_169890	0	1.08829	0.463916	1.84527	1.44646	4.90961	1.62559	0.517401	2.73378	4.91197	2.2963	0.164591	0.999935	cytidine/deoxycytidylate deaminase family protein
EHI_048300	10.9361	3.2641	0	0	0	0	2.3667	4.73339	0	0.0591651	-4.07911	0.166856	0.999935	WD repeat protein 68, putative
EHI_181610	0	0	0.15497	5.52899	1.44542	0	1.18823	0.0516568	2.3248	10.5299	3.39642	0.167812	0.999935	hypothetical protein
EHI_001040	3.64083	6.5285	2.16198	11.0805	11.5771	6.11641	6.85088	4.11044	9.59133	2.4701	1.30457	0.16839	0.999935	hypothetical protein
EHI_074380	1.80401	7.62022	1.7045	20.274	8.67274	3.70048	7.29598	3.70958	10.8824	2.97401	1.57241	0.169128	0.999935	hypothetical protein
EHI_067090	326.32	335.111	151.257	160.717	195.399	78.1866	207.832	270.896	144.768	0.535034	-0.902299	0.169725	0.999935	hypothetical protein
EHI_046600	30.542	28.3092	13.9684	53.4015	52.0068	28.4779	34.451	24.2732	44.6288	1.88123	0.911674	0.169729	0.999935	acyl-CoA hydrolase, putative
EHI_151400	14.6327	14.1419	9.55711	29.5788	27.5127	14.6153	18.3397	12.7773	23.9022	1.91042	0.93389	0.169933	0.999935	cysteine proteinase, putative
EHI_127190	0	2.17604	2.31512	7.38933	5.78964	3.66487	3.55583	1.49705	5.61461	3.13994	1.65074	0.170178	0.999935	NLI interacting factor-like phosphatase domain-containing protein
EHI_040290	14.5684	38.0828	17.1389	3.69375	14.472	12.2289	16.6975	23.2634	10.1316	0.442713	-1.17556	0.17031	0.999935	hypothetical protein
EHI_183440	1.83561	2.17531	2.61691	0	0	0	1.10464	2.20928	0	0.121411	-3.04203	0.170914	0.999935	hypothetical protein
EHI_124340	7.31361	3.26358	0.616677	0	0	1.21836	2.0687	3.73129	0.40612	0.15363	-2.70246	0.171604	0.999935	hypothetical protein
EHI_038970	1.82439	3.26394	3.70316	0	0	1.22083	1.66872	2.93049	0.406944	0.175218	-2.51277	0.172379	0.999935	hypothetical protein
EHI_130960	624.275	877.977	552.737	1360.01	1039.41	846.838	883.542	684.996	1082.09	1.57979	0.659733	0.173015	0.999935	purine nucleoside phosphorylase, putative
EHI_107330	23.7606	17.4061	13.2604	3.69674	10.1352	10.9689	13.2047	18.1423	8.26698	0.47707	-1.06773	0.174011	0.999935	hypothetical protein
EHI_153800	38.2287	32.6425	21.9287	66.4828	66.5684	31.8053	42.9427	30.9333	54.9522	1.80085	0.848676	0.175294	0.999935	hypothetical protein
EHI_095300	0	2.17734	18.6039	0	0	2.46993	3.8752	6.92709	0.82331	0.123439	-3.01813	0.175991	0.999935	hypothetical protein
EHI_095190	0	3.26303	6.4664	0	0	0	1.62157	3.24314	0	0.0809416	-3.62697	0.176146	0.999935	hypothetical protein, conserved
EHI_192750	7.3355	15.2279	10.3175	18.4975	20.2795	23.0852	15.7905	10.9603	20.6207	1.8672	0.90088	0.17664	0.999935	hypothetical protein, conserved
EHI_197390	23.7894	25.0198	11.713	9.24434	11.585	8.52185	14.9789	20.1741	9.78373	0.497901	-1.00607	0.177179	0.999935	hypothetical protein
EHI_135220	1.83721	2.17522	4.77042	0	0	1.21298	1.66597	2.92761	0.404328	0.171587	-2.54299	0.177644	0.999935	phospholipid-transporting P-type ATPase, putative
EHI_189130	23.3035	35.9349	11.9617	12.8838	14.4416	4.96266	17.248	23.7334	10.7627	0.455472	-1.13457	0.178064	0.999935	hypothetical protein
EHI_087910	9.0933	6.52882	3.39859	1.84635	2.89392	1.22439	4.16423	6.34024	1.98822	0.329907	-1.59987	0.180211	0.999935	hypothetical protein, conserved
EHI_056100	30.9684	39.1703	21.9227	72.0336	60.7851	31.7853	42.7776	30.6871	54.868	1.79971	0.847768	0.180734	0.999935	Rab family GTPase
EHI_045430	1.80488	4.35431	2.16896	5.52986	15.9011	2.46587	5.37083	2.77605	7.9656	2.89218	1.53216	0.180841	0.999935	hypothetical protein
EHI_195030	20.1354	20.6682	9.24609	11.0939	4.34455	7.30247	12.1318	16.6832	7.58032	0.460968	-1.11726	0.181068	0.999935	hypothetical protein
EHI_096450	16.3929	25.0256	20.0711	42.4801	39.0754	25.6759	28.1202	20.4965	35.7438	1.72369	0.785502	0.181408	0.999935	hypothetical protein
EHI_011800	7.30722	22.846	7.71106	5.54448	1.44779	7.31607	8.69544	12.6214	4.76945	0.381776	-1.3892	0.181672	0.999935	hypothetical protein
EHI_035760	0	0	0	1.84791	1.44768	1.22004	0.752605	0	1.50521	10.5403	3.39785	0.181711	0.999935	hypothetical protein
EHI_020080	396.623	404.691	424.178	648.779	551.648	533.817	493.289	408.497	578.081	1.41395	0.499731	0.182117	0.999935	hypothetical protein
EHI_194190	5.45915	5.44051	7.4136	20.3124	10.1295	9.78973	9.75748	6.10442	13.4105	2.09493	1.0669	0.182322	0.999935	hypothetical protein
EHI_054190	3.66508	3.26323	5.39123	0	0	2.43165	2.45853	4.10651	0.810549	0.216097	-2.21025	0.183549	0.999935	lipase, putative
EHI_037550	7.29352	1.08801	0.308662	0	0	0	1.44836	2.89673	0	0.100704	-3.31181	0.183925	0.999935	hypothetical protein
EHI_012370	5.48321	2.17576	1.6961	1.84837	0	0	1.86724	3.11835	0.616123	0.182629	-2.45301	0.184166	0.999935	hypothetical protein
EHI_079300	3.67098	3.26298	23.091	0	0	6.07013	6.01585	10.0083	2.02338	0.207281	-2.27034	0.184534	0.999935	long-chain-fatty-acid--CoA ligase, putative
EHI_169990	10.8541	13.0613	9.75195	29.5072	20.2436	13.5341	16.1587	11.2224	21.095	1.87952	0.910364	0.185215	0.999935	hypothetical protein
EHI_069510	3.61802	3.26532	1.85751	1.8442	0	0	1.76418	2.91362	0.614734	0.190632	-2.39114	0.187107	0.999935	hypothetical protein
EHI_049430	53.0803	31.5463	36.0608	14.7917	23.1707	29.2119	31.3103	40.2291	22.3914	0.568188	-0.815559	0.188046	0.999935	protein tyrosine phosphatase, putative
EHI_039190	0	0	0	12.9399	0	0	2.15664	0	4.31329	28.5476	4.8353	0.189383	0.999935	aldose reductase, putative
EHI_187600	1.83114	0	0	5.5474	4.34475	0	1.95388	0.61038	3.29739	9.30068	3.21734	0.189461	0.999935	26S protease regulatory subunit, putative
EHI_038960	0	3.26309	7.85323	0	0	1.21487	2.0552	3.70544	0.404958	0.135348	-2.88526	0.189727	0.999935	hypothetical protein
EHI_058510	1.83217	2.17551	3.38904	7.39746	4.34508	8.51235	4.6086	2.46557	6.75163	2.52104	1.33402	0.189824	0.999935	hypothetical protein
EHI_121720	3.64946	3.26391	4.93719	1.8477	1.44758	0	2.52431	3.95019	1.09843	0.251929	-1.98891	0.190138	0.999935	hypothetical protein
EHI_118490	5.48516	5.4393	4.00841	1.84852	0	2.43674	3.20302	4.97763	1.42842	0.29633	-1.75472	0.190714	0.999935	hypothetical protein
EHI_078190	1.83485	0	1.38564	3.69993	2.89728	4.85765	2.44589	1.0735	3.81829	3.51859	1.815	0.191022	0.999935	hypothetical protein
EHI_165270	69.6309	71.7913	221.818	55.4824	33.3128	89.9776	90.3354	121.08	59.5909	0.489709	-1.03	0.192188	0.999935	L-myo-inositol-1-phosphate synthase, putative
EHI_166910	0	7.61609	3.7041	16.6261	11.5793	4.88632	7.402	3.7734	11.0306	2.75792	1.46358	0.193442	0.999935	3' exoribonuclease family protein
EHI_031380	12.5892	19.5978	7.60195	7.36709	4.33452	6.18514	9.61262	13.263	5.96225	0.457232	-1.129	0.193822	0.999935	hypothetical protein
EHI_165790	1.81058	2.17678	5.72539	9.22276	15.9074	3.68822	6.42186	3.23758	9.60614	2.64838	1.40511	0.194294	0.999935	hypothetical protein
EHI_126260	10.9909	21.7553	28.963	3.69857	2.89664	18.244	14.4247	20.5697	8.27975	0.405531	-1.30212	0.195331	0.999935	WD domain containing protein
EHI_113890	160.864	226.277	282.616	336.414	298.272	398.485	283.821	223.252	344.39	1.53672	0.619854	0.195519	0.999935	serine-rich protein C30B4.01c precursor, putative
EHI_159890	9.18587	2.17522	14.6191	0	4.34664	3.63901	5.66098	8.66007	2.66188	0.311745	-1.68156	0.197268	0.999935	Ran-binding protein, putative
EHI_050430	3.6605	7.61465	3.54451	12.9425	13.0334	6.08612	7.81363	4.93989	10.6874	2.19027	1.13111	0.201754	0.999935	Meiotic recombination protein DMC1, putative
EHI_090000	63.8685	58.7502	23.4512	206.944	85.4078	29.2937	77.9526	48.69	107.215	2.21431	1.14686	0.2043	0.999935	proteasome subunit alpha type 7, putative
EHI_194580	0	3.26366	5.39706	0	0	0	1.44345	2.88691	0	0.0910322	-3.45748	0.205157	0.999935	CAAX amino terminal protease family
EHI_088100	18.3189	4.35105	9.24338	3.6986	4.34499	4.86489	7.47029	10.6378	4.30283	0.421881	-1.24509	0.205701	0.999935	leucine rich repeat protein, BspA family
EHI_087000	9.11121	11.9685	7.87268	1.84715	4.34197	6.11077	6.87539	9.65081	4.09996	0.444488	-1.16978	0.206382	0.999935	hypothetical protein
EHI_081660	10.7317	13.0692	14.1492	3.67927	4.33098	9.94532	9.31761	12.65	5.98519	0.479166	-1.0614	0.207241	0.999935	hypothetical protein
EHI_020360	12.7875	4.35162	15.5764	3.69631	4.34337	6.09679	7.80867	10.9052	4.71216	0.43013	-1.21716	0.207418	0.999935	hypothetical protein
EHI_125980	9.10893	4.35224	2.00695	3.69409	0	0	3.1937	5.15604	1.23136	0.223799	-2.15972	0.207431	0.999935	hypothetical protein
EHI_024390	10.9889	6.52664	2.31104	16.6429	20.276	6.08237	10.4713	6.60884	14.3338	2.35222	1.23402	0.208805	0.999935	hypothetical protein
EHI_040620	9.13012	13.0552	5.86132	5.54397	2.89544	3.65946	6.69092	9.34888	4.03296	0.43605	-1.19744	0.209051	0.999935	hypothetical protein
EHI_124400	3.59693	6.53259	9.77394	0	4.33452	2.47406	4.452	6.63448	2.26952	0.340933	-1.55244	0.209148	0.999935	thioredoxin, putative
EHI_122850	30.9003	29.3805	20.5505	12.9229	20.256	12.2499	21.0434	26.9438	15.1429	0.571534	-0.807089	0.209181	0.999935	hypothetical protein
EHI_009610	3.58929	3.26665	2.17383	5.52293	11.5554	3.71811	4.97103	3.00992	6.93214	2.44769	1.29142	0.209327	0.999935	CBF/NF-Y transcription factor family protein
EHI_094810	3.61802	5.4422	2.01231	9.22101	10.1218	4.92149	5.88947	3.69084	8.08809	2.33744	1.22493	0.209477	0.999935	Ras family protein
EHI_102050	1.82481	4.35187	2.0057	0	1.44759	0	1.60499	2.72746	0.48253	0.196131	-2.35011	0.20969	0.999935	hypothetical protein
EHI_064430	1.82609	2.17586	3.85606	0	1.44772	0	1.55095	2.61934	0.482574	0.193557	-2.36917	0.209692	0.999935	OTU-like cysteine protease, putative
EHI_025880	1.83696	0	10.1569	0	0	1.21313	2.20117	3.99795	0.404377	0.126782	-2.97958	0.210806	0.999935	hypothetical protein
EHI_001180	18.2642	10.8792	12.0302	11.0884	4.34326	0	9.43421	13.7245	5.1439	0.362717	-1.46308	0.211179	0.999935	hypothetical protein, conserved
EHI_200220	21.7766	16.3239	13.7602	3.69095	13.019	8.58775	12.8597	17.2869	8.43257	0.505424	-0.984435	0.211429	0.999935	proteasome regulatory subunit, putative
EHI_112490	1.82395	3.26397	1.08019	0	0	0	1.02802	2.05604	0	0.135844	-2.87998	0.212548	0.999935	serine-rich 25 kDa antigen protein, putative
EHI_030130	5.50889	1.08764	2.15479	1.85029	0	0	1.76693	2.91711	0.616762	0.192662	-2.37585	0.213778	0.999935	hypothetical protein
EHI_005920	3.63154	2.17644	2.16407	1.8457	0	0	1.63629	2.65735	0.615234	0.207102	-2.27159	0.215823	0.999935	hypothetical protein
EHI_039610	95.1193	141.419	254.644	112.771	85.4349	96.2109	130.933	163.727	98.1389	0.595064	-0.748884	0.216208	0.999935	cysteine proteinase, putative
EHI_107240	19.8293	9.79764	8.68026	5.52822	7.22642	4.93747	9.33321	12.7691	5.89737	0.481348	-1.05485	0.216354	0.999935	hypothetical protein
EHI_174970	7.23045	6.53087	6.96773	0	5.78327	1.23126	4.62393	6.90968	2.33818	0.347602	-1.52449	0.216371	0.999935	hypothetical protein
EHI_017710	0	2.17549	1.69443	3.69884	4.34515	4.8636	2.79625	1.28997	4.30253	2.93597	1.55384	0.216627	0.999935	leucine rich repeat protein, BspA family
EHI_048970	0	2.1757	0.616634	3.69719	1.448	4.87263	2.13503	0.930778	3.33927	3.62829	1.85929	0.216662	0.999935	serine/threonine protein phosphatase PP1-2, putative
EHI_126300	10.9682	2.17574	7.09233	1.84844	2.89585	2.43717	4.56962	6.74543	2.39382	0.366285	-1.44896	0.217276	0.999935	hypothetical protein
EHI_105180	452.466	546.381	377.778	1001.5	756.285	439.061	595.579	458.875	732.283	1.59588	0.674351	0.217437	0.999935	40S ribosomal protein S26, putative
EHI_025280	1.83763	2.17519	8.15516	11.1035	7.24464	14.5527	7.51147	4.05599	10.9669	2.39333	1.25902	0.217617	0.999935	tyrosine kinase, putative
EHI_197230	3.67298	4.35052	8.31102	0	1.44881	3.64026	3.5706	5.44484	1.69636	0.320091	-1.64345	0.218141	0.999935	formin homology 2 family protein
EHI_199160	7.30595	6.52748	7.09465	3.69617	1.44776	3.65863	4.95511	6.97603	2.93419	0.419383	-1.25366	0.21874	0.999935	hypothetical protein
EHI_013870	18.2805	14.1423	19.2726	27.7266	31.8544	25.5901	22.8111	17.2318	28.3904	1.63404	0.708439	0.219367	0.999935	dimethyladenosine transferase, putative
EHI_001120	9.08919	1.08816	2.47215	14.7694	11.575	3.67463	7.11142	4.2165	10.0063	2.6056	1.38161	0.220069	0.999935	hypothetical protein, conserved
EHI_197470	1.8219	4.35223	0.463132	0	0	0	1.10621	2.21242	0	0.12736	-2.97301	0.220968	0.999935	hypothetical protein
EHI_151800	69.1474	44.6123	31.817	103.408	123	37.9361	68.3202	48.5256	88.1148	1.83381	0.874842	0.221973	0.999935	ganglioside gm2 activator protein, putative
EHI_042090	0	7.61441	12.7878	3.69842	1.44829	0	4.25815	6.80072	1.71557	0.229204	-2.12529	0.222832	0.999935	hypothetical protein, conserved
EHI_105090	1.83341	2.17544	2.77213	5.54893	4.34547	7.29174	3.99452	2.26032	5.72871	2.40591	1.26658	0.222989	0.999935	importin alpha, putative
EHI_060370	12.7186	7.61732	2.31807	0	4.34034	2.45088	4.90753	7.55133	2.26374	0.32819	-1.6074	0.223806	0.999935	Ras family GTPase
EHI_021370	20.115	10.8785	20.966	9.24286	5.79195	12.1821	13.1961	17.3198	9.07232	0.523766	-0.933004	0.224444	0.999935	hypothetical protein
EHI_076820	14.5229	7.61766	2.78256	3.69123	2.89324	2.45288	5.66008	8.3077	3.01245	0.383724	-1.38186	0.224932	0.999935	hypothetical protein
EHI_038810	1.83543	2.17532	1.69336	0	0	0	0.950685	1.90137	0	0.144128	-2.79458	0.225196	0.999935	leucine rich repeat protein, BspA family
EHI_142740	10.9743	4.35137	16.648	5.54599	4.34409	4.87186	7.78927	10.6579	4.92065	0.44593	-1.16511	0.226565	0.999935	hypothetical protein
EHI_147860	7.30938	3.26367	13.5699	3.69656	2.8957	3.65704	5.73204	8.04766	3.41643	0.405403	-1.30257	0.226595	0.999935	hypothetical protein
EHI_047780	3.588	5.44447	2.95062	0	2.88866	0	2.47863	3.99437	0.962887	0.248317	-2.00974	0.226668	0.999935	hypothetical protein
EHI_080850	0	6.52749	1.8508	0	0	0	1.39638	2.79277	0	0.0968364	-3.36831	0.227063	0.999935	ariadne-1, putative
EHI_192410	5.45193	2.17636	1.08168	0	1.44682	0	1.6928	2.90332	0.482273	0.199339	-2.3267	0.227073	0.999935	hypothetical protein
EHI_049890	3.65631	3.2636	3.3919	0	1.44794	1.21851	2.16304	3.43727	0.888817	0.277072	-1.85167	0.228467	0.999935	hypothetical protein
EHI_160970	3.64752	3.26399	3.39501	0	1.44748	1.22122	2.16254	3.43551	0.889566	0.277329	-1.85033	0.228776	0.999935	hypothetical protein
EHI_178640	1.7561	2.17952	1.72641	0	0	0	0.943673	1.88735	0	0.145947	-2.77648	0.228804	0.999935	Yos1-like domain-containing protein
EHI_035150	3.67066	3.26299	6.46569	1.85007	0	2.42825	2.94628	4.46645	1.42611	0.309521	-1.69189	0.228852	0.999935	TBC domain containing protein
EHI_040270	1.82993	3.26345	5.39419	1.84886	0	1.21742	2.25898	3.49586	1.02209	0.265827	-1.91144	0.230965	0.999935	TBC domain containing protein
EHI_103250	14.6244	15.2302	5.70468	40.6657	14.4793	14.6229	17.5545	11.8531	23.256	2.01826	1.01311	0.232388	0.999935	endonuclease/exonuclease/phosphatase family protein
EHI_136200	40.1951	39.1643	20.0477	24.0268	14.4782	18.2879	26.0333	33.1357	18.931	0.579087	-0.788149	0.233367	0.999935	ser/thr protein phosphatase family protein
EHI_087410	14.1768	10.8947	3.748	14.686	25.9388	13.7914	13.8726	9.60652	18.1387	2.0188	1.0135	0.23441	0.999935	high mobility group (HMG) box domain containing protein
EHI_039010	412.836	611.673	567.73	961.024	676.793	683.515	652.262	530.746	773.778	1.45603	0.542037	0.234497	0.999935	40S ribosomal protein S26, putative
EHI_092110	44.1157	31.5837	26.2102	7.25072	19.7764	27.4309	26.0613	33.9699	18.1527	0.547124	-0.870061	0.234546	0.999935	hypothetical protein
EHI_202580	1.8283	0	6.93776	0	0	0	1.46101	2.92202	0	0.0903306	-3.46864	0.23484	0.999935	hypothetical protein, conserved
EHI_053840	1.78319	7.6246	1.86839	0	1.4429	1.24661	2.32761	3.75873	0.896503	0.256639	-1.96219	0.236267	0.999935	thioredoxin, putative
EHI_050770	1.83272	2.17547	1.54029	0	0	0	0.924749	1.8495	0	0.148887	-2.74771	0.237027	0.999935	hypothetical protein
EHI_075040	49.0995	67.4647	8.80575	108.933	70.9001	73.4692	63.112	41.79	84.434	2.04482	1.03197	0.237049	0.999935	GTP-binding protein
EHI_012130	3.66662	4.35088	0.616041	0	1.44848	0	1.68034	2.87785	0.482826	0.196631	-2.34644	0.237203	0.999935	hypothetical protein
EHI_167120	1.81694	2.17638	1.54538	0	0	0	0.923117	1.84623	0	0.149321	-2.74352	0.237875	0.999935	hypothetical protein
EHI_049540	1.83125	2.17556	1.84892	3.69832	4.34479	6.08305	3.33032	1.95191	4.70872	2.46143	1.29949	0.2386	0.999935	ubiquitin carboxyl-terminal hydrolase domain containing protein
EHI_125750	1.83235	4.35099	6.3157	1.8494	1.44838	1.21594	2.83546	4.16635	1.50457	0.331024	-1.59499	0.238771	0.999935	hypothetical protein
EHI_058470	16.395	7.61645	5.24909	16.6231	20.2617	14.6701	13.4693	9.75352	17.185	1.89937	0.925518	0.238801	0.999935	N-acetylmuraminidase pseudogene
EHI_166360	104.348	120.745	95.3854	75.8101	82.5475	63.2826	90.3531	106.826	73.88	0.692045	-0.531062	0.238954	0.999935	hypothetical protein
EHI_131150	18.1675	25.0285	16.6908	38.7644	37.6158	22.06	26.3878	19.9623	32.8134	1.64695	0.719794	0.239133	0.999935	DNA-directed RNA polymerase II subunit, putative
EHI_104490	14.5141	20.6772	14.38	33.2167	27.4837	20.8608	21.8554	16.5238	27.1871	1.64358	0.716837	0.240021	0.999935	hypothetical protein
EHI_127370	1.81116	0	0.309451	0	1.44618	6.14514	1.61866	0.706872	2.53044	5.19152	2.37616	0.240632	0.999935	hypothetical protein
EHI_194390	40.1301	58.7513	31.1702	31.4084	28.9503	18.3152	34.7876	43.3505	26.2246	0.60523	-0.724445	0.241069	0.999935	Rho family GTPase
EHI_006850	0	1.08828	1.39168	1.84532	4.33945	3.68176	2.05775	0.826653	3.28884	3.27051	1.70951	0.241703	0.999935	hypothetical protein
EHI_138480	36.3856	28.2911	18.2264	46.1623	57.881	30.5999	36.2577	27.6344	44.8811	1.66072	0.731811	0.241752	0.999935	iron-sulfur flavoprotein, putative
EHI_112050	0	0	0	0	0	9.78069	1.63011	0	3.26023	21.9354	4.45519	0.241887	0.999935	transcription initiation factor TFIID family protein
EHI_040820	24.8263	23.9695	8.11759	14.6878	8.64822	1.25289	13.5837	18.9711	8.19631	0.430359	-1.21639	0.242224	0.999935	hypothetical protein
EHI_188060	9.16322	2.17548	5.54515	0	2.89682	2.43152	3.70203	5.62795	1.77611	0.340503	-1.55426	0.242308	0.999935	hypothetical protein
EHI_005040	14.6391	6.52691	9.5555	0	7.2406	4.86978	7.13865	10.2405	4.03679	0.414352	-1.27107	0.242883	0.999935	adenosine deaminase, putative
EHI_200080	133.527	127.277	113.759	181.171	159.284	176.597	148.603	124.854	172.351	1.38442	0.469287	0.242943	0.999935	purine nucleoside phosphorylase, putative
EHI_148220	31.1269	34.8092	34.9774	66.5676	36.2059	54.7547	43.0736	33.6378	52.5094	1.5501	0.632361	0.242995	0.999935	protein kinase, putative
EHI_139570	183.901	182.8	129.553	347.203	248.914	167.555	209.988	165.418	254.558	1.54104	0.623903	0.2431	0.999935	peroxiredoxin, pseudogene
EHI_007260	3.61523	6.53087	4.33548	14.7511	13.0124	3.69377	7.65646	4.82719	10.4857	2.13453	1.09392	0.243125	0.999935	hypothetical protein
EHI_120610	7.31361	6.52716	3.39172	0	4.34389	1.21836	3.79912	5.74416	1.85408	0.346241	-1.53015	0.243282	0.999935	metal dependent hydrolase, putative
EHI_107140	0	0	3.24469	5.53851	2.89375	7.34927	3.17104	1.08156	5.26051	3.69507	1.8856	0.243366	0.999935	Rab family GTPase
EHI_147470	1.81279	8.70652	7.57888	22.1405	8.67811	9.82423	9.79017	6.03273	13.5476	2.09768	1.06879	0.244245	0.999935	ubiquitin-conjugating enzyme family protein
EHI_143570	23.6384	19.5866	11.1234	7.38511	8.68154	12.2459	13.7768	18.1161	9.43751	0.544015	-0.878281	0.244748	0.999935	hypothetical protein, conserved
EHI_201220	10.9879	3.26333	3.6978	1.84917	0	3.64973	3.90798	5.983	1.83297	0.331938	-1.59101	0.245694	0.999935	hypothetical protein
EHI_127100	3.66692	4.35087	3.23411	0	2.89699	0	2.35815	3.75063	0.965663	0.262847	-1.9277	0.246334	0.999935	leucine rich repeat protein, BspA family
EHI_130660	104.438	78.3864	32.254	40.5305	52.0231	28.4196	56.0085	71.6927	40.3244	0.568154	-0.815646	0.246965	0.999935	microtubule associated protein, putative
EHI_168220	12.6654	7.61901	5.72694	22.1313	13.014	11.0715	12.038	8.67044	15.4056	1.86435	0.898671	0.247753	0.999935	CBF/NF-Y transcription factor family protein
EHI_045240	1.81597	1.08822	0.46371	1.84575	4.34003	2.45209	2.00096	1.12263	2.87929	3.23924	1.69565	0.24899	0.999935	hypothetical protein, conserved
EHI_056350	0	5.4393	2.15837	0	0	0	1.26628	2.53256	0	0.106181	-3.2354	0.250005	0.999935	hypothetical protein
EHI_140730	3.64449	1.08805	1.08056	0	0	0	0.96885	1.9377	0	0.149057	-2.74607	0.250022	0.999935	hypothetical protein
EHI_093790	45.8087	34.8079	30.3462	24.0423	23.174	23.1029	30.2137	36.9876	23.4397	0.643127	-0.636825	0.250517	0.999935	dolychil-diphosphooligosaccharide-- protein glycosyltransferase subunit, putative
EHI_179990	5.41713	7.61983	3.09795	1.84347	2.89126	1.23245	3.68368	5.3783	1.98906	0.381869	-1.38885	0.251549	0.999935	hypothetical protein
EHI_070810	1.8372	1.08761	2.46216	0	0	0	0.897827	1.79565	0	0.148802	-2.74854	0.252079	0.999935	regulator of nonsense transcripts, putative
EHI_030090	10.8982	8.70563	1.85468	1.84584	4.34016	1.2258	4.81172	7.15285	2.4706	0.365952	-1.45027	0.25254	0.999935	eukaryotic initiation factor 4E, putative
EHI_200960	5.50492	3.26302	2.15539	1.84999	0	1.21434	2.33128	3.64111	1.02144	0.289649	-1.78762	0.252594	0.999935	TLD domain containing protein
EHI_055650	3.66452	7.61425	3.38897	3.69877	1.44837	0	3.30248	4.88925	1.71571	0.326964	-1.6128	0.252835	0.999935	alpha-amylase family protein
EHI_164320	5.48133	16.3184	14.6501	24.027	20.2696	21.9448	17.1152	12.1499	22.0805	1.74397	0.802375	0.25284	0.999935	syntaxin, putative
EHI_013200	7.28941	6.52827	4.63088	1.84717	4.34201	1.22209	4.30997	6.14952	2.47042	0.41283	-1.27638	0.253691	0.999935	hypothetical protein
EHI_146110	733.446	626.522	813.892	1069.12	922.701	958.767	854.075	724.62	983.529	1.3565	0.439893	0.253853	0.999935	hypothetical protein
EHI_163490	30.9172	55.4949	26.4163	16.6172	28.9392	20.8146	29.8666	37.6095	22.1236	0.593623	-0.752381	0.253967	0.999935	hypothetical protein
EHI_080250	49.4746	59.8261	62.8483	31.44	37.6579	46.2047	47.9086	57.383	38.4342	0.669111	-0.579682	0.254528	0.999935	hypothetical protein
EHI_183470	37.9821	43.538	25.5426	25.8177	24.5808	14.767	28.7047	35.6876	21.7219	0.611512	-0.709547	0.254776	0.999935	hypothetical protein
EHI_081130	20.1761	42.4201	27.4087	3.69963	10.14	29.1555	22.1667	30.0017	14.3317	0.485503	-1.04245	0.254882	0.999935	P-glycoprotein 6, putative
EHI_109990	114.951	116.413	81.0027	75.7546	78.1687	58.5931	87.4805	104.122	70.8388	0.683021	-0.549999	0.255091	0.999935	hypothetical protein
EHI_172140	16.228	30.4807	9.76417	7.37161	15.8992	3.70214	13.9076	18.8243	8.99097	0.482004	-1.05288	0.256095	0.999935	hypothetical protein, conserved
EHI_139000	10.987	4.35113	6.7795	0	1.44825	6.08331	4.94153	7.37255	2.51052	0.370509	-1.43242	0.256536	0.999935	magnesium and cobalt transport protein CorA, putative
EHI_179900	1.83448	3.26306	0.615891	0	0	0	0.952238	1.90448	0	0.148385	-2.75258	0.256597	0.999935	hypothetical protein
EHI_103440	90.2004	96.8857	95.2969	176.936	115.637	115.949	115.151	94.1277	136.174	1.44199	0.528061	0.256926	0.999935	hypothetical protein
EHI_103700	90.2004	96.8857	95.2969	176.936	115.637	115.949	115.151	94.1277	136.174	1.44199	0.528061	0.256926	0.999935	hypothetical protein
EHI_120880	9.10814	13.0568	6.94738	0	5.78904	6.11268	6.83567	9.7041	3.96724	0.431545	-1.21242	0.258695	0.999935	hypothetical protein
EHI_023210	20.114	10.8786	4.62494	7.39421	5.79191	2.43655	8.54003	11.8725	5.20755	0.45136	-1.14765	0.258797	0.999935	GTP-binding protein, putative
EHI_087310	1.83228	3.26325	0.616175	5.54816	5.79348	2.43197	3.24755	1.9039	4.59121	2.7221	1.44472	0.259082	0.999935	hypothetical protein
EHI_017700	508.467	810.591	692.764	1241.32	814.857	866.411	822.401	670.607	974.194	1.45139	0.537435	0.260284	0.999935	ribosomal protein L13, putative
EHI_156690	344.245	372.666	152.091	790.498	578.782	197.526	405.968	289.667	522.269	1.805	0.851996	0.260784	0.999935	60S ribosomal protein L37
EHI_103740	0	0	1.69393	3.69946	1.44853	4.86018	1.95035	0.564644	3.33606	4.0792	2.02829	0.260814	0.999935	hypothetical protein
EHI_031100	21.9194	7.61537	4.16414	9.24058	2.89555	1.21946	7.84242	11.233	4.45186	0.398441	-1.32756	0.261123	0.999935	hypothetical protein
EHI_014060	7.27772	9.79303	5.40598	3.69305	2.89408	3.67171	5.45593	7.49224	3.41962	0.467545	-1.09682	0.261249	0.999935	Rab family GTPase
EHI_168600	9.09859	19.5858	10.966	38.7783	24.6001	11.0134	19.007	13.2168	24.7973	1.85485	0.891304	0.261704	0.999935	Rab family GTPase
EHI_164830	0	1.0877	1.23192	3.69952	2.89709	2.42993	1.89103	0.773207	3.00885	3.14528	1.65319	0.262332	0.999935	hypothetical protein
EHI_157260	0	0	0.154553	3.69174	0	1.22572	0.845334	0.0515176	1.63915	7.4232	2.89204	0.262613	0.999935	AIG1 family protein, putative
EHI_045600	1.83562	1.08765	2.30903	0	0	0	0.872052	1.7441	0	0.153726	-2.70157	0.262856	0.999935	Ras family protein
EHI_199600	1.82869	0	6.01224	5.54575	5.79197	13.4	5.42978	2.61364	8.24592	2.80527	1.48814	0.262916	0.999935	SKIP/SNW domain protein
EHI_010350	23.4911	15.239	31.9011	16.5938	8.67457	16.0109	18.6517	23.5437	13.7598	0.574273	-0.800191	0.263124	0.999935	hypothetical protein
EHI_198830	5.47291	7.61587	4.93763	11.0856	13.0278	8.54619	8.44767	6.00881	10.8865	1.84198	0.881256	0.263379	0.999935	hypothetical protein
EHI_064650	1.82942	2.17566	1.23309	0	0	0	0.873029	1.74606	0	0.159381	-2.64945	0.263719	0.999935	hypothetical protein
EHI_003240	0	1.0897	0.156772	5.49761	0	1.26211	1.33437	0.415492	2.25324	5.20909	2.38103	0.264563	0.999935	N-acetylmuraminidase, pseudogene
EHI_138050	7.29651	6.52792	12.6532	1.84756	2.89503	7.32597	6.42436	8.82586	4.02285	0.457261	-1.12891	0.264606	0.999935	hypothetical protein, conserved
EHI_083580	36.3972	33.7311	26.2557	55.3985	59.3303	33.0379	40.6918	32.128	49.2556	1.54688	0.629361	0.264631	0.999935	peptidyl-prolyl cis-trans isomerase, putative
EHI_151960	5.49847	3.2632	4.62078	11.0971	13.0358	3.64695	6.86039	4.46082	9.25995	2.06728	1.04773	0.264708	0.999935	zinc finger domain containing protein
EHI_170370	23.7493	21.7581	11.258	7.39269	14.478	8.53515	14.5285	18.9218	10.1353	0.553642	-0.852974	0.264967	0.999935	hypothetical protein
EHI_035410	0	5.4396	1.85086	0	0	0	1.21508	2.43015	0	0.110935	-3.17222	0.265816	0.999935	hypothetical protein
EHI_121860	32.6567	30.4717	16.8539	12.9176	21.6976	11.044	20.9402	26.6608	15.2197	0.582656	-0.779284	0.265877	0.999935	microsomal signal peptidase subunit, putative
EHI_045080	39.7256	44.6304	106.724	31.3389	118.542	239.095	96.676	63.6934	129.659	2.02411	1.01729	0.266573	0.999935	pyruvate, phosphate dikinase, putative
EHI_188260	3.66881	0	3.84937	0	0	0	1.25303	2.50606	0	0.10821	-3.2081	0.267062	0.999935	hypothetical protein
EHI_121620	16.2652	0	0	0	0	0	2.71087	5.42173	0	0.0511903	-4.28798	0.26712	0.999935	peroxiredoxin, pseudogene
EHI_046260	1.8328	6.52641	9.70368	0	2.89685	3.64699	4.10112	6.02097	2.18128	0.360816	-1.47067	0.267213	0.999935	hypothetical protein
EHI_187750	5.48506	1.08786	1.38754	0	0	1.21839	1.52981	2.65349	0.40613	0.217088	-2.20365	0.267236	0.999935	hypothetical protein
EHI_066770	56.1637	57.6826	56.3133	110.688	78.0972	62.6622	70.2679	56.7198	83.8159	1.47188	0.557664	0.267298	0.999935	Skp1 family protein
EHI_174180	56.1637	57.6826	56.3133	110.688	78.0972	62.6622	70.2679	56.7198	83.8159	1.47188	0.557664	0.267298	0.999935	Skp1 family protein
EHI_056650	0	2.1754	8.16141	14.7981	2.8971	14.5794	7.1019	3.4456	10.7582	2.74146	1.45494	0.267623	0.999935	serine/threonine protein phosphatase, putative
EHI_096590	0	0	0.310441	1.84131	1.44459	1.23855	0.805815	0.10348	1.50815	5.34843	2.41912	0.268183	0.999935	hypothetical protein
EHI_198640	0	0	2.01051	5.53547	2.89281	2.45542	2.14903	0.670169	3.6279	3.78127	1.91887	0.26878	0.999935	hypothetical protein, conserved
EHI_157890	9.09715	7.6168	8.34065	12.9257	15.9174	13.4629	11.2268	8.35154	14.102	1.70018	0.765684	0.268805	0.999935	Rab family GTPase
EHI_154240	50.948	35.9075	24.8672	77.5552	83.9289	28.1476	50.2257	37.2409	63.2106	1.71704	0.779927	0.268858	0.999935	Ras family GTPase
EHI_117580	3.63194	6.52929	1.5457	0	2.89336	0	2.43338	3.90231	0.964452	0.25881	-1.95003	0.268994	0.999935	hypothetical protein
EHI_126020	11.0194	9.78865	16.7757	7.40138	1.44882	9.70698	9.35681	12.5279	6.18572	0.486542	-1.03936	0.26942	0.999935	glycosyl hydrolase, family 31 protein
EHI_103550	21.7566	18.5012	12.837	7.38039	15.9102	4.91147	13.5495	17.6983	9.40068	0.540812	-0.886801	0.27015	0.999935	clathrin adaptor complex, small chain, putative
EHI_163860	0	9.79399	3.55526	12.9199	10.1266	8.58321	7.49649	4.44975	10.5432	2.29179	1.19647	0.271144	0.999935	hypothetical protein
EHI_125880	18.2574	14.1432	6.7872	7.39171	2.89538	8.53998	9.66915	13.0626	6.27569	0.500853	-0.99754	0.27139	0.999935	metallo-beta-lactamase domain-containing protein
EHI_068010	9.19087	4.35032	6.46184	3.7014	1.44898	3.63719	4.79844	6.66768	2.92919	0.447128	-1.16124	0.271569	0.999935	DNA polymerase zeta catalytic subunit, putative
EHI_156450	3.67191	2.17529	4.15597	0	0	2.42749	2.07178	3.33439	0.809162	0.267615	-1.90177	0.271664	0.999935	cullin family protein
EHI_076840	1.75445	3.26937	4.55396	1.83124	0	1.2653	2.11239	3.19259	1.03218	0.296536	-1.75372	0.272489	0.999935	LSM domain containing protein
EHI_053010	9.16639	10.8772	11.8589	3.69922	4.34543	8.50761	8.07579	10.6342	5.51742	0.524085	-0.932128	0.272813	0.999935	hypothetical protein, conserved
EHI_091940	23.8434	31.5432	13.5506	16.6482	13.0371	9.71892	18.0569	22.9791	13.1347	0.576817	-0.793815	0.27391	0.999935	Phosphatidylinositol-4,5-bisphosphate 3-kinase catalytic subunit, putative
EHI_050600	3.64715	1.088	2.31487	1.84744	0	0	1.48291	2.35001	0.615812	0.232288	-2.10602	0.274509	0.999935	hypothetical protein
EHI_030760	1069.8	1279.73	929.982	2178.07	1474.2	1131.45	1343.87	1093.17	1594.57	1.45862	0.544603	0.274663	0.999935	60S ribosomal protein L24, putative
EHI_098490	16.2652	14.1504	8.82647	35.0322	27.4698	8.62043	18.3941	13.0807	23.7075	1.84413	0.882942	0.274753	0.999935	vesicle-associated membrane protein, putative
EHI_167280	11.0136	9.7889	6.00352	5.55039	5.79487	1.21396	6.56087	8.93534	4.18641	0.469978	-1.08933	0.275874	0.999935	cullin family protein
EHI_079950	16.4857	11.9654	20.182	24.0405	23.173	31.6241	21.2451	16.211	26.2792	1.59747	0.675792	0.276357	0.999935	hypothetical protein
EHI_179850	7.19119	10.888	3.72395	1.84166	5.77919	1.23738	5.11023	7.26771	2.95274	0.419668	-1.25268	0.276417	0.999935	hypothetical protein
EHI_186740	12.8225	17.4042	27.8848	11.0957	1.44832	15.8117	14.4112	19.3705	9.4519	0.481491	-1.05442	0.277027	0.999935	hypothetical protein
EHI_061760	1.82456	2.17595	3.24015	9.2383	8.68538	1.22072	4.39751	2.41355	6.38147	2.43535	1.28413	0.277316	0.999935	hypothetical protein
EHI_143070	71.4605	114.214	50.6799	149.801	117.318	97.2767	100.125	78.7847	121.465	1.54693	0.629406	0.277411	0.999935	hypothetical protein
EHI_023460	3.66533	1.08774	3.54272	1.84947	5.79364	12.1575	4.68273	2.76526	6.6002	2.4042	1.26556	0.277899	0.999935	hypothetical protein
EHI_103540	9.16886	6.52625	10.0097	16.6475	14.4853	13.3658	11.7006	8.56827	14.8329	1.69516	0.761419	0.277931	0.999935	transporter, major facilitator family
EHI_111980	394.527	472.371	425.145	687.948	526.359	533.789	506.69	430.681	582.699	1.35194	0.435035	0.278096	0.999935	40S ribosomal protein S15, putative
EHI_133980	3.62943	13.0591	8.81268	1.84548	7.23278	2.45364	6.17219	8.50042	3.84397	0.446686	-1.16267	0.278449	0.999935	acetyltransferase, GNAT family
EHI_020250	31.1404	16.3165	38.823	49.9305	34.7597	55.9491	37.8199	28.7599	46.8798	1.61182	0.68869	0.278888	0.999935	lecithin:cholesterol acyltransferase domain-containing protein
EHI_048700	83.4666	111.003	50.2501	160.552	148.993	78.5256	105.465	81.5733	129.357	1.59219	0.671013	0.279807	0.999935	ubiquitin-conjugating enzyme family protein
EHI_117850	449.103	452.672	271.45	740.351	665.583	368.614	491.295	391.075	591.516	1.51414	0.598494	0.280607	0.999935	hypothetical protein
EHI_153080	761.481	886.971	641.85	1481.61	1165.78	717.075	942.462	763.434	1121.49	1.46903	0.554865	0.28126	0.999935	60S ribosomal protein L24, putative
EHI_169070	5.50492	8.70138	30.7913	0	2.8973	13.3577	10.2088	14.9992	5.41834	0.363015	-1.4619	0.281556	0.999935	hypothetical protein
EHI_019180	1.83087	3.26337	3.85223	0	1.44822	1.21684	1.93526	2.98216	0.888356	0.302385	-1.72554	0.281814	0.999935	nucleosome assembly protein, putative
EHI_176180	20.185	18.4904	16.4732	11.1	11.5892	10.9289	14.7945	18.3829	11.206	0.616821	-0.697076	0.283071	0.999935	sodium/proton antiporter, putative
EHI_085830	1.83573	6.52591	11.2371	1.85016	1.44873	4.85552	4.62552	6.5329	2.71814	0.402022	-1.31465	0.283305	0.999935	Sec1 family protein
EHI_093950	18.328	30.4566	22.95	46.2376	36.2106	29.1759	30.5598	23.9115	37.2081	1.53835	0.621388	0.2834	0.999935	alpha-1,2-mannosyltransferase alg11, putative
EHI_110230	1.8337	7.61397	1.53998	1.84971	1.44852	0	2.38098	3.66255	1.09941	0.28718	-1.79998	0.283835	0.999935	hypothetical protein
EHI_151440	40.2428	25.0202	21.1176	49.915	57.922	28.0108	37.038	28.7935	45.2826	1.60226	0.680106	0.284498	0.999935	cysteine proteinase, putative
EHI_187290	0	3.2628	3.693	5.55166	2.89783	10.9152	4.38675	2.3186	6.4549	2.48071	1.31075	0.284668	0.999935	hypothetical protein
EHI_122750	1.794	1.08889	3.26122	3.68158	8.66598	3.71947	3.70186	2.04804	5.35568	2.3675	1.24337	0.285111	0.999935	hypothetical protein
EHI_000930	1.83477	2.17536	2.46341	0	1.44863	0	1.32036	2.15785	0.482877	0.241284	-2.0512	0.285298	0.999935	hypothetical protein, conserved protein
EHI_110300	58.249	40.2592	17.4508	16.6204	31.8368	15.9038	30.0533	38.653	21.4536	0.566556	-0.819709	0.28541	0.999935	GTP-binding protein EhRabX36, putative
EHI_001770	5.50179	6.52622	3.0798	1.84976	2.89709	1.21497	3.51161	5.03594	1.98727	0.408477	-1.29167	0.285422	0.999935	sodium/calcium exchanger protein, putative
EHI_179890	1.83456	5.43843	16.1669	1.8499	1.44861	6.07296	5.46855	7.81328	3.12382	0.387145	-1.36905	0.285633	0.999935	protein kinase domain containing protein
EHI_030390	7.18134	5.44427	9.15966	11.0467	13.0004	14.8677	10.1167	7.26176	12.9716	1.73829	0.797672	0.285683	0.999935	hypothetical protein
EHI_023440	0	1.0881	0.46335	3.69317	1.44707	1.22372	1.31923	0.517151	2.12132	3.60328	1.84931	0.286143	0.999935	hypothetical protein
EHI_073350	9.1169	16.3201	12.0378	7.38957	10.1321	2.44292	9.57323	12.4916	6.65485	0.520702	-0.941469	0.286322	0.999935	HAD hydrolase, family IA, variant 3
EHI_049350	80.7105	95.7169	50.3506	59.1951	44.9061	46.1598	62.8398	75.5926	50.087	0.666128	-0.586128	0.286834	0.999935	hypothetical protein
EHI_146580	0	0	1.23505	7.38817	0	2.44488	1.84468	0.411683	3.27768	5.34374	2.41785	0.287034	0.999935	hypothetical protein
EHI_110520	423.391	300.214	216.559	255.234	202.78	184.775	263.826	313.388	214.263	0.68524	-0.545319	0.28758	0.999935	glutamate synthase beta subunit, putative
EHI_155420	61.018	43.5554	21.2724	99.4127	82.3321	33.463	56.8422	41.9486	71.7359	1.73215	0.792561	0.288111	0.999935	prefoldin subunit 6, putative
EHI_142960	27.51	20.6663	22.6362	5.54932	23.1768	10.9344	18.4122	23.6042	13.2202	0.568711	-0.814233	0.28835	0.999935	hypothetical protein
EHI_010280	3.58929	3.26665	0.621093	1.84098	0	0	1.553	2.49235	0.613658	0.231118	-2.1133	0.288522	0.999935	hypothetical protein
EHI_178590	60.1266	44.6102	40.7546	83.1193	78.1542	51.3364	59.6836	48.4971	70.87	1.47326	0.559016	0.288852	0.999935	histone RNA hairpin-binding protein, putative
EHI_196580	7.30435	10.8793	6.94091	20.328	17.3727	7.31877	11.6907	8.37485	15.0065	1.78713	0.837644	0.289719	0.999935	phosphoribulokinase /uridine kinase family protein
EHI_061020	0	1.08778	0.924455	3.69833	2.89653	1.21659	1.63728	0.670745	2.60382	3.2001	1.67812	0.289915	0.999935	hypothetical protein
EHI_159850	3.65901	1.08783	2.15787	0	0	1.21768	1.35373	2.30157	0.405894	0.238376	-2.06869	0.290014	0.999935	hypothetical protein
EHI_137760	3.67319	4.35051	3.6937	9.25176	7.2441	6.06677	5.71334	3.9058	7.52088	1.9155	0.937723	0.290336	0.999935	leucine rich repeat / protein phosphatase 2C domain containing protein
EHI_088020	34.7954	73.9688	150.222	116.498	86.8963	276.159	123.09	86.3288	159.851	1.83775	0.877938	0.290625	0.999935	alcohol dehydrogenase, putative
EHI_161020	18.3166	14.141	20.7986	5.54775	14.4831	10.9473	14.039	17.7521	10.326	0.584686	-0.774265	0.291255	0.999935	hypothetical protein
EHI_009660	5.51106	2.17523	2.46225	0	0	2.42619	2.09579	3.38285	0.808731	0.279812	-1.83747	0.292519	0.999935	DENN domain protein
EHI_056120	1.79258	9.80044	2.79624	11.0433	14.4416	4.96266	7.4728	4.79642	10.1492	2.12587	1.08805	0.293168	0.999935	hypothetical protein
EHI_000250	23.8379	30.4559	16.9398	42.5432	52.1466	20.6571	31.0968	23.7445	38.449	1.63369	0.708135	0.293388	0.999935	hypothetical protein
EHI_031390	168.922	184.995	139.719	287.951	243.049	167.934	198.762	164.546	232.978	1.41683	0.502669	0.293565	0.999935	hypothetical protein
EHI_009470	18.1637	29.3815	29.9841	44.3001	37.6147	36.7739	32.703	25.8431	39.5629	1.49704	0.58211	0.293749	0.999935	RNA recognition motif domain containing protein
EHI_103530	7.32513	1.08778	2.61929	1.84917	1.44827	0	2.38827	3.6774	1.09914	0.298668	-1.74338	0.294485	0.999935	DNA primase small subunit, putative
EHI_160670	21.8721	35.9052	56.3386	59.1118	33.2895	106.304	52.1369	38.0386	66.2351	1.7169	0.779806	0.294514	0.999935	alcohol dehydrogenase 3, putative
EHI_159480	1154.37	2324.16	1205.08	3222.33	2440.76	1561.56	1984.71	1561.2	2408.22	1.54241	0.625188	0.294785	0.999935	pore-forming peptide ameobapore A precursor, putative
EHI_147570	256.023	306.878	248.095	483.574	361.664	288.151	324.064	270.332	377.796	1.39666	0.481981	0.294887	0.999935	Rho GDP exchange inhibitor, putative
EHI_027330	0	8.70657	4.4857	0	2.89265	0	2.68082	4.39743	0.964216	0.217436	-2.20134	0.295063	0.999935	hypothetical protein
EHI_112810	0	1.08844	2.1671	0	4.3379	8.61261	2.70101	1.08518	4.31684	3.42445	1.77587	0.29516	0.999935	hypothetical protein
EHI_200970	0	5.43886	2.4651	0	0	1.21646	1.52007	2.63465	0.405486	0.196502	-2.34739	0.295918	0.999935	hypothetical protein
EHI_198870	208.79	217.645	254.29	426.346	251.714	282.05	273.472	226.908	320.037	1.40676	0.492372	0.296038	0.999935	transcription factor BTF3, putative
EHI_140760	1.82	2.17619	1.85329	3.6933	4.34129	4.89415	3.1297	1.94983	4.30958	2.24102	1.16416	0.296538	0.999935	hypothetical protein
EHI_164480	25.2372	13.0635	5.27016	33.1693	27.4604	16.0468	20.0412	14.5236	25.5588	1.84646	0.884763	0.29694	0.999935	hypothetical protein
EHI_008620	270.797	410.242	429.573	627.667	400.773	551.31	448.394	370.204	526.583	1.41946	0.505347	0.297014	0.999935	ribosomal protein L17, putative
EHI_050270	100.661	163.171	45.0005	55.4676	88.3373	34.0833	81.1201	102.944	59.2961	0.577833	-0.791276	0.297063	0.999935	UDP-N-acetylglucosamine transporter, putative
EHI_041920	1.83464	1.08768	3.54125	0	0	1.21454	1.27969	2.15452	0.404848	0.233777	-2.09679	0.297433	0.999935	protein kinase domain containing protein
EHI_094020	3.53626	3.26887	0	0	10.0825	15.0755	5.3272	2.26838	8.38602	4.03895	2.01398	0.297581	0.999935	hypothetical protein
EHI_178130	3.64913	1.08797	0.61717	0	0	0	0.892378	1.78476	0	0.164647	-2.60255	0.297739	0.999935	hypothetical protein
EHI_151240	0	1.08771	0.461996	0	2.89703	3.64541	1.34869	0.516569	2.18081	3.90976	1.96708	0.298272	0.999935	0ligosaccharide translocation protein RFT1, putative
EHI_049520	3.66262	5.43889	5.08447	9.24586	10.1379	7.29945	6.81153	4.72866	8.8944	1.82374	0.866901	0.298428	0.999935	hypothetical protein
EHI_159310	1.828	8.70297	2.00437	3.69686	0	0	2.70537	4.17845	1.23229	0.267516	-1.9023	0.298667	0.999935	hypothetical protein
EHI_131500	12.6186	6.53176	4.03012	3.68548	2.89057	3.7031	5.57661	7.72684	3.42638	0.474095	-1.07675	0.298933	0.999935	hypothetical protein
EHI_167170	12.8601	5.43805	14.6192	1.85048	5.79552	8.49106	8.17574	10.9725	5.37902	0.499281	-1.00208	0.299857	0.999935	Ras guanine nucleotide exchange factor, putative
EHI_197170	7.28897	5.44024	6.32902	0	2.89465	4.88862	4.47358	6.35274	2.59442	0.436068	-1.19738	0.299942	0.999935	hypothetical protein
EHI_177470	238.188	287.388	230.86	434.993	299.219	304.604	299.209	252.145	346.272	1.37265	0.456962	0.299975	0.999935	ribosomal protein S25, putative
EHI_155510	3.66977	2.17535	3.54107	0	0	2.42879	1.96916	3.12873	0.809596	0.288254	-1.79459	0.302015	0.999935	hypothetical protein
EHI_103340	7.15444	11.9801	4.82007	22.0756	15.8803	6.21582	11.3544	7.98487	14.7239	1.8731	0.905428	0.30214	0.999935	hypothetical protein
EHI_078570	3.66936	2.17536	1.07776	0	1.44862	0	1.39518	2.3075	0.482874	0.24863	-2.00793	0.302484	0.999935	leucine rich repeat protein, BspA family
EHI_026400	12.8358	5.43855	9.85589	3.6994	2.89703	7.29076	7.0029	9.37674	4.62907	0.509809	-0.97197	0.302684	0.999935	hypothetical protein
EHI_134810	105.582	175.182	65.9411	212.374	205.493	123.554	148.021	115.568	180.474	1.56575	0.646855	0.303012	0.999935	rubrerythrin, putative
EHI_190460	0	0	0.769648	1.85018	2.89748	1.21383	1.12186	0.256549	1.98716	4.29295	2.10197	0.303336	0.999935	amino acid transporter, putative
EHI_068030	12.6877	6.52993	6.96058	1.84498	4.33897	6.14096	6.41719	8.72608	4.1083	0.50348	-0.989994	0.303363	0.999935	hypothetical protein
EHI_063580	3.66757	3.26312	1.69394	9.24863	4.34559	3.64519	4.31067	2.87488	5.74647	2.14834	1.10322	0.303947	0.999935	hypothetical protein
EHI_148720	1.82413	2.17597	4.16628	5.54269	5.79007	7.32597	4.47085	2.72213	6.21957	2.06837	1.04849	0.304408	0.999935	hypothetical protein
EHI_044860	1.8281	5.43934	4.31701	16.6361	5.79172	3.65564	6.27798	3.86149	8.69448	2.10543	1.07411	0.304536	0.999935	protein kinase domain containing protein
EHI_164520	5.42392	3.26541	0.92896	3.68793	8.67514	6.15514	4.68942	3.2061	6.17274	2.26432	1.17908	0.304699	0.999935	iron-sulfur flavoprotein, putative, pseudogene
EHI_170460	3.6594	2.17565	5.85683	1.84881	0	2.43512	2.66264	3.89729	1.42798	0.354806	-1.4949	0.305127	0.999935	hypothetical protein
EHI_161000	1.82609	1.08793	6.01546	0	1.44772	1.21979	1.93283	2.97649	0.889172	0.289971	-1.78602	0.305447	0.999935	ser/thr protein phosphatase family protein
EHI_068140	1.82289	1.08803	6.94554	1.84729	1.44739	0	2.19186	3.28549	1.09823	0.290429	-1.78374	0.306093	0.999935	hypothetical protein
EHI_021490	0	0	7.11267	18.4537	2.89302	6.13553	5.76583	2.37089	9.16076	3.31884	1.73068	0.306121	0.999935	coiled-coil domain-containing protein 25, putative
EHI_199650	5.40655	5.44324	2.17021	7.37056	11.5619	4.93876	6.14854	4.34	7.95709	1.99377	0.995499	0.30624	0.999935	hypothetical protein
EHI_017150	0	0	0	7.39033	0	0	1.23172	0	2.46344	16.164	4.01471	0.307126	0.999935	hypothetical protein
EHI_031310	7.34791	3.26285	12.6191	0	1.44886	7.27873	5.32625	7.7433	2.9092	0.386742	-1.37056	0.307224	0.999935	myotubularin, putative
EHI_099730	765.015	1008.52	513.505	1642.82	1221.85	655.115	967.805	762.346	1173.26	1.53937	0.622336	0.308749	0.999935	ribosomal protein L13, putative
EHI_009400	0	4.35763	1.24758	5.51076	8.65165	1.25064	3.50304	1.8684	5.13768	2.6944	1.42996	0.309138	0.999935	hypothetical protein
EHI_165190	1.81749	3.26452	1.39068	0	0	1.2251	1.28296	2.15756	0.408366	0.252579	-1.98519	0.309773	0.999935	hypothetical protein
EHI_151670	3.67758	4.35025	1.69217	0	0	2.42405	2.02401	3.24	0.808015	0.290326	-1.78425	0.310024	0.999935	protein kinase, putative
EHI_054820	0	1.08766	6.1578	0	15.9356	10.9271	5.68469	2.41515	8.95422	3.31752	1.73011	0.31055	0.999935	FAD dependent oxidoreductase, pseudogene, putative
EHI_130490	1.79179	3.26688	4.6612	0	2.88815	0	2.10133	3.23995	0.962716	0.289064	-1.79054	0.311063	0.999935	hypothetical protein
EHI_009700	0	8.7028	6.16634	18.4859	10.136	6.09079	8.26364	4.95638	11.5709	2.17564	1.12144	0.311231	0.999935	hypothetical protein
EHI_050310	0	5.44009	4.93889	5.54202	11.5793	7.32962	5.80499	3.45966	8.15031	2.14968	1.10412	0.311843	0.999935	hypothetical protein
EHI_008090	71.5096	93.5433	118.119	162.772	124.572	116.658	114.529	94.3907	134.667	1.4126	0.49835	0.312186	0.999935	hypothetical protein, conserved domain containing
EHI_136990	18.1834	10.8815	8.80605	3.69256	10.1285	6.12294	9.6358	12.6236	6.64799	0.552869	-0.85499	0.315228	0.999935	DNA replication complex GINS protein PSF1, putative
EHI_177550	5.46043	7.61663	2.93429	0	0	4.89381	3.48419	5.33712	1.63127	0.336466	-1.57147	0.315252	0.999935	Rab family GTPase
EHI_051040	12.7272	8.70523	4.32595	0	5.78765	4.89866	6.07412	8.58614	3.56211	0.448978	-1.15528	0.315425	0.999935	hypothetical protein
EHI_120600	131.715	135.979	403.995	231.092	214.314	775.717	315.469	223.896	407.041	1.81367	0.85891	0.315429	0.999935	hypothetical protein
EHI_023450	14.5674	10.8808	3.24259	7.38739	4.34156	0	6.73664	9.56362	3.90965	0.407499	-1.29513	0.316437	0.999935	hypothetical protein
EHI_171320	0	0	0	1.84264	0	2.46938	0.71867	0	1.43734	9.80895	3.2941	0.316462	0.999935	hypothetical protein
EHI_098770	10.9965	8.7019	11.2441	1.84949	1.44842	10.9413	7.53027	10.3141	4.7464	0.477833	-1.06542	0.316842	0.999935	hypothetical protein
EHI_049800	1.82498	4.35185	2.46847	0	1.44761	1.22047	1.88556	2.88176	0.889359	0.326685	-1.61403	0.317444	0.999935	hypothetical protein
EHI_095040	0	3.26363	2.77541	0	0	0	1.00651	2.01301	0	0.131393	-2.92804	0.317703	0.999935	mRNA capping methyltransferase, putative
EHI_125860	0	3.26461	2.78203	0	0	0	1.00777	2.01555	0	0.131423	-2.92771	0.317778	0.999935	hypothetical protein
EHI_054730	3.63886	2.17623	0.926739	1.84653	0	0	1.43139	2.24728	0.615509	0.257512	-1.95729	0.317914	0.999935	hypothetical protein
EHI_010310	1.83514	2.17534	2.00137	1.85003	0	0	1.31031	2.00395	0.616676	0.263857	-1.92217	0.318405	0.999935	hypothetical protein
EHI_014180	3.62507	2.17664	0.928077	1.84498	0	0	1.42913	2.24326	0.614994	0.258041	-1.95433	0.318548	0.999935	hypothetical protein
EHI_054120	7.33345	4.35088	3.38819	3.69926	13.0364	9.72257	6.92178	5.02417	8.8194	1.91101	0.934337	0.318843	0.999935	hypothetical protein
EHI_080880	1.82	4.35238	19.1506	5.53995	4.34129	0	5.86738	8.44101	3.29375	0.361127	-1.46942	0.319156	0.999935	hypothetical protein
EHI_133770	0	0	0.309608	3.68825	1.44593	0	0.907298	0.103203	1.71139	5.96884	2.57745	0.319365	0.999935	hypothetical protein
EHI_024480	0	0	0.308504	3.69589	1.4477	0	0.908681	0.102835	1.71453	5.96959	2.57763	0.319382	0.999935	hypothetical protein
EHI_169580	208.852	188.182	183.629	166.44	140.49	131.342	169.823	193.555	146.091	0.754844	-0.405749	0.320226	0.999935	nucleoside transporter, putative
EHI_135920	0	0	0	1.84969	0	2.43033	0.713336	0	1.42667	9.66732	3.27312	0.320263	0.999935	hypothetical protein, pseudogene
EHI_023890	5.43084	6.53038	8.04701	16.6003	7.23048	12.296	9.35584	6.66941	12.0423	1.73002	0.790787	0.320546	0.999935	nuclear movement protein, putative
EHI_017570	0	1.08805	1.54366	5.54144	1.44732	2.44431	2.0108	0.877237	3.14436	2.84711	1.5095	0.320805	0.999935	hypothetical protein
EHI_141030	0	1.08803	1.54345	5.54187	1.44739	2.44351	2.01071	0.877161	3.14426	2.8471	1.50949	0.320819	0.999935	hypothetical protein, conserved
EHI_019190	5.465	7.61645	3.55085	0	2.89453	3.66754	3.86573	5.5441	2.18735	0.429044	-1.2208	0.321057	0.999935	hypothetical protein
EHI_080870	9.14152	8.7029	22.355	3.69699	7.23976	10.9658	10.3503	13.3998	7.30085	0.534681	-0.903251	0.321116	0.999935	syntaxin, putative
EHI_081680	3.63425	3.26455	2.00892	0	1.4468	1.22532	1.92997	2.96924	0.890708	0.33507	-1.57747	0.321152	0.999935	hypothetical protein
EHI_188780	12.6931	5.4415	7.42342	3.69031	4.33922	4.91084	6.4164	8.51934	4.31346	0.528678	-0.919539	0.321306	0.999935	hypothetical protein
EHI_018590	0	3.26275	3.69254	1.85069	0	0	1.46766	2.31843	0.616895	0.215661	-2.21316	0.321846	0.999935	hypothetical protein, conserved
EHI_158120	55.0196	68.5252	53.28	51.7936	39.1108	34.0183	50.2913	58.9416	41.6409	0.703633	-0.507105	0.32194	0.999935	hypothetical protein
EHI_112880	25.3668	57.6823	48.7307	0	27.479	30.7138	31.6621	43.9266	19.3976	0.444003	-1.17136	0.322472	0.999935	40S ribosomal protein S13, putative
EHI_068120	9.09487	10.8813	3.2439	5.53927	2.89398	2.44838	5.68361	7.74002	3.62721	0.479442	-1.06057	0.322585	0.999935	Ras family GTPase
EHI_195040	1.82581	3.26382	1.23402	0	1.4477	0	1.29522	2.10788	0.482565	0.260103	-1.94285	0.322643	0.999935	hypothetical protein
EHI_115710	21.9829	21.7552	14.0191	9.24653	15.9317	9.72967	15.4442	19.2524	11.636	0.619095	-0.691767	0.322673	0.999935	calmodulin-dependent calcineurin A subunit,gamma isoform, putative
EHI_182820	10.911	6.52884	6.17947	11.0779	21.7041	7.34692	10.6247	7.8731	13.3763	1.76623	0.820672	0.32287	0.999935	hypothetical protein
EHI_193300	5.48145	6.52737	3.54683	3.69647	2.89566	0	3.6913	5.18522	2.19738	0.411502	-1.28103	0.323017	0.999935	phosphoribulokinase/uridine kinase family protein
EHI_050460	7.26144	13.0589	1.39128	1.84562	4.33986	2.45288	5.05832	7.23719	2.87945	0.418335	-1.25727	0.323646	0.999935	hypothetical protein
EHI_065880	10.9288	16.321	14.8216	11.0818	4.34173	9.78109	11.2127	14.0238	8.40155	0.58811	-0.765842	0.323697	0.999935	hypothetical protein
EHI_024450	1.83008	4.35125	8.93867	5.54668	15.9295	10.956	7.92537	5.04	10.8107	1.96211	0.972403	0.323792	0.999935	protein tyrosine phosphatase, putative
EHI_159900	7.2827	3.26429	8.80183	0	1.44716	6.11555	4.48526	6.44961	2.52091	0.409105	-1.28946	0.323996	0.999935	hypothetical protein
EHI_068580	5.31991	7.62665	3.90269	0	1.44137	5.01158	3.8837	5.61642	2.15098	0.415595	-1.26675	0.324064	0.999935	U6 snRNA-associated Sm-like protein LSm2, putative
EHI_188580	3.678	2.17511	7.53751	1.85088	2.89814	1.2119	3.22526	4.46354	1.98697	0.414235	-1.27148	0.324721	0.999935	hypothetical protein, conserved
EHI_068560	32.7984	40.2579	13.7389	60.955	54.9979	25.6667	38.0691	28.9317	47.2065	1.65532	0.727114	0.326121	0.999935	metallo-beta-lactamase family protein
EHI_084960	16.4236	15.2315	8.02275	1.84772	7.23796	10.985	9.95808	13.2259	6.69022	0.535814	-0.900195	0.326919	0.999935	casein kinase II regulatory subunit family protein
EHI_044510	3.59917	3.26612	2.7918	9.21043	5.78	3.70893	4.72608	3.21903	6.23312	1.9567	0.968421	0.327087	0.999935	hypothetical protein
EHI_171170	1.83387	2.17541	3.23383	3.69949	1.44854	12.1501	4.09021	2.41437	5.76604	2.30484	1.20466	0.327939	0.999935	RhoGAP domain containing protein
EHI_096460	5.50053	10.8772	9.08623	14.7973	17.382	10.9371	11.43	8.48797	14.3721	1.64171	0.715198	0.328754	0.999935	F-box domain containing membrane protein, putative
EHI_046690	506.098	822.892	536.839	1163.47	842.904	645.219	752.904	621.943	883.865	1.42061	0.506513	0.328947	0.999935	40S ribosomal protein S15, putative
EHI_096180	3.63943	1.0881	1.69895	0	0	1.22372	1.27503	2.14216	0.407905	0.261304	-1.9362	0.329083	0.999935	Ras family protein
EHI_007910	1.83326	1.08772	1.54012	0	0	0	0.743517	1.48703	0	0.184522	-2.43813	0.329286	0.999935	hypothetical protein
EHI_161030	30.9855	27.2009	32.5683	46.1811	36.1843	46.4316	36.592	30.2516	42.9323	1.41313	0.498893	0.32964	0.999935	Rab family GTPase
EHI_137870	577.709	858.465	779.983	1442.65	924.853	763.775	891.24	738.719	1043.76	1.41171	0.497442	0.330462	0.999935	40S ribosomal protein S5
EHI_054480	153.186	188.336	65.4164	47.9087	128.627	72.8467	109.387	135.646	83.1273	0.616149	-0.69865	0.331037	0.999935	hypothetical protein
EHI_023900	7.30463	15.231	17.1207	20.3282	20.2682	24.395	17.4413	13.2188	21.6638	1.57498	0.655335	0.331773	0.999935	hypothetical protein, conserved
EHI_174130	50.7285	58.7709	65.7504	92.2403	102.683	56.5188	71.1154	58.4166	83.8142	1.42286	0.508791	0.332007	0.999935	Skp1 family protein
EHI_177500	1.82179	1.08806	1.08067	5.54113	2.89455	1.22244	2.27477	1.33017	3.21937	2.51137	1.32847	0.332498	0.999935	hypothetical protein
EHI_149900	3.67059	5.43832	14.7788	9.25031	7.24343	33.9961	12.3963	7.96258	16.8299	2.01249	1.00898	0.332566	0.999935	Rab GTPase activating protein, putative
EHI_191800	0	0	0	0	0	6.22985	1.03831	0	2.07662	14.1043	3.81806	0.332573	0.999935	hypothetical protein
EHI_125140	0	2.17612	0.463143	5.54113	1.44728	1.22244	1.80835	0.879755	2.73695	3.0739	1.62007	0.332631	0.999935	hypothetical protein
EHI_000140	1.79904	7.62117	8.99703	14.7359	14.4489	7.41984	9.17031	6.13908	12.2015	1.83154	0.873059	0.332998	0.999935	hypothetical protein
EHI_096220	1.82042	2.17617	1.85313	1.84674	0	0	1.28274	1.9499	0.615581	0.273126	-1.87236	0.333244	0.999935	Rab family GTPase
EHI_099330	5.44278	0	1.39161	1.84537	5.78603	7.36264	3.63807	2.27813	4.99801	2.56264	1.35763	0.334722	0.999935	hypothetical protein
EHI_179100	5.50525	3.26301	8.77532	1.85001	1.44866	4.85709	4.28323	5.84786	2.71859	0.461494	-1.11562	0.335586	0.999935	hypothetical protein
EHI_193840	1.82909	0	2.3122	9.24337	0	4.87175	3.04274	1.38043	4.70504	3.18242	1.67012	0.336575	0.999935	protein kinase , putative
EHI_087720	256.728	392.802	261.116	548.504	464.542	283.749	367.907	303.548	432.265	1.4232	0.50914	0.336852	0.999935	hypothetical protein
EHI_105870	5.49864	4.35093	8.31731	5.54857	1.44843	2.43123	4.59919	6.05563	3.14274	0.483271	-1.0491	0.337624	0.999935	phosphatidylinositol N-acetylglucosaminyltransferase subunit A, putative
EHI_152610	456.47	462.458	373.849	751.46	549.842	449.362	507.24	430.926	583.555	1.35451	0.437768	0.33766	0.999935	40S ribosomal protein S9
EHI_171440	0	1.0882	0.772785	3.69168	0	3.67739	1.53834	0.62033	2.45636	3.42245	1.77503	0.33839	0.999935	hypothetical protein
EHI_124060	0	0	0	0	0	6.06711	1.01118	0	2.02237	13.5858	3.76403	0.339529	0.999935	unspecified product
EHI_092570	12.7683	20.6718	4.7836	7.39017	8.68504	3.66315	9.66034	12.7412	6.57945	0.526159	-0.92643	0.339545	0.999935	hypothetical protein
EHI_183240	5.45784	15.2337	12.5114	12.9254	26.0464	17.136	14.8851	11.0676	18.7026	1.64538	0.718423	0.339983	0.999935	RNA recognition motif domain containing protein
EHI_119300	12.7283	20.6748	12.3594	29.5404	27.4916	14.6951	19.5816	15.2542	23.909	1.56624	0.647302	0.340802	0.999935	Ras family protein
EHI_193370	3.66322	1.08777	0.308131	0	0	0	0.843186	1.68637	0	0.17577	-2.50824	0.340902	0.999935	hypothetical protein
EHI_121520	9.14773	2.17566	6.62768	0	5.79233	1.21766	4.16018	5.98369	2.33666	0.403606	-1.30898	0.341802	0.999935	hypothetical protein, conserved
EHI_038670	0	0	1.23271	5.54722	2.89645	0	1.61273	0.410904	2.81456	4.58653	2.1974	0.342075	0.999935	protein kinase domain containing protein
EHI_150540	1.82422	0	2.93177	1.84758	1.44753	10.9885	3.17326	1.58533	4.76119	2.81693	1.49412	0.342349	0.999935	ATP-binding cassette sub-family E member 1, putative
EHI_177430	5.38976	3.26645	3.25928	1.84143	2.88927	0	2.77437	3.97183	1.5769	0.395774	-1.33725	0.342403	0.999935	hypothetical protein
EHI_117650	0	2.17549	0.924236	1.84942	2.89677	3.6477	1.9156	1.03324	2.79796	2.62085	1.39003	0.342654	0.999935	cysteine protease, putative
EHI_106290	5.48647	8.70278	11.2534	0	2.89601	8.52671	6.14422	8.48087	3.80758	0.459944	-1.12047	0.342965	0.999935	hypothetical protein
EHI_007760	7.31029	7.61518	6.16785	5.545	4.34362	1.21887	5.3668	7.03111	3.7025	0.51355	-0.961424	0.342968	0.999935	hypothetical protein
EHI_104530	9.14457	5.43923	4.31627	0	4.34405	3.65414	4.48304	6.30002	2.66606	0.462165	-1.11352	0.343144	0.999935	hypothetical protein
EHI_003000	9.13243	9.79122	12.0301	9.24044	2.89552	6.09771	8.1979	10.3179	6.07789	0.568896	-0.813764	0.343375	0.999935	hypothetical protein, conserved
EHI_010040	1.82681	8.70324	4.16397	3.69632	0	2.43869	3.4715	4.898	2.045	0.401646	-1.316	0.343506	0.999935	hypothetical protein
EHI_177350	5.46673	1.08805	2.93296	1.84715	1.44732	0	2.13037	3.16258	1.09816	0.338604	-1.56233	0.343584	0.999935	hypothetical protein
EHI_115500	9.15751	17.4044	23.4185	24.0398	20.276	37.7102	22.0011	16.6601	27.342	1.58806	0.667265	0.343816	0.999935	leucine rich repeat protein, BspA family
EHI_067870	5.51292	10.876	23.5422	3.70117	7.24465	10.9145	10.2986	13.3104	7.28677	0.532869	-0.908148	0.343848	0.999935	hypothetical protein, conserved
EHI_139300	1.82257	11.9684	3.55018	0	1.44736	4.8878	3.94606	5.78039	2.11172	0.385855	-1.37387	0.343878	0.999935	hypothetical protein
EHI_020280	2092.83	2213.93	1860.27	3100.99	2545.11	2321.14	2355.71	2055.68	2655.75	1.29196	0.369565	0.344292	0.999935	40S ribosomal protein S2, putative
EHI_009450	52.8143	47.8754	12.3521	29.5505	24.6026	8.5597	29.2924	37.6806	20.9043	0.558881	-0.839387	0.344342	0.999935	hypothetical protein
EHI_024690	32.0794	22.875	7.78658	12.867	14.428	7.48333	16.2532	20.9137	11.5928	0.569632	-0.811898	0.344422	0.999935	hypothetical protein
EHI_158290	14.5622	23.9379	11.4279	12.927	10.1299	7.34019	13.3875	16.6427	10.1324	0.609796	-0.713601	0.345214	0.999935	hypothetical protein
EHI_180370	3.64734	11.968	3.70372	0	4.3424	3.66384	4.55422	6.43968	2.66875	0.435309	-1.19989	0.345319	0.999935	hypothetical protein
EHI_175280	49.515	55.4729	54.667	40.6945	39.1106	37.665	46.1875	53.2183	39.1567	0.732675	-0.448754	0.345437	0.999935	hypothetical protein
EHI_054460	5.49799	8.70191	6.77737	14.7958	7.24206	13.3732	9.39806	6.99243	11.8037	1.66715	0.737382	0.345882	0.999935	phosphatidylinositol-3,4,5-trisphosphate 3-phosphatase, putative
EHI_075530	3.61665	3.26538	3.87038	9.22023	2.89179	8.61564	5.24668	3.58414	6.90922	1.89631	0.923194	0.346014	0.999935	coatomer subunit beta', putative
EHI_126550	0	0	0.77246	0	1.44692	4.89835	1.18629	0.257487	2.11509	4.89372	2.29093	0.346354	0.999935	AIG1 family protein, putative
EHI_126310	9.10774	7.61647	8.95455	1.84699	4.34175	7.33552	6.53384	8.55959	4.50809	0.545272	-0.874953	0.346514	0.999935	Rho family GTPase
EHI_188840	34.8005	31.5453	38.2082	20.3416	21.7245	30.4098	29.505	34.8514	24.1587	0.694854	-0.525218	0.347325	0.999935	hypothetical protein
EHI_148380	1.83274	2.17547	6.93129	1.84949	0	2.4314	2.53673	3.6465	1.42696	0.365086	-1.45369	0.347771	0.999935	C2 domain containing protein
EHI_008150	7.31881	7.61476	11.4054	5.54643	1.4481	7.30537	6.77315	8.77966	4.76664	0.532053	-0.910359	0.348122	0.999935	hypothetical protein
EHI_170160	1.81784	8.70531	1.6996	11.077	10.1281	3.67463	6.18376	4.07425	8.29327	2.07545	1.05343	0.348291	0.999935	hypothetical protein
EHI_191760	7.20873	1.08865	1.86018	1.84264	1.44524	0	2.24091	3.38585	1.09596	0.331627	-1.59236	0.348917	0.999935	hypothetical protein
EHI_158180	1.83859	1.08757	5.07672	0	1.44903	1.21214	1.77734	2.66763	0.887057	0.323613	-1.62766	0.349392	0.999935	tyrosine kinase, putative
EHI_010140	0	10.8778	0.9245	1.84911	1.44824	0	2.51662	3.93412	1.09912	0.267783	-1.90087	0.349754	0.999935	DNA primase small subunit, putative
EHI_180800	83.9312	106.621	61.2538	59.1254	70.9307	47.6076	71.5783	83.9355	59.2212	0.708495	-0.49717	0.350184	0.999935	hypothetical protein
EHI_056470	0	1.08779	1.69495	3.69819	2.89647	2.43358	1.96849	0.927579	3.00941	2.57046	1.36203	0.350716	0.999935	hypothetical protein
EHI_182790	21.8721	21.7607	23.4615	20.3197	11.579	13.4407	18.739	22.3648	15.1131	0.665751	-0.586945	0.350831	0.999935	hypothetical protein
EHI_073060	0	5.43814	1.53905	0	1.44882	0	1.40433	2.32573	0.482939	0.225051	-2.15168	0.351704	0.999935	hypothetical protein, conserved
EHI_193080	317.083	500.501	582.878	768.42	542.75	619.609	555.207	466.821	643.593	1.37572	0.460187	0.351713	0.999935	60S ribosomal protein L9, putative
EHI_007350	82.0374	70.7213	99.8595	105.297	96.9762	144.154	99.841	84.2061	115.476	1.36707	0.451083	0.351851	0.999935	hypothetical protein, conserved
EHI_194600	69.6992	58.7356	52.6618	61.0439	33.3171	31.5852	51.1738	60.3655	41.9821	0.69407	-0.526847	0.352537	0.999935	molybdenum cofactor sulfurase, putative
EHI_017640	0	1.08871	1.3959	3.68417	5.78	0	1.99146	0.828201	3.15472	3.21104	1.68304	0.352913	0.999935	hypothetical protein
EHI_186830	1554	1282.52	1135.14	2496.1	1601.68	1354.68	1570.69	1323.89	1817.49	1.37306	0.457397	0.352957	0.999935	60S acidic ribosomal protein P2, putative
EHI_154290	20.1756	47.8587	65.9048	14.7985	18.8314	46.164	35.6221	44.6464	26.5979	0.592889	-0.754165	0.353155	0.999935	Sec1 family protein
EHI_134750	14.7008	7.61318	21.2343	3.70115	11.5914	9.70196	11.4238	14.5161	8.3315	0.571139	-0.808087	0.354258	0.999935	protein tyrosine kinase domain-containing protein
EHI_068710	3.65191	2.17587	0.61699	1.84797	0	0	1.38212	2.14826	0.615992	0.272551	-1.8754	0.354852	0.999935	hypothetical protein
EHI_073610	1.83224	1.08775	3.23494	3.69876	4.3451	6.08004	3.37981	2.05164	4.70797	2.09201	1.06489	0.354951	0.999935	hypothetical protein
EHI_072060	3.66733	5.43855	19.4038	1.8497	1.44852	9.72108	6.9215	9.50324	4.33977	0.449167	-1.15468	0.355311	0.999935	hypothetical protein
EHI_159760	21.8628	15.2328	9.88015	9.23534	10.131	8.55656	12.4831	15.6586	9.30764	0.617828	-0.694724	0.355882	0.999935	hypothetical protein
EHI_055700	91.1339	82.6907	20.3745	40.6394	55.0001	13.4407	50.5465	64.733	36.3601	0.564964	-0.82377	0.35592	0.999935	zinc finger protein, putative
EHI_108630	7.29958	5.43982	8.33122	1.84774	2.8952	6.1026	5.31936	7.02354	3.61518	0.525851	-0.927274	0.356071	0.999935	hypothetical protein
EHI_087830	16.4859	8.70212	9.7058	5.54782	5.79327	8.5141	9.12483	11.6313	6.61839	0.594422	-0.750441	0.35609	0.999935	cyclin, domain containing protein
EHI_127350	3.60802	1.0886	1.39459	1.84309	0	0	1.32238	2.0304	0.614362	0.280697	-1.83291	0.356261	0.999935	hypothetical protein
EHI_006960	5.47265	5.43992	9.10393	11.0855	7.23763	17.0931	9.2388	6.67217	11.8054	1.69998	0.76552	0.356603	0.999935	hypothetical protein
EHI_182850	528.011	1346.91	883.36	1850.52	1285.68	948.733	1140.54	919.428	1361.64	1.48018	0.56577	0.357015	0.999935	ribosomal protein L23A, putative
EHI_040450	29.1714	27.2003	12.5013	18.4736	13.0268	10.994	18.5612	22.9577	14.1648	0.628215	-0.670669	0.357074	0.999935	Rab family GTPase
EHI_027490	71.1054	72.8968	18.829	20.3209	52.1071	21.9881	42.8746	54.2771	31.472	0.587011	-0.768541	0.35715	0.999935	hypothetical protein
EHI_048840	0	2.1761	2.00681	1.84712	7.23656	2.44445	2.61851	1.3943	3.84271	2.43531	1.2841	0.357427	0.999935	hypothetical protein, conserved domain containing
EHI_111010	1.79027	0	0	0	2.88769	2.4843	1.19371	0.596756	1.79066	5.19413	2.37688	0.357706	0.999935	hypothetical protein
EHI_081710	16.4622	13.0541	23.5843	9.24342	13.0324	12.1791	14.5926	17.7002	11.485	0.638482	-0.647283	0.35786	0.999935	hypothetical protein
EHI_168380	20.079	11.9675	9.87306	5.54353	10.1335	8.54159	11.023	13.9732	8.07288	0.606336	-0.721811	0.358168	0.999935	hypothetical protein
EHI_049560	1.83093	2.17558	10.632	3.69817	0	2.43361	3.46172	4.87951	2.04393	0.381183	-1.39144	0.358547	0.999935	hypothetical protein
EHI_025460	1.83531	1.08766	2.92497	5.5502	4.34606	3.6424	3.2311	1.94931	4.51289	2.08466	1.05981	0.358554	0.999935	hypothetical protein
EHI_012950	0	2.17549	0.61616	5.54824	1.44838	1.21591	1.83403	0.930551	2.73751	2.82723	1.49939	0.358924	0.999935	hypothetical protein
EHI_000300	5.46895	1.08802	9.56937	11.0839	11.5792	9.77349	8.09381	5.37545	10.8122	1.88174	0.912064	0.360359	0.999935	N-ethylmaleimide-sensitive factor attachment protein, alpha, putative
EHI_135780	1.83468	3.26304	18.9378	1.84993	0	7.2871	5.52876	8.01185	3.04568	0.372741	-1.42376	0.360937	0.999935	hypothetical protein
EHI_135760	25.0744	20.6915	6.8375	5.5204	17.3275	4.96674	13.403	17.5345	9.27153	0.545831	-0.873473	0.361288	0.999935	hypothetical protein
EHI_129370	19.7831	29.3966	11.9459	9.20887	14.4484	13.6073	16.3984	20.3752	12.4215	0.625956	-0.675868	0.361449	0.999935	hypothetical protein
EHI_018640	3.66838	3.26309	1.53982	0	1.44857	1.21482	1.85578	2.82376	0.887796	0.357833	-1.48264	0.361939	0.999935	hypothetical protein
EHI_135130	7.34776	1.08762	3.84733	0	0	3.63943	2.65369	4.09424	1.21314	0.330324	-1.59805	0.362292	0.999935	hypothetical protein
EHI_110950	10.8994	6.52919	4.48197	18.4588	11.5739	6.12837	9.67861	7.30351	12.0537	1.73121	0.791778	0.36275	0.999935	hypothetical protein
EHI_194370	3.65514	1.08788	10.7937	0	0	4.87549	3.40204	5.17892	1.62516	0.320624	-1.64105	0.362843	0.999935	hypothetical protein
EHI_010660	14.5493	6.52882	6.95167	5.53905	1.44696	7.34631	7.06035	9.34325	4.77744	0.534264	-0.904376	0.363253	0.999935	Rab family GTPase
EHI_192100	12.739	18.4977	24.5568	27.6993	34.7299	23.2489	23.5786	18.5978	28.5594	1.48498	0.570443	0.363453	0.999935	inosine triphosphate pyrophosphatase, putative
EHI_090420	1.83572	1.08765	1.23146	0	0	0	0.692472	1.38494	0	0.200735	-2.31664	0.36348	0.999935	hypothetical protein
EHI_004380	45.5104	40.2591	26.0982	73.8697	46.3085	40.3683	45.4024	37.2892	53.5155	1.45143	0.537479	0.363805	0.999935	Rab family GTPase
EHI_156250	1.82869	1.08785	1.23328	0	0	0	0.691637	1.38327	0	0.201042	-2.31443	0.36402	0.999935	hypothetical protein, conserved
EHI_015370	3.67507	1.0876	9.69405	5.55168	8.69351	16.979	7.61348	4.81891	10.408	2.01181	1.00849	0.364123	0.999935	hypothetical protein
EHI_111200	5.49482	1.08777	8.93579	1.84924	1.4483	3.64918	3.74418	5.17279	2.31557	0.437651	-1.19215	0.36436	0.999935	hypothetical protein
EHI_023040	27.3672	15.2317	7.40618	7.39057	13.028	7.32466	12.958	16.6683	9.24774	0.580111	-0.785599	0.364403	0.999935	hypothetical protein
EHI_087810	0	2.17559	4.16052	0	1.44821	0	1.29739	2.11203	0.482737	0.233176	-2.10051	0.364628	0.999935	RhoGAP domain containing protein
EHI_138030	7.31006	13.0546	8.0183	22.1798	15.9266	8.53235	12.5036	9.46099	15.5462	1.62551	0.700896	0.364816	0.999935	tagatose-6-phosphate kinase, putative
EHI_197100	9.13403	6.52743	11.875	0	8.68676	4.87738	6.8501	9.17883	4.52138	0.499558	-1.00128	0.365007	0.999935	hypothetical protein
EHI_001930	1.83312	3.26318	3.23434	3.69915	11.5877	2.43094	4.3414	2.77688	5.90592	2.03675	1.02627	0.365431	0.999935	pyridine nucleotide transhydrogenase beta subunit, putative
EHI_158130	21.734	25.0324	17.1745	9.22338	17.3542	14.7483	17.5445	21.3136	13.7753	0.66055	-0.598261	0.365491	0.999935	hypothetical protein
EHI_190440	9.09859	14.1453	16.8351	25.8522	20.2589	17.132	17.2204	13.3597	21.081	1.51281	0.597226	0.365571	0.999935	Rho family GTPase
EHI_193330	561.575	568.222	220.109	1063.68	915.084	242.792	595.244	449.969	740.519	1.64695	0.7198	0.365925	0.999935	60S ribosomal protein L23, putative
EHI_155180	3.65503	0	6.01373	7.39328	4.34361	10.9702	5.39597	3.22292	7.56902	2.20164	1.13858	0.366069	0.999935	hypothetical protein
EHI_024580	5.4941	2.17555	2.3111	3.69837	7.24137	6.08271	4.50053	3.32692	5.67415	1.90619	0.930691	0.366234	0.999935	leucine rich repeat protein, BspA family
EHI_125640	0	2.17539	1.23187	3.69961	2.89713	2.42968	2.07228	1.13575	3.00881	2.39853	1.26215	0.366963	0.999935	hypothetical protein
EHI_148130	55.028	43.5077	56.2025	96.1913	73.8775	48.5908	62.233	51.5794	72.8865	1.40499	0.490559	0.367033	0.999935	beta-N-acetylhexosaminidase, alpha subunit
EHI_148550	0	3.2628	2.92365	1.85054	0	0	1.3395	2.06215	0.616848	0.243517	-2.03791	0.367143	0.999935	protein tyrosine kinase domain-containing protein
EHI_096750	14.6678	10.8772	34.6511	18.4966	24.6244	61.9778	27.5491	20.0654	35.0329	1.7103	0.774246	0.367519	0.999935	alanine aminotransferase, putative
EHI_068270	0	1.08774	6.16117	0	5.79367	18.2357	5.21304	2.4163	8.00978	2.99888	1.58442	0.368221	0.999935	Rho guanine nucleotide exchange factor, putative
EHI_153460	18.1986	21.762	7.56782	12.9263	8.68249	6.11813	12.5426	15.8428	9.24232	0.592388	-0.755387	0.368792	0.999935	Rho family GTPase
EHI_132890	0	1.08812	1.54466	0	2.89402	6.12046	1.94121	0.877595	3.00483	2.98907	1.5797	0.369529	0.999935	hypothetical protein
EHI_152290	21.528	20.689	6.21184	11.0447	10.1103	6.19912	12.6305	16.1429	9.11806	0.580545	-0.784521	0.36997	0.999935	hypothetical protein
EHI_140740	69.6473	97.8961	103.043	149.81	86.9057	138.584	107.648	90.1956	125.1	1.37804	0.46262	0.370308	0.999935	hypothetical protein
EHI_073340	14.6507	14.1411	5.23852	1.84918	11.5862	3.64968	8.51923	11.3434	5.69501	0.524805	-0.930145	0.37042	0.999935	zinc finger domain containing protein
EHI_080890	0	0	69.0125	33.2887	73.8666	119.17	49.223	23.0042	75.4418	3.23483	1.69369	0.371415	0.999935	26S protease regulatory subunit, putative
EHI_010100	1.80724	0	0.929103	5.5314	2.89156	0	1.85988	0.912116	2.80765	3.19513	1.67588	0.37145	0.999935	hypothetical protein
EHI_150130	3.67613	7.61309	7.38513	7.40271	10.1428	14.5496	8.46157	6.22478	10.6984	1.66533	0.735805	0.371528	0.999935	hypothetical protein
EHI_016140	1.82717	4.35158	3.2384	1.84824	5.79133	10.9721	4.67147	3.13905	6.20389	1.97366	0.980872	0.371694	0.999935	U2 snRNP auxiliary factor small subunit, putative
EHI_033850	0	0	2.31271	1.84844	0	9.74861	2.31829	0.770903	3.86568	4.09895	2.03525	0.37244	0.999935	serine/threonine- protein kinase 6, putative
EHI_153340	1.81597	0	1.39113	7.38299	2.89336	0	2.24724	1.06903	3.42545	3.10938	1.63662	0.373327	0.999935	hypothetical protein
EHI_098330	0	0	1.2319	0	1.44855	6.07461	1.45918	0.410633	2.50772	4.30593	2.10633	0.373387	0.999935	hypothetical protein
EHI_044490	10.9972	13.0528	10.7817	20.3447	20.278	12.1563	14.6018	11.6106	17.593	1.50999	0.594543	0.373483	0.999935	hypothetical protein
EHI_150520	0	4.35309	1.08236	0	0	0	0.90591	1.81182	0	0.149583	-2.74098	0.373527	0.999935	hypothetical protein
EHI_146200	18.2235	21.7609	9.26176	12.9302	11.5787	4.88834	13.1072	16.4154	9.79908	0.602548	-0.730853	0.373616	0.999935	septum formation protein maf, putative
EHI_096660	12.7491	8.70459	6.02147	22.1632	14.4723	7.33642	11.9078	9.1584	14.6573	1.65514	0.726956	0.373901	0.999935	GTP-binding protein, Ras family
EHI_063560	8.8268	14.1657	4.53768	16.5069	21.5963	7.54877	12.197	9.17671	15.2173	1.71053	0.77444	0.37399	0.999935	hypothetical protein
EHI_135090	69.5844	58.7402	71.647	49.9268	60.8267	35.2832	57.6681	66.6572	48.6789	0.727516	-0.458949	0.374067	0.999935	hypothetical protein
EHI_141380	9.16886	4.35083	14.3216	0	2.89705	9.72057	6.74315	9.28042	4.20587	0.463688	-1.10877	0.374268	0.999935	leucine-rich repeat containing protein
EHI_185570	1.76086	4.35864	0.313396	0	1.43891	0	1.31197	2.1443	0.479637	0.262485	-1.92969	0.374323	0.999935	hypothetical protein
EHI_000660	3.65948	2.17564	3.08252	7.39528	4.34431	4.87015	4.25456	2.97255	5.53658	1.85531	0.891664	0.374657	0.999935	hypothetical protein
EHI_107260	9.14	6.52723	4.77965	7.39371	14.4792	9.74887	8.67811	6.81563	10.5406	1.64942	0.721957	0.375488	0.999935	protein phosphatase, putative
EHI_107300	12.7967	11.9666	17.5764	9.24226	10.1355	8.52982	11.7079	14.1132	9.30253	0.643401	-0.636209	0.375925	0.999935	hypothetical protein
EHI_029010	10.9335	10.8805	10.96	3.69429	8.68395	7.33293	8.74752	10.9246	6.57039	0.611956	-0.708501	0.376368	0.999935	hypothetical protein
EHI_015280	12.8659	0	14.6166	1.85066	1.44896	7.27506	6.34287	9.16085	3.5249	0.390612	-1.35619	0.376592	0.999935	UDP-glucose:glycoprotein glucosyltransferase, putative
EHI_012710	1.83078	1.08779	4.62277	0	1.44821	1.2169	1.70108	2.51378	0.888372	0.344578	-1.5371	0.376631	0.999935	RNA recognition motif domain containing protein
EHI_013020	0	3.26297	6.15745	0	0	2.42792	1.97472	3.14014	0.809306	0.264796	-1.91705	0.376898	0.999935	hypothetical protein
EHI_096850	404.302	463.521	515.081	738.762	545.599	514.805	530.345	460.968	599.722	1.2989	0.377286	0.37712	0.999935	60S ribosomal protein L19, putative
EHI_068600	10.9993	6.52634	26.7984	1.8496	2.89694	17.0158	11.0144	14.7747	7.25411	0.492208	-1.02266	0.377439	0.999935	protein kinase, putative
EHI_110490	10.9993	6.52634	26.7984	1.8496	2.89694	17.0158	11.0144	14.7747	7.25411	0.492208	-1.02266	0.377439	0.999935	protein kinase, putative
EHI_042720	1621.74	2018.5	877.358	3116.91	2507.11	1140.88	1880.41	1505.87	2254.96	1.49774	0.582791	0.377492	0.999935	60S ribosomal protein L35, putative
EHI_117820	38.1782	38.0856	48.5141	68.3098	50.6413	52.6652	49.399	41.5926	57.2054	1.35772	0.44119	0.377617	0.999935	hypothetical protein, conserved
EHI_008240	5.50063	6.52628	10.1642	1.84967	4.34551	6.07606	5.74372	7.39703	4.09041	0.547672	-0.868617	0.377893	0.999935	tubulin gamma chain
EHI_197000	0	0	8.79392	0	0	0	1.46565	2.93131	0	0.0905405	-3.46529	0.378677	0.999935	phosphatidylinositol-3,4,5-trisphosphate3-phosphatase, putative
EHI_070690	0	2.17544	2.46414	5.54889	2.89697	3.64596	2.78857	1.54653	4.03061	2.19685	1.13544	0.378838	0.999935	hypothetical protein
EHI_111430	1.8185	3.26442	0.772434	0	0	1.22449	1.17997	1.95178	0.408162	0.286518	-1.8033	0.378997	0.999935	hypothetical protein
EHI_054470	0	1.0886	1.85984	3.6858	2.89076	2.46809	1.99885	0.982813	3.01488	2.43155	1.28188	0.37916	0.999935	hypothetical protein
EHI_182800	3.47005	8.71626	13.4569	0	2.86264	8.95136	6.24288	8.54775	3.938	0.462027	-1.11395	0.379306	0.999935	hypothetical protein
EHI_044980	0	2.17586	0	7.392	0	2.43959	2.00124	0.725285	3.2772	4.50463	2.17141	0.379954	0.999935	tumor suppressor candidate 4, putative
EHI_020610	31.0055	42.4318	12.1909	11.085	27.5023	0	20.7026	28.5427	12.8624	0.451729	-1.14647	0.380046	0.999935	transcription initiation factor TFIID family protein
EHI_108750	1.83535	2.17532	8.62088	0	2.89738	2.42822	2.99286	4.21052	1.7752	0.406428	-1.29893	0.380261	0.999935	Rap/Ran GTPase activating protein, putative
EHI_160960	10.9442	10.8799	17.7456	18.4754	23.1601	19.5368	16.7903	13.1899	20.3908	1.49196	0.577211	0.380268	0.999935	RNA recognition motif domain containing protein
EHI_038300	1.82473	4.35188	5.70863	7.39079	5.79032	9.76497	5.80522	3.96174	7.6487	1.77611	0.828719	0.380891	0.999935	hypothetical protein
EHI_200670	0	0	3.38935	0	0	20.6774	4.01112	1.12978	6.89245	5.48749	2.45615	0.381144	0.999935	hypothetical protein, conserved
EHI_147580	5.47966	4.35165	4.62688	5.54431	7.23883	10.9755	6.36947	4.81939	7.91955	1.69392	0.760369	0.381271	0.999935	BRAC1 domain containing protein
EHI_076480	0	0	0	0	0	4.89415	0.815692	0	1.63138	11.0284	3.46316	0.381409	0.999935	heat shock protein 101, putative
EHI_150510	18.1731	8.70543	2.936	9.23026	1.44682	3.67563	7.3612	9.93817	4.78424	0.493897	-1.01772	0.381716	0.999935	ribosomal protein L11 methyltransferase, putative
EHI_045130	0	2.17549	6.00748	3.69886	2.89678	14.5905	4.89485	2.72766	7.06204	2.29639	1.19937	0.381943	0.999935	hypothetical protein
EHI_111070	17.895	15.2469	12.7472	25.7575	25.9875	14.9117	18.7576	15.2964	22.2189	1.47398	0.559713	0.382399	0.999935	hypothetical protein
EHI_015010	0	0	0	0	0	4.87443	0.812406	0	1.62481	10.9662	3.45499	0.382549	0.999935	hypothetical protein
EHI_009380	32.5681	21.7686	6.50085	46.1069	53.5021	8.61115	28.1763	20.2792	36.0734	1.81907	0.8632	0.382644	0.999935	hypothetical protein
EHI_172500	0	0	5.2313	1.85064	2.89791	13.3381	3.88633	1.74377	6.02889	2.96109	1.56613	0.382812	0.999935	hypothetical protein
EHI_014330	0	3.26347	2.77427	0	1.4481	0	1.24764	2.01258	0.482701	0.2504	-1.99769	0.382816	0.999935	hypothetical protein
EHI_182950	51.3501	35.8942	14.7831	20.3473	31.868	7.28984	26.9221	34.0091	19.835	0.590697	-0.759509	0.383139	0.999935	CXXC-rich protein
EHI_180170	0	0	2.77465	3.69735	4.34411	2.43588	2.20866	0.924882	3.49244	2.8118	1.49149	0.384466	0.999935	cysteine protease, putative
EHI_036580	49.8729	43.5713	10.5929	77.1928	77.9006	21.2138	46.7241	34.6791	58.7691	1.71825	0.780944	0.384547	0.999935	BRAC1 domain containing protein
EHI_159540	1.81201	1.08834	1.08288	0	0	0	0.663873	1.32775	0	0.211233	-2.24309	0.384815	0.999935	hypothetical protein
EHI_114010	29.1983	162.107	124.197	114.56	162.131	235.56	137.959	105.167	170.75	1.61741	0.693685	0.385073	0.999935	peroxiredoxin
EHI_124360	1.82155	6.5284	4.01411	1.84699	2.8945	1.22259	3.05469	4.12135	1.98803	0.466534	-1.09994	0.385116	0.999935	hypothetical protein
EHI_153650	5.43435	4.35343	2.01131	3.68948	0	1.22885	2.78624	3.93303	1.63944	0.416552	-1.26343	0.385275	0.999935	protein tyrosine phosphatase, putative
EHI_020320	11.0002	15.2281	6.46836	18.4963	27.5212	7.29193	14.3343	10.8989	17.7698	1.6649	0.735437	0.385752	0.999935	amino acid-polyamine transporter, putative
EHI_153740	3.6089	5.44295	3.40868	0	2.89101	2.46643	2.96966	4.15351	1.78581	0.457657	-1.12766	0.385769	0.999935	hypothetical protein
EHI_183420	9.1097	15.2328	7.56443	7.38831	8.68376	2.44468	8.40394	10.6356	6.17225	0.577643	-0.791749	0.385872	0.999935	hypothetical protein
EHI_073620	7.34359	6.52588	11.2366	3.70039	0	8.49644	6.21716	8.36871	4.06561	0.487141	-1.03759	0.385916	0.999935	hypothetical protein, conserved
EHI_024640	5.50158	4.35082	26.1787	5.54923	5.79414	8.50512	9.31327	12.0104	6.61616	0.526191	-0.926341	0.386471	0.999935	leucine-rich repeat containing protein
EHI_152470	1.83324	2.17545	0.61605	3.69921	2.89694	2.43079	2.27528	1.54158	3.00898	2.26266	1.17802	0.386474	0.999935	hypothetical protein, conserved
EHI_166970	0	0	4.31539	3.69771	5.79248	4.86978	3.11256	1.43846	4.78666	2.65744	1.41004	0.386612	0.999935	hypothetical protein
EHI_011940	93.6336	66.3463	63.7249	64.7573	57.9502	40.0535	64.411	74.5683	54.2537	0.730088	-0.453858	0.386653	0.999935	dolichyl-diphosphooligosaccharide--protein glycosyltransferase subunit STT3A, putative
EHI_025230	90.4985	97.9565	65.4636	162.308	133.038	66.409	102.612	84.6395	120.585	1.427	0.512983	0.386703	0.999935	ubiquitin-conjugating enzyme family protein
EHI_160740	90.4985	97.9565	65.4636	162.308	133.038	66.409	102.612	84.6395	120.585	1.427	0.512983	0.386703	0.999935	ubiquitin-conjugating enzyme family protein
EHI_011540	1.80445	3.26577	3.25374	0	2.89101	0	1.86916	2.77465	0.963669	0.343077	-1.5434	0.387097	0.999935	hypothetical protein
EHI_036530	1385.62	1877.56	1004.63	2880.6	2035.91	1181.23	1727.59	1422.6	2032.58	1.42888	0.514882	0.387438	0.999935	40S ribosomal protein S27a, putative
EHI_054490	55.8677	46.8119	21.0821	14.7411	44.8025	16.051	33.226	41.2539	25.1982	0.620464	-0.688579	0.388016	0.999935	hypothetical protein
EHI_139410	5.49498	5.43884	5.23817	1.84925	2.89661	3.64909	4.09449	5.39066	2.79832	0.533839	-0.905523	0.388495	0.999935	RNA-directed RNA polymerase, putative
EHI_023400	10.2612	6.53308	5.13629	1.81682	5.67797	3.89192	5.55288	7.31019	3.79557	0.553198	-0.854132	0.389646	0.999935	Ribosomal protein S30, putative
EHI_088600	10.2612	6.53308	5.13629	1.81682	5.67797	3.89192	5.55288	7.31019	3.79557	0.553198	-0.854132	0.389646	0.999935	Ribosomal protein S30, putative
EHI_163640	5.49756	18.4916	22.1812	18.4944	18.8291	40.1226	20.6028	15.3901	25.8154	1.62652	0.701788	0.38967	0.999935	hypothetical protein
EHI_169950	7.26777	2.17638	2.78169	3.69194	1.44678	0	2.89409	4.07528	1.71291	0.413418	-1.27433	0.389875	0.999935	hypothetical protein
EHI_042260	18.3011	17.405	19.7266	11.0934	18.8259	6.08656	15.2398	18.4776	12.0019	0.643191	-0.63668	0.390038	0.999935	NADP-dependent alcohol dehydrogenase, putative
EHI_068670	9.07541	9.79426	5.87467	7.38224	4.33979	2.45318	6.48659	8.24811	4.72507	0.571433	-0.807343	0.390241	0.999935	hypothetical protein
EHI_104550	7.33352	9.78947	2.92615	1.84963	2.89697	4.86124	4.94283	6.68305	3.20262	0.51741	-0.95062	0.390368	0.999935	hypothetical protein
EHI_081310	3.64536	0	0.771761	5.54173	1.44737	2.44377	2.30833	1.47237	3.14429	2.55085	1.35098	0.390593	0.999935	hypothetical protein
EHI_188810	10.9517	10.8795	14.5013	20.3261	13.0288	21.9649	15.2754	12.1109	18.4399	1.48897	0.574319	0.39062	0.999935	HesA/MoeB/ThiF family protein, putative
EHI_129950	1.83582	1.08765	2.30894	0	0	1.21382	1.07437	1.74414	0.404608	0.296474	-1.75402	0.391099	0.999935	DNA mismatch repair protein MLH1, putative
EHI_164330	5.46242	2.17618	5.40448	5.54048	8.68306	8.56121	5.9713	4.34769	7.59492	1.73057	0.791246	0.391183	0.999935	hypothetical protein
EHI_007340	3.65089	2.1759	0.925584	3.69572	4.34297	3.66054	3.07527	2.25079	3.89974	2.05735	1.04078	0.391354	0.999935	rodhanase-like domain containing protein
EHI_143810	1.83128	4.35111	2.31114	0	2.89653	0	1.89834	2.83118	0.965511	0.344644	-1.53682	0.391857	0.999935	hypothetical protein
EHI_052060	3.66043	5.43904	6.78086	1.84893	1.44815	4.86898	4.00773	5.29345	2.72202	0.511398	-0.967481	0.392028	0.999935	protein kinase domain containing protein
EHI_072130	12.8279	6.52645	3.85086	11.0967	14.484	9.72648	9.75207	7.73508	11.7691	1.65824	0.729653	0.392223	0.999935	lipase, putative
EHI_062770	3.64186	2.17617	1.23527	1.84685	4.34156	6.11486	3.22609	2.3511	4.10109	2.03866	1.02762	0.392485	0.999935	C2 domain containing protein
EHI_106080	9.16281	3.26323	5.23717	0	4.3452	3.64743	4.27597	5.88774	2.66421	0.487528	-1.03644	0.392497	0.999935	hypothetical protein, conserved domain containing
EHI_004855	5.49127	5.43901	5.23953	3.69795	4.34453	0	4.03538	5.38994	2.68082	0.479463	-1.06051	0.392502	0.999935	hypothetical protein, conserved
EHI_168230	1.82106	1.08808	6.63941	5.54063	2.8944	13.4518	5.23923	3.18285	7.29562	2.07039	1.0499	0.392557	0.999935	hypothetical protein
EHI_028560	1.80688	1.08851	2.32296	0	0	1.23169	1.07501	1.73945	0.410563	0.297666	-1.74823	0.392615	0.999935	hypothetical protein, conserved
EHI_147710	15.4128	14.1557	4.00698	21.8138	28.4203	6.47613	15.0476	11.1918	18.9034	1.75434	0.810928	0.392639	0.999935	Ribosomal protein S30, putative
EHI_069430	3.66438	5.43876	25.5717	1.84937	2.89672	12.1604	8.59688	11.5583	5.63548	0.478632	-1.06301	0.39287	0.999935	dolichyl-di-phosphooligosaccharide-protein glycotransferase, putative
EHI_035820	1.83581	3.26295	19.8569	0	1.44874	8.49682	5.81687	8.31856	3.31519	0.395867	-1.33691	0.393191	0.999935	hypothetical protein, conserved
EHI_008660	3.6531	3.26374	6.32341	5.54431	8.6866	9.75602	6.20453	4.41341	7.99564	1.71393	0.777306	0.393232	0.999935	heat shock transcription factor, putative
EHI_141890	7.25321	5.4415	8.35134	11.0709	20.2497	4.91084	9.54625	7.01535	12.0771	1.68618	0.753756	0.393989	0.999935	zinc finger protein containing CCHC type domain
EHI_171270	3.65971	1.08782	3.23657	7.39538	1.44812	7.30481	4.02207	2.66136	5.38277	2.00064	1.00046	0.394674	0.999935	hypothetical protein
EHI_011780	0	1.08762	1.8468	0	1.44883	8.4929	2.14603	0.97814	3.31391	2.99004	1.58017	0.395005	0.999935	alpha-adaptin, putative
EHI_126030	38.299	55.4878	9.72207	3.69496	40.5294	8.54855	26.047	34.503	17.591	0.516184	-0.954044	0.395771	0.999935	hypothetical protein
EHI_098470	1181.08	1510.52	796.31	2125.87	1673.61	1046.72	1389.02	1162.64	1615.4	1.38971	0.474784	0.396297	0.999935	ribosomal protein L18, putative
EHI_152080	454.665	464.634	458.347	862.246	515.117	459.145	535.692	459.215	612.169	1.33212	0.413727	0.396338	0.999935	40S ribosomal protein S9
EHI_093720	1.83444	1.08769	4.92716	0	0	2.42933	1.7131	2.61643	0.809776	0.320406	-1.64203	0.396539	0.999935	cell cycle control protein, putative
EHI_118710	15.9369	13.0748	8.27977	5.50627	11.5271	5.01803	9.89049	12.4305	7.35048	0.612628	-0.706916	0.396554	0.999935	hypothetical protein
EHI_179020	0	4.35087	14.4766	1.84965	1.44849	4.86108	4.49777	6.27581	2.71974	0.413743	-1.27319	0.396655	0.999935	hypothetical protein
EHI_169300	31.0299	30.4627	8.17626	40.6522	46.3245	21.9649	29.7684	23.223	36.3139	1.60385	0.681544	0.396686	0.999935	ribonuclease, putative
EHI_105260	1.83562	3.26296	6.00349	1.85014	8.69232	12.1394	5.63066	3.70069	7.56063	1.91504	0.937373	0.396726	0.999935	hypothetical protein
EHI_128130	5.50306	5.43845	7.54485	0	4.34576	4.85887	4.61517	6.16212	3.06821	0.511628	-0.966834	0.396925	0.999935	hypothetical protein
EHI_062990	0	1.08804	4.93949	1.8472	0	0	1.31246	2.00918	0.615732	0.241695	-2.04874	0.396936	0.999935	hypothetical protein
EHI_015310	152.35	301.643	60.1203	353.359	401.477	102.991	228.657	171.371	285.942	1.67092	0.740641	0.397099	0.999935	60S ribosomal protein L35a, putative
EHI_035190	7.176	10.8889	5.28006	3.68158	2.88866	6.19912	6.01906	7.78167	4.25646	0.569074	-0.813312	0.397192	0.999935	hypothetical protein
EHI_198710	3.61376	7.61955	3.71673	1.84372	4.33724	1.23169	3.72712	4.98335	2.47089	0.499671	-1.00095	0.397271	0.999935	hypothetical protein, conserved
EHI_051880	3.66387	6.52656	1.6946	3.69862	5.79334	10.9457	5.38712	3.96168	6.81257	1.87466	0.906632	0.398195	0.999935	WD domain containing protein
EHI_182980	307.209	366.607	460.02	458.445	419.916	604.239	436.073	377.945	494.2	1.30544	0.384532	0.398219	0.999935	hypothetical protein
EHI_049370	8.75508	14.1679	3.30163	1.83052	8.61947	2.53494	6.53492	8.74153	4.32831	0.516551	-0.953019	0.398244	0.999935	LSM domain containing protein
EHI_075980	3.64028	2.17618	2.16211	0	0	2.4469	1.73758	2.65952	0.815634	0.351829	-1.50705	0.398708	0.999935	hypothetical protein
EHI_053610	0	4.35121	6.16415	0	1.44818	2.43424	2.39963	3.50512	1.29414	0.363377	-1.46046	0.398848	0.999935	apyrase, putative
EHI_196400	22.0192	17.4028	16.3195	11.0999	11.5892	14.5724	15.5005	18.5805	12.4205	0.684137	-0.547644	0.399187	0.999935	hypothetical protein
EHI_099800	27.5024	20.6666	23.5627	36.9932	33.3155	27.9505	28.3318	23.9106	32.7531	1.37416	0.458552	0.399455	0.999935	lipase, putative
EHI_048650	1.81515	4.353	4.79242	9.22788	4.33981	7.35927	5.31459	3.65352	6.97565	1.76087	0.816292	0.399537	0.999935	hypothetical protein
EHI_006800	32.9328	32.6348	15.7213	20.3367	21.7213	10.9586	22.3842	27.0963	17.6722	0.661429	-0.596341	0.399938	0.999935	casein kinase, putative
EHI_118770	3.67323	2.17525	18.3145	0	1.44882	8.4934	5.68421	8.05434	3.31407	0.410566	-1.28432	0.399992	0.999935	hypothetical protein
EHI_079880	7.31619	4.35137	13.1026	1.84866	2.89606	8.52576	6.34011	8.25672	4.42349	0.534611	-0.90344	0.400854	0.999935	RNA recognition motif domain containing protein
EHI_114350	23.8579	23.9287	32.1752	3.70009	7.24339	33.9973	20.8171	26.6539	14.9803	0.569456	-0.812344	0.40106	0.999935	hypothetical protein, conserved
EHI_161180	597.32	743.259	340.856	1122.16	933.079	407.133	690.634	560.478	820.79	1.46512	0.551019	0.40126	0.999935	60S ribosomal protein L21, putative
EHI_182560	5.46673	7.61633	42.7595	3.69429	2.89465	20.7766	13.868	18.6142	9.12186	0.484105	-1.04661	0.401509	0.999935	Vacuolar ATP synthase subunit E, putative
EHI_186780	0	4.35312	3.86577	1.84532	0	1.22725	1.88191	2.73963	1.02419	0.342162	-1.54725	0.402379	0.999935	hypothetical protein
EHI_131000	29.2521	19.5816	44.248	36.9697	36.1987	64.578	38.4713	31.0272	45.9155	1.46232	0.548256	0.402607	0.999935	hypothetical protein, conserved
EHI_134820	1.8344	4.35076	3.54142	0	2.89719	1.21469	2.30641	3.2422	1.37062	0.426685	-1.22876	0.402766	0.999935	hypothetical protein
EHI_092720	16.413	14.144	6.48151	12.9322	5.78987	2.44256	9.70053	12.3462	7.05488	0.572337	-0.805064	0.403017	0.999935	hypothetical protein
EHI_014050	0	1.08763	10.4654	1.85036	7.24412	21.84	7.08125	3.85101	10.3115	2.44366	1.28904	0.403102	0.999935	hypothetical protein, conserved
EHI_128700	1.83359	1.08771	2.15602	0	1.44851	0	1.08764	1.69244	0.482836	0.307089	-1.70327	0.403723	0.999935	SH2-protein kinase domain containing protein
EHI_056820	0	0	1.70517	1.84264	4.33573	1.23469	1.5197	0.568389	2.47102	3.07254	1.61943	0.403757	0.999935	hypothetical protein, conserved
EHI_038640	5.42173	0	1.39365	0	1.44578	0	1.37686	2.2718	0.481926	0.24895	-2.00607	0.404157	0.999935	Myb family DNA-binding protein, SHAQKYF family
EHI_069070	1.82629	1.08792	0.925428	0	0	0	0.639939	1.27988	0	0.220875	-2.1787	0.404781	0.999935	hypothetical protein
EHI_038660	1.82422	2.17597	1.69734	3.69517	1.44753	6.1047	2.82415	1.89918	3.74913	2.03564	1.02548	0.404839	0.999935	hypothetical protein, conserved
EHI_055340	0	0	7.7013	0	0	0	1.28355	2.5671	0	0.102914	-3.28048	0.405111	0.999935	RhoGAP domain containing protein
EHI_035500	36.6205	31.5458	41.1405	11.0946	14.4824	43.8031	29.7811	36.4356	23.1267	0.641407	-0.640688	0.405115	0.999935	protein kinase, putative
EHI_004200	409.172	478.404	185.04	648.447	613.903	299.621	439.098	357.539	520.657	1.45814	0.544125	0.405273	0.999935	40S ribosomal protein S27, putative
EHI_164490	16.4856	6.52659	22.3389	20.3419	21.7247	29.1916	19.4349	15.117	23.7527	1.54096	0.623831	0.405421	0.999935	phosphopantothenoylcysteine decarboxylase/phosphopantothenate--cysteine ligase, putative
EHI_179200	5.47444	4.35187	5.09139	3.69543	0	3.66171	3.71247	4.97257	2.45238	0.491295	-1.02534	0.405822	0.999935	hypothetical protein, conserved
EHI_107150	1.81801	2.17632	1.23603	0	1.44689	0	1.11288	1.74345	0.482298	0.315044	-1.66638	0.405909	0.999935	ADP-ribosylation factor, putative
EHI_199150	0	1.08832	0	3.68996	1.44632	0	1.03743	0.362774	1.7121	4.66241	2.22108	0.406034	0.999935	hypothetical protein
EHI_138060	1.82635	4.35167	12.9558	5.54417	0	3.65887	4.72281	6.37794	3.06768	0.445622	-1.16611	0.406543	0.999935	hypothetical protein, conserved domain containing
EHI_050710	1.83264	1.08774	2.15645	0	0	1.21576	1.04876	1.69228	0.405253	0.30725	-1.70252	0.406665	0.999935	hypothetical protein
EHI_078720	1.83145	3.26332	3.85176	3.69841	7.24142	6.08246	4.32814	2.98218	5.67409	1.79279	0.842203	0.406689	0.999935	Ras GTPase-activating protein, putative
EHI_067390	9.0933	4.35254	1.39033	5.53905	0	0	3.39587	4.94539	1.84635	0.362689	-1.4632	0.406742	0.999935	Rho family GTPase
EHI_087690	5.49451	0	9.8604	1.84921	0	3.64938	3.47558	5.1183	1.83286	0.354283	-1.49703	0.406793	0.999935	hypothetical protein
EHI_022980	25.6131	53.3036	48.3979	61.0093	59.3712	57.2311	50.821	42.4382	59.2039	1.37454	0.458949	0.406801	0.999935	ubiquitin-like protein
EHI_011520	1.82934	1.08783	2.15794	0	0	1.21778	1.04882	1.69171	0.405928	0.307396	-1.70183	0.406865	0.999935	WD domain containing protein
EHI_007310	0	4.35334	0	3.68986	8.67782	1.22833	2.99156	1.45111	4.532	3.2387	1.69541	0.407069	0.999935	myb-like DNA-binding domain containing protein
EHI_026460	3.63795	2.17625	1.85366	0	1.44699	1.22419	1.72317	2.55595	0.890394	0.392002	-1.35107	0.407749	0.999935	hypothetical protein
EHI_131010	1.8283	4.35145	1.85007	1.8485	1.44795	0	1.88771	2.67661	1.09882	0.389648	-1.35976	0.407956	0.999935	hypothetical protein
EHI_165140	3.61868	7.61901	3.55999	1.84428	4.33801	1.23016	3.70169	4.93256	2.47082	0.506094	-0.982523	0.407987	0.999935	hypothetical protein
EHI_146980	12.8087	18.4929	31.7494	29.5814	26.066	40.1772	26.4793	21.017	31.9415	1.46997	0.555787	0.408361	0.999935	hypothetical protein, conserved domain containing
EHI_067940	16.3641	17.4104	7.87931	18.4626	26.0445	15.9202	17.0135	13.8846	20.1425	1.50799	0.592627	0.408557	0.999935	hypothetical protein, conserved
EHI_095170	11.0156	5.43823	13.8533	5.55061	4.34625	8.49632	8.11671	10.1024	6.13106	0.600364	-0.73609	0.409218	0.999935	hypothetical protein
EHI_171550	0	0	0	0	4.3416	0	0.723599	0	1.4472	9.6628	3.27244	0.409498	0.999935	hypothetical protein
EHI_044380	0	0	0	0	4.34445	0	0.724075	0	1.44815	9.64704	3.27009	0.409807	0.999935	tryptophanyl-tRNA synthetase, putative
EHI_156240	173.975	124.007	40.6757	90.6095	85.4479	40.1468	92.477	112.886	72.0681	0.641487	-0.640508	0.409838	0.999935	competence protein ComEC, putative
EHI_146370	787.472	882.69	492.415	1283.76	1146.75	580.371	862.244	720.859	1003.63	1.39285	0.478039	0.410077	0.999935	60S ribosomal protein L27, putative
EHI_138440	7.34087	7.61366	7.23559	5.55013	2.89736	4.85676	5.91573	7.39671	4.43475	0.596363	-0.745737	0.410673	0.999935	hypothetical protein
EHI_050390	7.24803	5.44171	1.85637	1.84487	4.33882	0	3.45497	4.84871	2.06123	0.442556	-1.17607	0.410773	0.999935	hypothetical protein
EHI_125670	1.83278	2.17547	3.23457	1.8495	0	1.21567	1.718	2.41428	1.02173	0.390808	-1.35547	0.410829	0.999935	DnaJ domain containing protein
EHI_175470	0	1.08763	2.30857	1.85035	2.89764	4.85345	2.16627	1.13207	3.20048	2.31333	1.20997	0.410999	0.999935	hypothetical protein
EHI_010540	58.5253	30.4597	21.8897	31.4268	17.3762	24.3609	30.6731	36.9582	24.388	0.672105	-0.573241	0.411228	0.999935	TBC domain containing protein
EHI_082550	36.4873	34.8154	29.3168	57.2761	46.3213	32.9629	39.53	33.5398	45.5201	1.36165	0.445359	0.411583	0.999935	Rab family GTPase
EHI_031960	21.9936	6.52641	9.08759	7.39802	7.24212	7.294	9.92362	12.5359	7.31138	0.61001	-0.713096	0.411597	0.999935	hypothetical protein, conserved domain containing
EHI_177340	5.4903	3.26344	5.85634	1.8489	0	4.86927	3.55471	4.87002	2.23939	0.471638	-1.08425	0.411621	0.999935	hypothetical protein
EHI_182940	0	2.17616	2.00721	3.69381	2.89442	3.66844	2.40667	1.39445	3.41889	2.12449	1.08712	0.411693	0.999935	hypothetical protein
EHI_138770	463.784	369.827	259.979	682.495	470.75	340.328	431.194	364.53	497.858	1.36753	0.451571	0.411976	0.999935	60S acidic ribosomal protein P2, putative
EHI_015750	1.82179	0	1.54381	0	8.68366	1.22244	2.21195	1.12187	3.30203	2.94129	1.55645	0.411988	0.999935	chitinase Jessie3, putative
EHI_091080	3.65709	1.08786	0.924988	0	1.44798	0	1.18632	1.88998	0.482659	0.309458	-1.69218	0.411989	0.999935	TBC domain containing protein
EHI_103570	0	0	4.47611	7.38907	10.1317	0	3.66614	1.49204	5.84025	3.37293	1.754	0.412233	0.999935	hypothetical protein
EHI_040480	0	1.08808	4.32334	3.69375	1.4472	9.78314	3.38925	1.80381	4.9747	2.33975	1.22635	0.41228	0.999935	mRNA cap guanine-N7 methyltransferase, putative
EHI_030880	7.31456	9.79068	11.7163	5.54572	1.44799	9.74572	7.59349	9.60717	5.57981	0.576649	-0.794234	0.412787	0.999935	cyclin, putative
EHI_072030	12.7713	21.7595	10.3378	12.9335	8.68532	7.32466	12.302	14.9562	9.64783	0.645199	-0.632184	0.413135	0.999935	nucleosome assembly protein, putative
EHI_133930	1.83148	4.35109	9.86046	3.69842	1.44829	3.64942	4.13986	5.34768	2.93204	0.50364	-0.989534	0.413206	0.999935	hypothetical protein, conserved
EHI_116830	9.11374	0	2.00655	42.487	0	0	8.93455	3.70676	14.1623	3.92267	1.97184	0.413276	0.999935	D-phosphoglycerate dehydrogenase
EHI_006680	0	0	7.40729	0	0	0	1.23455	2.4691	0	0.106987	-3.22449	0.413315	0.999935	phosphopantetheine adenylyltransferase, putative
EHI_006810	357.695	626.666	497.705	853.662	613.785	512.597	577.019	494.022	660.015	1.33439	0.41618	0.413346	0.999935	14-3-3 protein 3
EHI_154580	0	2.17592	3.39405	7.39114	5.79048	1.22039	3.32866	1.85666	4.80067	2.18084	1.12489	0.413367	0.999935	hypothetical protein
EHI_068300	1.83319	1.08772	3.85035	1.84959	4.3454	8.50798	3.57904	2.25709	4.90099	2.0095	1.00684	0.41346	0.999935	hypothetical protein
EHI_160440	0	0	7.39144	0	0	0	1.23191	2.46381	0	0.107083	-3.2232	0.413523	0.999935	rRNA biogenesis protein RRP5, putative
EHI_126530	0	0	4.47713	0	5.78907	11.0024	3.54476	1.49238	5.59715	3.27299	1.71061	0.413584	0.999935	hypothetical protein
EHI_158010	5.5094	2.17526	2.46253	0	1.44881	2.42686	2.33714	3.3824	1.29189	0.435585	-1.19897	0.41453	0.999935	hypothetical protein, conserved
EHI_073640	31.2032	29.3668	32.1735	11.1006	18.8332	32.7788	25.9093	30.9145	20.9042	0.685309	-0.545174	0.414701	0.999935	DNA-directed DNA polymerase, putative
EHI_062690	32.6349	41.3557	23.5087	57.1981	72.3189	18.418	40.9057	32.4998	49.3117	1.52299	0.606906	0.414766	0.999935	hypothetical protein
EHI_050970	12.8457	11.9644	18.6282	5.55006	5.79466	15.7854	11.7614	14.4794	9.04337	0.626576	-0.674439	0.414892	0.999935	CXXC-rich protein
EHI_086080	31.0273	31.5508	37.3343	64.6726	40.5335	34.1704	39.8815	33.3041	46.4588	1.37552	0.459972	0.41514	0.999935	proteasome subunit alpha type 1, putative
EHI_099220	23.8463	15.2277	13.2421	9.24923	15.9344	8.50312	14.3338	17.4387	11.2289	0.662538	-0.593925	0.41517	0.999935	hypothetical protein
EHI_024470	65.6087	56.5781	20.5298	96.0542	85.3935	35.4385	59.9338	47.5722	72.2954	1.53694	0.620063	0.415231	0.999935	proteasome subunit beta type 6 precursor, putative
EHI_062670	1.83579	8.7012	12.7762	1.85017	1.44874	8.49688	5.8515	7.77106	3.93193	0.498234	-1.00511	0.415279	0.999935	hypothetical protein
EHI_153420	1.82448	5.43988	2.62302	0	2.89511	1.22078	2.33388	3.29579	1.37196	0.431386	-1.21295	0.415519	0.999935	hypothetical protein
EHI_181520	1.82131	1.08807	4.6319	0	0	2.44547	1.66446	2.51376	0.815158	0.335039	-1.5776	0.415681	0.999935	kinetochore protein Spc25 domain-containing protein
EHI_022850	1.83387	1.0877	2.0019	1.84975	0	0	1.12887	1.64116	0.616582	0.318486	-1.6507	0.41574	0.999935	hypothetical protein
EHI_145980	3.65756	4.3514	3.85393	1.8486	10.136	8.52691	5.39574	3.95429	6.83718	1.76506	0.81972	0.416109	0.999935	hypothetical protein
EHI_182810	14.6983	14.1389	15.5421	7.40203	8.69336	13.3422	12.3028	14.7931	9.81254	0.670582	-0.576514	0.416332	0.999935	hypothetical protein
EHI_044800	20.1145	16.3178	7.70815	9.24281	11.5839	6.09122	11.8431	14.7135	8.97263	0.631132	-0.663986	0.417241	0.999935	hypothetical protein
EHI_127220	12.8027	13.0541	10.9447	22.1837	17.3763	13.3982	14.96	12.2672	17.6527	1.44434	0.530411	0.417546	0.999935	synapsin, putative
EHI_045220	1.82559	5.43973	6.47889	0	2.89534	3.66026	3.3833	4.5814	2.1852	0.476104	-1.07065	0.417581	0.999935	hypothetical protein
EHI_127140	1.83296	6.52639	7.23902	1.84954	1.44844	4.86228	3.95977	5.19945	2.72009	0.510009	-0.971405	0.417849	0.999935	hypothetical protein
EHI_069230	10.9174	13.0573	10.6574	18.4655	13.0235	18.3571	14.0797	11.544	16.6154	1.44549	0.531562	0.417889	0.999935	hypothetical protein
EHI_088060	14.4747	16.3265	17.6452	29.5084	23.1361	17.2223	19.7189	16.1488	23.2889	1.41292	0.49868	0.417971	0.999935	hypothetical protein
EHI_164420	1.82926	6.52701	3.54525	0	1.44805	3.6535	2.83385	3.96718	1.70052	0.451502	-1.14719	0.418198	0.999935	protein phosphatase domain-containing protein
EHI_025450	27.3492	41.3444	54.7887	62.8106	39.0805	74.5127	49.981	41.1608	58.8013	1.40604	0.491641	0.41824	0.999935	LIM zinc finger domain containing protein
EHI_040330	12.7173	9.79374	2.62726	1.84593	5.78705	4.90222	6.27891	8.37943	4.1784	0.540034	-0.888878	0.418304	0.999935	GTP-binding protein, Ras family
EHI_151460	34.7975	29.3699	22.4943	18.492	23.1725	19.4639	24.6317	28.8872	20.3761	0.719839	-0.474253	0.418649	0.999935	hypothetical protein
EHI_177460	16.2979	11.9721	4.02311	1.84461	10.1231	4.91685	8.19627	10.7644	5.62818	0.555218	-0.848873	0.418828	0.999935	translation initiation factor eIF-5A, putative
EHI_131490	20.1494	25.0186	16.1763	11.0956	21.7247	7.2978	16.9104	20.4481	13.3727	0.658246	-0.603301	0.419005	0.999935	leucine rich repeat protein, BspA family
EHI_187260	3.63194	3.26465	6.95565	7.38299	8.68007	8.58232	6.41627	4.61741	8.21513	1.6532	0.725264	0.419008	0.999935	cell cycle control protein cwf12, putative
EHI_005880	1.83438	2.17538	0.153976	0	0	0	0.693956	1.38791	0	0.208423	-2.26241	0.419059	0.999935	hypothetical protein
EHI_118420	3.56837	0	2.49057	1.83863	0	0	1.31626	2.01965	0.612875	0.26727	-1.90363	0.419076	0.999935	hypothetical protein
EHI_036540	3.65434	4.35158	3.70102	1.84824	2.89566	1.21912	2.94499	3.90231	1.98768	0.505873	-0.983152	0.419641	0.999935	hypothetical protein
EHI_189880	0	1.08805	0	3.69419	0	1.22229	1.00076	0.362685	1.63883	4.47288	2.1612	0.419849	0.999935	hypothetical protein
EHI_011880	41.8316	30.4677	17.765	24.0029	26.0455	7.34592	24.5764	30.0214	19.1314	0.642986	-0.637141	0.420181	0.999935	hypothetical protein
EHI_167030	0	2.17545	5.2365	0	1.44846	1.21544	1.67931	2.47065	0.887967	0.340643	-1.55367	0.420258	0.999935	hypothetical protein
EHI_076810	1.83272	3.26321	0.462088	0	1.44842	0	1.16774	1.85267	0.482806	0.305466	-1.71092	0.420905	0.999935	serine/threonine- protein phosphatase PP-Z, putative
EHI_078710	27.2958	55.4932	57.4554	72.0168	60.7768	62.4095	55.9079	46.7481	65.0677	1.36877	0.452877	0.421112	0.999935	probable proteasome subunit beta type 2, putative
EHI_054140	7.27066	10.8817	6.79865	20.3075	5.78743	13.4749	10.7535	8.317	13.1899	1.58631	0.665672	0.421281	0.999935	CCAAT-binding transcription factor, putative
EHI_130890	1.83715	0	4.15493	0	0	1.21302	1.20085	1.99736	0.40434	0.252829	-1.98376	0.421293	0.999935	hypothetical protein
EHI_004830	16.2718	17.4155	8.67029	23.9716	20.242	16.0034	17.0957	14.1192	20.0723	1.46719	0.553058	0.421555	0.999935	hypothetical protein
EHI_183020	0	3.26352	1.38731	0	0	0	0.775138	1.55028	0	0.172724	-2.53346	0.421779	0.999935	hypothetical protein
EHI_193430	0	3.26375	1.3881	0	0	0	0.775308	1.55062	0	0.172746	-2.53327	0.421809	0.999935	hypothetical protein
EHI_178750	3.64636	1.08801	10.8036	7.38939	5.78966	18.3237	7.84013	5.17933	10.5009	1.89026	0.918586	0.421827	0.999935	hypothetical protein
EHI_119560	18.1972	18.4977	16.6806	12.9261	17.3648	4.89487	14.7602	17.7918	11.7286	0.65442	-0.611711	0.42191	0.999935	hypothetical protein, conserved
EHI_154250	1.8219	3.26417	2.31566	0	0	2.44473	1.64108	2.46724	0.814911	0.363611	-1.45953	0.421978	0.999935	hypothetical protein
EHI_080000	30.542	19.5987	5.27693	12.89	14.4463	3.71451	14.4114	18.4725	10.3503	0.572738	-0.804053	0.422174	0.999935	hypothetical protein
EHI_073170	9.15421	13.0535	5.08498	1.84907	5.79288	7.30118	7.0393	9.09756	4.98104	0.581021	-0.783337	0.422239	0.999935	topoisomerase, putative
EHI_099880	0	0	4.15988	3.69842	5.79315	3.64942	2.88348	1.38663	4.38033	2.51251	1.32913	0.42236	0.999935	hypothetical protein
EHI_069310	7.34728	4.35048	3.69353	7.4016	7.24422	8.49252	6.42161	5.13043	7.71278	1.62174	0.697542	0.422668	0.999935	serine palmitoyltransferase, putative
EHI_070230	1.83294	1.08773	2.00229	0	0	1.21558	1.02309	1.64099	0.405194	0.318782	-1.64936	0.423186	0.999935	leucine rich repeat protein, BspA family
EHI_019130	1.83125	1.08778	2.003	0	0	1.21661	1.02311	1.64068	0.405537	0.318861	-1.649	0.423282	0.999935	hypothetical protein
EHI_194850	20.1764	16.3154	35.4156	11.0989	17.3829	20.6516	20.1735	23.9691	16.3778	0.67391	-0.569372	0.42335	0.999935	hypothetical protein
EHI_015230	1.83411	4.35079	12.0108	1.8498	1.44856	6.07433	4.59473	6.06523	3.12423	0.493935	-1.01761	0.423425	0.999935	hypothetical protein
EHI_194480	0	4.35047	3.0779	0	1.44885	1.21318	1.68173	2.47612	0.887343	0.356099	-1.48965	0.423613	0.999935	tyrosine kinase, putative
EHI_201930	0	0	0	1.82045	1.42432	0	0.540795	0	1.08159	7.35039	2.87782	0.423836	0.999935	serine acetyltransferase, putative
EHI_024660	0	0	0	1.8341	1.43976	0	0.545643	0	1.09129	7.32223	2.87228	0.423854	0.999935	chitinase Jessie, putative
EHI_056620	0	0	0.462151	1.84934	0	2.43221	0.790618	0.15405	1.42719	4.26131	2.0913	0.423992	0.999935	hypothetical protein
EHI_119030	0	0	0.46211	1.84944	0	2.4317	0.790541	0.154037	1.42705	4.26085	2.09114	0.424033	0.999935	hypothetical protein, conserved
EHI_155620	3.67193	3.26293	5.54128	0	0	4.85494	2.88852	4.15872	1.61831	0.410502	-1.28454	0.424078	0.999935	hypothetical protein
EHI_133660	0	1.0887	1.70574	0	1.44509	7.4138	1.94222	0.93148	2.95296	2.80568	1.48835	0.42408	0.999935	hypothetical protein
EHI_141400	9.14915	5.4391	11.4051	18.4884	5.79245	18.2623	11.4227	8.66445	14.181	1.59718	0.675529	0.42503	0.999935	peptidase, C54 family
EHI_142890	0	0	0	1.84468	1.44618	0	0.548477	0	1.09695	7.27218	2.86239	0.42506	0.999935	hypothetical protein
EHI_059255	0	0	0	1.84663	1.44709	0	0.548952	0	1.0979	7.26197	2.86036	0.42533	0.999935	hypothetical protein
EHI_011220	12.7964	6.52722	9.40502	7.39376	4.34378	6.09288	7.75984	9.5762	5.94347	0.626603	-0.674377	0.425475	0.999935	protein kinase, putative
EHI_049290	16.1802	19.5984	6.51691	25.7833	27.4511	11.1364	17.7777	14.0985	21.4569	1.56535	0.646482	0.425726	0.999935	hypothetical protein
EHI_178880	49.3695	44.6021	26.0541	24.031	37.6473	21.9294	33.9389	40.0086	27.8693	0.708045	-0.498087	0.425751	0.999935	serine/threonine-protein phosphatase ppe1, putative
EHI_053120	0	4.35095	1.38627	0	1.44842	0	1.19761	1.91241	0.482805	0.272618	-1.87505	0.425783	0.999935	hypothetical protein
EHI_141330	298.82	263.229	180.502	183.111	208.58	182.309	219.425	247.517	191.333	0.775911	-0.366037	0.426189	0.999935	hypothetical protein
EHI_112870	78.836	56.5614	30.9555	127.625	76.7698	41.3202	68.678	55.451	81.905	1.48922	0.574553	0.426357	0.999935	fatty acid elongase, putative
EHI_022500	0	0	1.2333	1.84856	1.44798	2.43649	1.16106	0.411102	1.91101	3.04353	1.60574	0.426382	0.999935	AIG1 family protein
EHI_162180	5.50127	3.26312	8.62377	1.84972	4.34558	3.64524	4.53812	5.79605	3.28018	0.551935	-0.857431	0.426567	0.999935	amino acid transporter, putative
EHI_109950	3.67541	2.17519	4.15445	0	11.5915	8.48876	5.01422	3.33502	6.69342	2.01091	1.00785	0.426685	0.999935	protein tyrosine kinase domain-containing protein
EHI_044570	10.9341	3.26413	4.32216	5.54151	2.89467	1.22209	4.69645	6.17347	3.21942	0.530328	-0.915044	0.42686	0.999935	hypothetical protein, conserved domain containing
EHI_158070	41.3363	31.5752	10.7076	12.8911	28.8941	8.6643	22.3448	27.873	16.8165	0.616161	-0.698621	0.427543	0.999935	hypothetical protein
EHI_183220	1.82878	1.08785	0.770785	0	0	0	0.614569	1.22914	0	0.232156	-2.10683	0.427688	0.999935	hypothetical protein
EHI_013160	16.3456	17.4114	2.9367	9.22897	7.2335	3.67776	9.47231	12.2312	6.71341	0.563067	-0.828622	0.427963	0.999935	hypothetical protein
EHI_198980	0	0	0.769755	0	1.44867	3.6427	0.976854	0.256585	1.69712	3.95013	1.9819	0.428025	0.999935	alkyl sulfatase, putative
EHI_199720	5.49658	3.26326	5.08353	3.69874	1.44836	2.43207	3.57042	4.61446	2.52639	0.535533	-0.900951	0.42804	0.999935	hypothetical protein
EHI_169690	1.82506	1.08796	0.771383	0	0	0	0.614066	1.22813	0	0.232381	-2.10543	0.428045	0.999935	ribonuclease, putative
EHI_093330	59.3493	83.8349	29.6321	90.2469	119.922	44.533	71.253	57.6054	84.9005	1.4833	0.568815	0.428417	0.999935	Helix-turn-helix protein, putative
EHI_130880	1.83379	3.26312	6.62178	1.84973	0	3.64519	2.86893	3.90623	1.83164	0.449574	-1.15337	0.42852	0.999935	hypothetical protein
EHI_006930	49.2189	48.9613	17.4409	18.473	41.9745	12.2173	31.381	38.5404	24.2216	0.63672	-0.65127	0.428968	0.999935	hypothetical protein
EHI_074130	1.83091	3.26337	3.8522	0	1.44823	2.43364	2.13806	2.98216	1.29396	0.443394	-1.17334	0.429201	0.999935	hypothetical protein
EHI_186900	251.876	267.637	230.329	317.822	351.774	264.813	280.708	249.947	311.47	1.24681	0.318245	0.429835	0.999935	hypothetical protein
EHI_013090	0	0	0.772883	1.8457	1.44666	1.22617	0.881902	0.257628	1.50618	3.27203	1.71019	0.430731	0.999935	hypothetical protein
EHI_138550	3.66783	0	1.23193	0	0	0	0.816627	1.63325	0	0.172853	-2.53238	0.430814	0.999935	protein kinase domain containing protein
EHI_111220	1.83767	1.0876	7.38574	0	0	3.6381	2.32485	3.437	1.2127	0.35666	-1.48738	0.430955	0.999935	tRNA splicing endonuclease, putative
EHI_148760	14.6686	11.9648	18.9422	12.9477	24.6246	29.1646	18.7188	15.1919	22.2457	1.45279	0.538824	0.431317	0.999935	N2,N2-dimethylguanosine tRNA methyltransferase, putative
EHI_019650	10.8652	7.61862	2.01155	0	2.89231	6.14606	4.9223	6.8318	3.01279	0.486227	-1.0403	0.431798	0.999935	hypothetical protein
EHI_058920	65.8568	126.189	467.81	109.075	57.9225	224.071	175.154	219.952	130.356	0.591076	-0.758585	0.432005	0.999935	hypothetical protein
EHI_194530	0	2.17537	6.15873	0	0	2.42912	1.79387	2.77803	0.809705	0.295376	-1.75938	0.432048	0.999935	hypothetical protein
EHI_025840	5.30027	6.53776	2.81545	0	1.44005	5.02866	3.52036	4.88449	2.15623	0.484695	-1.04485	0.432288	0.999935	LSM domain containing protein
EHI_130480	1.7801	1.08935	0.779072	0	0	0	0.608086	1.21617	0	0.235078	-2.08879	0.432292	0.999935	hypothetical protein
EHI_073670	7.32491	13.0534	15.87	7.39661	7.2413	9.73302	10.1032	12.0828	8.12364	0.651521	-0.618117	0.432627	0.999935	hypothetical protein
EHI_141050	8.83378	2.17925	1.0949	1.83444	2.88009	0	2.80374	4.03598	1.57151	0.415204	-1.26811	0.432764	0.999935	hypothetical protein
EHI_189980	10.9597	3.26373	3.23877	1.84812	2.89555	3.65839	4.31071	5.82073	2.80068	0.532769	-0.908419	0.433003	0.999935	hypothetical protein
EHI_005460	136.628	137.096	115.788	241.96	164.989	112.469	151.488	129.837	173.139	1.3329	0.414566	0.433065	0.999935	Rab family GTPase
EHI_017590	7.27527	7.61692	4.17086	12.9247	7.23488	8.57001	7.96544	6.35435	9.57653	1.57289	0.653414	0.433388	0.999935	hypothetical protein, conserved
EHI_187050	1.83357	1.08771	4.31205	0	0	2.43038	1.61062	2.41111	0.810128	0.348896	-1.51913	0.433398	0.999935	hypothetical protein
EHI_143800	0	0	0.462058	0	2.8969	1.21552	0.762413	0.154019	1.37081	4.15423	2.05458	0.434107	0.999935	protein kinase, putative
EHI_135790	382.575	532.062	1195.84	1243.06	648.38	1169.87	861.964	703.491	1020.44	1.44845	0.534507	0.434268	0.999935	60S ribosomal protein L10a, putative
EHI_122870	7.27399	11.9695	10.1961	5.53895	8.68165	4.89795	8.09303	9.81322	6.37285	0.63918	-0.645706	0.434292	0.999935	Rab family GTPase
EHI_086090	14.6364	11.9661	6.62768	14.7902	20.2732	12.1766	13.4117	11.0767	15.7467	1.49489	0.580035	0.434341	0.999935	hypothetical protein
EHI_107010	7.34345	8.70118	18.9331	3.70038	8.69247	9.71039	9.5135	11.6593	7.36775	0.614921	-0.701528	0.434609	0.999935	N-system amino acid transporter 1, putative
EHI_098740	3.64261	0	2.31595	0	0	1.22274	1.19688	1.98619	0.407579	0.272581	-1.87524	0.434763	0.999935	hypothetical protein
EHI_022930	5.46291	4.35233	1.69848	0	4.34157	0	2.64255	3.83791	1.44719	0.399657	-1.32317	0.434792	0.999935	hypothetical protein
EHI_161190	5.5067	8.70125	3.54056	12.9509	4.34614	10.9258	7.66189	5.91617	9.4076	1.64583	0.718818	0.434906	0.999935	myotubularin, putative
EHI_186960	7.22752	9.79656	7.43346	0	10.1202	2.46338	6.17353	8.15251	4.19454	0.524844	-0.930038	0.435019	0.999935	prefoldin, alpha subunit
EHI_076790	7.33398	10.8772	13.2444	1.84966	4.34549	12.1524	8.30051	10.4852	6.11585	0.589888	-0.761487	0.435096	0.999935	hypothetical protein
EHI_068430	19.9321	18.5018	6.34261	5.53461	8.67765	12.285	11.879	14.9255	8.83241	0.623638	-0.681219	0.435155	0.999935	5-nitroimidazole antibiotic resistance protein, putative
EHI_110260	3.6673	2.17542	6.62197	0	0	4.86058	2.88755	4.1549	1.62019	0.405329	-1.30283	0.435333	0.999935	pumilio family RNA-binding protein
EHI_123020	0	0	0.309167	0	0	4.90521	0.869063	0.103056	1.63507	6.0299	2.59213	0.435372	0.999935	hypothetical protein
EHI_118020	3.64557	4.35213	0.771744	5.5418	7.23691	2.44364	3.99863	2.92315	5.07412	1.93886	0.955212	0.435524	0.999935	hypothetical protein
EHI_157790	0	3.26505	4.33179	1.84481	0	1.22867	1.77839	2.53228	1.02449	0.363373	-1.46048	0.435527	0.999935	viral IAP-associated factor homolog, putative
EHI_160900	20.1756	0	19.5559	14.7985	18.8314	46.164	19.9209	13.2438	26.5979	2.01161	1.00835	0.435636	0.999935	Sec1 family protein
EHI_023050	1.83776	3.26278	6.77014	3.70122	5.79577	13.3391	5.78446	3.95689	7.61204	1.78288	0.834208	0.435639	0.999935	protein kinase domain containing protein
EHI_175060	3.65133	10.8794	17.8938	20.327	13.0291	20.7407	14.4202	10.8082	18.0323	1.56673	0.647757	0.435784	0.999935	hypothetical protein
EHI_185130	0	0	0.154096	1.84902	0	1.21698	0.536683	0.0513654	1.022	4.64841	2.21674	0.436198	0.999935	protein kinase, putative
EHI_153020	9.09565	9.79311	3.70719	3.69292	7.23504	1.22409	5.79133	7.53198	4.05068	0.554685	-0.850258	0.436407	0.999935	hypothetical protein
EHI_201240	0	3.26377	1.2339	0	0	0	0.749613	1.49923	0	0.179065	-2.48144	0.436629	0.999935	hypothetical protein
EHI_148400	16.2321	6.53147	7.28361	23.9589	10.1179	11.1041	12.538	10.0157	15.0603	1.55741	0.639144	0.436719	0.999935	hypothetical protein
EHI_014110	325.058	655.647	223.886	803.676	689.912	285.063	497.207	401.53	592.884	1.47694	0.562616	0.43761	0.999935	60S ribosomal protein L35a, putative
EHI_073180	14.2408	29.4123	14.4907	34.9159	49.0447	8.73974	25.1407	19.3813	30.9001	1.59246	0.671258	0.437806	0.999935	zinc finger domain containing protein
EHI_138990	7.35271	3.26274	40.3096	7.40281	1.44898	16.9735	12.7917	16.975	8.60844	0.497315	-1.00777	0.437856	0.999935	hypothetical protein
EHI_162080	0	0	0	0	0	3.73282	0.622136	0	1.24427	8.50393	3.08813	0.437979	0.999935	oligosaccharyltransferase 48kDa subunit pseudogene, putative
EHI_087390	38.185	45.7021	18.0756	53.5421	54.9831	34.2885	40.7961	33.9876	47.6046	1.42252	0.508446	0.437989	0.999935	Rho family GTPase
EHI_152810	1.81597	0	1.39113	3.6915	1.44668	2.45209	1.79956	1.06903	2.53009	2.30483	1.20466	0.43821	0.999935	hypothetical protein
EHI_027750	5.47786	11.9673	9.4091	3.69595	5.79084	7.31919	7.2767	8.95141	5.60199	0.623854	-0.680719	0.438275	0.999935	hypothetical protein
EHI_027810	1.8053	4.35424	3.87277	12.9036	2.89117	3.69813	4.92087	3.3441	6.49764	1.80614	0.852906	0.438311	0.999935	hypothetical protein
EHI_084970	7.31566	6.52707	15.107	3.69727	4.34405	9.74437	7.78923	9.6499	5.92856	0.602158	-0.731786	0.438594	0.999935	nucleosome assembly protein, putative
EHI_111760	1150.82	1126.61	445.877	1795.73	1762.33	524.769	1134.36	907.769	1360.94	1.49989	0.584852	0.43863	0.999935	40S ribosomal protein S12, putative
EHI_065340	21.7121	15.238	31.8851	38.7298	30.3661	29.5239	27.9092	22.9451	32.8733	1.39644	0.481753	0.438775	0.999935	hypothetical protein
EHI_105190	5.50063	3.26314	4.92809	3.69934	1.4485	2.43042	3.54502	4.56395	2.52609	0.5431	-0.88071	0.43878	0.999935	hypothetical protein
EHI_081670	7.31986	3.26345	4.62356	7.39548	7.24064	8.5218	6.39413	5.06896	7.71931	1.59334	0.672052	0.438889	0.999935	Rab GTPase activating protein, putative
EHI_158190	7.28667	5.44032	2.47016	7.38806	13.0254	3.66754	6.54635	5.06572	8.02699	1.71249	0.776096	0.439118	0.999935	hypothetical protein
EHI_018630	0	0	0	0	0	3.71811	0.619685	0	1.23937	8.45774	3.08027	0.439168	0.999935	hypothetical protein
EHI_155390	0	0	4.00959	1.8482	1.44781	9.75385	2.84324	1.33653	4.34996	2.71904	1.4431	0.43929	0.999935	hypothetical protein
EHI_036550	7.28985	6.52825	0.926155	1.8472	4.34204	0	3.48892	4.91475	2.06308	0.437529	-1.19255	0.440014	0.999935	HAD hydrolase, family IA, variant 3
EHI_105290	3.65148	0	2.00531	1.84793	4.34306	4.87999	2.78796	1.8856	3.69033	2.09595	1.06761	0.440396	0.999935	hypothetical protein
EHI_089990	38.2599	36.9939	8.49075	59.1062	50.6551	20.7802	35.7144	27.9149	43.5138	1.58679	0.666116	0.440409	0.999935	lysozyme, putative
EHI_087700	0	4.35154	2.15877	1.84832	4.34361	7.31345	3.33595	2.1701	4.50179	2.00352	1.00254	0.440559	0.999935	hypothetical protein
EHI_050580	0	0	0	0	0	3.69813	0.616355	0	1.23271	8.39486	3.06951	0.4408	0.999935	hypothetical protein
EHI_117260	25.6785	30.4555	10.1628	11.0989	20.28	10.9334	18.1015	22.0989	14.1041	0.654759	-0.610964	0.441069	0.999935	transporter, major facilitator family
EHI_167330	18.0611	5.44268	1.08419	7.37423	2.89135	1.23219	6.01429	8.196	3.83259	0.48201	-1.05286	0.441294	0.999935	hypothetical protein, conserved domain containing
EHI_064590	0	2.17712	2.16875	0	0	0	0.724311	1.44862	0	0.181795	-2.45962	0.441334	0.999935	hypothetical protein
EHI_155640	0	2.17554	2.15693	0	0	0	0.722078	1.44416	0	0.181723	-2.46019	0.441346	0.999935	tRNA isopentenyltransferase, putative
EHI_141820	1.83882	2.17512	7.69163	1.85084	0	3.63602	2.86541	3.90186	1.82895	0.444732	-1.16899	0.441554	0.999935	protein kinase, putative
EHI_098210	7.26995	15.2344	27.0411	5.53828	13.0216	13.4761	13.5969	16.5152	10.6786	0.630129	-0.66628	0.441581	0.999935	lysine and glutamic acid-rich protein 1 (KERP1)
EHI_126280	1.82989	9.79036	15.1039	1.84885	2.89624	9.73956	6.86813	8.90804	4.82822	0.532091	-0.910256	0.441702	0.999935	hypothetical protein, conserved
EHI_108470	3.67415	4.35045	6.61721	1.85046	2.89774	3.63918	3.8382	4.88061	2.79579	0.557803	-0.842173	0.442809	0.999935	hypothetical protein
EHI_194990	5.50417	4.35072	12.4711	7.39974	7.24313	24.2898	10.2098	7.44201	12.9776	1.67673	0.745652	0.44283	0.999935	hypothetical protein
EHI_012160	3.67067	1.08766	2.61706	1.85007	0	1.21412	1.73993	2.45847	1.0214	0.410483	-1.28461	0.442844	0.999935	ser/thr protein phosphatase family protein
EHI_141220	0	0	0	0	0	3.67035	0.611726	0	1.22345	8.30794	3.05449	0.443082	0.999935	hypothetical protein, conserved
EHI_200700	0	1.08788	0.925135	1.84838	1.4479	2.43748	1.29113	0.671004	1.91125	2.43098	1.28154	0.443129	0.999935	hypothetical protein
EHI_193390	7.25321	14.1479	15.3108	20.2967	20.2497	14.7325	15.3318	12.2373	18.4263	1.44217	0.52824	0.443279	0.999935	heat shock protein, Hsp20 family, putative
EHI_174160	1.82887	0	6.93694	0	0	2.43615	1.86699	2.92193	0.812049	0.285205	-1.80993	0.443725	0.999935	hypothetical protein, conserved
EHI_152180	0	1.08787	4.31696	0	0	1.21851	1.10389	1.80161	0.406171	0.268955	-1.89456	0.44388	0.999935	RNA recognition motif domain containing protein
EHI_060380	143.93	166.473	75.9537	229.037	178.017	121.014	152.404	128.786	176.022	1.37151	0.455769	0.444197	0.999935	grainin, putative
EHI_044180	7.27271	14.146	2.78097	3.6925	5.78765	3.674	6.22564	8.06656	4.38472	0.565618	-0.822099	0.44452	0.999935	hypothetical protein, conserved
EHI_103260	20.0195	22.85	15.2898	5.53992	20.2593	12.2357	16.0324	19.3864	12.6783	0.66906	-0.579793	0.444533	0.999935	NADPH-dependent FMN reductase domain containing protein
EHI_074820	1.83276	2.17547	0.924168	1.8495	0	0	1.13032	1.64413	0.616499	0.340852	-1.55278	0.444599	0.999935	hypothetical protein
EHI_188760	83.9622	89.2123	182.964	173.695	123.049	195.246	141.355	118.713	163.997	1.37078	0.454993	0.444631	0.999935	hypothetical protein, conserved
EHI_023010	0	0	8.15822	1.85018	2.89748	19.421	5.38782	2.71941	8.05623	2.68331	1.42401	0.444887	0.999935	protein kinase, putative
EHI_052170	1.83545	1.08766	8.31283	1.8501	1.4487	2.4281	2.82714	3.74531	1.90897	0.46481	-1.10529	0.445361	0.999935	TBC/Rab GTPase activating domain containing protein
EHI_015440	73.0147	91.3879	52.7592	155.219	111.469	45.1484	88.1663	72.3872	103.945	1.43678	0.522836	0.445413	0.999935	Rho family GTPase
EHI_161040	63.5864	105.555	71.245	119.985	102.72	90.6911	92.2971	80.1287	104.465	1.3007	0.379287	0.445605	0.999935	hypothetical protein
EHI_004500	0	0	0	0	0	3.63974	0.606623	0	1.21325	8.21234	3.03779	0.445627	0.999935	hypothetical protein
EHI_069570	14.5862	11.9681	9.72306	5.54211	11.5794	6.1076	9.91776	12.0925	7.74304	0.659094	-0.601445	0.445861	0.999935	methyltransferase-like protein 2, putative
EHI_197150	3.65765	0	1.07909	0	0	0	0.789456	1.57891	0	0.179631	-2.47689	0.44616	0.999935	hypothetical protein
EHI_040830	583.374	712.991	391.237	930.997	871.741	465.769	659.352	562.534	756.169	1.34486	0.42746	0.446408	0.999935	40S ribosomal protein S23, putative
EHI_178070	18.1145	19.5904	13.615	22.1369	24.5856	22.1193	20.027	17.1067	22.9473	1.36965	0.453812	0.446531	0.999935	hypothetical protein, conserved
EHI_096810	10.9999	14.1404	19.7133	7.39848	10.1394	13.3689	12.6267	14.9512	10.3022	0.677294	-0.562147	0.446728	0.999935	hypothetical protein
EHI_141020	0	0	4.77339	1.84983	2.89715	9.71828	3.20644	1.59113	4.82175	2.5566	1.35422	0.446737	0.999935	hypothetical protein
EHI_034710	0	0	6.30987	0	0	0	1.05165	2.10329	0	0.12475	-3.00288	0.446822	0.999935	heat shock protein, putative
EHI_170060	84.1785	58.8073	28.7486	104.888	108.297	38.4923	70.5685	57.2448	83.8922	1.47992	0.565516	0.446999	0.999935	ubiquitin like protein
EHI_177630	12.8181	0	15.0998	11.0948	8.68952	36.5	14.0337	9.30598	18.7615	2.00693	1.00499	0.447358	0.999935	60S acidic ribosomal protein P0, putative
EHI_092260	0	2.17529	0.769612	1.85023	0	6.06848	1.8106	0.981632	2.63957	2.66672	1.41507	0.447393	0.999935	tyrosine kinase, putative
EHI_127460	9.07358	20.677	3.24678	3.69095	11.5725	2.45364	8.45239	10.9991	5.90568	0.548995	-0.865135	0.448309	0.999935	hypothetical protein
EHI_074800	92.027	96.8846	129.685	152.985	125.759	128.254	120.932	106.199	135.666	1.26785	0.342384	0.448332	0.999935	ribosomal protein S25, putative
EHI_152500	7.22898	7.61942	1.2388	11.0628	8.67467	6.15745	6.99702	5.3624	8.63164	1.74725	0.805086	0.448521	0.999935	hypothetical protein
EHI_015350	1.81943	2.17623	0.926739	0	1.44704	0	1.06157	1.6408	0.482347	0.341279	-1.55098	0.449142	0.999935	Ras family GTPase
EHI_156380	12.7623	8.7041	4.78446	3.6947	8.6845	2.44316	6.84553	8.75028	4.94079	0.592192	-0.755862	0.449367	0.999935	U2 snRNP auxiliary factor small subunit, putative
EHI_065740	923.857	1207.82	480.662	1732.55	1473.7	567.388	1064.33	870.781	1257.88	1.44498	0.531054	0.449381	0.999935	60S ribosomal protein L30, putative
EHI_098570	1540.89	1852.55	1817.49	2843.59	2070.83	1683.6	1968.16	1736.98	2199.34	1.26575	0.339996	0.449711	0.999935	fructose-1,6-bisphosphate aldolase, putative
EHI_188030	0	1.08768	3.23319	0	0	0	0.720145	1.44029	0	0.178655	-2.48475	0.449759	0.999935	hypothetical protein
EHI_163720	1.80571	2.17709	0.929384	0	1.44563	0	1.05964	1.6374	0.481877	0.342235	-1.54694	0.450327	0.999935	hypothetical protein
EHI_022280	0	0	0.462578	0	1.44789	2.43761	0.724679	0.154193	1.29517	3.97571	1.99121	0.450701	0.999935	protein kinase domain containing protein
EHI_042740	7.30961	9.79099	2.46723	3.69659	4.34357	2.43795	5.00766	6.52261	3.4927	0.561036	-0.833834	0.450787	0.999935	hypothetical protein, conserved
EHI_073360	5.47072	3.26401	3.39515	7.38975	10.1322	2.44268	5.34908	4.04329	6.65488	1.69617	0.762279	0.451135	0.999935	hypothetical protein, conserved
EHI_141420	0	0	0	3.67927	0	0	0.613211	0	1.22642	8.02483	3.00447	0.45118	0.999935	hypothetical protein
EHI_192780	20.0471	15.2326	17.2882	36.9439	21.7102	15.8862	21.1847	17.5226	24.8468	1.41037	0.496074	0.451306	0.999935	hypothetical protein
EHI_101730	0	7.61674	4.63364	9.23276	13.0235	2.44761	6.15904	4.08346	8.23461	1.90206	0.927564	0.451324	0.999935	surface antigen ariel1, putative
EHI_100380	5.5051	4.35069	6.15818	1.85	0	6.07151	3.98925	5.33799	2.64051	0.50938	-0.973186	0.451583	0.999935	hypothetical protein
EHI_168310	0	0	0	3.68986	0	0	0.614977	0	1.22995	7.99826	2.99969	0.451809	0.999935	myb-like DNA-binding domain containing protein
EHI_200060	1.81201	2.17669	0.928187	0	0	1.2285	1.02423	1.63896	0.409499	0.341502	-1.55004	0.451863	0.999935	hypothetical protein
EHI_008820	0	0	0	3.69115	0	0	0.615192	0	1.23038	7.99506	2.99911	0.451885	0.999935	hypothetical protein
EHI_101260	10.9049	18.4989	9.73479	5.53828	8.68104	11.0259	10.7306	13.0462	8.41506	0.662508	-0.59399	0.452104	0.999935	Ras family GTPase
EHI_202480	0	0	0	3.69528	0	0	0.615881	0	1.23176	7.98458	2.99722	0.452135	0.999935	protein phosphatase domain containing protein
EHI_050000	25.4627	29.3796	10.8135	27.6956	47.75	19.5891	26.7818	21.8853	31.6783	1.48118	0.566747	0.452224	0.999935	hypothetical protein
EHI_148180	0	3.2632	1.07817	0	0	0	0.72356	1.44712	0	0.185803	-2.42816	0.452231	0.999935	hypothetical protein
EHI_177610	0	1.08822	1.5457	1.84575	2.89336	2.45209	1.63752	0.877971	2.39707	2.23768	1.162	0.452277	0.999935	hypothetical protein, conserved
EHI_147530	1.83407	2.1754	12.4728	0	4.34567	3.64467	4.07878	5.4941	2.66345	0.466704	-1.09942	0.452292	0.999935	DNA primase large subunit, putative
EHI_074050	1.83645	1.08763	0.615635	0	0	0	0.589953	1.17991	0	0.244283	-2.03338	0.452344	0.999935	hypothetical protein
EHI_125930	1.83602	1.08764	20.7796	0	0	8.49593	5.36653	7.90108	2.83198	0.358422	-1.48027	0.452353	0.999935	protein kinase, putative
EHI_038980	0	3.26406	1.08039	0	0	0	0.724075	1.44815	0	0.185907	-2.42735	0.452364	0.999935	hypothetical protein
EHI_151270	5.50924	4.35053	30.3203	3.70062	1.4488	15.775	10.1841	13.3934	6.97482	0.512108	-0.965481	0.452663	0.999935	Rap/Ran GTPase activating protein, putative
EHI_105150	1.83102	1.08779	1.69493	1.84911	0	0	1.07714	1.53791	0.616369	0.345106	-1.53489	0.452834	0.999935	hypothetical protein
EHI_051900	1.83382	0	2.6179	0	0	0	0.741952	1.4839	0	0.180355	-2.47109	0.45295	0.999935	protein kinase domain containing protein
EHI_142930	34.702	39.165	29.4586	29.5692	26.0596	21.9525	30.1511	34.4419	25.8604	0.752673	-0.409904	0.453464	0.999935	hypothetical protein
EHI_081780	1.82473	1.08797	0.617149	0	0	0	0.588308	1.17662	0	0.245079	-2.02868	0.45355	0.999935	hypothetical protein
EHI_074760	34.7359	46.7782	46.4069	77.6359	55.0218	40.2099	50.1314	42.6403	57.6226	1.33404	0.415803	0.453649	0.999935	protein farnesyltransferase alpha subunit, putative
EHI_067980	1.82609	10.8793	15.5785	14.784	11.5818	21.9563	12.7677	9.42795	16.1074	1.61074	0.687727	0.454454	0.999935	hypothetical protein
EHI_141870	7.32849	6.52653	16.4832	1.84935	11.5868	4.86431	8.10646	10.1127	6.10017	0.588713	-0.764363	0.4546	0.999935	protein kinase domain containing protein
EHI_128440	0	1.08783	0.308259	0	5.79237	0	1.19808	0.465362	1.93079	3.70444	1.88926	0.454735	0.999935	cell division cycle protein 123 homolog, putative
EHI_146190	9.14103	6.52719	9.71307	0	10.1356	3.65545	6.52872	8.46043	4.59701	0.552793	-0.85519	0.454784	0.999935	hypothetical protein
EHI_178010	42.0303	31.5488	20.5088	27.7244	21.7179	17.0657	26.766	31.3626	22.1693	0.717993	-0.477958	0.454953	0.999935	DNA-directed RNA polymerase II subunit, putative
EHI_167110	3.61142	11.974	6.041	3.68693	2.89126	6.16224	5.72781	7.20881	4.24681	0.592434	-0.755275	0.455381	0.999935	hypothetical protein
EHI_161060	18.3268	14.1406	8.31765	5.54844	11.5873	8.51015	11.0718	13.595	8.54863	0.660682	-0.597972	0.45544	0.999935	hypothetical protein
EHI_188200	0	3.26271	4.46136	0	0	2.42429	1.69139	2.57469	0.808098	0.322309	-1.63348	0.455648	0.999935	hypothetical protein
EHI_025320	1.82795	3.26362	0	0	0	0	0.848594	1.69719	0	0.165036	-2.59915	0.455789	0.999935	hypothetical protein, conserved domain containing
EHI_144610	278.392	230.608	72.2579	319.915	393.935	147.19	240.383	193.753	287.013	1.48622	0.571647	0.456081	0.999935	methionine gamma-lyase
EHI_199050	21.9618	30.4587	49.4702	20.338	20.2741	32.8668	29.2283	33.9635	24.493	0.709741	-0.494635	0.457227	0.999935	diphthamide synthesis protein, putative
EHI_092070	0	4.3524	2.16191	3.69353	4.34145	4.89277	3.24034	2.17144	4.30925	1.87882	0.909831	0.457294	0.999935	WD domain containing protein
EHI_167470	1.82028	2.17617	7.87602	5.54014	10.1299	7.34019	5.81378	3.95749	7.67007	1.72624	0.787629	0.457514	0.999935	hypothetical protein
EHI_085680	0	0	6.00678	0	0	0	1.00113	2.00226	0	0.130874	-2.93375	0.457569	0.999935	WD repeat protein
EHI_085010	1.82513	6.52775	9.87354	0	1.44762	7.32223	4.49938	6.07547	2.92328	0.483392	-1.04874	0.458019	0.999935	hypothetical protein
EHI_092580	23.6705	36.9951	27.1768	24.0087	23.1548	18.3454	25.5586	29.2808	21.8363	0.740738	-0.432965	0.458488	0.999935	hypothetical protein
EHI_151210	5.49065	2.17562	3.85276	1.84893	2.89631	1.21725	2.91359	3.83968	1.98749	0.525092	-0.929357	0.458891	0.999935	TBC domain containing protein
EHI_175010	3.65621	1.08787	2.46686	1.84845	0	1.21855	1.71299	2.40365	1.02233	0.422719	-1.24223	0.459073	0.999935	hypothetical protein
EHI_114930	3.67245	2.17527	9.08106	1.85027	1.44878	4.85432	3.84702	4.97626	2.71779	0.525915	-0.927098	0.459182	0.999935	DNA repair protein, putative
EHI_163760	5.45351	1.08816	3.09018	3.69234	7.23438	4.89951	4.24302	3.21062	5.27541	1.74081	0.799755	0.459221	0.999935	hypothetical protein
EHI_118780	56.7312	38.0735	26.6621	33.28	31.859	21.9124	34.753	40.4889	29.0171	0.727649	-0.458685	0.459342	0.999935	WD domain containing protein
EHI_080600	0	1.08846	2.16741	1.84405	4.33768	2.46161	1.9832	1.08529	2.88111	2.15515	1.10779	0.459822	0.999935	hypothetical protein
EHI_170610	7.32324	8.70233	5.39319	1.84906	2.89643	7.30129	5.57759	7.13959	4.0156	0.597052	-0.744072	0.459846	0.999935	SWIRM domain protein
EHI_035810	5.49731	3.26324	8.01001	3.69885	2.89677	3.64766	4.50231	5.59018	3.41443	0.584908	-0.773719	0.460599	0.999935	hypothetical protein
EHI_120950	0	0	2.31595	1.84693	0	7.33642	1.91655	0.771984	3.06112	3.24875	1.69989	0.461032	0.999935	hypothetical protein
EHI_006160	17.9659	8.71053	6.67377	22.0972	27.448	3.71451	14.435	11.1167	17.7532	1.64463	0.71776	0.46135	0.999935	Signal recognition particle 19 kDa protein, putative
EHI_024220	0	3.26357	6.01248	0	1.44797	2.4366	2.19344	3.09202	1.29486	0.406052	-1.30027	0.461363	0.999935	hypothetical protein
EHI_168210	7.3392	6.52607	5.54264	1.84995	5.79454	3.64333	5.11595	6.4693	3.76261	0.605599	-0.723565	0.461586	0.999935	protein kinase domain containing protein
EHI_110420	12.8199	8.7022	16.0234	3.69839	0	15.8146	9.50976	12.5152	6.50433	0.527367	-0.923121	0.461661	0.999935	tryptophanyl-tRNA synthetase, putative
EHI_110280	135.624	107.686	110.592	142.411	141.945	150.746	131.501	117.967	145.034	1.23459	0.304031	0.461762	0.999935	LIM zinc finger domain containing protein
EHI_131670	5.46536	6.52836	12.3505	5.54113	5.78911	4.88975	6.7607	8.11474	5.40666	0.628343	-0.670375	0.462151	0.999935	dynamin-1-like protein, putative
EHI_130920	7.35656	13.0506	28.3033	1.85092	7.24542	19.389	12.866	16.2368	9.49511	0.581168	-0.782974	0.462715	0.999935	hypothetical protein, conserved
EHI_141940	800.448	877.336	622.862	1333.01	959.976	681.124	879.127	766.882	991.371	1.29288	0.370593	0.462796	0.999935	hypothetical protein
EHI_035960	1.83324	2.17545	6.77655	0	1.44847	3.64618	2.64665	3.59508	1.69822	0.465163	-1.10419	0.463016	0.999935	hypothetical protein
EHI_106100	7.32274	13.0535	15.8718	5.54709	1.4482	14.6035	9.64115	12.0827	7.1996	0.593645	-0.752328	0.463062	0.999935	UV excision repair protein RAD23, putative
EHI_065840	36.0023	37.0166	15.9739	68.1609	41.9061	19.7749	36.4725	29.6643	43.2806	1.47392	0.559656	0.463466	0.999935	hypothetical protein
EHI_055420	7.31754	5.43916	6.1655	1.84874	4.3442	4.87103	4.99769	6.3074	3.68799	0.607762	-0.71842	0.463469	0.999935	GTP-binding protein, Ras family
EHI_069490	1014.09	905.527	417.784	1448.02	1240.8	580.188	934.401	779.133	1089.67	1.39949	0.4849	0.46368	0.999935	ribosomal protein L27a, putative
EHI_164890	97.134	84.8435	160.037	27.7423	94.1471	113.061	96.1608	114.005	78.317	0.687066	-0.54148	0.463693	0.999935	rab GDP dissociation inhibitor alpha, putative
EHI_033690	0	0	2.61798	0	1.44852	8.50595	2.09541	0.87266	3.31815	3.18476	1.67118	0.464	0.999935	hypothetical protein, conserved
EHI_186720	710.054	756.515	400.179	1159.68	939.727	455.755	736.986	622.249	851.722	1.36947	0.453615	0.464042	0.999935	40S ribosomal protein S12, putative
EHI_173420	1.83292	0	3.54253	0	0	1.21559	1.09851	1.79182	0.405197	0.282894	-1.82167	0.464103	0.999935	hypothetical protein
EHI_163260	115.124	129.459	76.9473	181.132	149.129	93.8631	124.276	107.177	141.375	1.32255	0.40332	0.464306	0.999935	copine, putative
EHI_009020	0	4.35096	2.9266	1.84947	0	1.21576	1.7238	2.42585	1.02174	0.388307	-1.36473	0.464358	0.999935	beta-amylase, putative
EHI_049700	0	4.35096	2.9266	1.84947	0	1.21576	1.7238	2.42585	1.02174	0.388307	-1.36473	0.464358	0.999935	beta-amylase, putative
EHI_148800	0	4.35096	2.9266	1.84947	0	1.21576	1.7238	2.42585	1.02174	0.388307	-1.36473	0.464358	0.999935	beta-amylase, putative
EHI_001910	0	5.43873	15.0958	0	2.89677	6.0795	4.91848	6.84486	2.99209	0.430251	-1.21675	0.464415	0.999935	Ras GTPase-activating protein, putative
EHI_175080	3.66861	2.17538	3.07956	1.84984	1.44858	1.21475	2.23945	2.97452	1.50439	0.501498	-0.995684	0.464872	0.999935	guanylate binding protein, putative
EHI_028970	0	5.43883	3.08124	0	2.89662	0	1.90278	2.84002	0.965541	0.333251	-1.58532	0.464919	0.999935	hypothetical protein
EHI_146160	3.6193	4.35366	0.309541	1.84434	0	1.23	1.89281	2.76083	1.02478	0.391998	-1.35108	0.465022	0.999935	hypothetical protein
EHI_193400	0	0	1.23304	1.84879	4.34428	0	1.23768	0.411012	2.06436	3.4517	1.78731	0.465208	0.999935	longevity-assurance family protein
EHI_080200	56.5308	44.6081	54.631	33.2539	39.0814	47.6322	45.9562	51.9233	39.9891	0.773949	-0.36969	0.465602	0.999935	surface antigen ariel1, putative
EHI_139310	32.8884	21.7579	8.32737	12.9376	17.3739	9.75316	17.1731	20.9912	13.3549	0.657745	-0.604401	0.465916	0.999935	hydrolase, carbon-nitrogen family
EHI_153280	7.31029	4.35153	7.70981	0	4.34362	6.09437	4.96827	6.45721	3.47933	0.559838	-0.836917	0.466009	0.999935	hypothetical protein, conserved
EHI_063340	10.852	15.2383	11.1459	16.5971	20.243	14.767	14.8072	12.4121	17.2024	1.38984	0.474918	0.466311	0.999935	prefoldin, alpha subunit
EHI_087380	10.852	15.2383	11.1459	16.5971	20.243	14.767	14.8072	12.4121	17.2024	1.38984	0.474918	0.466311	0.999935	prefoldin, alpha subunit
EHI_133970	76.8586	65.2689	69.9698	72.1059	53.5807	37.7394	62.5872	70.6991	54.4754	0.767254	-0.382224	0.466426	0.999935	thioredoxin, putative
EHI_004860	54.5193	48.968	31.3689	71.996	72.341	36.7563	52.6582	44.952	60.3644	1.35561	0.438937	0.466441	0.999935	Ras family GTPase
EHI_103880	3.6559	2.17575	8.6343	3.69683	5.79166	17.061	6.8359	4.82198	8.84982	1.74253	0.80118	0.466498	0.999935	hypothetical protein
EHI_010520	10.9641	8.70312	5.85974	12.938	14.4785	8.53309	10.2461	8.50897	11.9832	1.4731	0.558853	0.466504	0.999935	hypothetical protein
EHI_194260	12.812	6.52684	8.01362	3.69788	5.79265	7.30322	7.3577	9.11749	5.59792	0.64477	-0.633143	0.466619	0.999935	protein phosphatase domain-containing protein
EHI_077770	0	0	1.092	0	2.88353	2.50279	1.07972	0.363998	1.79544	3.36773	1.75178	0.466633	0.999935	UDP-glucose:glyco protein glucosyltransferase 1 precursor, putative
EHI_199090	10.9887	7.61442	11.8634	1.8492	5.79313	10.9484	8.17622	10.1555	6.19692	0.626366	-0.674922	0.466919	0.999935	RhoGAP domain containing protein
EHI_166430	5.48133	8.70317	8.17319	11.0894	10.1348	12.1916	9.29557	7.45257	11.1386	1.45712	0.543118	0.467159	0.999935	hypothetical protein
EHI_030740	1.83658	5.43813	1.84686	0	1.44882	2.42673	2.16619	3.04052	1.29185	0.462144	-1.11358	0.467207	0.999935	Ras guanine nucleotide exchange factor, putative
EHI_174650	1.83637	0	3.38605	1.8503	0	0	1.17879	1.74081	0.616767	0.290888	-1.78146	0.467305	0.999935	hypothetical protein
EHI_117900	5.47156	3.26398	7.71578	5.5425	5.78995	15.8751	7.27648	5.48378	9.06919	1.61822	0.694403	0.467474	0.999935	hypothetical protein
EHI_159870	27.3861	45.6935	25.9147	27.7189	30.4014	12.2	28.2191	32.9981	23.4401	0.707332	-0.49954	0.467842	0.999935	galactose-inhibitable lectin small subunit, putative
EHI_159910	3.64752	1.088	2.16046	0	1.44748	1.22122	1.59411	2.29866	0.889566	0.426792	-1.22839	0.468065	0.999935	ariadne-1, putative
EHI_068490	10.9735	5.43923	17.5734	7.39454	14.4802	32.8873	14.7913	11.3287	18.254	1.58743	0.666693	0.468086	0.999935	hypothetical protein
EHI_084710	0	3.26386	1.69696	1.84783	0	0	1.13477	1.65361	0.615942	0.309292	-1.69296	0.468371	0.999935	hypothetical protein
EHI_001860	1.79723	3.2664	1.86219	0	0	2.47551	1.56689	2.30861	0.825171	0.39578	-1.33723	0.468536	0.999935	hypothetical protein
EHI_125700	9.15038	6.52688	4.62345	0	5.79256	4.86933	5.16043	6.7669	3.55396	0.566231	-0.820538	0.468575	0.999935	dTDP-D-glucose 4,6-dehydratase, putative
EHI_067600	1.83584	5.43824	3.38643	7.40073	7.24371	3.64144	4.8244	3.5535	6.09529	1.65234	0.724512	0.468686	0.999935	hypothetical protein
EHI_121480	0	4.35273	0.927194	1.84601	0	0	1.18766	1.75998	0.615337	0.300144	-1.73627	0.469386	0.999935	hypothetical protein
EHI_180290	0	3.26721	0.933117	0	0	0	0.700055	1.40011	0	0.193688	-2.36819	0.469561	0.999935	hypothetical protein
EHI_131030	1.83827	1.08758	8.76947	1.85072	0	3.63702	2.86384	3.89844	1.82925	0.443125	-1.17421	0.469643	0.999935	hypothetical protein
EHI_054690	32.8107	38.0811	14.3543	20.32	20.2634	18.327	24.0261	28.4154	19.6368	0.705699	-0.502875	0.46992	0.999935	metal dependent hydrolase, putative
EHI_093750	3.66951	3.26304	5.85061	0	1.44863	4.85788	3.18161	4.26106	2.10217	0.509616	-0.972517	0.470684	0.999935	hypothetical protein
EHI_127060	1.83303	4.35091	0.924116	0	1.44845	1.21552	1.62867	2.36935	0.887991	0.417621	-1.25973	0.470691	0.999935	DNA primase large subunit, putative
EHI_178520	0	2.17523	1.84671	0	0	0	0.670324	1.34065	0	0.196153	-2.34995	0.470882	0.999935	regulator of nonsense transcripts, putative
EHI_109880	7.29615	11.9679	6.17239	3.69508	7.23754	4.8842	6.87554	8.47881	5.27227	0.638352	-0.647577	0.470967	0.999935	hypothetical protein
EHI_039470	0	1.08904	0.777123	7.3601	0	0	1.53771	0.622054	2.45337	3.37179	1.75351	0.471114	0.999935	pumilio family RNA-binding protein
EHI_012170	25.6629	32.6318	49.1318	25.8939	28.9691	26.741	31.5051	35.8089	27.2013	0.744	-0.426625	0.471392	0.999935	hypothetical protein
EHI_176850	9.14412	5.43924	14.0282	7.39446	4.34402	7.30861	7.9431	9.53717	6.34903	0.641492	-0.640497	0.471711	0.999935	hypothetical protein, conserved
EHI_012980	71.6391	43.5047	95.1067	70.3159	86.9311	127.383	82.4801	70.0835	94.8766	1.34894	0.43183	0.471757	0.999935	dihydropyrimidine dehydrogenase, putative
EHI_197030	1199.86	1627.45	719.563	2241.28	1857.45	822.615	1411.37	1182.29	1640.45	1.38776	0.472762	0.471777	0.999935	40S ribosomal protein S10, putative
EHI_143580	9.1014	9.79278	14.3621	7.38685	5.7885	9.78693	9.36977	11.0854	7.65409	0.67403	-0.569116	0.471939	0.999935	UMP-CMP kinase, putative
EHI_072100	7.25419	4.35317	1.23717	1.84521	2.89286	1.22755	3.13503	4.28151	1.98854	0.5097	-0.97228	0.472292	0.999935	hypothetical protein
EHI_094360	7.25419	4.35317	1.23717	1.84521	2.89286	1.22755	3.13503	4.28151	1.98854	0.5097	-0.97228	0.472292	0.999935	hypothetical protein
EHI_129780	7.31896	8.70258	5.08615	7.39528	11.5848	10.9578	8.50761	7.0359	9.97932	1.4859	0.571334	0.472365	0.999935	hypothetical protein
EHI_183580	3.67055	1.08766	15.3947	1.85006	2.89737	6.07078	5.16185	6.71763	3.60607	0.515031	-0.957268	0.472512	0.999935	Rho guanine nucleotide exchange factor, putative
EHI_099310	17.6536	6.53799	2.03413	5.50231	7.19878	0	6.4878	8.74191	4.23369	0.498164	-1.00531	0.47258	0.999935	hypothetical protein
EHI_101290	12.8335	16.3158	18.481	9.24816	13.0364	12.1532	13.678	15.8768	11.4792	0.71347	-0.487075	0.473255	0.999935	hypothetical protein, conserved
EHI_000770	5.47517	0	2.31415	0	1.44762	1.22042	1.74289	2.59644	0.889345	0.377991	-1.40358	0.473267	0.999935	hypothetical protein
EHI_101270	1.83556	1.08766	6.46538	0	0	3.64195	2.17176	3.12953	1.21398	0.391924	-1.35135	0.473684	0.999935	hypothetical protein
EHI_030170	16.4606	23.9326	46.0912	33.2756	26.0644	69.4271	35.8752	28.8281	42.9224	1.46028	0.546246	0.47416	0.999935	26S proteasome non-ATPase regulatory subunit, putative
EHI_097900	5.49994	0	0.616041	0	1.44848	0	1.26074	2.03866	0.482826	0.284364	-1.81419	0.474231	0.999935	cysteine protease, putative
EHI_075710	0	3.26429	1.6986	0	1.44716	0	1.06834	1.6543	0.482388	0.30965	-1.69129	0.474288	0.999935	hypothetical protein
EHI_159470	0	0	0.924873	1.84868	1.44804	1.21791	0.906585	0.308291	1.50488	2.92345	1.54767	0.474564	0.999935	hypothetical protein
EHI_036600	5.44608	18.5	12.3669	5.53685	14.4662	2.45288	9.79483	12.1043	7.48531	0.607073	-0.720058	0.474582	0.999935	hypothetical protein
EHI_148510	3.65783	4.35138	1.54153	1.84863	1.44802	1.21805	2.34424	3.18358	1.5049	0.500314	-0.999094	0.47467	0.999935	hypothetical protein
EHI_106250	7.33066	5.4387	3.08062	1.84947	2.89682	3.64724	4.04059	5.28333	2.79785	0.579022	-0.788309	0.474868	0.999935	hypothetical protein
EHI_098190	27.4282	14.1421	24.0497	14.7884	8.68787	21.9289	18.5042	21.8733	15.1351	0.698267	-0.518148	0.474954	0.999935	hypothetical protein
EHI_094070	3.64995	4.35185	9.41103	7.39102	0	2.44094	4.5408	5.80428	3.27732	0.519386	-0.945121	0.475032	0.999935	hypothetical protein
EHI_041480	0	0	0.154028	0	0	3.64706	0.633515	0.0513427	1.21569	5.70301	2.51172	0.475039	0.999935	hypothetical protein
EHI_125310	9.02004	8.70882	5.88827	5.52926	2.89091	6.16747	6.36746	7.87238	4.86255	0.638531	-0.647171	0.475111	0.999935	hypothetical protein
EHI_140480	14.5427	14.1461	15.6054	9.23086	10.1281	12.2488	12.6503	14.7648	10.5359	0.714839	-0.48431	0.475315	0.999935	hypothetical protein
EHI_178660	21.8806	13.0561	13.1181	29.5583	17.3692	18.3219	18.884	16.0183	21.7498	1.38607	0.471001	0.475506	0.999935	HAD hydrolase, family IA, variant 3
EHI_141340	1.83672	1.08762	5.54041	0	1.44883	2.42656	2.05669	2.82158	1.2918	0.446649	-1.16279	0.475765	0.999935	hypothetical protein
EHI_158260	3.64929	6.52783	8.33165	1.84768	1.44757	7.32404	4.85468	6.16959	3.53976	0.572157	-0.805516	0.475996	0.999935	hypothetical protein
EHI_180770	5.48416	5.43935	7.24649	1.84844	2.89585	6.09288	4.83453	6.05667	3.61239	0.603679	-0.728146	0.476125	0.999935	hypothetical protein
EHI_135480	1.83798	1.08759	3.69263	0	0	2.42503	1.5072	2.20607	0.808343	0.383007	-1.38456	0.47621	0.999935	leucine-rich repeat containing protein
EHI_029830	0	3.26421	1.69832	0	0	1.22266	1.03087	1.65418	0.407554	0.309807	-1.69056	0.47782	0.999935	hypothetical protein, conserved
EHI_150390	32.9993	33.7194	204.372	55.4885	60.836	359.747	124.527	90.3637	158.691	1.74691	0.804803	0.477834	0.999935	aspartate ammonia-lyase, putative
EHI_019290	1.83275	1.08774	1.54028	0	1.44842	0	0.984865	1.48692	0.482807	0.360177	-1.47322	0.477897	0.999935	hypothetical protein
EHI_020370	1273.39	1382.12	628.121	2085.19	1747.34	732.7	1308.14	1094.54	1521.74	1.39073	0.475845	0.478113	0.999935	ribosomal protein L27a, putative
EHI_143590	5.49127	6.52682	1.69514	5.54692	0	1.21712	3.41288	4.57108	2.25468	0.487517	-1.03647	0.478117	0.999935	hypothetical protein
EHI_197220	1.83087	3.26337	1.54089	0	1.44822	1.21684	1.55003	2.21171	0.888356	0.437836	-1.19154	0.478362	0.999935	hypothetical protein
EHI_009490	10.8318	20.6826	8.67501	31.3373	24.575	6.16355	17.0442	13.3965	20.6919	1.54546	0.628033	0.478686	0.999935	hypothetical protein
EHI_182710	5.50346	8.7015	13.5496	1.84988	5.79441	9.71708	7.51931	9.25151	5.78712	0.618953	-0.692097	0.478782	0.999935	hypothetical protein
EHI_138430	1.83523	2.17533	6.15793	1.85005	1.44868	2.42837	2.64926	3.3895	1.90903	0.516621	-0.95282	0.47893	0.999935	hypothetical protein
EHI_154170	3.65089	0	0.77132	0	0	0	0.737034	1.47407	0	0.19432	-2.36349	0.478933	0.999935	leucine rich repeat protein, BspA family
EHI_198550	36.2347	27.2088	10.8295	14.7584	23.1399	11.058	20.5382	24.7576	16.3188	0.677165	-0.562421	0.478951	0.999935	glucosamine 6-phosphate N-acetyltransferase. putative
EHI_043030	9.1663	3.26317	1.2321	7.39843	10.1393	3.64615	5.80758	4.55386	7.0613	1.75295	0.809783	0.479148	0.999935	hypothetical protein
EHI_012250	30.9448	44.6116	29.342	53.5547	53.5436	31.8075	40.634	34.9661	46.3019	1.32369	0.404563	0.479331	0.999935	hypothetical protein
EHI_004820	5.44731	13.0587	5.56476	9.22851	10.1266	15.9402	9.89434	8.02357	11.7651	1.50035	0.585295	0.479474	0.999935	hypothetical protein
EHI_192810	291.582	224.137	181.992	367.589	316.968	208.973	265.207	232.571	297.843	1.28328	0.359833	0.479688	0.999935	small GTPase Rab7A
EHI_159770	1.83691	4.35047	10.157	1.85042	4.34656	3.63949	4.36348	5.44813	3.27882	0.562285	-0.830627	0.479728	0.999935	hypothetical protein
EHI_164940	0	2.17536	2.61744	0	0	1.21454	1.00122	1.5976	0.404846	0.30934	-1.69274	0.479742	0.999935	hypothetical protein
EHI_156390	1.82869	3.26356	1.69576	0	0	2.43637	1.5374	2.26267	0.812124	0.402785	-1.31192	0.479752	0.999935	casein kinase 1, putative
EHI_152430	1.8279	3.26362	1.69604	0	0	2.43735	1.53748	2.26252	0.812449	0.402884	-1.31156	0.479871	0.999935	cell division protein kinase 2, putative
EHI_114810	7.26116	5.4412	5.41061	0	7.23306	2.45297	4.63316	6.03765	3.22868	0.557312	-0.843442	0.480002	0.999935	hypothetical protein, conserved
EHI_081250	1.83749	3.2628	12.9255	0	1.44891	7.27688	4.4586	6.00861	2.9086	0.478368	-1.06381	0.480071	0.999935	importin beta-3 family protein
EHI_153660	9.08282	30.4696	14.9914	7.38353	10.1272	18.3851	15.0733	18.1813	11.9653	0.66333	-0.592201	0.480135	0.999935	tetratricopeptide repeat domain containing protein
EHI_068400	64.1962	51.1217	37.7257	75.8423	69.5313	51.0226	58.24	51.0145	65.4654	1.29816	0.376472	0.480282	0.999935	major facilitator superfamily transporter, putative
EHI_009405	8.70125	5.44795	1.42145	10.9637	11.4649	2.55023	6.75825	5.19022	8.32628	1.73767	0.797153	0.480317	0.999935	cyclin-dependent kinase regulatory subunit, putative
EHI_166050	3.66576	0	8.9334	0	2.89687	2.43123	2.98788	4.19972	1.77603	0.417341	-1.2607	0.480527	0.999935	mitochondrial-typeheat shock protein70, putative
EHI_200770	38.4277	30.4589	13.2544	25.884	18.8256	10.957	22.9679	27.3803	18.5555	0.687726	-0.540093	0.480724	0.999935	3-ketodihydrosphingosine reductase protein, putative
EHI_017560	23.7976	30.4583	21.7279	27.7352	46.3422	26.7744	29.4726	25.328	33.6172	1.336	0.417916	0.481737	0.999935	hypothetical protein
EHI_143080	10.99	11.9654	25.2664	14.794	7.24153	12.1636	13.7368	16.0739	11.3997	0.679136	-0.558227	0.481771	0.999935	hypothetical protein
EHI_000020	0	1.08824	0.618346	0	0	6.1322	1.30646	0.568861	2.04407	3.26577	1.70742	0.481917	0.999935	hypothetical protein
EHI_129830	1.82068	1.0881	0.463254	0	0	0	0.562004	1.12401	0	0.259432	-1.94657	0.482339	0.999935	hypothetical protein
EHI_081290	3.6718	9.78882	25.3979	0	4.34625	15.7791	9.83064	12.9528	6.70845	0.515945	-0.95471	0.482416	0.999935	hypothetical protein
EHI_096410	153.144	129.474	29.633	62.8096	112.898	21.9888	84.9913	104.084	65.8989	0.635829	-0.653289	0.482958	0.999935	hypothetical protein
EHI_027670	0	4.35149	3.70042	0	2.89583	0	1.82462	2.68397	0.965277	0.347992	-1.52287	0.483124	0.999935	hypothetical protein
EHI_173500	1.81749	6.52904	8.65315	7.38437	5.78736	15.9263	7.68294	5.66656	9.69933	1.60847	0.685692	0.48317	0.999935	hypothetical protein
EHI_166470	38.4153	27.1959	20.0382	48.0667	41.9937	24.3562	33.3443	28.5498	38.1389	1.35868	0.442203	0.48327	0.999935	protein kinase domain containing protein
EHI_137800	5.50109	4.35084	3.54195	3.69941	1.44852	2.43023	3.49534	4.46463	2.52605	0.575734	-0.796527	0.483328	0.999935	hypothetical protein
EHI_054660	1.83075	2.17559	4.16052	0	1.44821	2.43384	2.00815	2.72228	1.29402	0.47565	-1.07203	0.48356	0.999935	apyrase, putative
EHI_182880	0	2.17559	2.46548	1.84905	0	0	1.08169	1.54702	0.616351	0.318948	-1.64861	0.483674	0.999935	TFIIH basal transcription factor complex subunit, putative
EHI_045050	20.1858	13.052	12.6242	9.25006	10.1406	12.1428	12.8993	15.2873	10.5112	0.711505	-0.491053	0.483873	0.999935	AAA family ATPase, putative
EHI_026340	543.475	603.143	233.425	869.465	806.31	283.115	556.489	460.014	652.963	1.42058	0.506476	0.483875	0.999935	thioredoxin, putative
EHI_156210	11.0175	6.52582	14.7759	16.6525	11.5903	19.417	13.3298	10.7731	15.8866	1.43457	0.520617	0.483967	0.999935	Ras GTPase-activating protein, putative
EHI_067990	1.82602	1.08793	0.462736	1.84799	2.89544	1.21982	1.55666	1.12556	1.98775	2.15727	1.1092	0.484186	0.999935	hydrolase, carbon-nitrogen family
EHI_119350	10.9865	11.9656	19.8766	5.54736	5.79298	17.034	11.8672	14.2762	9.45812	0.659432	-0.600704	0.484188	0.999935	hypothetical protein
EHI_143790	0	0	0.307757	0	4.34671	0	0.775745	0.102586	1.4489	5.24394	2.39065	0.484588	0.999935	receptor protein kinase, putative
EHI_133550	1.80012	1.08872	0.465259	0	0	0	0.559017	1.11803	0	0.261042	-1.93764	0.484646	0.999935	myb-like DNA-binding domain containing protein
EHI_090010	6.99053	4.35903	2.51903	7.31792	11.4835	2.53995	5.86833	4.62286	7.11379	1.65348	0.725502	0.485061	0.999935	ubiquitin-like protein 5, putative
EHI_119470	1.83469	2.17536	3.38724	1.84993	4.34587	7.28706	3.48003	2.46577	4.49429	1.74503	0.803255	0.485212	0.999935	leucine rich repeat protein, BspA family
EHI_104590	1.82926	2.17567	8.32364	7.39485	2.89611	13.3962	6.00262	4.10952	7.89571	1.74664	0.804579	0.485323	0.999935	apyrase, putative
EHI_168400	1.82668	1.08791	4.31831	1.84813	2.89556	9.75538	3.622	2.41096	4.83303	1.86205	0.896894	0.48562	0.999935	tRNA (guanine-N(1)-)-methyltransferase TRM10
EHI_029080	3.63351	0	3.24543	5.53778	7.23381	1.22556	3.47935	2.29298	4.66571	1.9806	0.985934	0.485624	0.999935	FHA domain protein, putative
EHI_014400	476.305	449.329	254.564	591.277	628.259	329.536	454.878	393.399	516.357	1.31439	0.394395	0.485852	0.999935	hypothetical protein
EHI_093690	3.66561	0	1.69429	0	1.44843	0	1.13472	1.78663	0.482809	0.309536	-1.69182	0.486202	0.999935	leucine-rich repeat containing protein
EHI_177520	122.075	110.981	62.5213	188.404	144.73	69.6708	116.397	98.526	134.268	1.36776	0.451819	0.486274	0.999935	Rab family GTPase
EHI_052410	0	2.1762	1.69865	0	0	0	0.645808	1.29162	0	0.204382	-2.29066	0.486828	0.999935	hypothetical protein
EHI_187730	5.45083	9.7937	2.47261	16.6137	10.1275	2.45088	7.8182	5.90571	9.73069	1.68493	0.752692	0.486878	0.999935	acetyltransferase, GNAT family
EHI_086100	0	2.17543	5.08209	0	0	2.43042	1.61466	2.41917	0.810141	0.338038	-1.56474	0.486949	0.999935	hypothetical protein, conserved
EHI_010500	0	4.35054	5.38695	5.55088	7.24397	6.06757	4.76665	3.24583	6.28747	1.72046	0.782793	0.48714	0.999935	WD domain containing protein
EHI_136980	27.3882	19.5829	10.6432	14.7837	17.3724	6.09954	15.9783	19.2048	12.7519	0.677977	-0.560693	0.487187	0.999935	lipid phosphate phosphatase, putative
EHI_174930	1.83724	3.26282	3.69321	0	0	3.63889	2.07203	2.93109	1.21296	0.436003	-1.19759	0.48719	0.999935	DENN domain protein
EHI_110800	0	0	0	0	1.44674	1.22567	0.445403	0	0.890805	6.09785	2.6083	0.487317	0.999935	RhoGAP domain containing protein
EHI_153520	21.4832	10.8904	5.75071	12.8802	5.77538	4.9686	10.2914	12.7081	7.87472	0.637629	-0.649211	0.48743	0.999935	hypothetical protein
EHI_167640	5.50522	4.35068	10.007	1.85001	0	8.49995	5.03547	6.62096	3.44999	0.525288	-0.92882	0.487486	0.999935	protein kinase domain containing protein
EHI_194460	7.33302	3.26317	0.308024	1.84961	1.44847	1.21539	2.56961	3.63474	1.50449	0.456777	-1.13044	0.487605	0.999935	hypothetical protein, pseudogene
EHI_072070	7.32974	21.7549	18.1766	12.946	4.34516	14.5907	13.1905	15.7537	10.6273	0.660749	-0.597825	0.487801	0.999935	leucine rich repeat protein, BspA family
EHI_011970	12.8342	5.43858	3.23411	3.69931	5.79398	2.43052	5.57179	7.16898	3.9746	0.595264	-0.748398	0.487965	0.999935	high-affinity potassium uptake transporter, putative
EHI_158610	3.67187	5.43823	22.6271	5.55061	14.4875	36.4127	14.698	10.5791	18.8169	1.70551	0.7702	0.487967	0.999935	Activator 1 140 kDa subunit, putative
EHI_045410	0	3.26319	4.31263	3.69907	0	14.587	4.31031	2.52527	6.09535	2.2665	1.18046	0.488016	0.999935	metallo-beta-lactamase family protein
EHI_135050	5.50123	0	4.3119	0	1.44852	2.43018	2.28197	3.27104	1.2929	0.418286	-1.25744	0.48809	0.999935	hypothetical protein
EHI_121500	1.83841	1.08757	3.53845	0	0	2.42451	1.48149	2.15481	0.808169	0.392795	-1.34815	0.48823	0.999935	hypothetical protein
EHI_037820	7.31927	11.966	7.86029	12.9419	13.033	12.1749	10.8826	9.04853	12.7166	1.41031	0.496014	0.488267	0.999935	hypothetical protein, conserved domain containing
EHI_191090	0	0	0	0	1.44764	1.22027	0.444652	0	0.889305	6.07864	2.60375	0.488279	0.999935	hypothetical protein
EHI_165150	3.65933	2.17565	11.4055	0	2.89619	6.08793	4.37077	5.74682	2.99471	0.514878	-0.957697	0.48834	0.999935	myosin heavy chain, putative
EHI_024380	1.83497	0	3.23309	0	0	1.21434	1.04707	1.68935	0.40478	0.300823	-1.73301	0.488364	0.999935	myotubularin, putative
EHI_013750	0	0	0	0	1.44777	1.21946	0.444539	0	0.889079	6.07575	2.60306	0.488424	0.999935	leucine rich repeat protein, BspA family
EHI_138800	5.4899	5.43908	8.63064	7.39548	11.585	10.9566	8.24945	6.51987	9.97903	1.47273	0.558489	0.488631	0.999935	hypothetical protein
EHI_099200	9.11177	13.0565	5.24833	1.84717	4.34201	9.77669	7.23042	9.13888	5.32196	0.617999	-0.694324	0.488668	0.999935	START domain containing protein
EHI_103860	140.58	104.442	124.33	162.617	156.35	134.201	137.087	123.117	151.056	1.22805	0.296374	0.48879	0.999935	hypothetical protein
EHI_194240	0	1.08832	2.32015	1.845	5.78533	1.22814	2.04449	1.13616	2.95282	2.1305	1.09119	0.488945	0.999935	hypothetical protein
EHI_044890	1.83711	2.17522	14.9271	1.85047	0	7.27825	4.67802	6.31314	3.0429	0.468461	-1.094	0.489101	0.999935	helicase, putative
EHI_093710	29.3311	18.4913	30.9568	12.9471	20.2785	24.3085	22.7189	26.2597	19.1781	0.734202	-0.445751	0.489439	0.999935	CXXC-rich protein
EHI_200040	0	0	3.23891	1.84807	2.89551	4.87833	2.14347	1.07964	3.2073	2.34651	1.23052	0.489815	0.999935	hypothetical protein
EHI_092360	0	1.08755	3.6916	0	0	1.21171	0.998476	1.59305	0.403903	0.302356	-1.72568	0.489881	0.999935	hypothetical protein
EHI_175290	0	6.53443	1.86623	0	2.88714	0	1.8813	2.80022	0.96238	0.344106	-1.53908	0.489892	0.999935	sphingosine-1-phosphate lyase, putative
EHI_168250	3.63972	7.61669	6.02337	3.69324	5.78832	1.22363	4.66416	5.75993	3.5684	0.596513	-0.745375	0.49019	0.999935	hypothetical protein
EHI_039600	14.6802	8.70137	21.0918	7.40001	11.5893	12.1431	12.601	14.8245	10.3775	0.68983	-0.535688	0.490407	0.999935	hypothetical protein
EHI_040810	3.65792	8.70275	5.85775	5.54593	8.68813	13.3982	7.64178	6.07281	9.21076	1.51546	0.599756	0.490514	0.999935	hypothetical protein
EHI_051410	5.35809	2.17823	0.622339	0	2.88666	0	1.84089	2.71955	0.962221	0.392184	-1.3504	0.490725	0.999935	hypothetical protein
EHI_069630	16.3961	13.0567	15.2837	5.54113	14.4728	11.0019	12.6254	14.9122	10.3386	0.704592	-0.50514	0.490852	0.999935	CDP-diacylglycerol--inositol3-phosphatidyltransferase, putative
EHI_152630	14.6736	11.9646	13.2424	24.0476	17.3829	13.3629	15.779	13.2936	18.2645	1.36625	0.450225	0.491014	0.999935	hypothetical protein
EHI_127700	0	0	10.1612	0	0	2.42871	2.09832	3.38706	0.809571	0.243756	-2.03649	0.491232	0.999935	heat shock protein 70, mitochondrial, putative
EHI_098870	5.49342	5.43891	4.16017	1.84913	10.1378	10.9501	6.33825	5.03084	7.64567	1.59505	0.673601	0.491433	0.999935	hypothetical protein
EHI_000910	1.83489	1.08768	8.92963	7.39989	2.89729	13.3583	5.91794	3.95073	7.88515	1.80539	0.852308	0.491933	0.999935	Sec1 family protein
EHI_097950	0	0	0.154034	3.6989	0	0	0.642156	0.0513448	1.23297	5.45415	2.44735	0.492013	0.999935	hypothetical protein
EHI_015290	0	0	0.308369	1.84841	1.44791	0	0.600782	0.10279	1.09878	3.84125	1.94158	0.492023	0.999935	C2 domain protein, putative
EHI_095080	1.81426	1.08827	5.87568	5.53612	4.33952	7.36264	4.33608	2.92607	5.74609	1.73242	0.792792	0.492394	0.999935	hypothetical protein
EHI_131170	7.28166	2.17617	3.3974	7.38697	4.34142	7.33969	5.32055	4.28508	6.35603	1.59521	0.673742	0.492644	0.999935	Rab family GTPase
EHI_024000	0	0	1.54526	1.84605	1.44682	2.45042	1.21476	0.515088	1.91443	2.58369	1.36943	0.492977	0.999935	hypothetical protein
EHI_134690	0	3.26334	4.77635	1.84917	2.89653	12.1659	4.15855	2.6799	5.63721	1.93083	0.949222	0.493078	0.999935	hypothetical protein
EHI_124350	0	3.26404	0.308675	3.6947	1.44742	2.44316	1.85966	1.1909	2.52843	2.22328	1.15269	0.493148	0.999935	hypothetical protein
EHI_176280	0	0	1.54168	3.69706	2.89594	0	1.35578	0.513892	2.19767	3.06301	1.61495	0.493165	0.999935	AIG1 family protein
EHI_169830	14.5611	8.70473	10.5017	11.0801	21.7067	13.458	13.3354	11.2558	15.4149	1.40386	0.489401	0.493231	0.999935	hypothetical protein, conserved
EHI_024620	1.82537	0	1.07987	3.69568	1.44765	1.22023	1.5448	0.968411	2.12119	2.20812	1.14282	0.493429	0.999935	hypothetical protein
EHI_187100	10.6088	4.3585	1.87601	1.83481	1.44036	5.02517	4.19061	5.61443	2.76678	0.549306	-0.864318	0.493449	0.999935	hypothetical protein
EHI_168290	12.6931	6.5298	6.49549	18.4516	14.4641	4.91084	10.5908	8.5728	12.6088	1.5095	0.594068	0.493492	0.999935	hypothetical protein
EHI_112040	3.66967	2.17535	14.3184	0	1.44864	8.50096	5.01883	6.72113	3.31653	0.491307	-1.0253	0.493523	0.999935	hypothetical protein
EHI_040690	0	0	6.61648	0	0	1.21274	1.30487	2.20549	0.404247	0.226852	-2.14018	0.493532	0.999935	phosphatidylinositol 3-kinase, putative
EHI_111560	1.83568	0	5.84949	0	0	2.42782	1.6855	2.56172	0.809275	0.324252	-1.62481	0.493586	0.999935	hypothetical protein
EHI_025590	225.04	42.4755	28.3164	240.919	261.243	17.4274	135.903	98.6106	173.196	1.76431	0.819104	0.493725	0.999935	60S ribosomal protein L35a, putative
EHI_098240	0	3.26319	1.54019	0	0	1.21552	1.00315	1.60113	0.405175	0.320609	-1.64111	0.493902	0.999935	protein kinase, putative
EHI_177870	0	7.61358	18.0104	7.40055	13.0385	27.9206	12.3306	8.54134	16.1199	1.79346	0.842749	0.494019	0.999935	transketolase, putative
EHI_049970	7.31094	5.43939	16.19	9.24184	13.031	23.1567	12.395	9.64679	15.1432	1.50722	0.591889	0.49425	0.999935	RNA recognition motif domain containing protein
EHI_049280	3.65434	3.26368	0.771046	1.84824	1.44783	0	1.83086	2.56302	1.09869	0.442416	-1.17653	0.494847	0.999935	hypothetical protein
EHI_124850	754.859	943.526	434.154	1380.39	1001.01	511.623	837.593	710.847	964.34	1.35705	0.440473	0.494872	0.999935	40S ribosomal protein S11, putative
EHI_154760	1.83385	0	2.1559	0	0	0	0.664958	1.32992	0	0.202569	-2.30351	0.495209	0.999935	hypothetical protein
EHI_022140	12.767	7.61596	2.31473	5.5425	0	6.10582	5.72433	7.56589	3.88277	0.538463	-0.893082	0.495231	0.999935	hypothetical protein
EHI_029590	1.83485	4.35071	6.15842	0	1.44864	4.85765	3.10838	4.11466	2.1021	0.514667	-0.958289	0.49556	0.999935	protein kinase domain containing protein
EHI_147720	49.3695	65.2714	98.358	62.8504	40.5432	60.9151	62.8846	70.9996	54.7696	0.761829	-0.392462	0.495795	0.999935	serine/threonine-protein phosphatase, putative
EHI_098230	16.3105	6.53001	3.86722	7.37972	5.78521	2.45665	7.05489	8.90258	5.2072	0.611754	-0.708976	0.496073	0.999935	hypothetical protein, conserved
EHI_148490	3.67275	1.08763	5.84863	1.8503	2.8976	1.21349	2.76173	3.53634	1.98713	0.526962	-0.924229	0.496508	0.999935	hypothetical protein, conserved
EHI_075960	1.83425	0	1.69378	3.69966	2.89715	1.21478	1.88994	1.17601	2.60386	2.07813	1.05529	0.496601	0.999935	leucine rich repeat protein, BspA family
EHI_155780	7.28217	7.6167	8.64765	24.008	10.13	3.66958	10.2257	7.84884	12.6025	1.55471	0.636642	0.496816	0.999935	dephospho-CoA kinase, putative
EHI_045350	3.62456	2.17667	2.47502	5.53479	10.1241	0	3.98919	2.75875	5.21964	1.9182	0.93975	0.496975	0.999935	C2 domain containing protein
EHI_002210	0	1.08771	9.23964	5.5492	2.89706	14.5805	5.55902	3.44245	7.6756	1.98944	0.992361	0.497824	0.999935	hypothetical protein
EHI_048990	817.854	952.393	272.93	1327.58	1296.68	363.928	838.561	681.059	996.062	1.46333	0.549251	0.497914	0.999935	60S ribosomal protein L37
EHI_087540	27.5161	14.14	47.5782	20.3485	4.34578	32.7965	24.4542	29.7448	19.1636	0.639537	-0.644901	0.498095	0.999935	phosphoribulokinase /uridine kinase family protein
EHI_028920	0	0	6.46377	0	1.44884	0	1.31877	2.15459	0.482946	0.231828	-2.10888	0.498203	0.999935	heat shock protein, putative
EHI_125320	5.49001	11.966	4.31529	5.54664	4.34439	3.65213	5.88574	7.25709	4.51439	0.629215	-0.668376	0.498208	0.999935	topoisomerase, putative
EHI_105110	5.49096	7.61464	15.873	9.24475	4.3445	35.2983	12.9777	9.65954	16.2958	1.64233	0.715741	0.498397	0.999935	ENTH domain protein, putative
EHI_177030	0	7.61642	2.77886	0	0	3.66732	2.34377	3.46509	1.22244	0.367989	-1.44227	0.498402	0.999935	hypothetical protein
EHI_041900	12.8192	6.52667	5.39262	7.39669	4.34481	3.64973	6.68828	8.24616	5.13041	0.644409	-0.633951	0.498425	0.999935	phosphatidylinositol-3,4,5-trisphosphate 3-phosphatase, putative
EHI_149870	1.82602	4.35173	5.70707	9.23995	11.5817	1.21982	5.65439	3.96161	7.34717	1.71554	0.77866	0.498523	0.999935	haloacid dehalogenase-like hydrolase, putative
EHI_093920	1.83468	1.08768	7.69829	0	2.89724	2.42903	2.65782	3.54022	1.77542	0.479126	-1.06152	0.498586	0.999935	hypothetical protein
EHI_095310	0	1.08896	3.57358	0	1.44407	0	1.01777	1.55418	0.481358	0.311373	-1.68329	0.498591	0.999935	hypothetical protein
EHI_179880	5.5058	4.35066	10.7763	0	5.79473	6.07081	5.41638	6.87758	3.95518	0.574656	-0.799229	0.498754	0.999935	hypothetical protein
EHI_179910	1.82155	3.2642	5.40361	1.84699	0	3.66776	2.66735	3.49645	1.83825	0.5066	-0.98108	0.498778	0.999935	hypothetical protein
EHI_175220	5.46954	0	0	0	0	0	0.911591	1.82318	0	0.156407	-2.67662	0.498784	0.999935	hypothetical protein, conserved
EHI_166800	0	51.2033	12.1725	29.3828	60.5432	27.5466	30.1414	21.1253	39.1575	1.84813	0.886067	0.498815	0.999935	ubiquitin, putative
EHI_004630	3.65818	2.17568	2.77465	1.84867	1.44804	1.21794	2.18719	2.8695	1.50488	0.526456	-0.925616	0.49883	0.999935	hypothetical protein
EHI_161660	5.46279	0	0	0	0	0	0.910464	1.82093	0	0.156632	-2.67455	0.499121	0.999935	signal recognition particle 68 kDa protein, putative
EHI_026370	1.8358	4.3506	14.0076	5.55052	1.44874	32.7736	9.99447	6.73134	13.2576	1.88633	0.915584	0.499331	0.999935	ENTH domain protein, putative
EHI_045300	739.876	906.341	435.303	1182.19	1042.08	535.274	806.844	693.84	919.848	1.32632	0.407433	0.499484	0.999935	60S ribosomal protein L6, putative
EHI_159780	5.45646	2.17626	2.47162	3.69278	1.44698	0	2.54068	3.36811	1.71325	0.498225	-1.00513	0.499847	0.999935	hypothetical protein
EHI_129880	3.56637	4.35692	0.622796	5.5151	5.77158	2.49322	3.721	2.8487	4.5933	1.80423	0.851382	0.500057	0.999935	hypothetical protein
EHI_031510	0	2.17543	3.3881	1.84966	2.897	7.29145	2.9336	1.85451	4.0127	1.90572	0.930333	0.500189	0.999935	pumilio family RNA-binding protein
EHI_040470	3.67076	3.26298	2.00126	1.85008	1.44869	1.21409	2.24131	2.97834	1.50429	0.527091	-0.923877	0.500459	0.999935	hypothetical protein, conserved domain containing
EHI_146340	872.645	856.212	595.592	1345.27	954.018	666.16	881.649	774.816	988.482	1.27615	0.351801	0.500627	0.999935	40S ribosomal protein S3, putative
EHI_147020	9.16003	9.78982	19.4106	5.54798	5.79337	14.5938	10.7159	12.7868	8.64505	0.665077	-0.588406	0.500846	0.999935	ser/thr protein phosphatase family protein
EHI_151860	1.82395	1.08799	1.38881	0	1.4475	0	0.958042	1.43358	0.482499	0.377452	-1.40563	0.501029	0.999935	hypothetical protein, conserved
EHI_197880	3.65747	2.1757	1.07911	5.54578	2.896	2.43632	2.96506	2.30409	3.62603	1.77973	0.831659	0.501243	0.999935	hypothetical protein
EHI_183460	70.0669	43.5527	15.6756	75.4987	92.4566	23.5253	53.4626	43.0984	63.8268	1.50051	0.585449	0.501286	0.999935	elongation factor 1 beta, putative
EHI_197110	3.65901	2.17566	6.16534	1.84877	2.89616	2.43537	3.19672	4	2.39343	0.569765	-0.811562	0.501536	0.999935	snRNA activating protein complex subunit, putative
EHI_079990	0	0	2.92511	0	1.44866	8.49995	2.14562	0.975038	3.31621	2.89205	1.53209	0.501666	0.999935	hypothetical protein
EHI_178700	1.83093	0	2.4654	1.84909	1.44823	6.08403	2.27961	1.43211	3.12712	2.06401	1.04545	0.50168	0.999935	hypothetical protein, conserved domain containing
EHI_004760	45.6244	32.6389	26.8446	51.7371	52.1138	31.7322	40.1152	35.0359	45.1944	1.30832	0.387712	0.501775	0.999935	proteasome subunit alpha type 5, putative
EHI_023020	45.6244	32.6389	26.8446	51.7371	52.1138	31.7322	40.1152	35.0359	45.1944	1.30832	0.387712	0.501775	0.999935	proteasome subunit alpha type 5, putative
EHI_051750	10.907	11.9698	6.7984	9.23086	4.34063	6.12439	8.22852	9.89174	6.56529	0.674983	-0.567076	0.501934	0.999935	hypothetical protein
EHI_150470	2739.36	2416.27	1592.06	3518.65	3105.39	1967.36	2556.52	2249.23	2863.8	1.27353	0.348837	0.502101	0.999935	60S ribosomal protein L2/L8, putative
EHI_106660	5.40194	0	0	0	0	0	0.900324	1.80065	0	0.158688	-2.65574	0.50217	0.999935	hypothetical protein
EHI_140710	5.48979	3.26345	2.77416	3.69772	1.44812	1.21742	2.98178	3.84246	2.12109	0.558787	-0.839629	0.502211	0.999935	actin, putative
EHI_073540	0	0	0	0	2.89292	0	0.482153	0	0.964305	6.4592	2.69135	0.502386	0.999935	heat shock protein 101, putative
EHI_042710	5.48521	3.26358	2.77505	3.69704	1.44796	1.21836	2.9812	3.84128	2.12112	0.558951	-0.839208	0.50239	0.999935	hypothetical protein
EHI_023430	25.7148	6.52573	48.6319	7.40156	5.79536	35.1842	21.5423	26.9575	16.127	0.598006	-0.741768	0.502427	0.999935	glycosyl hydrolase, family 31 protein
EHI_147880	1.83166	5.43884	8.4735	1.84925	4.34492	3.64909	4.26454	5.248	3.28108	0.58979	-0.761726	0.502517	0.999935	pumilio family RNA-binding protein
EHI_015250	9.1798	5.43822	23.2426	5.55063	5.79502	55.832	17.5064	12.6202	22.3926	1.74683	0.804738	0.50271	0.999935	lysozyme, putative
EHI_055850	0	0	0	0	2.89465	0	0.482442	0	0.964883	6.44894	2.68906	0.502721	0.999935	L-asparaginase 1, putative
EHI_052120	7.31927	4.35128	0	3.69767	0	0	2.56137	3.89018	1.23256	0.309696	-1.69108	0.502771	0.999935	hypothetical protein, conserved domain containing
EHI_083610	0	0	0	0	2.89496	0	0.482493	0	0.964985	6.44712	2.68865	0.502781	0.999935	hypothetical protein
EHI_110340	366.131	567.971	1145.87	949.352	565.875	1370.52	827.62	693.325	961.916	1.38574	0.470659	0.502843	0.999935	60S ribosomal protein L19, putative
EHI_007630	1.81766	3.26451	4.48093	1.84613	1.44686	14.6998	4.59265	3.1877	5.99761	1.83094	0.872588	0.502893	0.999935	hypothetical protein
EHI_139020	121.67	157.791	63.9919	214.107	180.835	77.2409	135.939	114.484	157.394	1.37809	0.462671	0.502955	0.999935	hypothetical protein
EHI_190200	0	0	0	0	2.89626	0	0.482709	0	0.965418	6.43973	2.687	0.503023	0.999935	replication protein, pseuudogene, putative
EHI_007990	10.9827	19.5804	26.5057	9.2449	18.8263	13.3881	16.4214	19.0229	13.8198	0.708947	-0.49625	0.503062	0.999935	hypothetical protein
EHI_181540	5.44208	7.61796	5.10282	7.38128	13.0183	6.13626	7.44979	6.05429	8.8453	1.48075	0.566327	0.503521	0.999935	hypothetical protein
EHI_143560	5.49298	3.26336	6.00933	5.5473	7.24118	9.73416	6.21472	4.92189	7.50755	1.50998	0.594534	0.503568	0.999935	tartrate dehydrogenase, putative
EHI_094370	3.62898	9.79441	0	12.918	5.78613	8.58874	6.78604	4.47446	9.09762	2.10354	1.07282	0.503816	0.999935	hypothetical protein
EHI_095830	21.5358	11.9777	14.2851	18.4098	33.2217	13.6331	18.8439	15.9329	21.7548	1.39044	0.475544	0.503852	0.999935	hypothetical protein
EHI_148580	16.4756	8.70238	6.47209	5.54705	5.79279	8.51899	8.58481	10.55	6.61961	0.6699	-0.577983	0.503868	0.999935	choline/ethanolamine kinase, putative
EHI_102600	0	0	0.927342	3.69168	0	1.2258	0.974136	0.309114	1.63916	3.26243	1.70595	0.504284	0.999935	AIG1 family protein
EHI_109830	11.006	5.43846	15.8597	7.39939	2.89717	10.9326	8.92221	10.768	7.07638	0.646215	-0.629913	0.504293	0.999935	leucine-rich repeat containing protein
EHI_124550	10.852	5.44225	6.50176	16.5971	8.67559	7.38352	9.24205	7.59868	10.8854	1.46277	0.548704	0.504408	0.999935	hypothetical protein
EHI_192500	5.47587	0	2.4683	5.54348	4.34292	3.66082	3.5819	2.64806	4.51574	1.8195	0.863543	0.504463	0.999935	U2 snRNP auxiliary factor small subunit, putative
EHI_140630	1.83472	3.26304	3.23326	1.84994	0	2.42898	2.10166	2.77701	1.42631	0.500904	-0.997395	0.504507	0.999935	hypothetical protein, conserved
EHI_177170	3.67188	0	1.53925	0	0	1.21375	1.07081	1.73704	0.404584	0.320249	-1.64274	0.504552	0.999935	hypothetical protein
EHI_012460	1.81986	3.2643	3.3978	3.69324	7.23541	3.67088	3.84691	2.82732	4.86651	1.63352	0.707982	0.504665	0.999935	splicing factor 3B subunit 4, putative
EHI_050280	958.745	928	1064.25	1419.28	975.771	1168.51	1085.76	983.666	1187.85	1.20702	0.271449	0.504786	0.999935	40S ribosomal protein S3a, putative
EHI_074710	1.80986	1.08841	1.39287	0	0	1.22986	0.920168	1.43038	0.409954	0.378337	-1.40226	0.504815	0.999935	hypothetical protein
EHI_134730	1.8341	4.35079	5.23549	3.69959	2.89712	0	3.00285	3.80679	2.1989	0.52298	-0.935171	0.505121	0.999935	transporter, major facilitator family
EHI_077260	0	1.08768	0.307921	0	1.44864	2.42883	0.878844	0.465199	1.29249	2.67161	1.41771	0.505205	0.999935	DNA repair helicase, putative
EHI_156220	16.4301	14.1433	5.24484	3.69578	7.23835	10.9809	9.62222	11.9394	7.30502	0.652504	-0.615942	0.505215	0.999935	hypothetical protein
EHI_013080	1.82869	0	2.77488	1.84858	4.34398	3.65456	2.40845	1.53452	3.28237	1.95787	0.969288	0.50546	0.999935	hypothetical protein
EHI_198950	27.4438	31.547	33.1381	36.9757	50.6831	31.6585	35.241	30.7096	39.7724	1.28402	0.360665	0.505577	0.999935	WD-repeat protein
EHI_120910	3.65398	2.1758	1.23372	1.8482	0	1.21923	1.68849	2.3545	1.02248	0.460754	-1.11793	0.505811	0.999935	hypothetical protein
EHI_152620	3.64896	0	1.54295	0	0	1.22078	1.06878	1.73064	0.406926	0.321487	-1.63717	0.505936	0.999935	hypothetical protein
EHI_125390	0	1.08761	2.61603	0	0	0	0.617273	1.23455	0	0.20832	-2.26312	0.506171	0.999935	hypothetical protein
EHI_194180	9.15178	0	11.2497	0	1.44817	7.30297	4.85877	6.8005	2.91705	0.439247	-1.1869	0.506205	0.999935	hypothetical protein
EHI_098620	7.32895	3.26325	10.321	0	2.89673	8.51206	5.387	6.97107	3.80293	0.558452	-0.840496	0.506216	0.999935	hypothetical protein
EHI_096250	12.8462	19.578	62.8116	12.9502	7.24337	40.0691	25.9164	31.7453	20.0876	0.625698	-0.67646	0.50622	0.999935	hypothetical protein
EHI_078530	1.79027	3.26712	9.48091	0	2.88769	4.9686	3.73243	4.8461	2.61876	0.525849	-0.927279	0.50636	0.999935	hypothetical protein
EHI_147690	1.82873	1.08785	3.23733	3.69719	5.79199	2.43632	3.01323	2.0513	3.97516	1.74949	0.806933	0.50667	0.999935	hypothetical protein
EHI_062540	0	1.08796	0.617107	1.84777	1.44762	1.22042	1.03681	0.568356	1.50527	2.29769	1.20018	0.506769	0.999935	hypothetical protein
EHI_139340	0	2.1758	2.00482	5.54456	1.44781	2.43854	2.26859	1.39354	3.14364	1.93143	0.949667	0.507011	0.999935	ankyrin repeat protein, putative
EHI_012320	7.33345	13.0526	10.7806	1.84963	5.79394	12.1532	8.49391	10.3889	6.59893	0.648306	-0.625252	0.507107	0.999935	pumilio domain-containing protein C6G9.14, putative
EHI_087010	5.45501	6.52887	5.71621	5.53883	0	4.89835	4.68955	5.90003	3.47906	0.583113	-0.778154	0.507125	0.999935	hypothetical protein
EHI_148390	0	4.35105	4.62171	1.8493	0	2.43248	2.20909	2.99092	1.42726	0.449146	-1.15474	0.507288	0.999935	tyrosyl-DNA phosphodiesterase, putative
EHI_083570	0	4.35129	2.77427	11.0929	1.4481	2.43508	3.68361	2.37518	4.99203	1.91159	0.934776	0.507345	0.999935	nuclear complex protein 4, putative
EHI_079310	1.83282	0	1.54026	1.84951	0	6.07825	1.88347	1.12436	2.64259	2.37809	1.2498	0.507696	0.999935	hypothetical protein
EHI_125710	21.9366	19.5817	14.6472	12.9391	14.4793	13.4043	16.1647	18.7218	13.6076	0.744651	-0.425363	0.508542	0.999935	hypothetical protein
EHI_114650	7.28001	4.35238	1.69885	0	5.78838	0	3.1866	4.44375	1.92946	0.459335	-1.12238	0.508779	0.999935	hypothetical protein
EHI_092280	40.2216	25.0209	20.9677	24.0303	28.9589	6.09226	24.2153	28.7367	19.6938	0.689121	-0.53717	0.508856	0.999935	GPI-anchor transamidase, putative
EHI_134490	14.5177	10.8826	39.4252	16.6093	28.9311	52.7533	27.1865	21.6085	32.7646	1.48237	0.567905	0.509273	0.999935	F-actin capping protein subunit beta, putative
EHI_068420	3.66327	4.35107	5.08413	11.0955	2.89661	7.29827	5.73147	4.36616	7.09678	1.5547	0.636638	0.509395	0.999935	hypothetical protein
EHI_049480	11.0153	8.70118	9.54348	5.55058	7.24374	7.28271	8.22283	9.75332	6.69234	0.69797	-0.518763	0.509395	0.999935	phosphoinositide kinase, putative
EHI_103780	10.764	13.0667	14.2872	7.36317	5.77732	13.6381	10.8161	12.706	8.92619	0.701866	-0.510732	0.509436	0.999935	defender against cell death protein, putative
EHI_159490	1.82422	8.70387	23.1456	0	5.7901	12.2094	8.61219	11.2246	5.99983	0.528299	-0.920573	0.509645	0.999935	hypothetical protein
EHI_099260	0	4.35089	3.38827	9.24802	1.44847	4.86157	3.88287	2.57972	5.18602	1.81949	0.863537	0.509839	0.999935	hypothetical protein
EHI_037150	1.82746	3.26366	2.9298	0	1.44786	2.43788	1.98444	2.67364	1.29525	0.50481	-0.986187	0.509926	0.999935	hypothetical protein
EHI_200070	18.3364	14.1402	33.2639	20.3466	40.5584	31.594	26.3733	21.9135	30.833	1.37562	0.460087	0.509962	0.999935	hypothetical protein, conserved
EHI_039200	21.9716	23.9313	13.4055	29.5855	40.5505	12.1679	23.602	19.7695	27.4346	1.40535	0.490925	0.509984	0.999935	hypothetical protein
EHI_186910	14.6803	13.0521	18.9364	12.95	14.4866	38.8575	18.8272	15.5563	22.098	1.4189	0.504775	0.510036	0.999935	protein phosphatase domain-containing protein
EHI_153390	1.83564	2.17531	5.6956	1.85014	1.44872	2.42787	2.57221	3.23551	1.90891	0.542011	-0.883605	0.510151	0.999935	phospholipase, patatin family protein
EHI_069540	0	10.8774	11.7065	1.84946	0	8.51049	5.49065	7.52798	3.45332	0.456518	-1.13126	0.51038	0.999935	pumilio family RNA-binding protein
EHI_194500	63.5797	80.5267	27.6646	47.993	54.9762	17.1594	48.6499	57.257	40.0429	0.70224	-0.509963	0.510387	0.999935	ADP-ribosylation factor, putative
EHI_025480	0	1.08957	1.24978	1.83542	2.88178	1.25451	1.38518	0.779782	1.99057	2.12723	1.08898	0.510607	0.999935	hypothetical protein
EHI_183000	7.33461	5.43855	34.9578	5.54909	5.79406	18.2272	12.8836	15.9103	9.85677	0.605027	-0.724928	0.510616	0.999935	Gal/GalNAc lectin Igl2, putative
EHI_176840	1.83301	0	2.00226	0	0	0	0.639212	1.27842	0	0.21133	-2.24243	0.510818	0.999935	hypothetical protein
EHI_031210	3.63602	2.17632	1.08153	3.69242	4.34068	2.44954	2.89608	2.29795	3.49422	1.74982	0.807209	0.510951	0.999935	hypothetical protein
EHI_127250	11.0092	7.61373	25.4034	18.4997	20.281	26.7169	18.254	14.6754	21.8325	1.42822	0.514216	0.511022	0.999935	hypothetical protein, conserved domain containing
EHI_136390	32.4305	16.3301	9.61203	29.4806	34.6848	16.0545	23.0988	19.4575	26.74	1.42441	0.510361	0.511588	0.999935	hypothetical protein
EHI_086520	1.82278	4.35213	3.85872	9.23634	4.34215	3.66546	4.54626	3.34454	5.74798	1.59652	0.674926	0.512504	0.999935	3' exoribonuclease family protein
EHI_128110	18.2422	25.0236	19.288	46.1896	20.2654	19.535	24.7573	20.8513	28.6633	1.35939	0.442955	0.51268	0.999935	Rab family GTPase
EHI_090430	29.3252	34.8075	15.4026	22.1941	14.4843	20.6661	22.8133	26.5118	19.1148	0.734544	-0.445078	0.512729	0.999935	hypothetical protein
EHI_167310	1943.72	2159.69	715.325	2950.29	2437.48	1225.12	1905.27	1606.25	2204.3	1.37274	0.457055	0.512765	0.999935	grainin 2
EHI_039820	3.66718	4.35085	13.5521	3.69936	5.79403	4.86073	5.98738	7.19005	4.78471	0.622126	-0.684722	0.512872	0.999935	hypothetical protein
EHI_180820	3.64995	0	0.771396	3.69551	1.44761	2.44094	2.0009	1.47378	2.52802	2.06647	1.04717	0.512996	0.999935	protein kinase, putative
EHI_191910	28.5614	34.8545	14.0057	49.648	49.0687	12.454	31.432	25.8072	37.0569	1.44936	0.535418	0.51315	0.999935	hypothetical protein, conserved
EHI_198970	28.5614	34.8545	14.0057	49.648	49.0687	12.454	31.432	25.8072	37.0569	1.44936	0.535418	0.51315	0.999935	hypothetical protein, conserved
EHI_110380	1.83025	1.08781	0.308219	0	0	0	0.537713	1.07543	0	0.274052	-1.86748	0.513264	0.999935	hypothetical protein
EHI_102930	0	2.17644	0.772883	0	5.78663	1.22617	1.66035	0.983108	2.3376	2.34354	1.22869	0.513426	0.999935	hypothetical protein
EHI_004620	5.47786	4.35174	2.77645	9.23987	5.79084	3.65959	5.21606	4.20202	6.2301	1.55682	0.638604	0.51361	0.999935	hypothetical protein, conserved
EHI_179310	84.1259	64.183	29.752	114.614	92.6725	38.9793	70.7211	59.3537	82.0886	1.39487	0.480134	0.513955	0.999935	short chain dehydrogenase family protein
EHI_096400	5.48827	4.35132	4.46995	9.24374	5.79228	6.08866	5.90571	4.76985	7.04156	1.48656	0.571979	0.514266	0.999935	F-box domain containing membrane protein, putative
EHI_050450	0	1.08844	1.85751	1.8442	4.3379	1.23037	1.72641	0.981985	2.47083	2.0554	1.03942	0.514527	0.999935	hypothetical protein
EHI_159790	3.64861	6.52789	9.25806	16.6284	10.1327	4.88354	8.51321	6.47819	10.5482	1.50867	0.593279	0.514827	0.999935	60S acidic ribosomal protein PO, putative
EHI_080270	11.0118	11.9643	36.1773	5.55019	7.24343	25.4969	16.2407	19.7178	12.7635	0.639969	-0.643927	0.515031	0.999935	5'-3' exonuclease domain containing protein
EHI_019630	16.3906	10.8808	11.4257	12.9283	5.78885	8.5597	10.9957	12.899	9.0923	0.70956	-0.495004	0.515088	0.999935	hypothetical protein
EHI_163570	14.6503	22.8433	11.7098	12.9442	10.1379	12.1659	14.0752	16.4011	11.7493	0.725706	-0.462543	0.515092	0.999935	hypothetical protein
EHI_019860	1.79904	4.35496	2.01658	3.68397	4.33468	4.94656	3.52263	2.72352	4.32173	1.63697	0.711032	0.515148	0.999935	hypothetical protein
EHI_042920	383.83	375.585	210.053	563.836	459.581	244.49	372.896	323.156	422.636	1.30939	0.38889	0.515162	0.999935	60S acidic riboomal protein P1, putative
EHI_002180	21.8709	21.7608	20.838	27.7083	20.263	35.4366	24.6463	21.4899	27.8026	1.30146	0.380126	0.515248	0.999935	phosducin-like protein
EHI_105860	26.8425	30.4938	18.3436	11.0389	31.7625	9.94113	21.4037	25.2266	17.5808	0.70569	-0.502894	0.515252	0.999935	thioredoxin, putative
EHI_117630	1.82947	0	2.92856	0	0	1.21771	0.995956	1.58601	0.405903	0.321679	-1.63631	0.515383	0.999935	hypothetical protein
EHI_175240	7.31865	3.26347	5.85688	3.6976	7.24048	13.3934	6.79509	5.47967	8.11051	1.52955	0.613108	0.515666	0.999935	activator 1 subunit, putative
EHI_148320	1719.5	1508.99	1460.9	2302.41	1774.82	1570.43	1722.84	1563.13	1882.55	1.20441	0.268329	0.51567	0.999935	40S ribosomal protein S3, putative
EHI_127070	1.8329	3.2632	1.38621	3.69905	8.69061	0	3.14533	2.16077	4.12989	1.9522	0.965098	0.515687	0.999935	hypothetical protein
EHI_092450	106.198	82.6718	268.725	110.946	76.7565	146.012	131.885	152.531	111.238	0.725613	-0.462727	0.515993	0.999935	malate dehydrogenase, putative
EHI_169340	21.9754	35.8967	26.5011	31.4358	44.8963	32.848	32.2589	28.1244	36.3934	1.29015	0.367539	0.516044	0.999935	competence protein ComEC, putative
EHI_136210	45.7835	40.2477	53.1556	51.777	68.0688	54.7451	52.2963	46.3956	58.197	1.24733	0.318846	0.516143	0.999935	soluble NSF attachment protein gamma isoform, putative
EHI_085370	0	5.43947	3.70102	3.69648	4.3435	8.53384	4.28572	3.04683	5.52461	1.70728	0.771698	0.516438	0.999935	hypothetical protein
EHI_005080	0	5.43847	6.62117	3.69965	4.34572	14.5775	5.78042	4.01988	7.54096	1.75281	0.80967	0.516523	0.999935	hypothetical protein
EHI_175100	3.65011	0	0.46283	0	0	0	0.68549	1.37098	0	0.211198	-2.24333	0.516531	0.999935	hypothetical protein
EHI_078250	3.66174	5.43895	2.00316	1.84907	0	3.65053	2.76724	3.70128	1.8332	0.528642	-0.919636	0.517534	0.999935	vacuolar sorting protein 26, putative
EHI_069110	1878.19	2238.43	999.043	3077.04	2534.67	1211.05	1989.74	1705.22	2274.25	1.33394	0.415696	0.517875	0.999935	60S ribosomal protein L21, putative
EHI_050730	9.15451	5.43895	12.6352	1.84908	4.34468	10.9514	7.39565	9.07623	5.71506	0.636732	-0.651242	0.517965	0.999935	hypothetical protein
EHI_107200	0	1.08785	4.47064	1.84858	7.23996	3.65456	3.05027	1.85283	4.2477	1.92054	0.941513	0.518046	0.999935	PQ loop repeat protein
EHI_028980	0	1.08766	0.923646	1.8501	0	3.64214	1.25059	0.670435	1.83075	2.39768	1.26164	0.518174	0.999935	hypothetical protein
EHI_049910	216.232	251.269	165.59	360.639	243.33	193.322	238.397	211.03	265.764	1.25999	0.333412	0.518243	0.999935	threonine dehydratase, putative
EHI_033740	281.387	51.131	173.639	277.237	251.923	182.866	203.031	168.719	237.342	1.40921	0.494885	0.518287	0.999935	F-actin capping protein alpha subunit, putative
EHI_199470	3.656	1.08787	3.54619	1.84843	1.44792	1.21861	2.13417	2.76336	1.50499	0.527556	-0.922604	0.518501	0.999935	AIG1 family protein
EHI_155400	0	5.44041	9.10989	1.84688	2.8944	3.66868	3.82671	4.8501	2.80332	0.541904	-0.88389	0.518746	0.999935	hypothetical protein
EHI_041930	3.6193	3.26524	0.619082	1.84434	1.44603	0	1.799	2.50121	1.09679	0.455893	-1.13323	0.518796	0.999935	hypothetical protein, conserved
EHI_052870	27.5077	18.491	41.7321	25.8963	21.728	19.4404	25.7993	29.2436	22.3549	0.7474	-0.420048	0.519079	0.999935	ENTH domain protein, putative
EHI_194440	0	1.08822	0.618306	0	5.78663	0	1.24886	0.568842	1.92888	3.00216	1.586	0.519117	0.999935	RNA recognition motif domain containing protein
EHI_119500	12.8258	3.26325	3.23493	3.69877	5.79347	1.21599	5.00537	6.44133	3.56941	0.588262	-0.765469	0.519997	0.999935	hypothetical protein
EHI_078550	0	3.26497	1.23744	1.84498	0	0	1.0579	1.5008	0.614994	0.345477	-1.53334	0.520439	0.999935	hypothetical protein
EHI_050150	0	4.35061	32.6339	1.85015	1.44873	14.5669	9.14172	12.3282	5.95525	0.475943	-1.07114	0.520705	0.999935	HEAT repeat domain containing protein
EHI_001840	27.4102	31.5488	16.8082	46.207	43.4355	14.6282	30.0063	25.2557	34.7569	1.38613	0.471067	0.521206	0.999935	hypothetical protein, conserved
EHI_022920	0	2.17612	1.38943	0	0	0	0.594258	1.18852	0	0.223001	-2.16488	0.52129	0.999935	hypothetical protein
EHI_104910	0	2.17612	1.38943	0	0	0	0.594258	1.18852	0	0.223001	-2.16488	0.52129	0.999935	hypothetical protein
EHI_124410	1.82521	2.17591	9.56483	0	0	6.10161	3.27793	4.52199	2.03387	0.450123	-1.15161	0.521307	0.999935	hypothetical protein
EHI_029220	0	0	1.07965	3.69611	1.44775	0	1.03725	0.359884	1.71462	3.09183	1.62846	0.521349	0.999935	peptidase S54 (rhomboid) family protein
EHI_040390	0	2.17808	1.39882	0	0	0	0.59615	1.1923	0	0.223219	-2.16347	0.521407	0.999935	hypothetical protein
EHI_035210	3.65651	4.35146	4.62522	3.69697	5.79179	9.74762	5.31159	4.21106	6.41213	1.52275	0.606677	0.521464	0.999935	ser/thr protein phosphatase family protein
EHI_045210	0	1.08773	5.85258	0	0	2.43089	1.56187	2.31344	0.810298	0.348679	-1.52003	0.521862	0.999935	TBC/Rab GTPase activating domain containing protein
EHI_035100	56.5641	69.6302	22.372	42.4966	27.5039	37.8409	42.7346	49.5221	35.9471	0.73417	-0.445815	0.521945	0.999935	hypothetical protein
EHI_014320	16.4726	16.3171	12.9451	20.3384	21.7224	17.0408	17.4727	15.2449	19.7005	1.31232	0.392124	0.522169	0.999935	adenosine deaminase, putative
EHI_141790	1.82309	2.17604	2.16078	1.84733	0	1.22162	1.53814	2.0533	1.02299	0.476609	-1.06912	0.522194	0.999935	hypothetical protein
EHI_068230	101.995	87.0458	55.7367	160.684	89.7282	69.6946	94.1475	81.5927	106.702	1.31317	0.393057	0.522312	0.999935	Rab family GTPase
EHI_107020	3.64896	6.52786	11.1093	1.84764	0	9.76622	5.48332	7.09536	3.87129	0.545004	-0.875661	0.522398	0.999935	hypothetical protein
EHI_045330	34.7217	29.3729	13.2612	24.028	23.1658	4.87577	21.5709	25.7853	17.3565	0.678009	-0.560624	0.52256	0.999935	unspecified product
EHI_179000	553.122	511.413	463.828	834.635	583.159	463.848	568.334	509.454	627.214	1.23111	0.299961	0.522601	0.999935	40S ribosomal protein S9
EHI_152060	1.83201	8.70206	5.39184	1.84933	4.34503	3.64845	4.29478	5.30864	3.28093	0.609716	-0.713791	0.52289	0.999935	hypothetical protein
EHI_015450	5.48115	5.43949	4.00954	1.84821	0	6.09597	3.8124	4.97673	2.64806	0.562087	-0.831134	0.523067	0.999935	hypothetical protein
EHI_194350	0	3.26302	3.38702	0	0	2.42863	1.51311	2.21668	0.809543	0.375586	-1.41278	0.523415	0.999935	hypothetical protein
EHI_182990	310.058	505.123	285.519	576.778	462.491	348.092	414.677	366.9	462.454	1.26033	0.333798	0.523797	0.999935	histone H2B, putative
EHI_188730	310.058	505.123	285.519	576.778	462.491	348.092	414.677	366.9	462.454	1.26033	0.333798	0.523797	0.999935	histone H2B, putative
EHI_028880	0	0	4.46993	0	0	0	0.744989	1.48998	0	0.173819	-2.52434	0.524108	0.999935	geranylgeranyl pyrophosphate synthetase, putative
EHI_200750	3.6586	2.17567	0.924841	0	1.44806	1.21781	1.57083	2.25304	0.888622	0.466276	-1.10075	0.524117	0.999935	hypothetical protein
EHI_148360	41.6364	29.3867	10.3683	46.1121	60.7361	12.296	33.4226	27.1305	39.7147	1.49006	0.575369	0.525149	0.999935	hypothetical protein
EHI_001800	9.13526	13.0548	17.8887	1.84821	8.68692	15.8495	11.0772	13.3596	8.79489	0.66073	-0.597866	0.525388	0.999935	hypothetical protein
EHI_169330	5.46001	6.52857	8.95756	1.84665	18.8123	12.2354	8.9734	6.98205	10.9648	1.54937	0.63168	0.525604	0.999935	hypothetical protein
EHI_178100	1.83751	1.0876	10.1557	1.85055	0	4.8512	3.2971	4.36028	2.23392	0.488887	-1.03243	0.525734	0.999935	hypothetical protein
EHI_014040	1.81957	2.17621	0.463364	1.84655	0	0	1.05095	1.48638	0.615517	0.389888	-1.35887	0.526143	0.999935	hypothetical protein
EHI_169670	58.7755	55.4687	98.8036	25.9054	56.5046	76.4359	61.9823	71.016	52.9486	0.744442	-0.425769	0.526352	0.999935	hypothetical protein
EHI_042150	1.83256	1.08774	3.08069	1.84945	0	1.21581	1.51104	2.00033	1.02175	0.466496	-1.10006	0.526397	0.999935	PH domain containing protein kinase, putative
EHI_062530	5.50471	6.52605	4.46481	0	1.44864	7.28629	4.20508	5.49852	2.91164	0.568105	-0.815772	0.526518	0.999935	hypothetical protein
EHI_200690	3.66222	5.43892	3.38979	3.69825	7.24124	7.30019	5.12177	4.16364	6.07989	1.51464	0.598972	0.526567	0.999935	cysteine protease, putative
EHI_180930	0	3.26335	0.462239	0	0	0	0.620931	1.24186	0	0.219254	-2.18932	0.526776	0.999935	hypothetical protein
EHI_073400	0	1.08803	4.93916	0	5.78953	8.55273	3.39491	2.00906	4.78075	2.1174	1.08229	0.527284	0.999935	hypothetical protein
EHI_120920	5.49506	6.5266	7.24095	11.0955	7.24154	9.73077	7.88841	6.42087	9.35595	1.41424	0.50003	0.527395	0.999935	Ser/Thr protein phosphatase family protein
EHI_127430	10.9458	13.0558	16.3559	7.39041	8.68521	13.4297	11.6438	13.4525	9.83512	0.724186	-0.465568	0.527745	0.999935	hypothetical protein
EHI_153070	1482.08	1667.63	549.546	2371.66	2031.7	737.866	1473.41	1233.08	1713.74	1.39024	0.475329	0.527968	0.999935	60S ribosomal protein L44, putative
EHI_197020	276.387	206.748	76.9371	138.471	192.441	71.0261	160.335	186.691	133.979	0.720022	-0.473887	0.528012	0.999935	signal peptidase, putative
EHI_087370	14.6076	18.4949	14.345	20.3277	15.9248	25.6172	18.2195	15.8158	20.6232	1.31433	0.394324	0.528104	0.999935	protein kinase domain containing protein
EHI_142020	5.47678	9.79151	12.6493	12.9353	8.68603	19.5214	11.51	9.30585	13.7142	1.41484	0.500642	0.528295	0.999935	RNA-binding protein, putative
EHI_135170	1.82774	0	1.85029	3.69674	2.89578	1.21877	1.91489	1.22601	2.60376	1.9682	0.976877	0.528518	0.999935	TBC domain containing protein
EHI_137090	18.1556	18.4999	12.2121	25.8392	21.6995	15.9419	18.7247	16.2892	21.1602	1.32188	0.402591	0.528846	0.999935	TFIID subunit, putative
EHI_174960	36.3313	23.9404	27.2009	33.2259	44.849	31.8675	32.9025	29.1575	36.6475	1.27245	0.347611	0.529091	0.999935	60S ribosomal protein L24, putative
EHI_110660	3.66392	3.26328	4.92973	0	1.44834	4.86472	3.02833	3.95231	2.10435	0.55561	-0.847856	0.52918	0.999935	Sand family protein
EHI_140500	7.31613	7.61489	5.54936	7.39464	7.24015	13.3977	8.08548	6.82679	9.34417	1.42561	0.511578	0.529482	0.999935	ubiquitin carboxyl-terminal hydrolase, putative
EHI_161900	9.12683	9.79156	12.0328	14.7827	14.4765	13.4225	12.2722	10.3171	14.2272	1.34325	0.425729	0.529491	0.999935	hypothetical protein
EHI_012200	0	3.26404	1.2347	0	0	1.22158	0.953387	1.49958	0.407194	0.345525	-1.53314	0.529507	0.999935	hypothetical protein
EHI_152300	1.82821	7.61506	4.31692	7.3939	4.34383	9.74786	5.87429	4.58673	7.16186	1.52851	0.612126	0.52963	0.999935	hypothetical protein
EHI_151200	10.9962	11.9651	16.4812	11.0969	5.79366	12.1572	11.4151	13.1475	9.6826	0.719154	-0.475627	0.530028	0.999935	hypothetical protein, conserved
EHI_096420	659.779	665.061	241.703	984.634	877.612	305.352	622.357	522.181	722.532	1.38478	0.469654	0.530399	0.999935	LIM zinc finger domain containing protein
EHI_172390	1.82978	8.70257	3.69899	7.39531	11.5849	3.65254	6.14401	4.74378	7.54424	1.56528	0.646424	0.530428	0.999935	WD domain containing protein
EHI_044600	1.82143	2.17614	0.463178	0	0	1.22266	0.947235	1.48692	0.407554	0.388184	-1.36519	0.530469	0.999935	hypothetical protein
EHI_039830	3.66367	6.52658	25.5736	5.54787	7.24162	10.9463	9.91661	11.9213	7.91192	0.633648	-0.658246	0.530502	0.999935	UDP-N-acetylglucosamine pyrophosphorylase, putative
EHI_136950	3.65737	1.08785	1.84992	1.84858	0	1.21819	1.61032	2.19838	1.02226	0.477264	-1.06714	0.530704	0.999935	AIG1 family protein, putative
EHI_153600	0	0	0	0	0	2.46643	0.411071	0	0.822142	5.7488	2.52326	0.530797	0.999935	PAP2 superfamily domain containing protein
EHI_183040	0	1.08795	8.79305	0	0	3.66054	2.25692	3.29367	1.22018	0.365917	-1.45041	0.531071	0.999935	hypothetical protein
EHI_200790	0	4.35107	2.15687	5.54778	2.89662	3.64899	3.10022	2.16931	4.03113	1.72898	0.789919	0.53131	0.999935	hypothetical protein, conserved
EHI_049310	9.17352	17.4029	18.9377	5.54979	0	20.6466	11.9517	15.1714	8.73212	0.578085	-0.790647	0.531375	0.999935	PH domain containing protein
EHI_179500	16.4466	3.26366	7.55589	1.84829	5.79143	8.53284	7.23979	9.08872	5.39085	0.631631	-0.662846	0.531414	0.999935	hypothetical protein
EHI_138510	16.4445	11.9668	7.24784	7.39297	11.5827	4.87648	9.91855	11.8864	7.9507	0.694441	-0.526075	0.531496	0.999935	hypothetical protein
EHI_013150	9.15991	5.43879	4.6216	1.84932	7.2417	2.43233	5.12394	6.40677	3.84112	0.633063	-0.659578	0.531522	0.999935	phosphoesterase, putative
EHI_118140	3.64578	6.52817	4.78471	7.38917	7.23697	7.33053	6.15255	4.98622	7.31889	1.45176	0.537804	0.531727	0.999935	hypothetical protein
EHI_106690	34.8179	57.6504	52.9883	72.1283	69.523	44.9859	55.349	48.4855	62.2124	1.26751	0.341996	0.531896	0.999935	aspartyl aminopeptidase, putative
EHI_178680	32.765	25.026	14.8254	36.9343	40.5195	18.3505	28.0701	24.2055	31.9348	1.34811	0.430943	0.532111	0.999935	Rho family GTPase
EHI_149010	0	4.35208	2.93248	0	2.89482	0	1.69656	2.42819	0.96494	0.386481	-1.37153	0.532217	0.999935	hypothetical protein
EHI_047210	0	0	0	0	0	2.45235	0.408724	0	0.817449	5.71234	2.51408	0.53229	0.999935	hypothetical protein, conserved
EHI_159450	17.9442	10.889	6.21097	11.0456	7.22204	4.95814	9.71167	11.6814	7.74193	0.68522	-0.54536	0.532377	0.999935	hypothetical protein
EHI_192590	500.306	378.534	161.888	649.163	619.918	184.797	415.768	346.909	484.626	1.39893	0.484324	0.532865	0.999935	beta-amylase, putative
EHI_129490	1.8331	2.17545	10.6272	7.39829	4.34537	14.5858	6.82752	4.87858	8.77647	1.63874	0.712586	0.532938	0.999935	CXXC-rich protein
EHI_029060	29.2347	34.8126	17.5799	49.9025	43.435	17.0677	32.0054	27.2091	36.8017	1.36251	0.446263	0.532939	0.999935	hypothetical protein
EHI_126660	0	0	0	0	0	2.44537	0.407562	0	0.815124	5.69426	2.50951	0.533034	0.999935	hypothetical protein
EHI_158940	0	0	0	0	0	2.44532	0.407554	0	0.815108	5.69413	2.50948	0.533039	0.999935	G-box-binding factor, putative
EHI_175000	0	0	0	0	0	2.44431	0.407385	0	0.81477	5.69152	2.50881	0.533147	0.999935	hypothetical protein
EHI_127050	0	2.17616	0.617619	3.69375	2.8944	0	1.56366	0.931261	2.19605	2.25831	1.17524	0.53315	0.999935	hypothetical protein
EHI_127320	0	2.17616	0.617619	3.69375	2.8944	0	1.56366	0.931261	2.19605	2.25831	1.17524	0.53315	0.999935	hypothetical protein
EHI_164390	0	0	0	0	0	2.44417	0.407362	0	0.814724	5.69116	2.50872	0.533161	0.999935	zinc finger domain containing protein
EHI_006110	0	2.17559	2.15732	5.54712	1.44821	2.43388	2.29369	1.4443	3.14307	1.85424	0.890825	0.533218	0.999935	hypothetical protein
EHI_013900	67.3928	211.086	488.962	217.941	224.322	712.812	320.419	255.813	385.025	1.5016	0.586498	0.533498	0.999935	hypothetical protein
EHI_093910	28.6443	25.0479	14.9208	18.4003	23.1015	7.45289	19.5946	22.871	16.3182	0.722253	-0.469424	0.53356	0.999935	hypothetical protein, conserved
EHI_192600	0	0	0	0	0	2.43877	0.406461	0	0.812923	5.6772	2.50518	0.533739	0.999935	leucine rich repeat protein, BspA family
EHI_182830	0	0	1.38573	0	2.89722	2.42919	1.11869	0.46191	1.77547	2.78755	1.479	0.534049	0.999935	UBA/TS-N domain-containing protein
EHI_099790	1490.65	1382.69	293.777	1979.28	2242.12	475.354	1310.65	1055.71	1565.58	1.4836	0.569099	0.53405	0.999935	60S ribosomal protein L38, putative
EHI_188800	9.09004	10.8816	4.78961	3.69242	7.23447	4.89909	6.76454	8.25375	5.27533	0.672052	-0.573355	0.534205	0.999935	hypothetical protein
EHI_183140	0	0	0	0	0	2.43428	0.405713	0	0.811427	5.66561	2.50223	0.534219	0.999935	hypothetical protein
EHI_046270	0	0	1.38483	0	2.89786	2.42542	1.11802	0.46161	1.77443	2.78633	1.47837	0.53426	0.999935	hypothetical protein
EHI_108730	1.83559	2.17531	19.0881	7.40051	5.79487	29.1351	10.9049	7.69968	14.1102	1.72885	0.789813	0.534303	0.999935	hypothetical protein
EHI_067700	0	0	0	0	0	2.4323	0.405383	0	0.810767	5.6605	2.50093	0.534431	0.999935	proteoglycan-4 precursor, putative
EHI_042120	3.65525	6.52729	5.551	3.69669	4.34364	2.43768	4.36859	5.24451	3.49267	0.644028	-0.634805	0.534522	0.999935	inositol 1,3,4-trisphosphate 5/6-kinase
EHI_135930	0	0	0	0	0	2.43103	0.405171	0	0.810342	5.65721	2.50009	0.534568	0.999935	hypothetical protein, conserved
EHI_121750	0	0	0.3089	0	0	3.67115	0.663342	0.102967	1.22372	4.53166	2.18004	0.534595	0.999935	hypothetical protein
EHI_100700	0	0	0	0	0	2.43033	0.405055	0	0.810109	5.6554	2.49963	0.534643	0.999935	leucine rich repeat protein, BspA family
EHI_130940	0	8.7025	3.69876	0	0	4.86933	2.87843	4.13375	1.62311	0.405194	-1.30331	0.534756	0.999935	hypothetical protein
EHI_134470	0	1.08758	6.46201	0	0	21.8245	4.89568	2.51653	7.27483	2.73014	1.44898	0.5348	0.999935	ATP-binding cassette protein, putative
EHI_043130	0	0	0.308793	0	0	3.66821	0.662834	0.102931	1.22274	4.52788	2.17884	0.534881	0.999935	hypothetical protein
EHI_069580	10.9882	10.8778	6.16293	14.7935	10.1379	12.1654	10.8543	9.34296	12.3656	1.37957	0.464224	0.534916	0.999935	hypothetical protein, conserved
EHI_093870	3.67151	13.0518	34.4806	9.25083	4.3462	19.4218	14.0371	17.068	11.0063	0.627491	-0.672332	0.535252	0.999935	phosphoglycerate mutase family protein, putative
EHI_148060	71.2487	71.8016	30.0726	109.042	99.8984	30.4824	68.7577	57.7076	79.8077	1.39106	0.476181	0.535308	0.999935	hypothetical protein, conserved
EHI_009520	7.34423	19.5776	22.1647	24.053	17.3852	27.9146	19.7399	16.3622	23.1176	1.36232	0.44607	0.535671	0.999935	alpha-1,2-mannosidase, putative
EHI_020980	0	0	0.776866	0	1.44407	2.48236	0.783883	0.258955	1.30881	3.06045	1.61374	0.535703	0.999935	hypothetical protein
EHI_086120	175.267	262.33	405.278	435.119	226.982	436.018	323.499	280.959	366.04	1.29874	0.377111	0.53584	0.999935	ribosomal protein S18, putative
EHI_114340	21.9754	7.61445	63.1711	11.095	4.3448	41.3642	24.9275	30.9203	18.9346	0.608848	-0.715846	0.535934	0.999935	acetylornithine deacetylase, putative
EHI_103660	0	0	6.00224	1.85036	0	15.7735	3.93768	2.00075	5.8746	2.68631	1.42563	0.536216	0.999935	helicase, putative
EHI_121730	0	0	0.308311	0	0	3.65431	0.660436	0.10277	1.2181	4.51	2.17313	0.536235	0.999935	hypothetical protein
EHI_114640	29.1611	17.4086	9.57005	14.7778	17.3683	6.10975	15.7326	18.7133	12.7519	0.698934	-0.516773	0.536248	0.999935	Rab family GTPase
EHI_197400	3.66415	13.0531	10.0133	5.54803	4.34505	8.51275	7.52272	8.91016	6.13528	0.673653	-0.569922	0.536511	0.999935	hypothetical protein
EHI_050690	7.31704	2.17567	7.09051	7.39485	11.5844	6.08917	6.94194	5.52774	8.35615	1.48938	0.574709	0.536515	0.999935	hypothetical protein
EHI_092350	0	0	0.775336	0	1.44509	2.47127	0.781948	0.258445	1.30545	3.0538	1.6106	0.536645	0.999935	hypothetical protein
EHI_151680	0	5.43826	16.3169	1.85016	0	8.49722	5.35042	7.25171	3.44913	0.466914	-1.09877	0.536715	0.999935	hypothetical protein
EHI_127330	1006.91	1067.42	557.434	1481.15	1254.7	659.213	1004.47	877.253	1131.69	1.29058	0.36802	0.53682	0.999935	ribosomal protein L17, putative
EHI_038690	0	0	7.54435	0	2.89724	18.2179	4.77658	2.51478	7.03837	2.59552	1.37602	0.537574	0.999935	ubiquitin-activating enzyme E1 1, putative
EHI_196950	37.426	18.5179	11.0569	16.5433	21.6419	7.48333	18.7782	22.3336	15.2228	0.698695	-0.517264	0.537612	0.999935	hypothetical protein
EHI_135150	10.8813	13.0595	10.2067	5.53563	10.125	8.59288	9.7335	11.3825	8.08451	0.723615	-0.466706	0.537889	0.999935	Myb family DNA-binding protein, SHAQKYF family
EHI_014810	0	1.08777	2.6192	1.8492	5.79313	1.21649	2.0943	1.23566	2.95294	1.96159	0.972024	0.537983	0.999935	hypothetical protein
EHI_030840	27.3507	17.4081	12.3465	12.9318	14.4744	13.436	16.3246	19.0351	13.6141	0.742998	-0.428569	0.538305	0.999935	casein kinase II regulatory subunit family protein
EHI_174280	0	0	2.30824	0	1.44889	6.06472	1.63697	0.769412	2.50454	2.69484	1.4302	0.538365	0.999935	phospholipid-translocating P-type ATPase, putative
EHI_153150	9.17195	8.70152	29.7172	16.6487	20.2803	34.0114	19.7552	15.8636	23.6468	1.43372	0.519758	0.538484	0.999935	RhoGAP domain containing protein
EHI_131060	1.83429	0	8.00689	0	0	3.64426	2.24757	3.28039	1.21475	0.371681	-1.42786	0.538683	0.999935	hypothetical protein, conserved
EHI_023840	398.309	317.101	68.2876	496.82	608.782	86.9414	329.373	261.233	397.514	1.52414	0.607996	0.538958	0.999935	60S ribosomal protein L38, putative
EHI_006780	3.6642	4.35102	3.08099	1.84935	4.34506	0	2.88177	3.69874	2.0648	0.553786	-0.852598	0.539225	0.999935	Rab GTPase activating protein, putative
EHI_038840	0	2.17524	7.38711	0	4.34652	16.9853	5.14904	3.18745	7.11062	2.08106	1.05732	0.539252	0.999935	Rab GTPase activating protein, putative
EHI_001990	10.9904	11.9654	25.5742	5.5478	7.24157	20.6774	13.6661	16.1767	11.1556	0.682555	-0.550984	0.539341	0.999935	alpha-1,3-mannosyltransferase ALG2, putative
EHI_125740	54.8714	69.6219	56.11	61.0059	50.6811	32.8851	54.1959	60.2011	48.1907	0.796003	-0.329154	0.539391	0.999935	oxidoreductase, putative
EHI_009950	5.49176	3.26339	14.3311	9.24505	4.34458	24.3404	10.1694	7.69544	12.6433	1.57487	0.655232	0.539547	0.999935	putative XPA-binding protein 1
EHI_148750	16.444	7.61527	1.54211	0	11.5826	0	6.19733	8.53379	3.86087	0.467347	-1.09744	0.539608	0.999935	syntaxin, putative
EHI_152510	89.3881	124.03	103.383	66.5132	101.327	90.3482	95.8316	105.6	86.0628	0.815475	-0.294287	0.539768	0.999935	hypothetical protein
EHI_095180	106.074	196.9	376.137	238.472	262.09	412.93	265.434	226.37	304.497	1.34003	0.422264	0.539836	0.999935	hypothetical protein
EHI_188250	0	2.17606	0	5.54187	0	1.22175	1.48995	0.725353	2.25454	3.04951	1.60858	0.539882	0.999935	hypothetical protein
EHI_011950	268.824	244.766	82.0123	184.859	185.344	51.1626	169.495	198.534	140.455	0.708558	-0.497043	0.539891	0.999935	serine/threonine-protein phosphatase 2A catalytic subunit alpha isoform, putative
EHI_198810	0	1.08788	0.616771	1.84836	2.89577	0	1.0748	0.568217	1.58138	2.38782	1.25569	0.5399	0.999935	protein kinase, putative
EHI_197090	0	2.17644	1.54577	0	4.33997	3.67852	1.95678	1.24074	2.67283	2.0259	1.01857	0.539918	0.999935	hypothetical protein
EHI_138310	0	2.17576	1.23354	0	0	0	0.568217	1.13643	0	0.233636	-2.09767	0.53992	0.999935	hypothetical protein
EHI_165200	0	1.08778	0.616326	1.84913	2.8965	0	1.07496	0.568036	1.58187	2.3878	1.25568	0.539929	0.999935	hypothetical protein
EHI_120340	1.82623	3.26377	4.62714	0	4.34321	13.4168	4.57953	3.23905	5.92001	1.78623	0.836914	0.540126	0.999935	nucleosome assembly protein, putative
EHI_122880	10.9503	4.35184	5.24541	7.39109	4.34285	1.22042	5.58366	6.84919	4.31812	0.63401	-0.657423	0.540382	0.999935	hypothetical protein
EHI_082090	1.82179	0	0.617525	3.69409	1.44728	0	1.26345	0.813103	1.71379	2.38839	1.25604	0.540418	0.999935	hypothetical protein
EHI_021380	0	2.17522	7.69439	0	1.44887	21.8348	5.52554	3.28987	7.76122	2.22853	1.15609	0.540747	0.999935	U5 small nuclear ribonucleoprotein subunit, putative
EHI_007940	63.0412	47.9022	20.7767	77.3816	69.3669	30.8824	51.5585	43.9067	59.2103	1.36614	0.450105	0.540806	0.999935	V-type ATPase, F subunit, putative
EHI_110590	1.83664	3.26288	4.46318	1.85036	2.89765	1.21333	2.58734	3.18757	1.98711	0.577665	-0.791696	0.54095	0.999935	leucine rich repeat protein, BspA family
EHI_055360	9.11706	3.26402	1.08031	12.9318	7.2372	1.22144	5.80864	4.48713	7.13015	1.7261	0.787512	0.541051	0.999935	hypothetical protein
EHI_174950	1.82295	0	4.78472	1.8473	0	1.22171	1.61278	2.20256	1.023	0.421278	-1.24716	0.541079	0.999935	hypothetical protein
EHI_055980	0	0	6.15897	5.54961	4.34579	4.85869	3.48551	2.05299	4.91803	2.01203	1.00865	0.541102	0.999935	hypothetical protein
EHI_152370	10.9926	6.52653	15.559	1.84935	2.8967	15.8092	8.9389	11.026	6.85175	0.630636	-0.66512	0.541495	0.999935	hypothetical protein
EHI_092390	104.444	204.497	66.2378	286.658	172.357	68.0927	150.381	125.059	175.702	1.4053	0.490881	0.541536	0.999935	threonine dehydratase, putative
EHI_004410	3.64995	3.26389	5.70833	12.9343	5.79043	2.44094	5.6313	4.20739	7.05521	1.5572	0.638953	0.54159	0.999935	hypothetical protein
EHI_093800	23.2834	8.71219	3.72955	9.20067	10.1077	2.48337	9.58615	11.9084	7.26391	0.633625	-0.658299	0.54163	0.999935	high mobility group (HMG) box domain containing protein
EHI_067510	7.31006	9.79096	7.7099	1.84832	11.583	2.43782	6.78	8.27031	5.2897	0.644752	-0.633184	0.541734	0.999935	Ulp1 protease family, C-terminal catalytic domain containing protein
EHI_187300	3.65827	3.26352	1.6956	1.84868	1.44804	1.21791	2.18867	2.87246	1.50488	0.555136	-0.849088	0.541794	0.999935	hypothetical protein
EHI_029720	0	1.08795	3.08518	1.84789	0	8.54061	2.42694	1.39104	3.46284	2.20153	1.13851	0.541836	0.999935	hypothetical protein
EHI_078300	314.729	308.03	271.365	512.674	349.918	246.103	333.803	298.041	369.565	1.23955	0.309822	0.542304	0.999935	ribosomal protein S24, putative
EHI_164310	0	2.1757	2.00404	0	0	1.21813	0.899645	1.39325	0.406043	0.357214	-1.48514	0.542442	0.999935	RhoGAP domain containing protein
EHI_129730	9.12796	3.26384	6.17037	3.69579	11.5814	10.9808	7.47002	6.18739	8.75265	1.47483	0.560548	0.54258	0.999935	protein kinase rad3, putative
EHI_174230	0	0	5.69656	0	0	1.21443	1.15183	1.89885	0.404808	0.261931	-1.93274	0.543068	0.999935	hypothetical protein
EHI_170110	14.4285	19.5944	7.28361	9.21498	13.0088	6.16897	11.6165	13.7688	9.46423	0.704521	-0.505285	0.543113	0.999935	hypothetical protein
EHI_167100	3.63425	6.5291	2.47252	0	4.3404	2.45065	3.23782	4.21196	2.26368	0.574294	-0.80014	0.543305	0.999935	hypothetical protein
EHI_051090	3.63667	1.08815	0.926952	5.53883	4.34077	0	2.58856	1.88392	3.2932	1.92635	0.945868	0.543454	0.999935	GTP-binding protein, putative
EHI_096280	3.65809	6.52705	4.00786	7.39465	5.79212	7.30779	5.78126	4.731	6.83152	1.45482	0.54084	0.543742	0.999935	endo-1,4-beta-xylanase, putative
EHI_099230	14.6841	17.4025	14.4703	5.55033	15.9358	12.1401	13.3639	15.519	11.2087	0.734544	-0.445079	0.543808	0.999935	hypothetical protein, conserved
EHI_182920	778.876	938.051	466.223	1251.35	1092.21	496.653	837.228	727.717	946.739	1.30141	0.380079	0.543837	0.999935	60S ribosomal protein L21, putative
EHI_069160	0	0	2.77129	5.54988	1.44864	1.21442	1.83071	0.923765	2.73765	2.2468	1.16787	0.543965	0.999935	hypothetical protein
EHI_038540	5.46084	4.35235	9.2659	14.7737	10.1299	4.89346	8.14602	6.3597	9.93235	1.46035	0.546318	0.544026	0.999935	hypothetical protein, conserved
EHI_105170	9.17411	14.1398	16.7818	5.54987	7.24318	15.7876	11.4461	13.3652	9.52689	0.709444	-0.49524	0.544154	0.999935	hypothetical protein
EHI_135750	1.83524	0	1.69343	0	0	0	0.588111	1.17622	0	0.231233	-2.11258	0.544231	0.999935	heat shock protein, putative
EHI_035370	1.8329	0	1.69426	0	0	0	0.58786	1.17572	0	0.231361	-2.11179	0.544424	0.999935	hypothetical protein
EHI_069990	5.49805	11.9651	35.8891	9.2474	5.79365	20.6675	14.8435	17.7841	11.9029	0.651119	-0.619006	0.544617	0.999935	zinc transporter, putative
EHI_103450	16.4823	9.78998	12.1718	9.24592	10.1379	8.51579	11.0573	12.8147	9.29988	0.737516	-0.439254	0.544713	0.999935	actin binding protein, putative
EHI_129890	1.83208	4.35102	0.770251	0	2.8967	0	1.64168	2.31778	0.965566	0.438572	-1.18911	0.544768	0.999935	type A flavoprotein, putative
EHI_090020	1178.25	1168.76	549.088	1854.87	1293.28	670.812	1119.18	965.367	1272.99	1.31916	0.399622	0.544803	0.999935	ribosomal protein L18a, putative
EHI_040800	528.307	952.054	1430.51	1148.86	1214.26	1341.04	1102.5	970.289	1234.72	1.27116	0.346143	0.544917	0.999935	60S ribosomal protein L15, putative
EHI_084670	3.66342	8.70213	9.39778	7.39705	2.89662	24.3266	9.39727	7.25445	11.5401	1.55996	0.641512	0.545018	0.999935	aminotransferase, putative
EHI_085700	0	2.17591	4.16533	5.54342	1.44763	6.10161	3.23899	2.11375	4.36422	1.77386	0.826895	0.545045	0.999935	hypothetical protein
EHI_199660	81.8916	116.427	111.202	114.49	179.437	94.2216	116.278	103.173	129.383	1.2494	0.321239	0.545113	0.999935	hypothetical protein
EHI_181200	21.9281	28.2851	12.4905	16.6345	15.9264	13.4091	18.1123	20.9013	15.3233	0.747521	-0.419813	0.545254	0.999935	hypothetical protein, conserved
EHI_001430	0	3.26291	12.7751	3.70052	4.34634	23.0584	7.85721	5.34601	10.3684	1.81453	0.8596	0.545736	0.999935	helicase domain-containing protein
EHI_050480	3.67726	2.17514	6.15355	1.8508	0	4.84848	3.11754	4.00198	2.2331	0.553349	-0.853738	0.545807	0.999935	tyrosine kinase, putative
EHI_079730	0	1.08757	1.0769	0	4.34706	1.21219	1.28729	0.721489	1.85308	2.25618	1.17388	0.546321	0.999935	hypothetical protein
EHI_200240	16.4461	18.4941	5.39713	7.39312	15.9264	0	10.6095	13.4458	7.77316	0.583393	-0.77746	0.546377	0.999935	hypothetical protein
EHI_013030	38.0365	23.944	20.1139	44.2728	27.4777	31.9531	30.9663	27.3648	34.5679	1.28946	0.36677	0.54638	0.999935	hypothetical protein, conserved
EHI_169810	9.1334	10.8791	8.32816	3.69626	7.2389	8.53596	7.96863	9.44688	6.49038	0.708387	-0.497391	0.546571	0.999935	hypothetical protein
EHI_195000	0	0	1.07906	1.84864	2.89604	0	0.970624	0.359686	1.58156	2.90038	1.53624	0.546784	0.999935	hypothetical protein
EHI_068130	1.8279	0	4.93394	0	0	2.43735	1.5332	2.25395	0.812449	0.369267	-1.43727	0.546873	0.999935	hypothetical protein
EHI_008370	3.66284	7.61442	23.4189	1.8492	1.44828	17.0311	9.17078	11.5654	6.7762	0.579345	-0.787507	0.547067	0.999935	hypothetical protein
EHI_027730	7.33448	3.26314	18.942	5.54907	2.89702	10.9365	8.1537	9.84655	6.46085	0.635165	-0.654796	0.547198	0.999935	WD repeat protein
EHI_000560	1.81556	1.08823	2.93708	5.53697	4.3399	1.2263	2.82401	1.94696	3.70106	1.70719	0.771622	0.547447	0.999935	hypothetical protein
EHI_026480	27.3882	42.4295	46.7377	51.7428	31.8495	68.3149	44.7438	38.8518	50.6357	1.28901	0.366269	0.54751	0.999935	(2r)-phospho-3-sulfolactate synthase, putative
EHI_027590	0	4.35095	1.69431	0	1.44842	1.2157	1.45156	2.01509	0.888039	0.448512	-1.15678	0.547852	0.999935	hypothetical protein
EHI_038630	0	0	0.924141	1.84953	0	2.43121	0.867479	0.308047	1.42691	2.92258	1.54724	0.548068	0.999935	hypothetical protein
EHI_008760	3.67332	9.78862	19.2378	1.85037	4.34648	14.5598	8.90939	10.8999	6.91887	0.625373	-0.67721	0.548102	0.999935	hypothetical protein
EHI_165130	0	1.08789	2.15888	0	2.89569	4.87619	1.83644	1.08226	2.59063	2.08576	1.06057	0.548108	0.999935	hypothetical protein
EHI_104680	7.30722	2.17581	25.9092	14.7853	14.4779	28.0449	15.4501	11.7974	19.1027	1.54997	0.632236	0.548237	0.999935	hypothetical protein
EHI_118390	3.64578	2.17606	0.771727	0	1.44739	1.22175	1.54378	2.19785	0.889716	0.481824	-1.05342	0.548327	0.999935	hypothetical protein
EHI_152100	5.46428	9.79263	6.17571	5.54088	4.34171	4.89065	6.03431	7.14421	4.92441	0.687427	-0.540722	0.548496	0.999935	hypothetical protein
EHI_078240	3.58657	1.08894	0.155315	0	0	1.24026	1.01185	1.61027	0.41342	0.375492	-1.41314	0.548715	0.999935	hypothetical protein
EHI_178500	10.8737	14.1484	6.961	18.4493	14.463	9.82661	12.4537	10.661	14.2463	1.36579	0.449739	0.54912	0.999935	ubiquitin-conjugating enzyme family protein
EHI_060340	0	2.17564	10.7886	0	2.89623	3.65241	3.25214	4.3214	2.18288	0.483703	-1.04781	0.549522	0.999935	cysteine synthase A, putative
EHI_140580	0	0	0.769442	0	0	4.85223	0.936945	0.256481	1.61741	3.87743	1.9551	0.549524	0.999935	hypothetical protein
EHI_088040	12.7339	9.79311	6.33312	9.23229	17.3641	11.0168	11.0789	9.62004	12.5377	1.37611	0.460597	0.549665	0.999935	hypothetical protein, conserved
EHI_056390	27.3816	41.3421	54.7637	57.2836	47.7727	53.6879	47.0386	41.1625	52.9147	1.25914	0.332434	0.549682	0.999935	V-type ATPase, D subunit, putative
EHI_152790	0	0	0.462031	1.84962	1.44848	0	0.626688	0.15401	1.09937	3.19577	1.67616	0.550222	0.999935	membrane-bound O-acyltransferase (MBOAT ) family protein
EHI_115150	0	0	0.462205	1.84922	1.44829	0	0.626619	0.154068	1.09917	3.19568	1.67612	0.55023	0.999935	AIG1 family protein
EHI_025250	10.9738	13.0541	11.5613	7.39458	4.34406	13.3982	10.121	11.8631	8.37895	0.715686	-0.482602	0.550276	0.999935	cation transporter, putative
EHI_111230	1.83477	6.52607	15.3963	1.84994	1.44863	10.9302	6.33099	7.91905	4.74292	0.585345	-0.77264	0.550289	0.999935	protein kinase domain containing protein
EHI_144390	1.829	9.79059	16.0316	20.3352	10.1362	13.3979	11.9201	9.21706	14.6231	1.47558	0.561284	0.550337	0.999935	hypothetical protein
EHI_195090	18.3145	8.70219	4.77619	3.69841	10.138	6.08246	8.61862	10.5976	6.63962	0.671165	-0.57526	0.550402	0.999935	hypothetical protein
EHI_164380	1.83766	1.0876	16.0025	0	0	8.48895	4.56945	6.30924	2.82965	0.446122	-1.16449	0.550413	0.999935	protein kinase domain containing protein
EHI_014230	9.10528	9.79273	5.40417	11.0813	15.9192	6.11446	9.56952	8.10073	11.0383	1.40846	0.494114	0.550433	0.999935	hypothetical protein
EHI_036900	183.226	149.022	152.812	227.474	173.804	176.319	177.11	161.687	192.533	1.19215	0.253572	0.550437	0.999935	DEAD/DEAH box helicase, putative
EHI_170300	9.0713	4.35309	3.71096	5.53612	17.3581	2.45421	7.08063	5.71179	8.44948	1.5608	0.642287	0.550558	0.999935	hypothetical protein
EHI_030790	23.7101	33.7278	85.1822	46.1875	46.3196	108.684	57.3018	47.5401	67.0636	1.39127	0.476398	0.550601	0.999935	hypothetical protein, conserved
EHI_188010	9.08086	13.0585	1.54563	1.84579	10.1269	1.22592	6.14727	7.895	4.39954	0.578962	-0.788459	0.550811	0.999935	hypothetical protein, conserved
EHI_169980	19.9757	13.0586	7.11022	20.3032	27.4869	7.35627	15.8818	13.3815	18.3821	1.42186	0.507778	0.551538	0.999935	hypothetical protein
EHI_140140	14.6447	28.2828	77.8197	35.1312	56.4795	82.7573	49.1859	40.249	58.1227	1.41789	0.503746	0.551603	0.999935	gtpase activating protein, putative
EHI_142120	1.82997	1.08782	0.154119	0	0	0	0.511983	1.02397	0	0.290266	-1.78455	0.551835	0.999935	heat shock transcription factor, putative
EHI_062490	5.49637	0	39.2824	0	0	17.0251	10.3006	14.9263	5.67503	0.380559	-1.39381	0.551955	0.999935	vacuolar sorting protein 26, putative
EHI_201720	23.8478	17.403	49.4255	40.6972	26.0747	58.3038	35.9587	30.2254	41.6919	1.35284	0.435994	0.552092	0.999935	fumarate hydratase class 1, putative
EHI_069130	65.4959	89.2256	71.8238	92.3252	127.339	63.6463	84.9759	75.5151	94.4367	1.24803	0.319657	0.552183	0.999935	hypothetical protein
EHI_201250	85.7726	81.5972	125.738	184.775	143.313	58.5833	113.297	97.7027	128.89	1.31075	0.39039	0.552312	0.999935	peroxiredoxin
EHI_198990	3.66111	4.3512	0	1.849	0	1.21704	1.84639	2.67077	1.02201	0.396484	-1.33467	0.552411	0.999935	formate/nitrite transporter family protein, putative
EHI_082520	1.83857	2.17514	1.84609	0	0	2.42431	1.38068	1.95327	0.808104	0.459853	-1.12076	0.552471	0.999935	hypothetical protein
EHI_138760	1.8354	4.35064	16.7798	0	0	10.9267	5.64876	7.65527	3.64225	0.475236	-1.07328	0.552511	0.999935	hypothetical protein
EHI_118620	1.83847	0	17.8459	1.85077	2.89803	37.5787	10.3353	6.56145	14.1092	2.06993	1.04958	0.55259	0.999935	HEAT repeat domain containing protein
EHI_086110	160.596	209.009	154.63	267.262	211.044	160.318	193.81	174.745	212.875	1.21719	0.283556	0.552755	0.999935	high mobility group (HMG) box domain containing protein
EHI_045580	18.2413	20.6717	9.87563	11.0854	13.0277	10.9889	13.9818	16.2629	11.7007	0.742059	-0.430394	0.552866	0.999935	hypothetical protein
EHI_045450	16.406	10.8803	8.64334	11.0837	20.2635	14.6611	13.6563	11.9765	15.3361	1.34322	0.425698	0.552934	0.999935	Ras family GTPase
EHI_093760	16.406	10.8803	8.64334	11.0837	20.2635	14.6611	13.6563	11.9765	15.3361	1.34322	0.425698	0.552934	0.999935	Ras family GTPase
EHI_049030	27.2207	29.383	9.43112	5.53643	23.1449	15.9487	18.4442	22.0116	14.8767	0.697462	-0.519813	0.553207	0.999935	ras-like protein 3 precursor, putative
EHI_185230	1.83879	10.8756	4.92267	1.85084	4.34714	4.84809	4.78053	5.87903	3.68202	0.629817	-0.666996	0.553255	0.999935	protein kinase, putative
EHI_182570	0	3.26302	18.7827	3.69998	1.44865	7.28607	5.74674	7.34858	4.1449	0.536468	-0.898435	0.553338	0.999935	hypothetical protein
EHI_004190	7.34357	19.5776	6.61886	11.1012	7.24374	4.85512	9.45668	11.18	7.73334	0.687778	-0.539985	0.553493	0.999935	AAA family ATPase, putative
EHI_050110	3.66387	4.35104	5.85408	5.54793	1.44833	2.43239	3.88294	4.623	3.14289	0.63178	-0.662505	0.553495	0.999935	hypothetical protein
EHI_065760	7.33691	0	4.15748	0	2.89715	2.42959	2.80352	3.83146	1.77558	0.491354	-1.02516	0.553848	0.999935	hypothetical protein, conserved
EHI_118750	1221.01	1425.97	468.217	2048.21	1729.03	524.875	1236.22	1038.4	1434.04	1.38143	0.46616	0.554136	0.999935	hypothetical protein
EHI_069100	0	0	0.308793	3.69387	0	0	0.66711	0.102931	1.23129	4.3064	2.10648	0.554143	0.999935	hypothetical protein
EHI_062970	3.65909	1.08783	4.00744	3.69755	4.34425	6.08829	3.81407	2.91812	4.71003	1.57134	0.651998	0.5542	0.999935	hypothetical protein
EHI_148070	3.6676	0	5.69779	0	0	3.64516	2.16843	3.1218	1.21505	0.401868	-1.31521	0.554413	0.999935	importin alpha, putative
EHI_127130	0	0	1.24012	1.84264	1.44524	1.23469	0.960449	0.413374	1.50752	2.40118	1.26374	0.554714	0.999935	hypothetical protein
EHI_093780	0	2.17557	6.31738	3.69824	4.34474	8.51701	4.17549	2.83098	5.52	1.70089	0.766289	0.55472	0.999935	WD domain containing protein
EHI_100090	1.81913	1.08812	1.08126	0	0	1.22409	0.868768	1.32951	0.408031	0.416832	-1.26246	0.554805	0.999935	Rab family GTPase
EHI_049960	0	0	0.307833	0	1.44878	1.21359	0.495034	0.102611	0.887456	3.28606	1.71636	0.55505	0.999935	hypothetical protein
EHI_146510	43.7257	59.8431	29.3317	90.5064	62.2334	25.6697	51.885	44.3002	59.4698	1.34443	0.426998	0.555092	0.999935	Rab family GTPase
EHI_171300	383.553	390.022	195.467	549.137	524.803	197.721	373.45	323.014	423.887	1.3137	0.393633	0.555358	0.999935	60S ribosomal protein L44, putative
EHI_027350	0	0	1.23256	1.8492	1.44828	1.21649	0.957757	0.410855	1.50466	2.39754	1.26155	0.555634	0.999935	hypothetical protein
EHI_130260	1323.5	1206.53	1874.43	2028.97	1372.39	1933.91	1623.29	1468.16	1778.42	1.2107	0.275844	0.555653	0.999935	40S ribosomal protein SA, putative
EHI_094110	3.63943	0	1.8534	1.84659	1.44707	6.11858	2.48418	1.83094	3.13741	1.85932	0.894775	0.555662	0.999935	Rab family GTPase
EHI_021440	1.83481	5.43839	11.0853	14.7996	5.79454	9.71551	8.11136	6.11948	10.1032	1.49776	0.582806	0.555699	0.999935	DEAD/DEAH box helicase, putative
EHI_105320	0	3.26296	4.31018	3.70028	4.34617	6.06965	3.61487	2.52438	4.70537	1.64392	0.717138	0.555711	0.999935	hypothetical protein
EHI_136400	78.7614	67.4416	86.1216	51.779	63.7255	75.4144	70.5406	77.4415	63.6396	0.822521	-0.281876	0.555817	0.999935	lecithin:cholesterol acyltransferase domain-containing protein
EHI_070720	154.044	187.085	553.141	157.228	153.545	341.42	257.744	298.09	217.398	0.727759	-0.458467	0.556045	0.999935	L-myo-inositol-1-phosphate synthase
EHI_029210	80.3217	72.8925	36.7145	83.1542	82.5167	70.7687	71.0614	63.3096	78.8132	1.26129	0.334906	0.556124	0.999935	proteasome subunit alpha type 3, putative
EHI_025330	16.4942	17.4038	2.15643	11.0969	8.69048	2.43147	9.7122	12.0181	7.40628	0.628466	-0.670094	0.556386	0.999935	hypothetical protein
EHI_189150	440.286	354.881	339.783	554.8	445.215	358.865	415.638	378.317	452.96	1.19806	0.260702	0.55644	0.999935	ribosomal protein S25, putative
EHI_013220	332.396	344.961	177.122	474.381	454.27	182.644	327.629	284.826	370.431	1.3021	0.380836	0.556477	0.999935	eukaryotic translation initiation factor 4E, putative
EHI_084690	29.3113	28.2817	23.4162	25.8904	24.6217	12.1618	23.9472	27.0031	20.8913	0.772655	-0.372103	0.556518	0.999935	lecithin:cholesterol acyltransferase domain-containing protein
EHI_160710	71.1772	76.1572	41.1919	81.302	108.571	50.0372	71.4061	62.8421	79.9701	1.28179	0.358158	0.5567	0.999935	ribonuclease, putative
EHI_054750	29.2488	25.021	15.8806	14.7875	21.7189	15.8415	20.4164	23.3835	17.4493	0.767427	-0.381898	0.556815	0.999935	phosphatidate cytidylyltransferase, putative
EHI_148970	1.83715	0	2.46218	0	1.44888	0	0.958035	1.43311	0.482959	0.358382	-1.48043	0.556843	0.999935	regulator of nonsense transcripts, putative
EHI_107120	10.9886	9.78997	23.4188	3.6984	8.6897	18.2475	12.4722	14.7325	10.2119	0.687637	-0.540282	0.556859	0.999935	RNA recognition motif domain containing protein
EHI_142710	0	17.4054	22.043	27.7301	28.9607	9.74351	17.6471	13.1495	22.1448	1.62552	0.700901	0.556869	0.999935	protein kinase domain containing protein
EHI_135160	1.82498	4.35185	2.31419	1.84775	2.89521	0	2.20566	2.83034	1.58099	0.539456	-0.890423	0.556936	0.999935	hypothetical protein
EHI_128480	1.83779	1.08759	10.1551	0	0	6.06314	3.19061	4.36017	2.02105	0.461514	-1.11555	0.557155	0.999935	Ras guanine nucleotide exchange factor, putative
EHI_137930	23.6023	26.1174	12.8304	18.4566	18.8062	8.58412	18.0662	20.8501	15.2823	0.74199	-0.430528	0.55749	0.999935	acetyltransferase, GNAT family
EHI_167520	54.9107	27.1951	0.154106	33.2812	0	0	19.2569	27.42	11.0937	0.40346	-1.3095	0.557563	0.999935	60S ribosomal protein L3, putative
EHI_140170	597.402	461.691	162.44	763.928	722.165	210.77	486.399	407.178	565.621	1.39081	0.475924	0.557663	0.999935	40S ribosomal protein S20, putative
EHI_065650	29.1461	32.6419	37.5159	16.6231	18.8144	40.3437	29.1808	33.1013	25.2604	0.765903	-0.384766	0.557708	0.999935	hypothetical protein
EHI_014270	1.82318	0	2.4694	0	1.44742	0	0.956666	1.43086	0.482472	0.359162	-1.47729	0.557793	0.999935	hypothetical protein, conserved domain containing
EHI_092490	21.9946	29.3688	76.088	20.3448	17.3812	162.892	54.6783	42.4838	66.8728	1.56423	0.64545	0.557983	0.999935	hypothetical protein
EHI_079870	14.6347	9.7905	4.00761	16.6386	14.4806	7.3067	11.1431	9.47762	12.8086	1.43011	0.516123	0.558016	0.999935	hypothetical protein
EHI_009850	1.81972	2.1762	5.40575	1.84659	5.78826	8.56601	4.26709	3.13389	5.40029	1.59649	0.674904	0.558035	0.999935	hypothetical protein
EHI_075660	0	1.08775	0.770232	1.84937	1.44836	1.21604	1.06196	0.619328	1.50459	2.06672	1.04734	0.55829	0.999935	CAAX prenyl protease, putative
EHI_081410	242.882	430.818	254.958	406.565	350.351	374.46	343.339	309.553	377.125	1.21817	0.284713	0.558388	0.999935	40S ribosomal protein SA, putative
EHI_161070	468.666	447.168	317.907	465.556	316.994	201.518	369.635	411.247	328.023	0.797627	-0.326214	0.558416	0.999935	hypothetical protein
EHI_165820	1.82	4.35238	4.47878	1.84665	4.34129	11.0118	4.64182	3.55039	5.73326	1.57521	0.655548	0.558484	0.999935	hypothetical protein
EHI_169240	0	6.52984	5.87718	0	2.89276	3.6836	3.1639	4.13568	2.19212	0.523684	-0.933231	0.558712	0.999935	thioredoxin, putative
EHI_013890	387.292	456.919	716.197	720.786	431.444	802.312	585.825	520.136	651.514	1.25064	0.322666	0.558759	0.999935	40S ribosomal protein S6, putative
EHI_194070	0	0	3.85698	0	0	0	0.64283	1.28566	0	0.200112	-2.32112	0.558844	0.999935	26S protease regulatory subunit S10B, putative
EHI_010570	202.916	221.925	215.852	286.509	275.106	199.845	233.692	213.564	253.82	1.18662	0.246853	0.55911	0.999935	hypothetical protein
EHI_009940	59.7255	76.1886	29.4051	38.7322	59.2881	25.8271	48.1944	55.1064	41.2825	0.755122	-0.405218	0.559254	0.999935	clathrin adaptor complex small chain, putative
EHI_091470	5.47317	13.0557	9.41219	11.0857	4.34263	4.88332	8.04213	9.3137	6.77056	0.696934	-0.520905	0.55944	0.999935	hypothetical protein
EHI_012310	5.41202	4.35441	3.09909	5.52926	7.22728	4.93398	5.09267	4.28851	5.89684	1.46134	0.547287	0.559551	0.999935	hypothetical protein
EHI_063790	1.82118	5.44039	3.08802	3.69381	8.68327	3.66844	4.39919	3.44986	5.34851	1.53366	0.616982	0.559565	0.999935	hypothetical protein
EHI_169630	0	4.35077	21.4029	1.84984	2.89717	9.71791	6.7031	8.58456	4.82164	0.543971	-0.878398	0.559697	0.999935	DEAD/DEAH box helicase, putative
EHI_017890	5.45193	18.499	9.58064	18.4605	15.915	12.2521	13.3599	11.1772	15.5425	1.368	0.452063	0.559756	0.999935	60S ribosome subunit biogenesis protein NIP7, putative
EHI_191530	5.45193	18.499	9.58064	18.4605	15.915	12.2521	13.3599	11.1772	15.5425	1.368	0.452063	0.559756	0.999935	60S ribosome subunit biogenesis protein NIP7, putative
EHI_032670	0	2.17771	1.08674	0	0	0	0.544075	1.08815	0	0.245777	-2.02458	0.559898	0.999935	hypothetical protein
EHI_124380	0	2.17874	1.091	0	0	0	0.544957	1.08991	0	0.245878	-2.02398	0.559921	0.999935	hypothetical protein
EHI_180010	1.83403	5.4385	2.77177	1.84978	0	3.64474	2.5898	3.3481	1.83151	0.557379	-0.843269	0.560006	0.999935	hypothetical protein
EHI_030470	1.83224	4.35101	10.7831	1.84938	1.44837	7.29605	4.59336	5.65546	3.53127	0.599967	-0.737045	0.560024	0.999935	hypothetical protein
EHI_079180	18.3049	23.9316	17.1053	35.1308	31.86	12.1708	23.0839	19.7806	26.3872	1.32769	0.408918	0.560082	0.999935	hypothetical protein, conserved
EHI_153690	125.698	147.977	83.2128	195.785	172.225	85.5741	135.078	118.962	151.195	1.27318	0.348432	0.560316	0.999935	Rab family GTPase
EHI_103620	1.83161	6.52662	9.39799	0	1.4483	8.51476	4.61988	5.91874	3.32102	0.562607	-0.829801	0.560364	0.999935	WD domain containing protein
EHI_074700	0	2.17556	1.84891	0	0	1.21659	0.87351	1.34149	0.405531	0.371759	-1.42756	0.560421	0.999935	hypothetical protein
EHI_165100	0	2.17607	1.85223	0	0	1.22188	0.87503	1.34277	0.407295	0.371871	-1.42713	0.560463	0.999935	hypothetical protein
EHI_163560	32.4721	20.6835	11.7765	36.8617	28.9091	18.5024	24.8676	21.644	28.0911	1.33536	0.417229	0.560468	0.999935	hypothetical protein
EHI_183300	3.64109	0	1.08096	0	0	1.22319	0.990873	1.57401	0.407731	0.361887	-1.46639	0.560592	0.999935	hypothetical protein
EHI_187040	54.9805	45.685	59.6098	55.4844	70.9722	68.0812	59.1355	53.4251	64.8459	1.21174	0.277076	0.56073	0.999935	phosphofructokinase, putative
EHI_198600	27.4787	21.7552	13.7109	12.9451	18.8283	14.5945	18.2188	20.9816	15.456	0.761836	-0.392448	0.560916	0.999935	hypothetical protein, conserved
EHI_079280	5.49602	2.17552	4.15942	1.84933	2.89668	2.4323	3.16821	3.94365	2.39277	0.622579	-0.68367	0.561494	0.999935	hypothetical protein
EHI_122730	3.64083	0	13.2807	5.54023	7.2357	18.3492	8.00779	5.64052	10.375	1.74178	0.800559	0.561584	0.999935	Rab family GTPase
EHI_104570	14.7132	35.8892	52.1457	12.9564	18.8381	42.4133	29.4926	34.2494	24.7359	0.715995	-0.481979	0.562096	0.999935	ubiquitin ligase, putative
EHI_059900	3.65993	4.35126	1.6953	3.69774	13.0331	0	4.40623	3.2355	5.57696	1.7906	0.840444	0.562167	0.999935	hypothetical protein
EHI_027770	16.5035	15.2279	8.77782	18.4971	14.4852	18.2265	15.2864	13.5031	17.0696	1.31595	0.396099	0.562265	0.999935	hypothetical protein
EHI_079220	3.67125	2.17531	7.38891	0	2.89744	4.85578	3.49811	4.41182	2.58441	0.584134	-0.775628	0.562306	0.999935	inositol polyphosphate 5-phosphatase, putative
EHI_080580	10.7507	10.8896	5.59344	3.68072	11.5526	2.48236	7.49157	9.07792	5.90522	0.671836	-0.573818	0.562359	0.999935	hypothetical protein
EHI_126210	16.3081	31.5619	15.6245	33.2076	33.2643	17.199	24.5276	21.1648	27.8903	1.31817	0.398542	0.562371	0.999935	histone H2A, putative
EHI_000550	23.7148	17.4077	9.25823	24.0186	20.2654	19.535	19.0333	16.7936	21.273	1.32147	0.402141	0.562639	0.999935	myb-like DNA-binding domain containing protein
EHI_153630	1.82489	3.26389	0	0	1.4476	0	1.0894	1.69626	0.482533	0.32829	-1.60696	0.562654	0.999935	hypothetical protein
EHI_016410	0	6.5263	7.23825	1.84965	10.1395	12.1526	6.31771	4.58818	8.04724	1.65963	0.730858	0.562798	0.999935	hypothetical protein
EHI_135770	7.18893	6.53279	3.41402	1.84158	7.22352	1.23776	4.5731	5.71191	3.43429	0.629751	-0.667145	0.562903	0.999935	hypothetical protein
EHI_201820	7.33756	5.43845	44.8068	3.69972	2.89718	27.938	15.353	19.1943	11.5116	0.593297	-0.753172	0.563198	0.999935	NF-X1-type Zn finger domain containing protein
EHI_118150	12.735	3.26436	19.3077	14.7719	11.5762	25.704	14.5598	11.769	17.3507	1.44174	0.527807	0.563405	0.999935	D-tyrosyl-tRNA(Tyr) deacylase, putative
EHI_169840	34.3648	25.0343	15.9448	46.1031	33.2564	18.4588	28.8604	25.1146	32.6061	1.32033	0.400902	0.56342	0.999935	hypothetical protein, conserved
EHI_104540	1.82922	4.35135	3.54528	1.8487	0	3.65358	2.53802	3.24195	1.83409	0.563698	-0.827006	0.563476	0.999935	hypothetical protein
EHI_164930	3.65933	2.17565	2.31193	1.8488	0	2.43517	2.07181	2.71563	1.42799	0.550422	-0.861391	0.563514	0.999935	hypothetical protein
EHI_199990	694.413	721.27	1288.97	1195.85	784.738	1395.73	1013.49	901.552	1125.44	1.24719	0.318678	0.564017	0.999935	40S ribosomal protein S6, putative
EHI_066730	0	0	0.155273	0	2.88884	0	0.507353	0.0517578	0.962948	4.44001	2.15056	0.564051	0.999935	hypothetical protein
EHI_008070	3.66699	3.26315	4.00411	12.9476	1.4485	3.64572	4.82935	3.64475	6.01395	1.58061	0.660483	0.564192	0.999935	molybdenum cofactor sulfurase, putative
EHI_159880	3.67126	2.17531	10.9294	1.85014	4.34616	4.85576	4.63801	5.59199	3.68402	0.624477	-0.679281	0.564531	0.999935	inositol polyphosphate 5-phosphatase, putative
EHI_005870	45.7076	44.6024	33.3012	46.2124	65.1579	40.2079	45.8649	41.2037	50.5261	1.23893	0.309096	0.564686	0.999935	proteasome regulatory subunit, putative
EHI_033550	0	0	0.153907	0	2.89762	0	0.508589	0.0513023	0.965875	4.42644	2.14615	0.564782	0.999935	hypothetical protein, conserved
EHI_183550	31.0223	33.727	13.1141	40.6499	41.9802	19.5288	30.0037	25.9544	34.053	1.33549	0.417369	0.564878	0.999935	hypothetical protein
EHI_159810	1.82081	3.26428	2.16179	1.84683	5.78871	3.66909	3.09192	2.41563	3.76821	1.5876	0.66685	0.564932	0.999935	hypothetical protein
EHI_146920	1.80611	0	1.54884	0	0	0	0.559159	1.11832	0	0.244586	-2.03158	0.564983	0.999935	hypothetical protein
EHI_081640	0	0	0.61618	0	4.3451	0	0.82688	0.205393	1.44837	3.8335	1.93866	0.565209	0.999935	hypothetical protein
EHI_176820	606.892	521.171	189.706	764.742	762.755	255.397	516.777	439.256	594.298	1.35452	0.437787	0.565261	0.999935	N-acetylmuraminidase, putative
EHI_115170	0	0	0.617806	0	4.34118	0	0.826498	0.205935	1.44706	3.83233	1.93822	0.565264	0.999935	AIG1 family protein
EHI_189510	9.17075	13.0524	12.4726	9.24903	8.6914	8.50389	10.19	11.5652	8.81477	0.747453	-0.419946	0.565368	0.999935	RhoGAP domain containing protein
EHI_175050	273.327	120.734	495.029	142.44	123.13	376.551	255.202	296.363	214.04	0.72179	-0.470348	0.565371	0.999935	aspartyl-tRNA synthetase, putative
EHI_039070	36.6137	39.1606	38.2156	53.6219	31.8605	55.9801	42.5754	37.9967	47.1542	1.23908	0.309266	0.565833	0.999935	actin, putative
EHI_127270	7.33448	3.26314	2.31	1.84969	0	4.86065	3.26966	4.30254	2.23678	0.573072	-0.803211	0.566233	0.999935	hypothetical protein
EHI_027360	0	3.26413	1.38926	1.84717	2.89467	3.66626	2.17692	1.55113	2.8027	1.75147	0.808565	0.566406	0.999935	hypothetical protein, conserved
EHI_069450	583.582	543.254	427.627	729.598	703.785	441	571.474	518.154	624.794	1.20652	0.270855	0.566455	0.999935	hypothetical protein
EHI_100450	3.64056	0	0.154432	0	0	0	0.632499	1.265	0	0.230941	-2.1144	0.566565	0.999935	hypothetical protein
EHI_003260	69.3862	22.8466	45.3488	53.5913	59.3561	62.2131	52.1237	45.8605	58.3868	1.28626	0.363181	0.566841	0.999935	hypothetical protein
EHI_136500	1.82448	0	0.462886	0	1.44755	2.44155	1.02941	0.762455	1.29637	2.28775	1.19393	0.566882	0.999935	protein kinase domain containing protein
EHI_096260	16.4899	9.78977	14.0182	5.54812	10.1385	13.3762	11.5601	13.4326	9.68764	0.739271	-0.435824	0.567425	0.999935	hypothetical protein
EHI_155690	0	1.08772	6.77631	0	1.44849	2.43058	1.95718	2.62134	1.29302	0.464155	-1.10732	0.567546	0.999935	RhoGAP domain containing protein
EHI_013170	12.8244	20.6674	40.6694	25.8907	15.9318	64.4544	30.073	24.7204	35.4257	1.40683	0.492448	0.567941	0.999935	protein kinase domain containing protein
EHI_137890	17.9179	15.2454	4.81657	27.6054	21.6611	4.96471	15.3685	12.66	18.0771	1.46706	0.552925	0.56802	0.999935	hypothetical protein
EHI_096700	0	3.2632	2.31036	0	1.44843	1.21562	1.37294	1.85785	0.888016	0.469908	-1.08955	0.568375	0.999935	Ras GTPase-activating protein, putative
EHI_006860	438.699	463.434	1204.19	829.936	592.196	1361.25	814.949	702.106	927.792	1.31997	0.40051	0.568376	0.999935	60S ribosomal protein L5, putative
EHI_127280	31.1749	15.2279	48.6621	55.492	26.0736	47.3867	37.3362	31.6883	42.9841	1.33429	0.416075	0.568438	0.999935	aminoacyl-histidine dipeptidase, putative
EHI_035060	0	0	3.70506	0	0	0	0.617509	1.23502	0	0.207958	-2.26563	0.568508	0.999935	fumarate hydratase class I, anaerobic, putative
EHI_112590	0	0	3.69927	0	0	0	0.616544	1.23309	0	0.20807	-2.26486	0.568662	0.999935	heat shock protein 70 family
EHI_052890	5.50641	1.08766	9.23643	0	2.89741	6.07018	4.13302	5.27683	2.9892	0.570506	-0.809686	0.568885	0.999935	hypothetical protein
EHI_059650	0	1.08781	1.6952	1.84893	0	4.8689	1.58347	0.92767	2.23928	2.10443	1.07343	0.568915	0.999935	hypothetical protein
EHI_087820	1.835	1.08767	2.46329	0	1.44866	1.21432	1.34149	1.79532	0.887659	0.50102	-0.997059	0.568995	0.999935	hypothetical protein
EHI_087760	16.3735	13.0574	7.25968	11.079	8.68215	6.11999	10.4286	12.2302	8.62703	0.727474	-0.459032	0.569006	0.999935	hypothetical protein
EHI_050740	152.012	176.219	196.131	234.85	201.312	184.904	190.905	174.787	207.022	1.17946	0.23813	0.569107	0.999935	L-asparaginase, putative
EHI_049880	7.11199	5.44676	2.80636	0	7.21045	1.2499	3.97091	5.1217	2.82012	0.585543	-0.772152	0.569382	0.999935	hypothetical protein
EHI_179330	124.259	94.6464	71.0879	144.166	138.994	76.7978	108.325	96.6646	119.986	1.24758	0.319136	0.56955	0.999935	protein phosphatase family protein
EHI_182960	5.48369	5.43937	3.70046	0	0	7.31204	3.65593	4.87451	2.43735	0.535654	-0.900627	0.56957	0.999935	hypothetical protein
EHI_164400	57.8989	63.129	23.6817	71.9268	79.5302	36.9049	55.5119	48.2365	62.7873	1.31555	0.395669	0.569695	0.999935	ubiquitin-conjugating enzyme family protein
EHI_050860	1.81897	2.17625	3.2439	0	1.44699	2.44838	1.85575	2.41304	1.29846	0.546574	-0.871512	0.569827	0.999935	hypothetical protein
EHI_044870	1.82938	1.08783	2.92861	3.69748	0	7.30655	2.80831	1.94861	3.66801	1.8001	0.848076	0.569921	0.999935	hypothetical protein
EHI_114000	0	0	1.38678	0	0	6.08394	1.24512	0.462259	2.02798	3.38457	1.75897	0.569947	0.999935	hypothetical protein
EHI_153700	9.16152	15.2285	15.4043	9.24697	5.79349	14.5916	11.5711	13.2648	9.87736	0.735567	-0.443071	0.570289	0.999935	hypothetical protein
EHI_042890	7.34192	6.52595	29.2486	1.8501	2.89741	21.8526	11.6194	14.3722	8.86669	0.612301	-0.707687	0.570292	0.999935	leucine rich repeat protein
EHI_169910	0	1.08906	1.39909	3.67965	0	2.48528	1.44218	0.829384	2.05498	2.08601	1.06075	0.570314	0.999935	RNA recognition motif domain containing protein
EHI_167510	5.50249	1.0877	13.7045	0	2.89714	8.50383	5.2826	6.76488	3.80032	0.559907	-0.836741	0.570584	0.999935	calcineurin catalytic subunit A, putative
EHI_117370	1.83198	0	6.62429	0	5.79336	12.1616	4.40188	2.81876	5.985	2.00018	1.00013	0.570636	0.999935	hypothetical protein
EHI_042190	16.255	19.5936	8.05398	9.21779	17.3481	3.69658	12.3608	14.6342	10.0875	0.70118	-0.512143	0.570685	0.999935	hypothetical protein
EHI_082260	0	0	1.38491	0	0	6.06439	1.24155	0.461637	2.02146	3.37514	1.75495	0.570973	0.999935	CXXC-rich protein
EHI_155660	67.962	45.6801	82.3351	44.4096	36.2211	74.0066	58.4357	65.3257	51.5457	0.788533	-0.342757	0.570997	0.999935	Elongation factor 2, putative
EHI_096290	1.83198	3.26328	2.92701	0	7.2417	6.08082	3.55746	2.67409	4.44084	1.66135	0.732353	0.571021	0.999935	hypothetical protein
EHI_056510	3.64028	3.26427	6.33188	1.84668	10.1298	8.56416	5.62951	4.41215	6.84687	1.5014	0.58631	0.571128	0.999935	hypothetical protein
EHI_081630	951.787	931.412	383.333	1253.85	1225.68	489.451	872.586	755.511	989.661	1.31074	0.390383	0.571169	0.999935	hypothetical protein
EHI_110730	9.16821	14.1402	14.168	16.6472	11.5881	21.8727	14.5974	12.4921	16.7027	1.31202	0.391789	0.571236	0.999935	nucleoside transporter, putative
EHI_196780	3.57391	2.17822	2.33331	1.83923	0	2.48854	2.06887	2.69515	1.44259	0.557178	-0.84379	0.571237	0.999935	hypothetical protein
EHI_144270	21.9315	16.3182	26.984	25.8768	10.1352	14.6261	19.312	21.7446	16.8794	0.758326	-0.39911	0.571304	0.999935	AIG1 family protein
EHI_022910	7.29312	5.44005	3.70402	3.69474	4.34228	2.44304	4.48621	5.47907	3.49335	0.667819	-0.582471	0.571339	0.999935	longin-type vesicle-associated membrane protein, putative
EHI_154210	7.20047	6.53235	3.25681	14.7375	5.78015	3.7078	6.86918	5.66321	8.07515	1.47169	0.557471	0.571342	0.999935	hypothetical protein
EHI_118030	7.32783	8.70207	16.6378	11.0959	10.1384	25.5398	13.2403	10.8892	15.5913	1.3847	0.469572	0.571491	0.999935	WD repeat protein
EHI_124600	9.18069	3.26292	7.08027	3.7005	1.44877	7.28178	5.32582	6.50796	4.14369	0.656409	-0.607334	0.57162	0.999935	ubiquitin-protein ligase, putative
EHI_079930	5.42601	4.3538	0.309608	0	4.3378	0	2.40454	3.36314	1.44593	0.460248	-1.11952	0.57187	0.999935	hypothetical protein
EHI_042960	1.83383	4.35082	4.92779	0	1.44853	4.86014	2.90352	3.70415	2.10289	0.576946	-0.793492	0.571979	0.999935	CXXC-rich protein
EHI_093820	14.6604	7.6142	23.4133	5.54835	8.69039	18.2373	13.0273	15.2293	10.8253	0.707056	-0.500105	0.572081	0.999935	hypothetical protein
EHI_086190	34.8044	36.984	14.6356	24.0407	27.5181	12.1627	25.0242	28.808	21.2405	0.747772	-0.41933	0.572236	0.999935	competence protein ComEC, putative
EHI_193060	1.83659	0	7.2335	0	0	3.64006	2.11836	3.02337	1.21335	0.40237	-1.31341	0.572251	0.999935	hypothetical protein
EHI_037220	1.83186	0	6.31634	1.8493	4.34498	9.72991	4.01207	2.71607	5.30806	1.78967	0.839697	0.572268	0.999935	hypothetical protein, conserved
EHI_052990	7.34155	25.0162	17.0877	18.5008	10.1409	8.49861	14.431	16.4818	12.3801	0.727305	-0.459367	0.572323	0.999935	hypothetical protein
EHI_002350	0	3.26297	6.46539	0	1.44871	3.64196	2.46984	3.24279	1.69689	0.507025	-0.979872	0.572629	0.999935	hypothetical protein
EHI_170480	9.17677	20.6656	21.8601	7.4003	14.4869	16.9975	15.0979	17.2341	12.9616	0.74153	-0.431423	0.572924	0.999935	chitin sythase, putative
EHI_072080	0	1.08769	13.2424	3.69964	1.44857	24.296	7.29572	4.77669	9.81475	1.92534	0.945111	0.572986	0.999935	RhoGAP domain containing protein
EHI_117830	0	1.08827	0.618493	1.84537	0	2.45421	1.00106	0.568922	1.4332	2.22552	1.15414	0.573029	0.999935	hypothetical protein
EHI_008050	1.83516	0	8.62123	3.70006	1.44867	15.785	5.23168	3.48546	6.9779	1.86548	0.899547	0.573481	0.999935	ankyrin repeat protein, putative
EHI_154450	443.403	387.317	155.522	574.632	547.184	191.64	383.283	328.748	437.819	1.33372	0.415454	0.573517	0.999935	hypothetical protein
EHI_143430	292.094	300.069	92.779	450.761	398.404	100.021	272.355	228.314	316.395	1.38798	0.472991	0.573678	0.999935	60S ribosomal protein L39, putative
EHI_043740	1.83746	0	2.30814	0	1.44891	0	0.93242	1.38187	0.48297	0.372976	-1.42284	0.573681	0.999935	ubiquitin carboxyl-terminal hydrolase domain containing protein
EHI_123390	629.56	511.345	414.408	1008.85	664.444	317.348	590.993	518.438	663.548	1.28016	0.356324	0.573728	0.999935	peroxiredoxin
EHI_094090	36.6008	69.6201	89.0792	27.7333	47.7885	74.2587	57.5134	65.1	49.9268	0.763459	-0.389378	0.57375	0.999935	aldose 1-epimerase
EHI_153710	1.82068	3.26429	7.25765	1.8468	10.1301	8.56177	5.48022	4.1142	6.84624	1.54555	0.628123	0.57383	0.999935	methylene-fatty-acyl-phospholipid synthase, putative
EHI_136340	3.67072	3.26299	10.1603	5.55023	1.44869	4.85641	4.82489	5.698	3.95178	0.642668	-0.637854	0.573883	0.999935	metallo-beta-lactamase domain-containing protein
EHI_029020	76.6957	68.5395	46.2728	101.64	98.445	42.6928	72.381	63.836	80.926	1.27371	0.349034	0.573984	0.999935	Rho family GTPase
EHI_139390	1.83312	3.26318	2.61828	0	0	3.64641	1.8935	2.57153	1.21547	0.506246	-0.982089	0.574498	0.999935	leucine rich repeat protein, BspA family
EHI_050140	23.7692	25.0208	15.5711	12.9396	18.8235	17.0571	18.8636	21.4537	16.2734	0.778944	-0.360408	0.574501	0.999935	casein kinase, putative
EHI_104610	0	1.08785	2.00404	0	0	0	0.515315	1.03063	0	0.250175	-1.99899	0.57453	0.999935	hypothetical protein, conserved
EHI_179060	9.17842	9.78887	5.69554	5.55045	15.936	10.9252	9.51241	8.22095	10.8039	1.37839	0.462984	0.574648	0.999935	hypothetical protein
EHI_064630	0	1.08769	7.69901	1.84983	7.24288	8.5035	4.39715	2.9289	5.8654	1.76496	0.819638	0.574659	0.999935	hypothetical protein
EHI_194560	47.6985	25.0168	63.1277	40.6977	20.2805	43.7253	40.0911	45.281	34.9012	0.764805	-0.386836	0.57499	0.999935	hypothetical protein
EHI_073420	20.2241	14.1384	8.6151	9.25393	11.5922	9.69732	12.2535	14.3259	10.1811	0.74467	-0.425328	0.575093	0.999935	Dopey domain protein, putative
EHI_015360	29.3351	58.7367	68.6866	29.5944	27.5214	63.1941	46.1781	52.2528	40.1033	0.763004	-0.390237	0.575122	0.999935	hypothetical protein, conserved
EHI_091060	16.5166	14.1397	17.0885	18.5004	18.8328	23.0701	18.0247	15.9149	20.1344	1.26418	0.338205	0.575349	0.999935	ATPase, AAA family protein
EHI_156460	3.63533	0	0.927089	1.84613	0	0	1.06809	1.52081	0.615377	0.379509	-1.39779	0.575373	0.999935	hypothetical protein
EHI_164840	10.912	11.9695	2.16274	1.84635	11.5757	1.22439	6.6151	8.34807	4.88214	0.608923	-0.715668	0.575587	0.999935	hypothetical protein
EHI_009650	1.82951	4.35132	7.55254	3.69753	0	4.87073	3.71694	4.57779	2.85609	0.590325	-0.760419	0.575946	0.999935	hypothetical protein
EHI_125610	1.8341	5.43849	4.31158	1.84979	0	4.85949	3.04891	3.86139	2.23643	0.580038	-0.785782	0.576029	0.999935	hypothetical protein
EHI_129810	0	1.08767	2.7711	0	0	1.21422	0.845497	1.28626	0.404739	0.372601	-1.4243	0.576352	0.999935	alpha-amylase family protein
EHI_041910	28.9018	16.3278	11.4612	12.9052	20.2397	7.3921	16.2046	18.8969	13.5123	0.735242	-0.443708	0.576618	0.999935	hypothetical protein
EHI_194310	20.1725	41.3328	27.2567	40.6943	34.7649	36.4505	33.4453	29.5873	37.3032	1.2515	0.323663	0.576842	0.999935	amino acid transporter, putative
EHI_164300	0	1.08855	0	0	4.33689	0	0.90424	0.362849	1.44563	3.78688	1.92101	0.577054	0.999935	hypothetical protein
EHI_147520	3.65177	2.17587	2.00525	0	1.4477	2.43982	1.9534	2.61096	1.29584	0.559341	-0.838201	0.577155	0.999935	hypothetical protein
EHI_004850	23.7591	13.0546	6.78456	9.24172	14.4788	6.0942	12.2355	14.5328	9.93824	0.713645	-0.486722	0.577383	0.999935	ubiquitin-activating enzyme, putative
EHI_118700	25.561	17.407	8.48391	16.6314	15.9246	2.43993	14.408	17.1507	11.6653	0.688428	-0.538623	0.577657	0.999935	hypothetical protein
EHI_171780	1.8327	0	2.31045	0	0	1.21572	0.893146	1.38105	0.405241	0.373529	-1.42071	0.57768	0.999935	glycosyltransferase, putative
EHI_118890	5.50284	0	1.23183	0	1.44858	1.21476	1.56634	2.24489	0.887781	0.456373	-1.13172	0.577738	0.999935	hypothetical protein
EHI_178600	1.8219	6.52834	1.69815	0	2.89458	2.44473	2.56462	3.34947	1.77977	0.567493	-0.817326	0.578159	0.999935	hypothetical protein
EHI_096570	2485.04	2826.66	659.171	3848.04	3695.26	846.541	2393.45	1990.29	2796.62	1.40538	0.490961	0.578239	0.999935	lysozyme, putative
EHI_083270	134.275	139.481	61.3344	193.834	200.813	53.444	130.53	111.697	149.364	1.34101	0.423318	0.578276	0.999935	ubiquitin, putative
EHI_083410	134.275	139.481	61.3344	193.834	200.813	53.444	130.53	111.697	149.364	1.34101	0.423318	0.578276	0.999935	ubiquitin, putative
EHI_124860	5.51259	1.0876	7.53983	1.85056	0	6.06393	3.67575	4.71334	2.63816	0.56283	-0.82923	0.578391	0.999935	protein kinase, putative
EHI_144280	1.82498	9.79166	11.2624	7.39102	4.34282	4.88188	6.58246	7.62634	5.53857	0.676878	-0.563032	0.57851	0.999935	hypothetical protein
EHI_130980	0	0	7.54626	7.39861	4.34548	4.86104	4.02523	2.51542	5.53505	1.89431	0.921669	0.578916	0.999935	AAA family ATPase, putative
EHI_093840	9.14651	15.2297	9.86497	16.6385	15.9286	12.1781	13.1644	11.4137	14.9151	1.30375	0.382662	0.578982	0.999935	zinc finger protein, putative
EHI_164850	0	1.08772	0.154004	1.84966	1.4485	0	0.756647	0.413906	1.09939	2.45985	1.29857	0.579237	0.999935	glycerol kinase, putative
EHI_025100	75.1859	73.9641	51.7421	73.9892	53.5956	32.8064	60.2139	66.964	53.4637	0.798744	-0.324195	0.579419	0.999935	hypothetical protein, conserved
EHI_027790	5.5058	7.61365	4.15657	1.85006	1.44868	7.28497	4.64329	5.75867	3.5279	0.650586	-0.620188	0.57942	0.999935	hypothetical protein
EHI_024560	0	5.43907	10.1717	3.69777	2.89627	3.65207	4.30947	5.20358	3.41537	0.603401	-0.72881	0.579487	0.999935	hypothetical protein
EHI_125720	196.088	196.969	108.052	123.66	167.81	115.268	151.308	167.036	135.58	0.815439	-0.294351	0.57956	0.999935	hypothetical protein
EHI_192450	270.048	230.65	114.946	360.298	314.123	125.729	235.966	205.215	266.717	1.30247	0.381254	0.579673	0.999935	Rho family GTPase
EHI_050900	9.17894	3.26295	25.3985	12.9512	17.3848	26.7046	15.8135	12.6135	19.0135	1.45001	0.536062	0.579744	0.999935	N-system amino acid transporter 1, putative
EHI_055370	0	0	0.462862	0	0	3.66186	0.687454	0.154287	1.22062	3.79921	1.9257	0.580072	0.999935	hypothetical protein
EHI_000710	5.51086	2.17523	21.0833	3.70086	4.34657	10.9182	7.95584	9.5898	6.32189	0.63633	-0.652154	0.580196	0.999935	hypothetical protein
EHI_092420	5.49947	0	44.2024	0	4.34539	19.4472	12.2491	16.5673	7.93085	0.4766	-1.06915	0.5802	0.999935	Ras guanine nucleotide exchange factor, putative
EHI_198340	0	2.17614	0.926357	0	0	0	0.517083	1.03417	0	0.258589	-1.95126	0.580551	0.999935	hypothetical protein
EHI_065350	43.8088	34.8144	16.5065	60.9788	44.8771	19.5236	36.7515	31.7099	41.7932	1.33596	0.417872	0.580648	0.999935	START domain containing protein
EHI_140160	1.8243	1.08798	0.925806	0	1.44754	0	0.880938	1.27936	0.482512	0.439877	-1.18483	0.580782	0.999935	hypothetical protein
EHI_158170	3.64056	1.08809	2.31648	3.69343	0	0	1.78976	2.34837	1.23114	0.485284	-1.0431	0.58081	0.999935	GTP-binding protein EhRabX27, putative
EHI_096780	47.6508	45.685	58.3771	72.13	50.6946	62.0013	56.0898	50.571	61.6086	1.20681	0.2712	0.580877	0.999935	zinc finger protein, putative
EHI_146780	5.45351	0	6.7984	0	4.34063	19.5981	6.03177	4.08397	7.97956	1.94884	0.962618	0.581072	0.999935	hypothetical protein
EHI_167690	3.64083	0	0.926563	0	0	1.22328	0.965113	1.52247	0.40776	0.377634	-1.40494	0.581084	0.999935	hypothetical protein
EHI_094680	0	0	7.70756	1.84864	0	18.2703	4.63775	2.56919	6.70631	2.43633	1.28471	0.581448	0.999935	chaperone clpB, putative
EHI_004550	340.817	243.656	151.885	351.387	331.679	226.165	274.265	245.452	303.077	1.23886	0.309011	0.581462	0.999935	hypothetical protein
EHI_016470	0	0	1.07744	1.85024	0	2.42731	0.892499	0.359148	1.42585	2.66182	1.41241	0.581518	0.999935	hypothetical protein
EHI_194420	1.83	4.35126	1.54117	0	1.44813	2.43476	1.93422	2.57415	1.2943	0.552047	-0.857137	0.581563	0.999935	protein kinase domain containing protein
EHI_151620	1.81766	2.17634	1.69966	3.69226	2.89372	2.44997	2.45494	1.89789	3.01198	1.59622	0.674664	0.581606	0.999935	hypothetical protein
EHI_069050	3.61734	15.2383	5.41813	11.0647	13.0134	9.8447	9.69943	8.09125	11.3076	1.40009	0.485521	0.581683	0.999935	hypothetical protein
EHI_158090	1.83316	0	1.38614	0	0	0	0.536549	1.0731	0	0.255748	-1.96721	0.581773	0.999935	RhoGAP domain containing protein
EHI_182890	34.8005	20.6676	18.0256	20.3416	18.8279	17.0295	21.6155	24.4979	18.733	0.784268	-0.350581	0.58191	0.999935	COP9 signalosome complex subunit 1, putative
EHI_152360	3.63795	5.44064	11.1219	11.0785	7.23496	12.2419	8.45932	6.73351	10.1851	1.39977	0.485193	0.582049	0.999935	hypothetical protein
EHI_108460	1.82989	0	1.38709	0	0	0	0.536163	1.07233	0	0.255971	-1.96595	0.582078	0.999935	hypothetical protein
EHI_135440	16.158	14.1551	5.89944	27.6168	15.8894	6.19486	14.3189	12.0709	16.567	1.40589	0.491483	0.582124	0.999935	hypothetical protein
EHI_155410	1198.03	1374.55	831.418	1837.58	1476.69	875.741	1265.67	1134.67	1396.67	1.23112	0.299967	0.582234	0.999935	40S ribosomal protein S11, putative
EHI_123830	0	0	4.92633	1.85005	0	0	1.1294	1.64211	0.616684	0.299932	-1.73729	0.582744	0.999935	DNA mismatch repair protein Msh2, putative
EHI_065470	1.81145	0	1.39244	0	0	0	0.533983	1.06797	0	0.257246	-1.95878	0.58382	0.999935	hypothetical protein
EHI_187710	3.66642	6.52634	4.92843	0	1.44847	7.29249	3.97703	5.0404	2.91365	0.606256	-0.722001	0.583927	0.999935	F-box domain containing membrane protein, putative
EHI_155340	10.9192	20.6739	19.4601	18.4662	24.6004	23.2489	19.5614	17.0177	22.1052	1.27219	0.347313	0.584063	0.999935	hypothetical protein
EHI_049750	7.33737	16.3154	7.23692	9.24925	5.79435	7.28834	8.87026	10.2966	7.44398	0.725033	-0.463881	0.58422	0.999935	hypothetical protein, conserved
EHI_125380	0	2.17571	3.08332	0	1.44797	1.2183	1.32089	1.75301	0.888758	0.478637	-1.063	0.584307	0.999935	hypothetical protein
EHI_109120	5.46098	6.52851	14.2076	1.84672	1.44713	13.4567	7.15794	8.73236	5.58352	0.637222	-0.650131	0.584361	0.999935	AIG1 family protein, putative
EHI_110400	998.996	1030.17	1341.38	1371.81	1071.59	1524.42	1223.06	1123.52	1322.61	1.17656	0.234569	0.584367	0.999935	guanine nucleotide-binding protein subunit beta 2-like 1, putative
EHI_151630	58.4353	61.0159	16.872	95.442	77.8082	17.5631	54.5227	45.4411	63.6044	1.40959	0.49528	0.58458	0.999935	RING finger protein, putative
EHI_152160	0	0	2.63186	1.84405	1.44589	3.69242	1.60237	0.877286	2.32745	2.06157	1.04375	0.584596	0.999935	hypothetical protein, conserved
EHI_048310	34.8991	20.6648	148.511	11.1024	18.8349	101.912	55.9874	68.0251	43.9496	0.644303	-0.63419	0.584681	0.999935	protein transport protein Sec24, putative
EHI_170390	1.81928	1.08812	1.39015	1.84649	1.44702	3.67199	1.87718	1.43252	2.32184	1.6982	0.764005	0.584698	0.999935	Rab family GTPase
EHI_004900	5.48042	4.35162	5.0893	1.84816	1.44779	6.09673	4.05234	4.97378	3.13089	0.655501	-0.60933	0.584806	0.999935	U3 small nucleolar ribonucleoprotein protein IMP4, putative
EHI_195260	1.82896	2.17569	3.08302	5.54593	1.44802	4.87208	3.15895	2.36256	3.95534	1.56313	0.644435	0.585004	0.999935	AIG1 family protein, putative
EHI_061980	647.828	644.076	694.581	1202.87	874.347	410.1	745.634	662.161	829.107	1.25138	0.323522	0.585028	0.999935	peroxiredoxin
EHI_188180	1597.68	1306.39	1935.59	1468.4	1093.51	1534.63	1489.37	1613.22	1365.52	0.84621	-0.240913	0.58515	0.999935	phosphoglycerate kinase, putative
EHI_021280	16.3128	11.9715	8.19801	14.7598	26.0338	7.36915	14.1075	12.1608	16.0543	1.36028	0.443907	0.585201	0.999935	LIM zinc finger domain containing protein
EHI_199580	135.054	125.115	94.8801	168.147	183.847	85.4294	132.079	118.35	145.808	1.23461	0.304059	0.585345	0.999935	hypothetical protein
EHI_148880	0	18.4901	18.01	12.9511	2.89746	7.28323	9.93865	12.1667	7.71061	0.611266	-0.710129	0.585501	0.999935	citrate transporter, putative
EHI_138080	50.9716	69.6373	30.1133	79.41	78.1456	35.4751	57.2922	50.2408	64.3436	1.28753	0.364603	0.585653	0.999935	hypothetical protein
EHI_188100	12.8222	6.52659	13.2493	5.5478	7.24157	10.9468	9.38904	10.866	7.91207	0.733313	-0.4475	0.585697	0.999935	hypothetical protein
EHI_064700	12.8434	8.70143	33.1021	27.7492	10.1404	41.2918	22.3047	18.2156	26.3938	1.40943	0.495114	0.585809	0.999935	autophagy protein apg7, putative
EHI_187090	3.637	4.35256	1.08141	0	4.34082	0	2.2353	3.02366	1.44694	0.507647	-0.978103	0.585865	0.999935	Rab family GTPase
EHI_035700	0	0	11.0903	11.0968	7.24204	4.86304	5.71537	3.69676	7.73397	1.87719	0.908573	0.586726	0.999935	beta-amylase, putative
EHI_099290	18.3032	8.70245	3.08214	9.24475	23.1706	8.52028	11.8372	10.0293	13.6452	1.45352	0.539548	0.586746	0.999935	aminoalcoholphosphotransferase, putative
EHI_007970	18.3518	28.2793	44.0296	20.3504	14.4867	35.2121	26.785	30.2203	23.3498	0.761012	-0.394009	0.586829	0.999935	hypothetical protein, conserved
EHI_026390	10.9997	9.78949	17.0953	12.9473	2.89695	12.1537	10.9804	12.6281	9.33265	0.719316	-0.475301	0.586879	0.999935	cation transporter, putative
EHI_057670	1321.59	1430.76	385.4	1858.38	1949.64	492.367	1239.69	1045.92	1433.46	1.37104	0.455272	0.586911	0.999935	20 kDa antigen
EHI_012500	3.67333	4.3505	39.5528	1.85037	1.44883	24.2662	12.5237	15.8589	9.18847	0.573092	-0.803162	0.586918	0.999935	Coatomer gamma subunit, putative
EHI_048240	579.208	633.346	394.021	771.497	747.918	432.854	593.141	535.525	650.756	1.2159	0.282027	0.586922	0.999935	hypothetical protein
EHI_036880	1.8285	4.35143	0.924997	5.54562	4.34392	1.2183	3.03546	2.36831	3.70261	1.64189	0.71536	0.586995	0.999935	RhoGAP domain containing protein
EHI_119490	5.48521	10.8786	3.85423	3.69704	7.23981	2.43672	5.5986	6.73935	4.45786	0.676514	-0.563808	0.587562	0.999935	hydrolase TatD family protein
EHI_117250	8.93479	6.53466	1.39999	7.35692	1.44338	1.24427	4.48567	5.62314	3.34819	0.609425	-0.714481	0.587654	0.999935	hypothetical protein, conserved
EHI_105300	7.3138	4.35143	5.08753	9.24265	8.68781	4.87333	6.59276	5.58426	7.60126	1.38545	0.470356	0.587717	0.999935	cell division protein kinase, putative
EHI_008010	722.676	811.813	343.16	1114.8	894.034	407.089	715.596	625.883	805.309	1.28738	0.364435	0.587921	0.999935	40S ribosomal protein S16, putative
EHI_131190	722.676	811.813	343.16	1114.8	894.034	407.089	715.596	625.883	805.309	1.28738	0.364435	0.587921	0.999935	40S ribosomal protein S16, putative
EHI_110620	9.05436	10.8837	17.9492	11.0677	5.78461	12.2921	11.172	12.6291	9.7148	0.741688	-0.431116	0.588066	0.999935	zinc finger domain containing protein
EHI_103280	18.1403	19.589	12.3705	16.6079	21.6972	23.3178	18.6205	16.6999	20.541	1.26765	0.342154	0.588088	0.999935	hypothetical protein
EHI_020290	65.9998	46.772	50.2072	73.9849	59.3877	60.7671	59.5198	54.3263	64.7132	1.19857	0.261317	0.588145	0.999935	WD domain containing protein
EHI_126870	1104.86	1310.91	360.732	1790.39	1601.11	412.712	1096.79	925.501	1268.07	1.37063	0.454837	0.588365	0.999935	40S ribosomal protein S21, putative
EHI_149000	695.871	781.237	229.641	1054.76	995.058	269.116	670.947	568.916	772.978	1.35954	0.443116	0.58846	0.999935	40S ribosomal protein S27
EHI_015330	12.8501	6.52591	5.69549	7.40063	7.24365	2.42776	7.02392	8.35717	5.69068	0.700686	-0.51316	0.588661	0.999935	citrate transporter, putative
EHI_113560	1.8325	5.43872	20.0247	3.69888	8.69036	32.8279	12.0855	9.09866	15.0724	1.58785	0.66707	0.588664	0.999935	hypothetical protein
EHI_051420	0	2.17523	16.1587	3.70086	0	6.06568	4.68342	6.11132	3.25551	0.508348	-0.976112	0.588696	0.999935	hypothetical protein
EHI_036850	0	3.26396	0.771534	0	1.44752	0	0.913835	1.34516	0.482506	0.391231	-1.35391	0.588699	0.999935	hypothetical protein, conserved
EHI_152490	0	0	1.69419	1.84957	0	3.64647	1.19837	0.564731	1.83201	2.47087	1.30502	0.58886	0.999935	hypothetical protein, conserved
EHI_062510	0	2.17561	1.54106	1.84896	0	0	0.927604	1.23889	0.616319	0.403968	-1.30769	0.588924	0.999935	hypothetical protein
EHI_100460	0	1.0878	2.61962	0	1.4482	0	0.85927	1.2358	0.482734	0.387	-1.36959	0.58895	0.999935	hypothetical protein
EHI_152860	0	1.08763	10.4659	1.85031	2.8976	18.202	5.75056	3.85117	7.64996	1.83146	0.872997	0.588991	0.999935	hypothetical protein
EHI_097880	0	2.17606	1.54345	1.84729	0	0	0.927801	1.23984	0.615764	0.404106	-1.30719	0.589023	0.999935	hypothetical protein
EHI_080730	109.653	93.558	63.5291	146.018	147.683	48.7554	101.533	88.9134	114.152	1.28762	0.364702	0.589151	0.999935	hemolysin-3, putative
EHI_068090	25.668	18.4912	41.4277	25.895	37.6608	47.3959	32.7564	28.529	36.9839	1.27806	0.353956	0.589214	0.999935	serine carboxypeptidase (S28) family protein
EHI_197140	0	0	3.39641	0	0	0	0.566069	1.13214	0	0.22578	-2.14701	0.589435	0.999935	hypothetical protein
EHI_140280	0	0	3.39265	0	0	0	0.565441	1.13088	0	0.225863	-2.14648	0.589543	0.999935	RhoGAP domain containing protein
EHI_023230	1233.69	1446.87	624.564	1895.81	1595.42	731.361	1254.62	1101.71	1407.53	1.27797	0.353854	0.589595	0.999935	histone H4
EHI_147490	1.83296	1.08773	2.31033	0	1.44844	1.21557	1.31584	1.74367	0.888004	0.519144	-0.945792	0.589704	0.999935	pre-mRNA splicing factor, putative
EHI_103640	0	0	3.3853	0	0	0	0.564216	1.12843	0	0.226033	-2.1454	0.589761	0.999935	protein kinase domain containing protein
EHI_148920	0	5.43903	2.92803	0	0	3.65155	2.0031	2.78902	1.21718	0.44999	-1.15204	0.58986	0.999935	hypothetical protein
EHI_123260	7.33098	8.7019	4.77489	7.39797	15.9326	4.8628	8.16686	6.93592	9.39779	1.39802	0.483388	0.590023	0.999935	hypothetical protein
EHI_007030	14.6492	29.3701	24.4987	36.9827	23.172	27.9835	26.1094	22.8394	29.3794	1.26023	0.333684	0.590157	0.999935	hypothetical protein, conserved
EHI_035990	19.9407	14.1481	3.7121	7.38016	11.5708	6.14014	10.482	12.6003	8.3637	0.69732	-0.520107	0.590293	0.999935	hypothetical protein
EHI_184010	0	3.26308	20.7871	5.54952	2.89716	36.4424	11.4899	8.01671	14.963	1.78927	0.839368	0.590362	0.999935	hypothetical protein
EHI_166980	1.82674	2.17581	1.54223	1.84815	5.79115	1.21938	2.40058	1.84826	2.95289	1.64288	0.716227	0.590846	0.999935	hypothetical protein
EHI_103590	10.9957	10.8774	43.4372	3.69893	11.5873	29.1785	18.2958	21.7701	14.8216	0.673337	-0.570599	0.590909	0.999935	phosphofructokinase, putative
EHI_152280	58.7784	25.0153	55.4029	18.504	40.5676	47.3154	40.9306	46.3988	35.4623	0.769499	-0.378009	0.590983	0.999935	serine palmitoyltransferase, putative
EHI_050420	9.15711	3.26332	10.6309	11.0952	11.5862	9.73206	9.24414	7.68379	10.8045	1.36674	0.450738	0.591067	0.999935	hypothetical protein
EHI_012120	1.83215	3.26326	0.77024	0	1.44836	1.21606	1.42168	1.95522	0.88814	0.51562	-0.955621	0.591237	0.999935	hypothetical protein
EHI_179870	1.8133	4.3532	0.154654	0	1.44641	1.22771	1.49921	2.10705	0.891372	0.474804	-1.0746	0.591273	0.999935	hypothetical protein
EHI_155170	3.67359	1.08762	22.623	0	1.44884	13.3456	7.02977	9.12806	4.93147	0.535517	-0.900997	0.59147	0.999935	DNA mismatch repair protein PMS1, putative
EHI_072240	0	0	4.93902	0	0	1.22173	1.02679	1.64634	0.407244	0.300656	-1.73381	0.591553	0.999935	glucose-6-phosphate isomerase, putative
EHI_115280	61.4589	57.6894	24.6193	70.0676	85.3033	30.7814	54.9866	47.9225	62.0508	1.30827	0.387658	0.59156	0.999935	hypothetical protein
EHI_053200	0	0	8.00668	0	0	24.2936	5.38338	2.66889	8.09786	2.89978	1.53594	0.591578	0.999935	glutamic acid-rich protein, putative
EHI_156680	0	0	1.07819	0	2.89685	1.21567	0.865119	0.359397	1.37084	2.59875	1.37782	0.591889	0.999935	hypothetical protein
EHI_007270	5.4862	3.26355	2.92901	0	2.896	3.65447	3.03821	3.89292	2.18349	0.62034	-0.688868	0.59237	0.999935	hypothetical protein, conserved domain containing
EHI_008400	1.82623	0	2.15933	0	1.44774	0	0.905549	1.32852	0.482579	0.389683	-1.35963	0.592373	0.999935	hypothetical protein
EHI_129510	1.83163	11.9655	7.85729	7.39698	13.0347	10.9474	8.83891	7.21813	10.4597	1.40128	0.486746	0.59245	0.999935	amino acid transporter, putative
EHI_096500	7.31029	4.35153	4.0091	7.39333	10.1351	3.65662	6.14267	5.22364	7.06169	1.4126	0.498351	0.592519	0.999935	UBA/TS-N domain-containing protein
EHI_137720	317.954	237.225	97.0513	254.742	429.692	165.439	250.351	217.41	283.291	1.30738	0.386679	0.592972	0.999935	ADP-ribosylation factor 1, putative
EHI_011260	1.8243	1.08798	1.08011	1.8476	0	4.88354	1.78726	1.3308	2.24371	1.83053	0.872263	0.59306	0.999935	hypothetical protein, conserved
EHI_179400	7.32142	16.3171	8.16761	3.69792	11.5853	7.30297	9.06539	10.602	7.52874	0.72183	-0.470269	0.593103	0.999935	nuclear pore protein, putative
EHI_103820	0	1.08759	8.77046	0	1.44894	3.638	2.49083	3.28602	1.69565	0.492185	-1.02273	0.593166	0.999935	Sec7 domain containing protein
EHI_001760	0	4.35044	20.4667	1.85049	1.44888	10.9169	6.50556	8.27237	4.73875	0.557278	-0.843532	0.593184	0.999935	importin, putative
EHI_118130	0	1.08774	0.924187	3.69895	1.44841	0	1.19321	0.670642	1.71579	2.10905	1.0766	0.593217	0.999935	C2 domain containing protein
EHI_049840	0	1.08822	0.927419	3.6915	1.44668	0	1.1923	0.671878	1.71273	2.10776	1.07571	0.593394	0.999935	TLD family protein
EHI_016430	1.83701	2.17523	8.77178	5.55133	7.24432	8.4917	5.67856	4.26134	7.09579	1.49012	0.575428	0.593542	0.999935	myotubularin, putative
EHI_118120	3.67253	2.17527	12.621	1.85028	1.44879	8.49488	5.0438	6.15627	3.93132	0.619388	-0.691085	0.593831	0.999935	hypothetical protein
EHI_067910	0	5.43892	3.08163	1.84913	2.8965	0	2.21103	2.84018	1.58187	0.520463	-0.942132	0.59393	0.999935	competence protein ComEC, putative
EHI_013330	10.8958	11.9704	6.02823	16.6117	17.3601	4.90418	11.2951	9.63148	12.9587	1.37413	0.458522	0.593965	0.999935	pre-mRNA-splicing factor, putative
EHI_103750	1.828	19.5817	17.8851	14.7874	7.2396	6.09304	11.2358	13.0983	9.37336	0.683637	-0.548698	0.593984	0.999935	nucleosome assembly protein, putative
EHI_177040	0	8.70385	2.16021	0	4.34261	1.22088	2.73793	3.62136	1.8545	0.51704	-0.951653	0.59403	0.999935	hypothetical protein, conserved
EHI_048420	12.7964	10.8787	9.86756	12.9391	26.0627	6.09288	13.1062	11.1809	15.0315	1.35716	0.440589	0.594178	0.999935	hypothetical protein
EHI_147730	1.82042	2.17617	0.154427	1.84674	0	0	0.999625	1.38367	0.615581	0.424464	-1.23629	0.59436	0.999935	serine/threonine kinase, putative
EHI_110970	20.0169	16.3215	15.445	12.9261	17.3648	9.78973	15.3107	17.2611	13.3602	0.782109	-0.354558	0.594401	0.999935	hypothetical protein, conserved
EHI_131940	1494.02	1446.18	567.547	2130.41	1731.87	706.86	1346.15	1169.25	1523.05	1.30306	0.3819	0.594685	0.999935	ribosomal protein L18a, putative
EHI_000260	5.501	8.70168	10.0099	7.3988	1.44852	8.50595	6.92764	8.07087	5.78442	0.696963	-0.520847	0.594695	0.999935	RNA recognition motif domain containing protein
EHI_087340	0	3.26377	6.32376	5.5441	0	13.4168	4.75807	3.19584	6.3203	1.84762	0.885664	0.595147	0.999935	hypothetical protein
EHI_003010	21.812	50.0558	56.3979	46.1533	46.2995	72.2742	48.8321	42.7552	54.909	1.26638	0.340714	0.595694	0.999935	ubiquitin-conjugating enzyme family protein
EHI_142080	1.82997	0	2.15766	0	0	1.2174	0.867504	1.32921	0.4058	0.389693	-1.35959	0.595725	0.999935	glycosyltransferase, putative
EHI_056490	145.844	113.154	37.3509	157.023	199.742	46.4225	116.589	98.7831	134.396	1.36743	0.451471	0.595801	0.999935	20 kDa antigen, putative
EHI_098220	7.32073	10.8781	10.0173	9.24459	18.826	9.73814	11.0041	9.40536	12.6029	1.321	0.40163	0.59591	0.999935	hypothetical protein
EHI_016390	14.5554	5.44057	3.24359	0	8.68224	4.89562	6.13624	7.74654	4.52595	0.629506	-0.667709	0.596094	0.999935	hypothetical protein
EHI_185610	7.28422	1.08808	0.154405	3.69375	0	0	2.03674	2.84224	1.23125	0.437691	-1.19202	0.596135	0.999935	rodhanase-like domain containing protein
EHI_192580	0	0	0.771727	0	4.34218	0	0.852318	0.257242	1.44739	3.41268	1.77091	0.596684	0.999935	hypothetical protein
EHI_067280	1.83029	3.26342	6.47254	7.39577	2.89632	8.52042	5.06313	3.85542	6.27084	1.47679	0.562469	0.596918	0.999935	hypothetical protein
EHI_096160	7.22752	9.79656	5.42023	1.84372	5.78299	7.39014	6.24353	7.48144	5.00562	0.704933	-0.504442	0.597034	0.999935	hypothetical protein
EHI_120590	14.6898	21.7527	58.642	20.353	42.0147	70.3874	37.9733	31.6949	44.2517	1.37109	0.455319	0.59704	0.999935	hypothetical protein
EHI_083140	0	3.26329	0	3.69855	4.34495	0	1.88446	1.08776	2.68117	2.51521	1.33068	0.597145	0.999935	hypothetical protein
EHI_113590	71.4731	82.6682	105.512	70.2799	66.6268	82.6717	79.8719	86.551	73.1928	0.839917	-0.251681	0.597445	0.999935	hypothetical protein
EHI_120350	0	3.26348	10.0185	0	0	6.08817	3.22836	4.42733	2.02939	0.455315	-1.13506	0.597669	0.999935	hypothetical protein
EHI_062660	1.8363	6.52581	13.2366	3.70057	2.89758	8.49474	6.11526	7.19957	5.03096	0.663952	-0.590849	0.597962	0.999935	hypothetical protein
EHI_039210	0	10.8788	14.1862	18.4832	4.34361	18.2836	11.0292	8.35502	13.7035	1.56191	0.643309	0.598128	0.999935	tRNA -methyltransferase catalytic subunit, putative
EHI_127180	9.1439	8.70279	6.32044	12.9402	7.24001	10.9632	9.21842	8.05571	10.3811	1.32483	0.40581	0.598146	0.999935	vacuolar sorting protein 26, putative
EHI_201830	40.2102	31.5485	44.5612	40.6641	27.51	28.0318	35.4209	38.7733	32.0686	0.817749	-0.290271	0.598262	0.999935	hypothetical protein, conserved
EHI_138400	1.78696	0	0.155554	1.83923	0	1.24427	0.837669	0.647504	1.02783	2.36251	1.24032	0.598263	0.999935	hypothetical protein
EHI_031740	3.63914	1.08811	1.54455	3.6931	2.8941	2.44761	2.5511	2.0906	3.01161	1.58312	0.662774	0.598364	0.999935	RAS-related protein racG, putative
EHI_038580	894.319	1062.05	490.424	1441.84	1101.06	548.778	923.079	815.598	1030.56	1.26398	0.337969	0.598514	0.999935	ribosomal protein L11, putative
EHI_092510	0	10.8793	33.0074	18.4802	14.4773	39.0321	19.3127	14.6289	23.9965	1.58683	0.666148	0.598553	0.999935	protein phosphatase, putative
EHI_095610	382.259	375.39	142.386	478.299	490.576	193.292	343.7	300.012	387.389	1.29339	0.371156	0.599337	0.999935	ribosomal protein L13, putative
EHI_114400	382.259	375.39	142.386	478.299	490.576	193.292	343.7	300.012	387.389	1.29339	0.371156	0.599337	0.999935	ribosomal protein L13, putative
EHI_116360	2594.45	4310.56	11330.5	6740.22	5134.48	12429.8	7089.99	6078.49	8101.49	1.33264	0.414287	0.599339	0.999935	serine-rich protein
EHI_111820	9.10528	5.44041	5.40417	5.54063	13.0248	7.33736	7.64211	6.64995	8.63426	1.36471	0.448593	0.59937	0.999935	hypothetical protein
EHI_138300	7.31601	4.35137	45.6283	5.54596	10.1362	79.1695	25.3579	19.0986	31.6172	1.62633	0.701622	0.599554	0.999935	bromodomain-containing protein
EHI_140490	1.82729	2.17578	6.63084	7.39307	4.34353	6.09524	4.74429	3.54464	5.94395	1.48047	0.566059	0.599608	0.999935	WD domain containing protein
EHI_063020	0	0	1.07997	0	0	4.88208	0.993675	0.359991	1.62736	3.23206	1.69245	0.599681	0.999935	hypothetical protein
EHI_127820	1.83847	3.26272	1.69228	0	1.44902	9.69773	2.99004	2.26449	3.71558	1.73519	0.795094	0.599947	0.999935	tyrosine kinase, putative
EHI_197560	10.6931	13.0715	4.82768	12.867	18.7563	6.23611	11.0753	9.53076	12.6198	1.3726	0.45691	0.599999	0.999935	hypothetical protein
EHI_133100	16.4018	5.44021	8.48982	14.7775	4.34203	0	8.2419	10.1106	6.37318	0.621432	-0.686332	0.6002	0.999935	Rab family GTPase
EHI_027580	5.50081	2.17542	4.46602	3.69937	7.24255	6.07587	4.86001	4.04742	5.67259	1.42895	0.514955	0.600309	0.999935	importin alpha, putative
EHI_017050	1.83316	3.26318	15.0935	3.69917	2.89693	7.29268	5.67977	6.72994	4.62959	0.643646	-0.63566	0.600336	0.999935	Ras GTPase-activating protein, putative
EHI_081390	1.83299	4.35092	9.70329	3.6991	2.89689	4.86219	4.55756	5.29574	3.81939	0.66438	-0.58992	0.600532	0.999935	WD domain containing protein
EHI_167650	0	1.08759	4.61579	0	0	2.42503	1.35473	1.90112	0.808342	0.41957	-1.25302	0.600541	0.999935	tyrosine kinase, putative
EHI_151810	1068.03	888.053	280.079	1348.81	1385.66	315.521	881.026	745.389	1016.66	1.36474	0.448622	0.600549	0.999935	translation initiation factor eIF-5A, putative
EHI_056090	1.83474	0	9.39182	0	0	4.85794	2.68075	3.74218	1.61931	0.431482	-1.21263	0.600575	0.999935	hypothetical protein
EHI_117910	14.6535	11.9654	16.3307	11.0955	5.79323	15.8125	12.6085	14.3165	10.9004	0.760517	-0.394948	0.600612	0.999935	zinc finger protein, putative
EHI_005130	36.6736	33.719	29.5677	18.497	34.7644	26.7328	29.9924	33.3201	26.6647	0.811528	-0.301288	0.600743	0.999935	transporter, major facilitator family
EHI_044760	20.1928	11.9642	14.3157	14.8012	8.69238	12.1389	13.6842	15.4909	11.8775	0.776053	-0.365773	0.600819	0.999935	Rho guanine nucleotide exchange factor, putative
EHI_188240	0	1.08772	4.62031	0	0	2.4307	1.35646	1.90268	0.810235	0.41988	-1.25195	0.600856	0.999935	hypothetical protein, conserved
EHI_042130	0	0	3.23205	0	0	0	0.538675	1.07735	0	0.236141	-2.08228	0.601031	0.999935	hypothetical protein
EHI_052140	67.5036	56.5749	38.8829	92.3814	70.9298	39.066	60.8898	54.3204	67.4591	1.24926	0.321074	0.601033	0.999935	proteasome subunit alpha type 2-A, putative
EHI_008670	5.50843	0	8.46553	1.85025	1.44877	4.85451	3.68792	4.65799	2.71784	0.576313	-0.795076	0.601174	0.999935	hypothetical protein
EHI_186490	0	1.08854	0.774421	0	0	4.92877	1.13195	0.620986	1.64292	2.42582	1.27847	0.601184	0.999935	hypothetical protein
EHI_136460	0	4.35055	17.8545	3.70052	0	8.49526	5.73347	7.40167	4.06526	0.531884	-0.910816	0.601394	0.999935	hypothetical protein
EHI_154690	1.80065	1.0887	2.48107	1.8423	0	1.23563	1.40806	1.79014	1.02598	0.532017	-0.910455	0.601623	0.999935	hypothetical protein
EHI_119890	5.39339	11.9768	2.79296	3.68333	5.77919	3.71213	5.5563	6.72105	4.39155	0.679692	-0.557046	0.601745	0.999935	hypothetical protein
EHI_103760	3.67069	2.17532	3.54072	1.85007	0	3.64234	2.47986	3.12891	1.8308	0.597992	-0.741802	0.601779	0.999935	hypothetical protein
EHI_165330	7.25796	5.44134	3.40155	3.69085	4.3396	2.45392	4.43087	5.36695	3.49479	0.686497	-0.542674	0.601785	0.999935	hypothetical protein
EHI_145990	3.66306	3.26331	8.78187	1.84922	2.89658	6.08221	4.42271	5.23608	3.60934	0.665107	-0.588342	0.602054	0.999935	hypothetical protein
EHI_027740	0	1.08796	0.154274	1.84779	0	1.22037	0.718399	0.414077	1.02272	2.33795	1.22524	0.60216	0.999935	hypothetical protein
EHI_069240	1.83653	0	6.61797	0	0	3.64018	2.01578	2.81817	1.21339	0.431263	-1.21336	0.602379	0.999935	hypothetical protein
EHI_179370	0	0	4.77806	0	0	1.21763	0.999282	1.59269	0.405878	0.310045	-1.68945	0.602544	0.999935	hypothetical protein
EHI_092670	1.82835	0	1.23337	0	0	0	0.510287	1.02057	0	0.270445	-1.88659	0.602556	0.999935	hypothetical membrane-spanning protein
EHI_019070	0	0	2.76958	0	1.44894	6.06315	1.71361	0.923194	2.50403	2.3012	1.20239	0.602593	0.999935	hypothetical protein
EHI_089440	0	0	4.77535	0	0	1.21598	0.998555	1.59178	0.405327	0.310107	-1.68916	0.602639	0.999935	hypothetical protein
EHI_044710	0	2.17571	0.770823	0	0	0	0.491089	0.982178	0	0.273091	-1.87255	0.602653	0.999935	hypothetical protein
EHI_014290	0	2.17587	0.771237	0	0	0	0.491184	0.982369	0	0.273132	-1.87233	0.602685	0.999935	hypothetical protein
EHI_110130	1.83707	3.26284	8.61779	0	0	7.27841	3.49935	4.57256	2.42614	0.532163	-0.910059	0.602748	0.999935	hypothetical protein
EHI_092430	850.424	831.653	393.296	1144.77	1050.96	437.55	784.776	691.791	877.762	1.26958	0.344353	0.602792	0.999935	60S ribosomal protein L32, putative
EHI_159680	9.14566	18.4933	18.1892	12.9408	10.1363	13.397	13.717	15.276	12.158	0.773784	-0.369997	0.603145	0.999935	hypothetical protein
EHI_107210	16.4781	17.4046	79.2013	40.6798	18.8269	105.864	46.4091	37.6947	55.1235	1.44146	0.527531	0.603245	0.999935	NADP-dependent alcohol dehydrogenase, putative
EHI_091570	0	0	3.08139	0	0	9.7318	2.13553	1.02713	3.24393	2.84968	1.5108	0.603436	0.999935	heat shock protein 70, putative
EHI_170140	1.81713	0	1.23626	0	0	0	0.508898	1.0178	0	0.27132	-1.88193	0.603686	0.999935	Rap GTPase
EHI_049490	0	1.08792	2.46781	1.84804	0	6.09833	1.91702	1.18524	2.64879	1.95755	0.96905	0.603746	0.999935	bromodomain-containing protein
EHI_044830	184.701	242.813	59.0674	301.591	293.835	68.7573	191.794	162.194	221.395	1.36766	0.451704	0.604009	0.999935	ribosomal protein L39, putative
EHI_014220	7.28057	3.26427	3.24316	1.84668	2.89422	3.67035	3.69988	4.596	2.80375	0.667511	-0.583136	0.604055	0.999935	small Rab GTPase, putative
EHI_051940	5.49756	6.52646	4.15897	7.39777	4.34519	9.72669	6.27544	5.39433	7.15655	1.37798	0.462554	0.604288	0.999935	poly(ADP-ribose) glycohydrolase, putative
EHI_075200	14.6035	16.3192	12.8039	16.6307	10.1336	7.32108	12.9687	14.5756	11.3618	0.771577	-0.374117	0.604313	0.999935	hypothetical protein
EHI_106330	27.2273	25.0297	18.3967	38.7571	28.9321	19.6247	26.3279	23.5512	29.1046	1.24735	0.318864	0.604344	0.999935	nitroreductase family protein
EHI_052780	14.6403	16.3172	89.8497	16.64	21.722	148.517	51.2811	40.2691	62.2931	1.53179	0.615215	0.604359	0.999935	TolA-like protein, putative
EHI_029090	29.197	15.2315	25.1484	49.8884	14.4759	26.8525	26.799	23.1923	30.4056	1.30513	0.384198	0.604388	0.999935	hypothetical protein
EHI_175070	29.065	19.5876	8.19118	36.9177	28.9348	9.8054	22.0836	18.9479	25.2193	1.36342	0.447233	0.60452	0.999935	metal dependent phosphohydrolase, putative
EHI_015270	5.47238	9.79188	3.08614	5.54269	4.34255	2.44199	5.11294	6.1168	4.10908	0.684732	-0.546388	0.604775	0.999935	N-acetylglucosaminyl-phosphatidylinositol de-N-acetylase, putative
EHI_190430	1.83821	1.08758	5.84638	0	1.44899	3.63712	2.30971	2.92406	1.69537	0.564666	-0.824529	0.604934	0.999935	hypothetical protein, conserved
EHI_012480	769.917	1454.63	1914.51	1607.44	1181.2	2372.01	1549.95	1379.68	1720.22	1.24616	0.317489	0.605318	0.999935	60S ribosomal protein L10a-2, putative
EHI_117270	3.64161	0	0	0	0	0	0.606935	1.21387	0	0.240143	-2.05803	0.605346	0.999935	fumarate hydratase class I, anaerobic, putative
EHI_189550	7.30022	3.26388	1.85132	5.54332	8.68569	2.44084	4.84754	4.13847	5.55662	1.48918	0.574515	0.605383	0.999935	hypothetical protein
EHI_111040	10.9952	3.26323	20.7947	3.69889	4.34519	15.8057	9.81717	11.6844	7.94993	0.675033	-0.566971	0.60569	0.999935	DEAD/DEAH box helicase, putative
EHI_152600	1.79595	0	1.24176	0	0	0	0.506287	1.01257	0	0.272981	-1.87313	0.605821	0.999935	thioredoxin, putative
EHI_068260	23.4795	35.9217	7.12467	35.0276	43.3702	12.3219	26.2076	22.1753	30.2399	1.38426	0.469111	0.605827	0.999935	hypothetical protein
EHI_029610	3.63732	4.35254	1.6993	5.53905	7.23479	1.22439	3.9479	3.22972	4.66608	1.52367	0.607552	0.605899	0.999935	maltose O-acetyltransferase, putative
EHI_049460	1.83228	4.351	4.46726	0	1.44837	4.86392	2.82714	3.55018	2.1041	0.605108	-0.724736	0.606097	0.999935	hypothetical protein
EHI_162540	14.6662	23.9299	27.722	25.8946	14.4848	13.3691	20.0111	22.106	17.9161	0.782984	-0.352945	0.606151	0.999935	vacuolar protein sorting 26
EHI_136420	0	3.26463	2.62758	3.69159	4.3401	2.45184	2.72929	1.96407	3.49451	1.58766	0.666901	0.606331	0.999935	Myb family DNA-binding protein, SHAQKYF family
EHI_044500	3.66938	0	2.46345	0	0	2.42902	1.42698	2.04428	0.809674	0.435977	-1.19768	0.606496	0.999935	cyst wall-specific glycoprotein Jacob, putative
EHI_011180	1.83455	0	4.61911	1.8499	2.89722	7.2876	3.08139	2.15122	4.01157	1.7054	0.770107	0.6065	0.999935	protein kinase domain containing protein
EHI_161170	3.62726	0	0	0	0	0	0.604543	1.20909	0	0.241239	-2.05146	0.60651	0.999935	nuclear localization sequence-binding protein, putative
EHI_173600	0	3.26297	0.92362	1.85013	2.89743	2.42793	1.89368	1.39553	2.39183	1.71069	0.774582	0.606882	0.999935	hypothetical protein
EHI_017020	3.66775	3.26311	4.31178	3.69949	2.89708	1.21501	3.1757	3.74755	2.60386	0.65893	-0.601803	0.607056	0.999935	hypothetical protein
EHI_120320	23.7443	22.8462	11.4131	12.9366	21.7164	8.5368	16.8656	19.3345	14.3966	0.761862	-0.392399	0.607179	0.999935	IBR domain containing protein
EHI_047750	95.1465	106.607	193.582	188.58	117.296	182.631	147.307	131.778	162.836	1.22685	0.29496	0.607337	0.999935	Nucleotide-binding protein , putative
EHI_200030	0	4.35137	2.92882	3.69733	0	0	1.82959	2.42673	1.23244	0.45404	-1.13911	0.607412	0.999935	hypothetical protein
EHI_023880	32.601	20.679	5.87956	38.7382	36.1546	7.37417	23.5711	19.7198	27.4223	1.42265	0.508576	0.607568	0.999935	ubiquitin-conjugating enzyme family protein
EHI_161010	11.0081	7.61377	0	11.0996	26.0752	0	9.29943	6.20729	12.3916	2.05107	1.03638	0.607801	0.999935	anaerobic glycerol-3-phosphate dehydrogenase subunit A, putative
EHI_131210	217.041	244.901	88.7026	105.115	228.457	92.294	162.752	183.548	141.955	0.77593	-0.366002	0.607816	0.999935	hypothetical protein
EHI_069360	21.9835	25.0185	24.1865	35.137	23.1734	29.1883	26.4479	23.7295	29.1662	1.21915	0.28587	0.607835	0.999935	hypothetical protein
EHI_004440	0	8.70236	16.4882	7.39613	10.1374	23.1222	10.9744	8.39685	13.5519	1.53664	0.619776	0.607869	0.999935	hypothetical protein
EHI_090400	256.106	165.351	583.263	403.023	241.826	673.439	387.168	334.907	439.429	1.30974	0.389285	0.608038	0.999935	60S acidic ribosomal protein P0, putative
EHI_142870	7.34357	1.08765	5.07959	0	2.8975	4.85512	3.5439	4.5036	2.58421	0.610559	-0.711796	0.608148	0.999935	hypothetical protein
[truncated: 6,335 more rows]
