# Supplementary material for: Genes differentially expressed between pathogenic and non-pathogenic Entamoeba histolytica clones influence pathogenicity-associated phenotypes by multiple mechanisms
Source: PLoS Pathog. 2023 Dec 22;19(12):e1011745. doi: 10.1371/journal.ppat.1011745 (PMC10773965; doi:10.1371/journal.ppat.1011745)
Supplement: S10 Table — (XLSX) [file ppat.1011745.s014.xlsx]

## Sheet: raw data
Table S9 RNAseq analyses of A1nppNC and A1npHP127OE transfectants
	A1nppNC _1	A1nppNC _2	A1nppNC_3	A1npEhHP127OE_1	A1npEhHP127OE_2	A1npEhHP127OE_3	baseMean	baseMean A1nppNC	baseMean A1npEhHP127OE	foldChange	log2FoldChange	pvalue	padj	name
EHI_127670	0.901465	2.563	2.38985	10387.6	12099.8	9686.49	5363.29	1.95144	10724.6	5567.99	12.4429	2.26135e-89	1.55513e-85	hypothetical protein
EHI_059860	2.71101	1.70887	3.59256	543.039	649.204	678.397	313.109	2.67081	623.547	241.85	7.91797	2.53945e-46	8.73189e-43	C2 domain containing protein
EHI_074080	3.62061	5.12741	0	538.276	497.297	427.579	245.317	2.91601	487.717	153.046	7.25782	2.07242e-45	4.75068e-42	hypothetical protein
EHI_176700	367.844	346.862	406.322	3.06525	5.15443	6.18829	189.239	373.676	4.80266	0.012849	-6.2822	3.00211e-45	5.16138e-42	AIG1 family protein, putative
EHI_089670	262.035	295.582	282.913	14.2977	7.22386	8.26622	145.053	280.177	9.92926	0.0354811	-4.8168	1.10002e-41	1.51296e-38	AIG1 family protein
EHI_048140	220.942	285.438	432.992	3319.13	4991.09	2554.88	1967.41	313.124	3621.7	11.5866	3.53439	4.93466e-30	5.65594e-27	hypothetical protein
EHI_072740	263.508	321.189	253.978	16.3324	7.23158	26.9149	148.192	279.558	16.8263	0.060137	-4.0556	5.51542e-29	5.4185e-26	hypothetical protein
EHI_050570	356.038	344.294	359.636	60.2778	42.275	63.9684	204.415	353.323	55.5071	0.157141	-2.66987	3.44725e-28	2.96334e-25	cysteine proteinase, putative
EHI_104570	198.448	183.643	133.36	6.12099	3.10337	6.22544	88.4836	171.817	5.14993	0.029926	-5.06246	5.51269e-27	4.21231e-24	ubiquitin ligase, putative
EHI_144270	317.428	344.304	325.124	54.1576	79.3631	57.7374	196.352	328.952	63.7527	0.193747	-2.36775	1.08058e-22	7.43112e-20	AIG1 family protein
EHI_176580	109.98	106.792	132.638	2.04341	8.24789	3.09467	60.466	116.47	4.46199	0.0383283	-4.70544	1.81271e-20	1.13327e-17	AIG1 family protein, putative
EHI_114950	10.7906	5.12532	14.3068	115.341	112.619	155.31	68.9156	10.0743	127.757	13.0484	3.7058	1.66476e-19	9.54044e-17	hypothetical protein, conserved
EHI_051710	1764.76	1735.14	1547.51	4375.73	4670.37	4111.89	3034.23	1682.47	4386	2.60618	1.38194	4.92584e-18	2.60577e-15	60S ribosomal protein L23, putative
EHI_157360	237.18	263.141	176.913	19.4154	11.337	38.1456	124.355	225.745	22.966	0.101592	-3.29914	8.14438e-18	4.00064e-15	AIG1 family protein, putative
EHI_176590	91.876	80.304	89.5548	5.10694	1.0317	3.0984	45.162	87.2449	3.07901	0.035375	-4.82113	9.50007e-17	4.35546e-14	AIG1 family protein, putative
EHI_153060	30.5708	37.5855	11.9214	205.158	182.892	195.717	110.641	26.6925	194.589	7.14091	2.83611	2.97751e-16	1.27977e-13	acyl-CoA synthetase, putative
EHI_134640	95.82	75.1931	87.4443	354.91	359.995	274.309	207.945	86.1525	329.738	3.83101	1.93773	3.34279e-16	1.35226e-13	acetyltransferase, putative
EHI_109120	79.594	81.1771	75.5005	5.11512	1.02809	3.07956	40.9157	78.7572	3.07425	0.0390437	-4.67876	1.27565e-15	4.8737e-13	AIG1 family protein, putative
EHI_033700	66.4911	65.7722	71.4842	7.14291	8.27112	7.25613	37.7363	67.9158	7.55672	0.111361	-3.16668	1.08941e-12	3.9431e-10	RecF/RecN/SMC domain containing protein
EHI_117850	1085.43	1037.46	968.984	2112.29	2160.53	2214.35	1596.51	1030.63	2162.39	2.09744	1.06863	4.4912e-12	1.5443e-09	hypothetical protein
EHI_113590	140.41	148.642	136.03	353.297	352.04	415.653	257.679	141.694	373.663	2.63438	1.39746	5.9304e-12	1.86028e-09	hypothetical protein
EHI_025830	864.561	803.969	926.982	1891.99	1979.7	2503.67	1495.15	865.171	2125.12	2.45718	1.297	5.95117e-12	1.86028e-09	60S ribosomal protein L7, putative
EHI_164510	7362.48	6148.5	7321.55	3387.07	3196.14	3069.3	5080.84	6944.17	3217.5	0.463365	-1.10978	1.24367e-11	3.71858e-09	elongation factor 2
EHI_176280	73.9224	81.1618	75.2825	9.19543	15.4645	3.09458	43.0202	76.7889	9.25152	0.120445	-3.05355	5.12865e-11	1.46957e-08	AIG1 family protein
EHI_198760	16462.6	14540.8	15804	7232.65	7205.16	8296.96	11590.4	15602.5	7578.26	0.485712	-1.04183	5.62143e-11	1.54634e-08	alcohol dehydrogenase 3, putative
EHI_163260	294.914	306.715	276.143	108.32	96.875	123.705	201.112	292.59	109.633	0.374438	-1.4172	6.86928e-11	1.81693e-08	copine, putative
EHI_039010	2051.73	1704.21	2220.46	4176.35	4538.41	5568.12	3376.55	1992.13	4760.96	2.39047	1.2573	1.87264e-10	4.76969e-08	40S ribosomal protein S26, putative
EHI_092110	1.88202	0	1.16684	56.3691	35.927	79.4111	29.126	1.01628	57.2358	58.1609	5.86198	5.76719e-10	1.41646e-07	hypothetical protein
EHI_099180	407.814	393.82	441.585	147.049	111.476	187.089	281.472	414.406	148.538	0.358583	-1.47962	8.15734e-10	1.93442e-07	lecithin:cholesterol acyltransferase, putative
EHI_034710	252.54	341.678	433.754	126.542	99.2354	72.5385	221.048	342.657	99.4386	0.290631	-1.78274	1.68139e-09	3.8543e-07	heat shock protein, putative
EHI_119040	45.9719	65.7835	34.651	2.04336	6.1863	5.15834	26.6324	48.8021	4.46266	0.090917	-3.45931	4.42215e-09	9.81004e-07	AIG1 family protein, putative
EHI_022490	40.5142	61.5079	35.8065	1.0212	1.03213	1.03353	23.4859	45.9429	1.02895	0.0223104	-5.48614	5.74262e-09	1.23412e-06	AIG family protein
EHI_159670	221.425	203.315	281.617	66.372	92.9102	42.3896	151.338	235.453	67.2239	0.285911	-1.80636	8.18094e-09	1.70486e-06	hypothetical protein
EHI_120600	670.473	751.801	473.053	1559.94	1901.69	4112.8	1578.29	631.776	2524.81	3.99437	1.99797	9.81743e-09	1.98572e-06	hypothetical protein
EHI_051840	151.703	163.193	128.051	338.405	315.027	388.961	247.557	147.649	347.464	2.34684	1.23072	1.18078e-08	2.32007e-06	histone H3, putative
EHI_008120	290.154	336.6	366.708	128.714	99.0101	48.5132	211.617	331.154	92.0792	0.278226	-1.84567	1.7111e-08	3.26867e-06	hypothetical protein
EHI_164360	157.062	152.935	150.738	59.2892	55.6111	60.7448	106.063	153.578	58.5484	0.381123	-1.39167	1.78039e-08	3.30913e-06	hypothetical protein
EHI_038620	497.504	461.7	542.976	972.387	1141.08	935.144	758.465	500.727	1016.2	2.03103	1.02221	2.07173e-08	3.74929e-06	40S ribosomal protein S16, putative
EHI_107170	35.9927	43.5668	10.7366	111.287	203.426	165.501	95.0849	30.0987	160.071	5.23724	2.38881	2.38128e-08	4.19898e-06	hypothetical protein
EHI_151540	33.5641	58.1296	27.6186	0	2.0516	3.06626	20.7384	39.7708	1.70595	0.0427036	-4.5495	2.6786e-08	4.60519e-06	translation initiation factor eIF-5A, putative
EHI_075640	219.353	223.802	237.199	93.8968	106.444	95.2937	162.665	226.785	98.5448	0.434791	-1.2016	3.8156e-08	6.39997e-06	protein phosphatase domain-containing protein
EHI_171300	1044.82	972.288	993.218	2455.3	3051.06	1729.58	1707.71	1003.44	2411.98	2.40366	1.26523	5.7977e-08	9.49305e-06	60S ribosomal protein L44, putative
EHI_201420	281.075	483.536	323.636	133.81	139.262	83.6377	240.826	362.749	118.903	0.327572	-1.61011	6.52663e-08	1.03192e-05	predicted protein
EHI_142570	1898.55	65.1748	393.151	0	0	0	392.813	785.625	0	0.000238697	-12.0325	6.60238e-08	1.03192e-05	hypothetical protein
EHI_008630	751.8	747.445	723.731	1339.22	1276.97	1278.59	1019.63	740.992	1298.26	1.75174	0.808792	1.63423e-07	2.49747e-05	hypothetical protein
EHI_054690	247.566	193.103	262.225	103.283	100.841	72.994	163.335	234.298	92.3726	0.394821	-1.34073	1.83456e-07	2.74266e-05	metal dependent hydrolase, putative
EHI_067710	103.67	152.926	130.249	41.89	46.3944	47.4516	87.0967	128.948	45.2453	0.35075	-1.51149	2.16812e-07	3.17237e-05	endonuclease/exonuclease/phosphatase family protein
EHI_193690	617.845	29.046	254.311	0	0	0	150.2	300.401	0	0.000629905	-10.6326	2.4468e-07	3.50555e-05	hypothetical protein
EHI_045090	359.298	362.264	260.832	78.7144	42.2189	138.967	207.049	327.465	86.6334	0.264372	-1.91936	2.57874e-07	3.61918e-05	hypothetical protein
EHI_034570	633.441	29.0513	225.124	0	0	0	147.936	295.872	0	0.00063817	-10.6138	3.25484e-07	4.47671e-05	hypothetical protein
EHI_061870	73.6376	61.4993	104.79	11.2221	16.5503	26.9741	49.1122	79.9756	18.2488	0.228897	-2.12723	4.07522e-07	5.49515e-05	hypothetical protein, conserved
EHI_038580	1197.07	976.815	1221.01	2433.82	2817.57	1868.25	1752.42	1131.63	2373.21	2.09771	1.06882	6.35833e-07	8.40889e-05	ribosomal protein L11, putative
EHI_134480	40.631	45.2836	59.832	106.323	144.142	156.428	92.1066	48.5822	135.631	2.81038	1.49077	6.72287e-07	8.58164e-05	hypothetical protein, conserved
EHI_055340	0	0	0	14.2949	30.9731	13.4428	9.78513	0	19.5703	109.484	6.77458	6.80627e-07	8.58164e-05	RhoGAP domain containing protein
EHI_022130	4938.51	4658.06	4984.73	8052.46	7753.19	8983.16	6561.68	4860.43	8262.93	1.7001	0.765621	6.93529e-07	8.58164e-05	hypothetical protein, conserved
EHI_075690	365.896	289.653	367.565	176.904	159.504	129.557	248.18	341.038	155.322	0.455833	-1.13342	6.9881e-07	8.58164e-05	hypothetical protein
EHI_078530	908.997	67.7475	301.776	0	1.01962	6.05441	214.266	426.174	2.35801	0.00554416	-7.49482	7.32066e-07	8.83232e-05	hypothetical protein
EHI_014610	417.991	20.5056	141.189	0	0	0	96.6141	193.228	0	0.000977733	-9.99827	1.24465e-06	0.000146281	hypothetical protein
EHI_164340	122.787	146.103	107.693	44.9814	56.6303	39.1109	86.2175	125.528	46.9075	0.372789	-1.42357	1.26259e-06	0.000146281	hypothetical protein
EHI_117600	99.8118	145.217	103.723	225.578	285.169	331.337	198.473	116.251	280.694	2.40875	1.26828	1.31405e-06	0.000146281	hypothetical protein
EHI_166810	4875.48	4147.96	4778.38	2226.72	2831.34	2564.8	3570.78	4600.61	2540.95	0.552331	-0.856395	1.31688e-06	0.000146281	elongation factor 2
EHI_193660	372.003	19.6488	130.152	0	0	0	86.9672	173.934	0	0.0010878	-9.84437	1.3248e-06	0.000146281	deoxyuridine 5'-triphosphate nucleotidohydrolase domain containing protein
EHI_165650	300.044	16.2399	154.836	0	0	0	78.52	157.04	0	0.00120008	-9.70265	1.36106e-06	0.000146281	hypothetical protein
EHI_087790	53.1211	60.6537	44.1632	119.483	129.011	152.952	93.2305	52.646	133.815	2.52776	1.33786	1.36135e-06	0.000146281	hypothetical protein
EHI_002240	164.397	14.537	66.0861	0	0	0	40.8367	81.6735	0	0.0023046	-8.76127	2.22194e-06	0.000235081	hypothetical protein
EHI_164190	83.5442	5.97921	39.3082	0	1.03409	1.03694	21.8171	42.9439	0.690343	0.0160172	-5.96423	2.78932e-06	0.000290488	DNA polymerase, putative
EHI_144280	55.9692	51.2637	31.1075	9.20027	12.3571	6.17661	27.6791	46.1135	9.24466	0.199402	-2.32625	2.83177e-06	0.000290488	hypothetical protein
EHI_171070	170.274	240.15	158.356	82.9105	82.1577	74.7844	134.772	189.594	79.9509	0.420737	-1.24901	2.87235e-06	0.000290488	hypothetical protein
EHI_141920	6.29827	9.39672	5.96437	31.6496	32.0131	63.1039	24.7377	7.21979	42.2555	5.78953	2.53345	3.08327e-06	0.000305835	hypothetical protein
EHI_123830	236.49	200.741	226.52	111.258	102.289	64.1968	156.916	221.251	92.5812	0.418675	-1.2561	3.11305e-06	0.000305835	DNA mismatch repair protein Msh2, putative
EHI_005657	119.529	113.608	148.954	39.7995	59.9547	48.7044	88.4249	127.364	49.4862	0.389443	-1.36052	3.22574e-06	0.000312443	hypothetical protein
EHI_041780	341.827	17.0847	96.6026	0	0	0	75.9191	151.838	0	0.00124713	-9.64717	3.40608e-06	0.000325328	hypothetical protein
EHI_198010	324.448	309.219	306.258	181.651	163.32	144.034	238.155	313.308	163.002	0.520207	-0.942844	4.1712e-06	0.00039295	19S cap proteasome S2 subunit
EHI_197990	7659.25	7124.76	7214.37	4515.19	4121.36	4812.26	5907.87	7332.8	4482.94	0.611349	-0.709932	4.57964e-06	0.000425597	DEAD-box ATP-dependent RNA helicase 42, putative
EHI_170340	702.933	652.037	721.105	1262.46	1262.44	1063.72	944.114	692.025	1196.2	1.72894	0.789884	4.66163e-06	0.00042744	60S ribosomal protein L40, putative
EHI_154580	1273.7	87.1476	678.346	0	1.0298	10.2951	341.753	679.731	3.77496	0.00555213	-7.49274	4.93073e-06	0.000446166	hypothetical protein
EHI_061980	4204.19	4125.88	4869.71	1747.06	1932.78	591.887	2911.92	4399.93	1423.91	0.323632	-1.62758	5.73798e-06	0.000512469	peroxiredoxin
EHI_196730	104.324	10.2507	48.8876	0	0	0	27.2437	54.4873	0	0.00347615	-8.16829	6.00188e-06	0.000523939	hypothetical protein
EHI_045340	401.354	125.575	239.802	70.4502	36.1389	89.9792	160.55	255.577	65.5228	0.256388	-1.9636	6.01878e-06	0.000523939	glutamate synthase beta subunit, putative
EHI_144390	111.761	154.633	115.889	53.1248	51.5579	54.6882	90.2757	127.428	53.1236	0.416115	-1.26495	6.52853e-06	0.000561001	hypothetical protein
EHI_053170	455.903	439.97	428.776	755.907	838.576	1412.29	721.904	441.55	1002.26	2.26954	1.1824	6.60769e-06	0.000561001	RNA-binding protein, putative
EHI_087900	30.628	34.1721	28.6598	70.4781	82.5301	134.246	63.4524	31.1533	95.7515	3.06453	1.61566	7.0333e-06	0.000589854	protein phosphatase family protein
EHI_164370	275.174	278.476	296.878	126.571	150.842	71.438	199.897	283.509	116.284	0.410319	-1.28518	7.83829e-06	0.000649445	putative GTPase
EHI_047760	989.123	1118.17	1070.61	608.345	637.499	444.2	811.324	1059.3	563.348	0.53183	-0.910964	8.03638e-06	0.000657931	ATP-binding cassette protein, putative
EHI_071210	27.0468	23.9215	14.3405	0	1.0309	0	11.0566	21.7696	0.343634	0.0168249	-5.89326	8.31466e-06	0.000672705	hypothetical protein
EHI_144150	357.847	11.1063	118.288	0	0	0	81.2069	162.414	0	0.00116443	-9.74616	9.78531e-06	0.000782484	hypothetical protein
EHI_047750	1433.56	1697.52	1531.25	733.451	702.389	274.588	1062.13	1554.11	570.143	0.366861	-1.44669	9.95459e-06	0.00078687	Nucleotide-binding protein , putative
EHI_164430	742.44	871.341	671.705	425.769	435.719	305.087	575.344	761.829	388.858	0.510178	-0.970927	1.06355e-05	0.000831138	actinin-like protein, putative
EHI_187000	67.5601	57.2381	108.666	23.4925	24.7596	24.7849	51.0835	77.8214	24.3456	0.314744	-1.66775	1.18633e-05	0.000916673	DnaJ family protein
EHI_072070	51.3075	64.9243	46.5398	109.26	132.135	143.704	91.3118	54.2572	128.366	2.35421	1.23524	1.20252e-05	0.000918859	leucine rich repeat protein, BspA family
EHI_154450	657.258	586.973	589.905	346.558	382.004	343.776	484.412	611.379	357.446	0.58453	-0.77465	1.21882e-05	0.000921082	hypothetical protein
EHI_077750	114.145	111.9	79.8445	43.8827	42.3791	27.9761	70.0213	101.963	38.0793	0.372369	-1.4252	1.24218e-05	0.000928526	hypothetical protein
EHI_022620	138.403	123.858	164.445	39.7995	33.0785	76.6835	96.0445	142.235	49.8538	0.350921	-1.51078	1.54193e-05	0.0011402	heat shock protein, putative
EHI_139020	179.424	188.032	183.61	323.521	390.101	964.298	371.498	183.689	559.307	3.0448	1.60635	1.57531e-05	0.00115249	hypothetical protein
EHI_018030	85.4009	5.98616	13.2185	1.02502	1.02472	1.01974	17.9458	34.8685	1.02316	0.0292705	-5.09441	1.62102e-05	0.00116834	hypothetical protein
EHI_154690	60.1875	7.70583	24.0561	1.02721	3.06656	1.01409	16.1762	30.6498	1.70262	0.0555062	-4.17121	1.63095e-05	0.00116834	hypothetical protein
EHI_073060	10.7853	11.9588	9.5336	38.7799	36.1776	50.7721	26.3345	10.7592	41.9099	3.87071	1.9526	1.66732e-05	0.00117182	hypothetical protein, conserved
EHI_051720	62.9664	59.7965	71.5556	114.335	152.871	200.768	110.382	64.7728	155.992	2.41415	1.27152	1.6699e-05	0.00117182	transporter, major facilitator family
EHI_020370	2273.79	2005.44	2151.6	3478.18	3960.04	3206.1	2845.86	2143.61	3548.11	1.65525	0.727052	1.71284e-05	0.00118982	ribosomal protein L27a, putative
EHI_002250	512.318	9.39707	131.299	0	0	0	108.836	217.672	0	0.000869456	-10.1676	1.82814e-05	0.00125721	hypothetical protein
EHI_169350	98.6386	78.3385	99.3914	337.709	515.192	120.194	208.244	92.1228	324.365	3.52369	1.81709	1.92371e-05	0.00130983	nonpathogenic pore-forming peptide precursor, putative
EHI_072850	17.239	19.6626	25.22	1.02437	0	2.04352	10.8649	20.7072	1.02263	0.0496333	-4.33255	1.96064e-05	0.0013219	AIG1 family protein, putative
EHI_020300	1022.41	862.999	1134.38	1718.32	1968.65	1592.4	1383.19	1006.59	1759.79	1.74923	0.806721	2.27275e-05	0.00151745	60S ribosomal protein L15, putative
EHI_075710	51.5473	45.2877	45.5349	17.3903	8.22572	2.05348	28.3399	47.4566	9.22318	0.19437	-2.36312	2.33088e-05	0.00154129	hypothetical protein
EHI_178020	76.3971	73.461	101.296	165.326	162.28	265.252	140.669	83.718	197.619	2.3698	1.24477	2.36813e-05	0.00155101	leucine rich repeat / protein phosphatase 2C domain containing protein
EHI_025890	71.383	52.9756	65.8593	113.512	155.367	163.452	103.758	63.406	144.11	2.27652	1.18683	2.47558e-05	0.00157822	hypothetical protein
EHI_151440	167.628	127.294	158.887	29.6263	38.1555	82.5584	100.692	151.27	50.1134	0.331365	-1.59351	2.48876e-05	0.00157822	cysteine proteinase, putative
EHI_073630	161.595	123.851	172.618	68.3449	48.6291	78.8827	108.987	152.688	65.2856	0.428346	-1.22315	2.5151e-05	0.00157822	serine-threonine-isoleucine rich protein, putative
EHI_053830	190.985	217.847	207.793	113.38	111.411	84.6719	154.348	205.542	103.154	0.501916	-0.994481	2.5227e-05	0.00157822	La ribonucleoprotein, putative
EHI_198620	544.438	422.818	637.326	240.806	303.997	156.555	384.323	534.861	233.786	0.437426	-1.19289	2.52442e-05	0.00157822	hypothetical protein
EHI_126560	89.6389	85.7293	69.7446	31.9058	23.4638	37.3715	56.309	81.7043	30.9137	0.377477	-1.40554	2.61462e-05	0.00160828	AIG1 family protein, putative
EHI_150540	99.3314	61.518	98.1344	35.7834	31.9138	24.6951	58.5627	86.3279	30.7974	0.357736	-1.48303	2.61928e-05	0.00160828	ATP-binding cassette sub-family E member 1, putative
EHI_176820	752.745	551.111	771.192	368.16	353.929	193.245	498.397	691.683	305.111	0.441288	-1.18021	2.71065e-05	0.00164966	N-acetylmuraminidase, putative
EHI_087720	1274.17	1180.9	1205.44	1844.37	1917.68	1908.82	1555.23	1220.17	1890.29	1.54916	0.631483	2.94546e-05	0.00177684	hypothetical protein
EHI_109920	4694.09	3879.95	5049.83	7548.42	7316.6	7481.3	5995.04	4541.29	7448.78	1.64046	0.714098	3.0198e-05	0.00180584	hypothetical protein
EHI_067720	45.2276	19.6536	20.3741	2.04612	6.16815	0	15.5783	28.4184	2.73809	0.0960521	-3.38004	3.05505e-05	0.00181117	NADPH-dependent FMN reductase domain containing protein
EHI_051760	128.656	120.448	113.316	258.295	241.661	196.573	176.492	120.807	232.176	1.91963	0.94083	3.4971e-05	0.00205552	hypothetical protein
EHI_191750	871.229	987.09	894.891	1324.48	1586.78	1719.22	1230.61	917.737	1543.49	1.68156	0.749799	3.82458e-05	0.00221088	60S ribosomal protein L12, putative
EHI_147530	16.1926	18.7933	15.5048	52.065	41.3137	68.2949	35.3607	16.8302	53.8912	3.18933	1.67326	3.82572e-05	0.00221088	DNA primase large subunit, putative
EHI_152800	157.336	136.351	137.207	230.945	293.166	470.991	237.666	143.631	331.701	2.30923	1.20741	3.89025e-05	0.00222944	hypothetical protein
EHI_038800	118.65	93.9622	127.524	217.38	198.443	261.074	169.506	113.379	225.632	1.99576	0.996938	4.12148e-05	0.00234243	actin binding protein, putative
EHI_080250	109.818	120.452	112.174	213.415	192.007	304.977	175.474	114.148	236.799	2.07348	1.05205	4.48257e-05	0.00252678	hypothetical protein
EHI_125020	25.1487	26.4791	10.7188	2.04052	0	0	10.7312	20.7822	0.680172	0.0327673	-4.9316	4.80055e-05	0.00268402	hypothetical protein
EHI_007330	983.063	865.335	964.709	1568.98	1511.3	1386.99	1213.39	937.702	1489.09	1.58837	0.667551	4.8928e-05	0.00271353	beta-N-acetylhexosaminidase, beta subunit
EHI_144490	2.69777	2.56267	1.19228	25.5184	12.398	24.8481	11.5362	2.15091	20.9215	9.44853	3.24009	4.9398e-05	0.00271768	hypothetical protein, conserved
EHI_037680	107.883	5.97947	47.68	0	0	0	26.9238	53.8475	0	0.00351825	-8.15093	5.002e-05	0.00273006	DNA polymerase, putative
EHI_047740	95.3795	80.2995	78.7339	33.6922	39.2399	35.1696	60.4191	84.8043	36.0339	0.424365	-1.23662	5.40547e-05	0.00290744	RNA methyltransferase, putative
EHI_126920	611.951	571.497	725.394	329.793	383.061	204.77	471.078	636.281	305.875	0.480975	-1.05597	5.41155e-05	0.00290744	asparaginyl-tRNA synthetase, putative
EHI_093130	322.833	319.479	324.3	192.919	198.369	163.584	253.581	322.204	184.957	0.574114	-0.80059	5.53387e-05	0.00295011	Sec1 family protein
EHI_004190	18.8789	12.8131	19.0714	43.8867	48.5712	65.2548	34.746	16.9211	52.5709	3.12717	1.64486	5.72793e-05	0.00303008	AAA family ATPase, putative
EHI_013040	264.148	234.045	269.239	435.705	446.669	404.314	342.353	255.811	428.896	1.67824	0.746953	6.1861e-05	0.00324746	adaptor protein (AP) family protein
EHI_012020	1354.92	1239.55	1204.24	2023.98	1833.13	2097.17	1625.5	1266.24	1984.76	1.56716	0.648155	6.28186e-05	0.00327275	hypothetical protein
EHI_006430	273.563	7.68961	144.787	2.04461	0	0	71.3473	142.013	0.681536	0.00480931	-7.69995	6.40479e-05	0.00331171	hypothetical protein
EHI_025880	43.1352	29.8967	44.0873	80.6171	98.2081	97.4198	65.5607	39.0397	92.0817	2.37093	1.24545	6.50775e-05	0.00333983	hypothetical protein
EHI_047800	498.516	590.345	677.531	344.315	333.008	347.634	465.225	588.797	341.653	0.580783	-0.783929	6.9943e-05	0.00356295	hypothetical protein
EHI_023340	17.0834	23.0638	15.4976	43.8892	54.7649	70.4185	37.4529	18.5482	56.3575	3.01453	1.59193	7.14783e-05	0.00361438	leucine-rich repeat containing protein
EHI_072500	17.9888	8.54231	5.96249	0	0	0	5.4156	10.8312	0	0.0173827	-5.8462	7.67435e-05	0.0038523	hypothetical protein
EHI_018010	166.278	5.12519	51.2444	1.02054	0	1.03612	37.4507	74.2158	0.685553	0.00924405	-6.75726	7.79818e-05	0.00388609	DNA polymerase, putative
EHI_164870	1646.31	1496.66	1509.21	2306.09	2806.6	2306.98	2011.98	1550.73	2473.23	1.59478	0.673361	8.5172e-05	0.00421387	60S ribosomal protein L34
EHI_004490	552.732	607.246	852.537	387.088	361.163	343.917	517.447	670.838	364.056	0.543284	-0.880221	9.142e-05	0.00444983	thioredoxin, putative
EHI_110000	157.266	151.239	178.458	261.82	280.836	395.621	237.54	162.321	312.759	1.92967	0.948358	9.18614e-05	0.00444983	hypothetical protein
EHI_120590	62.922	82.0034	106.073	309.234	293.525	110.85	160.768	83.6661	237.869	2.85128	1.51161	9.18824e-05	0.00444983	hypothetical protein
EHI_118640	22.6918	39.3281	50.4492	77.8671	98.4351	124.584	68.8925	37.4897	100.295	2.69732	1.43153	9.31246e-05	0.00445897	CBF/NF-Y transcription factor domain protein
EHI_109020	88.9327	474.066	123.879	28.569	13.4434	4.14785	122.173	228.959	15.3867	0.0672044	-3.8953	9.34684e-05	0.00445897	ABC transporter, pseudogene, putative
EHI_039200	14.4101	24.7745	22.6846	36.7681	98.0228	75.4088	45.3448	20.623	70.0666	3.40301	1.76681	9.40163e-05	0.00445897	hypothetical protein
EHI_038860	1949.51	1829.43	2088.02	3078.6	3541.09	2772.39	2543.17	1955.65	3130.69	1.6011	0.679066	0.000104295	0.00491256	40S ribosomal protein S28, putative
EHI_177310	215.749	195.613	164.484	347.005	321.409	332.511	262.795	191.949	333.642	1.7342	0.794273	0.000110047	0.00514826	hypothetical protein
EHI_096570	1201.5	1038.12	1102.61	2898.92	2906.25	1372.85	1753.38	1114.08	2392.67	2.14768	1.10278	0.000112681	0.00523585	lysozyme, putative
EHI_107010	80.9103	81.1498	113.238	25.5156	23.7687	50.7529	62.5558	91.7659	33.3457	0.364284	-1.45687	0.000115385	0.00532553	N-system amino acid transporter 1, putative
EHI_105140	1966.68	1979.38	1756.02	3048.29	3642.57	2668.91	2510.31	1900.69	3119.93	1.64118	0.714734	0.000124967	0.00567259	40S ribosomal protein S15a, putative
EHI_167270	1966.68	1979.38	1756.02	3048.29	3642.57	2668.91	2510.31	1900.69	3119.93	1.64118	0.714734	0.000124967	0.00567259	40S ribosomal protein S15a, putative
EHI_052990	26.9747	31.606	22.651	61.2415	60.9628	88.0183	48.5757	27.0773	70.0742	2.57096	1.36231	0.000125379	0.00567259	hypothetical protein
EHI_193390	84.3722	89.7617	123.689	36.8762	46.1579	47.0078	71.3108	99.2742	43.3473	0.438434	-1.18957	0.000129	0.00579826	heat shock protein, Hsp20 family, putative
EHI_051730	71.1317	57.2368	82.3619	139.91	203.312	121.939	112.649	70.2435	155.054	2.21626	1.14812	0.000131694	0.00588091	phosphoribulokinase/uridine kinase family protein
EHI_171280	394.737	427.161	390.648	956.216	1072.48	508.766	625.001	404.182	845.821	2.09232	1.0651	0.000145431	0.00644054	guanine nucleotide-binding protein subunit beta 2-like 1, putative
EHI_023110	8881.5	7559.6	9316.91	5835.79	5036.55	5600.34	7038.45	8586.01	5490.89	0.639555	-0.644861	0.000146099	0.00644054	NADP-dependent alcohol dehydrogenase
EHI_012980	870.81	591.1	705.411	479.625	333.901	287.068	544.653	722.441	366.865	0.507864	-0.977487	0.000148902	0.00652229	dihydropyrimidine dehydrogenase, putative
EHI_017660	238.722	231.045	360.227	121.804	165.83	115.645	205.545	276.665	134.426	0.486943	-1.03818	0.000149937	0.00652604	hypothetical protein
EHI_069450	878.031	783.363	786.6	1153.38	1367.88	1843.18	1135.41	815.998	1454.81	1.78273	0.834091	0.000153841	0.00665384	hypothetical protein
EHI_095850	317.692	242.644	297.851	134.927	186.421	109.156	214.782	286.063	143.501	0.501868	-0.994621	0.000161853	0.00695664	hypothetical protein, conserved
EHI_072510	18.127	11.1112	2.40036	0	0	0	5.2731	10.5462	0	0.0177078	-5.81947	0.000169487	0.00723952	hypothetical protein
EHI_181710	104.982	47.8547	71.938	27.6281	29.8003	10.2562	48.7433	74.9251	22.5615	0.301187	-1.73127	0.000189574	0.00804655	NADPH-dependent FMN reductase domain containing protein
EHI_183680	97.2993	75.179	75.2392	37.7942	29.9145	8.26002	53.9477	82.5725	25.3229	0.306617	-1.70549	0.000190721	0.00804655	heat shock protein 101, putative
EHI_160940	5623.16	4915.88	6450.17	3417.62	3875.42	2741	4503.88	5663.07	3344.68	0.590669	-0.759579	0.000200145	0.00839266	aldehyde-alcohol dehydrogenase 2, putative
EHI_095860	295.586	315.192	293.058	199.994	174.743	147.218	237.632	301.279	173.985	0.577365	-0.792445	0.000204383	0.00851843	DNA-directed RNA polymerase III subunit 127.6 kDa polypeptide, putative
EHI_199580	528.086	559.625	617.343	845.403	857.806	1070.66	746.486	568.351	924.622	1.62778	0.702905	0.000205867	0.00852859	hypothetical protein
EHI_124520	497.359	481.928	583.537	301.767	353.722	284.431	417.124	520.941	313.307	0.601961	-0.732259	0.000213245	0.00878135	ras-1, putative
EHI_025700	458.841	438.18	453.65	633.514	764.483	1139.31	647.996	450.224	845.769	1.87858	0.909642	0.000236356	0.00967511	serine-threonine-isoleucine rich protein, putative
EHI_194220	236.914	247.747	236.441	354.432	393.054	417.204	314.299	240.367	388.23	1.61458	0.691155	0.000246146	0.0100163	protein phosphatase domain-containing protein
EHI_194050	143.437	170.02	155.441	73.5835	92.7315	85.5285	120.124	156.299	83.9479	0.536881	-0.897326	0.00024902	0.0100736	hypothetical protein
EHI_160710	36.1084	49.5545	31.1064	85.8692	77.2334	103.977	63.9749	38.9231	89.0266	2.27066	1.18311	0.000260305	0.0104685	ribonuclease, putative
EHI_023220	1330.79	1301.89	1384.03	1775.37	2256.65	2237.47	1714.37	1338.9	2089.83	1.56113	0.642586	0.000265235	0.0106048	hypothetical protein
EHI_152340	136.864	164.022	193.375	88.8483	75.3378	93.0019	125.241	164.754	85.7293	0.521546	-0.939134	0.000267776	0.0106445	choline/ethanolamine kinase, putative
EHI_143080	169.274	157.187	177.852	90.8898	102.173	58.9037	126.047	168.105	83.9889	0.50005	-0.999855	0.000278301	0.0109993	hypothetical protein
EHI_164460	80.0079	81.1496	77.4753	39.8037	20.6692	39.3619	56.4113	79.5443	33.2782	0.418262	-1.25752	0.000282266	0.0110923	leucine-rich repeat containing protein
EHI_041465	88.2224	260.553	69.2198	5.10581	3.09664	24.8083	75.1676	139.332	11.0036	0.0788996	-3.66384	0.000291449	0.0113482	AIG family protein
EHI_147440	48.4896	45.2702	53.5822	91.8148	100.342	102.72	73.7031	49.114	98.2922	2.00777	1.0056	0.00029208	0.0113482	hypothetical protein, conserved
EHI_192130	24.4229	9.39953	14.3817	1.02306	1.02802	2.05281	8.71801	16.068	1.36797	0.0850843	-3.55496	0.0003016	0.0116026	Rab family GTPase
EHI_124430	254.3	220.38	257.358	155.107	137.5	136.817	193.577	244.013	143.141	0.587186	-0.76811	0.000302001	0.0116026	Zn-dependent peptidase, putative
EHI_142210	717.614	762.172	754.532	1017.61	1210.81	1605.2	1011.32	744.773	1277.87	1.71584	0.778912	0.000305365	0.0116666	hypothetical protein
EHI_150770	89.0589	69.1933	64.4042	15.3132	20.6569	42.4259	50.1754	74.2188	26.132	0.351408	-1.50878	0.000312476	0.0118724	heat shock protein 70, putative
EHI_061760	14.4461	13.6705	28.7185	4.08928	1.02961	2.05837	10.6687	18.945	2.39242	0.127631	-2.96995	0.000317999	0.0120158	hypothetical protein
EHI_067210	40.5471	38.4441	34.6383	63.3342	89.7325	106.325	62.1703	37.8765	86.4641	2.27663	1.1869	0.000322394	0.0120581	RNA recognition motif domain containing protein
EHI_093920	36.8749	35.8776	57.2368	20.4159	8.26434	6.2107	27.48	43.3298	11.6303	0.270015	-1.88889	0.000322625	0.0120581	hypothetical protein
EHI_074750	113.916	272.576	143.763	58.3026	30.8533	92.4427	118.642	176.752	60.5328	0.342072	-1.54763	0.000341224	0.0126843	Ras family GTPase
EHI_009240	824.976	727.857	838.134	518.839	496.305	309.899	619.335	796.989	441.681	0.554319	-0.851211	0.000354752	0.0131163	tyrosyl-tRNA synthetase, putative
EHI_012330	835.967	698.696	951.351	1157.87	1737.94	1413.25	1132.51	828.672	1436.35	1.73426	0.794321	0.000359781	0.0132311	serine-threonine-isoleucine rich protein, putative
EHI_170940	18.0305	23.0671	8.36501	0	3.09281	1.03147	8.93115	16.4875	1.37476	0.0825269	-3.59899	0.000364502	0.0133334	hypothetical protein
EHI_199470	16.2297	19.6499	13.1466	1.02178	2.06163	3.09378	9.20057	16.3421	2.05907	0.125292	-2.99663	0.000380062	0.013829	AIG1 family protein
EHI_038890	88.9319	93.9589	82.188	162.23	173.731	142.066	123.851	88.3596	159.342	1.79985	0.847876	0.000386022	0.013972	hypothetical protein
EHI_131130	152.143	136.684	193.344	97.0116	79.4782	74.4213	122.18	160.724	83.637	0.521954	-0.938007	0.000395679	0.0142465	hypothetical protein, conserved
EHI_103310	1575.45	1354.15	1284.99	2186.77	2315.89	1968.17	1780.9	1404.86	2156.94	1.53496	0.618198	0.000399708	0.0143166	60S ribosomal protein L7a, putative
EHI_095180	915.774	850.911	936.717	1225.98	1436.33	1398.04	1127.29	901.134	1353.45	1.50232	0.58719	0.000420046	0.0149671	hypothetical protein
EHI_118130	383.424	399.795	357.971	249.145	246.74	230.576	311.275	380.396	242.154	0.636145	-0.652572	0.000441585	0.0155771	C2 domain containing protein
EHI_072120	35.0981	40.1501	31.0209	70.4518	69.1765	97.2102	57.1846	35.423	78.9462	2.21826	1.14943	0.000441695	0.0155771	amino acid transporter, putative
EHI_005060	209.617	148.638	140.744	477.784	384.197	216.248	262.871	166.333	359.41	2.1586	1.1101	0.000472781	0.0165884	Fe-hydrogenase, putative
EHI_163690	1510.8	1416.39	1486.03	1978.1	2180.8	2526.82	1849.82	1471.07	2228.57	1.51499	0.599308	0.00051005	0.0178052	hypothetical protein
EHI_172500	30.5438	31.6045	34.5444	9.18302	6.20442	13.4797	20.9266	32.2309	9.62239	0.298923	-1.74216	0.000532618	0.0184991	hypothetical protein
EHI_049030	77.0668	61.5445	68.4256	25.6016	25.6543	38.8676	49.5267	69.0123	30.0412	0.435429	-1.19949	0.000535628	0.0185101	ras-like protein 3 precursor, putative
EHI_148790	1743.4	1490.86	2362.24	3594.02	4023.27	2529.62	2623.9	1865.5	3382.3	1.81371	0.858946	0.000618409	0.021264	Gal/GalNAc lectin light subunit
EHI_130490	28.3618	6.85891	13.2274	2.05882	2.03994	0	8.75781	16.1494	1.36625	0.0842596	-3.56902	0.000646034	0.0220241	hypothetical protein
EHI_081630	1681.76	1638.09	1773.93	2338.82	2380.66	2702.06	2085.89	1697.93	2473.85	1.45721	0.543208	0.000649631	0.0220241	hypothetical protein
EHI_139570	1161.11	1012.56	932.221	448.047	653.975	174.56	730.412	1035.3	425.528	0.410982	-1.28285	0.000650123	0.0220241	peroxiredoxin, pseudogene
EHI_092620	268.266	259.698	297.165	172.576	175.477	166.424	223.268	275.043	171.493	0.624227	-0.679858	0.000659684	0.0222385	hypothetical protein, conserved
EHI_073600	266.236	315.057	393.3	186.924	202.422	180.565	257.417	324.864	189.97	0.585798	-0.771526	0.000693862	0.0232765	40S ribosomal protein S15a, putative
EHI_045140	17.1918	11.9633	11.9878	25.5796	35.9719	84.1263	31.1368	13.7143	48.5593	3.53014	1.81973	0.000698833	0.0233295	hypothetical protein
EHI_138540	126.883	117.887	138.391	66.3656	73.3115	72.3992	99.2062	127.72	70.6921	0.5544	-0.851001	0.000710166	0.0235933	PH domain containing protein kinase, putative
EHI_136380	826.501	822.668	952.463	518.772	492.319	194.3	634.504	867.211	401.797	0.463412	-1.10963	0.000746952	0.0246961	cysteine desulfurase, putative
EHI_008620	1538.62	1374.2	1639.77	2425.79	2828.6	1978.59	1964.26	1517.53	2410.99	1.58911	0.66822	0.000754129	0.0248141	ribosomal protein L17, putative
EHI_110500	55.7658	52.1081	14.3101	81.6656	102.265	189.407	82.587	40.728	124.446	3.02654	1.59767	0.000773008	0.0253142	beta-N-acetylhexosaminidase, putative
EHI_025990	3.60631	0.854339	4.78025	19.4133	15.4633	17.5335	10.2752	3.0803	17.47	5.8961	2.55976	0.000789203	0.0256059	AIG1 family protein, putative
EHI_061640	4.49953	8.54255	8.35139	0	0	0	3.56558	7.13116	0	0.0266087	-5.23196	0.000789363	0.0256059	heat shock protein70, hsp70A2, putative
EHI_075660	16.2038	23.9196	38.1896	5.10578	5.16114	8.26964	16.1416	26.1043	6.17885	0.238605	-2.06731	0.000805616	0.0260104	CAAX prenyl protease, putative
EHI_039040	77.3647	64.9222	67.9826	116.381	129.105	133.485	98.2068	70.0898	126.324	1.80134	0.849072	0.000822028	0.0263705	hypothetical protein
EHI_164400	171.758	149.662	129.794	83.0386	88.1108	40.7732	110.523	150.405	70.6409	0.469047	-1.09219	0.000824439	0.0263705	ubiquitin-conjugating enzyme family protein
EHI_095150	58.6265	53.8248	57.3843	101.17	92.7466	136.06	83.3019	56.6119	109.992	1.94398	0.959012	0.000849326	0.0270408	mitochondrial carrier protein, putative
EHI_023840	897.525	944.434	898.066	1296.06	1485.7	1245.07	1127.81	913.342	1342.28	1.46946	0.555283	0.000856389	0.02714	60S ribosomal protein L38, putative
EHI_081010	15.2979	14.5223	8.35113	0	0	2.06857	6.70664	12.7238	0.689523	0.0536551	-4.22014	0.000887908	0.0280098	hypothetical protein
EHI_156440	11.7253	11.9611	13.1506	27.5917	28.8545	60.8146	25.683	12.279	39.0869	3.19151	1.67424	0.000893485	0.0280571	hypothetical protein
EHI_072110	269.604	248.57	257.382	397.988	436.239	364.789	329.095	258.518	399.672	1.54606	0.628592	0.000901404	0.0281312	RasGEF domain containing protein
EHI_198890	77.2314	60.6452	133.371	46.9292	31.0312	32.1603	63.5615	90.416	36.7069	0.4084	-1.29195	0.000904029	0.0281312	hypothetical protein, conserved
EHI_019630	19.8912	19.6529	11.9806	4.0915	3.08521	2.05413	10.1259	17.1749	3.07695	0.178013	-2.48994	0.000949468	0.0294121	hypothetical protein
EHI_118440	112.509	90.5519	88.3007	305.306	231.251	114.769	157.115	97.1204	217.109	2.23374	1.15946	0.000955961	0.0294805	beta-amylase, putative
EHI_196780	1.83287	16.303	6.00907	0	0	0	4.02416	8.04832	0	0.0231647	-5.43193	0.000970182	0.0297854	hypothetical protein
EHI_074180	13214.6	10544	12879.8	6616.7	4517.08	9032.88	9467.5	12212.8	6722.22	0.550432	-0.861365	0.000975641	0.0298199	cysteine proteinase 1, putative
EHI_120640	212.893	193.043	185.813	346.905	378.493	263.401	263.424	197.25	329.599	1.66985	0.739717	0.000981285	0.0298597	DNA topoisomerase II, putative
EHI_015120	136.953	186.24	198.267	66.3976	57.761	120.785	127.734	173.82	81.648	0.470123	-1.08889	0.000986816	0.0298957	leucine rich repeat protein, BspA family
EHI_109880	11.74	19.6517	14.3621	34.7619	42.206	46.2983	28.17	15.2512	41.0887	2.68203	1.42332	0.000994154	0.0299859	hypothetical protein
EHI_138480	131.208	123.908	128.275	53.2063	62.6912	9.23263	84.7534	127.797	41.71	0.326389	-1.61534	0.0010009	0.0300575	iron-sulfur flavoprotein, putative
EHI_159510	14.3877	23.9182	15.4992	44.9119	36.1618	64.1936	33.1787	17.935	48.4224	2.68203	1.42332	0.00103813	0.03104	hypothetical protein
EHI_025850	8750.37	7447.55	5291.81	17757.1	16306.6	8438.74	10665.4	7163.24	14167.5	1.9777	0.983821	0.00107341	0.0319559	hypothetical protein
EHI_062680	22.5055	21.3568	11.9343	50.0368	52.6432	40.314	33.1318	18.5989	47.6647	2.52785	1.33791	0.00111681	0.0331047	hypothetical protein
EHI_108710	475.319	479.204	447.352	645.541	675.304	749.007	578.621	467.292	689.951	1.47585	0.561548	0.00113601	0.0335294	hypothetical protein
EHI_137870	2510.43	2347.14	2324.42	3296.09	3618.42	3227.46	2887.32	2393.99	3380.65	1.41205	0.497792	0.00118903	0.0348238	40S ribosomal protein S5
EHI_052770	82.6853	64.9189	95.3339	50.0052	26.8753	32.1223	58.6568	80.9794	36.3343	0.45025	-1.1512	0.00119806	0.0348238	glycosyl hydrolase, family 31 protein
EHI_121760	216.454	192.187	220.326	121.41	134.454	131.729	169.427	209.656	129.198	0.616765	-0.697206	0.00119825	0.0348238	DNA-directed RNA polymerase II large subunit, putative
EHI_051420	16.1757	21.3548	16.6817	43.8802	34.1143	64.2553	32.7437	18.0707	47.4166	2.61386	1.38618	0.00120012	0.0348238	hypothetical protein
EHI_199660	423.389	393.074	629.279	260.894	321.734	233.973	377.057	481.914	272.2	0.565673	-0.821961	0.00121113	0.0349955	hypothetical protein
EHI_040280	143.945	123.912	163.102	214.913	229.099	280.881	192.642	143.653	241.631	1.6865	0.754036	0.00122263	0.03518	eukaryotic translation initiation factor 4E, putative
EHI_100140	68.3214	61.5029	56.0206	130.638	161.219	84.9388	93.7735	61.9483	125.599	2.02368	1.01698	0.00122907	0.0352168	Rho guanine nucleotide exchange factor, putative
EHI_069490	1745.53	1652	1684.48	2459.56	2925.32	2196.77	2110.61	1694	2527.22	1.49185	0.577103	0.00123415	0.0352168	ribosomal protein L27a, putative
EHI_126550	128.546	168.35	111.527	66.5191	31.849	83.0432	98.3057	136.141	60.4704	0.44343	-1.17322	0.00127274	0.0361679	AIG1 family protein, putative
EHI_147010	339.846	281.036	486.355	222.502	199.439	206.098	289.213	369.079	209.346	0.568403	-0.815014	0.00131	0.0370736	long-chain-fatty-acid--CoA ligase, putative
EHI_023400	87.2038	465.74	215.878	69.8344	31.0291	17.7131	147.9	256.274	39.5255	0.154063	-2.69841	0.00133226	0.0375491	Ribosomal protein S30, putative
EHI_124610	234.845	380.995	267.214	126.6	130.113	205.851	224.27	294.351	154.188	0.523374	-0.934087	0.00135068	0.0379127	Ras family GTPase
EHI_013170	145.842	193.92	177.829	232.828	289.011	568.494	267.987	172.53	363.444	2.10659	1.07491	0.0013723	0.0383155	protein kinase domain containing protein
EHI_050970	48.5595	58.9413	63.1904	33.6842	20.6635	16.5656	40.2674	56.8971	23.6378	0.416464	-1.26374	0.00137617	0.0383155	CXXC-rich protein
EHI_008770	26.2164	29.906	28.7497	49.0956	53.4831	103.758	48.5348	28.2907	68.7788	2.4314	1.28179	0.00142575	0.0395358	zinc finger protein, putative
EHI_030420	167.113	151.19	173.932	94.8957	95.1244	105.745	131.333	164.078	98.5883	0.601532	-0.733287	0.00146728	0.0405242	tyrosine kinase, putative
EHI_166370	43.1852	30.7528	13.1208	81.6742	91.9139	54.8335	52.5801	29.0196	76.1405	2.59164	1.37386	0.00147985	0.0406159	hypothetical protein
EHI_051850	110.432	109.331	121.437	176.478	184.157	190.956	148.798	113.733	183.864	1.61933	0.695399	0.00148242	0.0406159	hypothetical protein
EHI_049510	27.9603	41.8637	26.3011	54.1615	66.9837	105.137	53.7346	32.0417	75.4274	2.33995	1.22648	0.00149099	0.0406888	heat shock transcription factor, putative
EHI_118820	240.158	241.748	213.463	380.769	367.735	321.878	294.292	231.79	356.794	1.53742	0.620513	0.00150429	0.0408893	phospholipase B, putative
EHI_184220	1210.91	1138.7	1043.64	702.382	803.513	413.874	885.505	1131.09	639.923	0.565691	-0.821915	0.00151368	0.0409825	hypothetical protein
EHI_049170	70.9935	69.1894	67.9185	28.5732	38.2494	36.2732	51.8662	69.3671	34.3652	0.49506	-1.01432	0.00152877	0.0410925	splicing factor 3B subunit 1, putative
EHI_192140	104.326	120.446	118.048	75.5378	59.918	45.5472	87.3037	114.273	60.3343	0.528335	-0.920474	0.00153437	0.0410925	hypothetical protein
EHI_182910	1.79897	0	0	17.3542	17.5601	3.10486	6.63635	0.599656	12.6731	20.0594	4.32621	0.00154167	0.0410925	myotubularin, pseudogen, putative
EHI_023300	814.876	746.597	1032.68	416.49	637.366	500.968	691.497	864.719	518.275	0.59971	-0.737663	0.00154233	0.0410925	TPR repeat protein
EHI_192440	36.8634	21.3554	33.3787	9.18603	10.3332	10.356	20.2454	30.5325	9.95839	0.327067	-1.61234	0.00154762	0.0410925	heat shock protein70, hsp70A2, putative
EHI_058500	26.1335	29.9011	20.3074	49.0352	53.6277	69.1508	41.3593	25.4474	57.2712	2.23271	1.1588	0.00161395	0.0425695	peptidase, C54 family
EHI_185260	48.5455	37.5852	52.4462	26.5361	13.4346	12.4295	31.8295	46.1923	17.4668	0.379522	-1.39775	0.00161562	0.0425695	hypothetical protein
EHI_186720	1572.03	1446.59	1481.18	2222.81	2838.96	1912.3	1912.31	1499.94	2324.69	1.54983	0.632112	0.00164593	0.0432026	40S ribosomal protein S12, putative
EHI_149730	45.0171	46.9852	41.7753	21.4454	18.5778	17.5693	31.895	44.5925	19.1975	0.429884	-1.21798	0.00171823	0.0449289	hypothetical protein, conserved
EHI_127020	408.295	352.795	437.598	247.026	272.738	140.789	309.874	399.563	220.184	0.551384	-0.85887	0.00174983	0.0455818	arginyl-tRNA synthetase
EHI_196930	406.295	463.832	409.989	558.253	656.297	1259.75	625.736	426.705	824.767	1.93246	0.950441	0.00176544	0.0458148	hypothetical protein
EHI_180390	3.60408	1.70862	1.19439	8.17206	11.3458	26.8406	8.81092	2.16903	15.4528	6.97113	2.80139	0.00179726	0.0464652	AIG1 family protein, putative
EHI_141930	252.8	207.581	269.56	335.878	387.296	436.634	314.958	243.313	386.602	1.59127	0.67018	0.00181547	0.0467603	protein kinase, putative
EHI_031360	181.81	145.225	187.337	209.322	266.357	889.228	313.213	171.457	454.969	2.65462	1.40851	0.00184534	0.0473522	lecithin:cholesterol acyltransferase domain-containing protein
EHI_079950	116.147	110.202	76.3908	154.204	183.71	196.355	139.502	100.913	178.09	1.75632	0.812553	0.0018569	0.0474717	hypothetical protein
EHI_067090	97.5724	80.3167	135.293	65.4442	47.3368	32.9034	76.4777	104.394	48.5615	0.466973	-1.09859	0.00186776	0.0475725	hypothetical protein
EHI_131540	246.451	212.704	237.311	135.769	137.386	163.53	188.858	232.155	145.562	0.627245	-0.6729	0.00188964	0.0479523	Rho guanine nucleotide exchange factor, putative
EHI_175020	1236.45	1220.78	1204.57	835.425	864.73	511.401	978.893	1220.6	737.185	0.603949	-0.727502	0.00190074	0.0480567	peptidase, putative
EHI_147540	1169.14	1277.87	1100.99	1727.66	1568.23	1747.33	1431.87	1182.67	1681.07	1.42094	0.506842	0.00194132	0.0489027	intracellular protein transport protein USO1, putative
EHI_093740	1143.38	1026.03	1139.44	1531.23	1518.28	1573.29	1321.94	1102.95	1540.94	1.39741	0.482757	0.00199381	0.0498978	hypothetical protein
EHI_078290	178.14	174.266	161.029	229.709	269.544	412.8	237.581	171.145	304.018	1.77507	0.827874	0.00199533	0.0498978	hypothetical protein
EHI_015240	26.0955	5.12551	5.96492	1.02099	0	1.03433	6.54021	12.3953	0.685109	0.0550432	-4.18329	0.00203961	0.0508204	hypothetical protein
EHI_098040	278.103	275.072	213.579	386.984	357.22	543.912	342.478	255.585	429.372	1.67731	0.746153	0.00207487	0.0515121	zinc finger domain containing protein
EHI_160920	16.2266	18.7953	5.9747	27.5861	38.1465	61.8934	28.1038	13.6655	42.542	3.05389	1.61065	0.00208383	0.0515486	hypothetical protein
EHI_159710	3.59912	7.68824	3.57871	16.3354	18.5878	25.8611	12.6084	4.95536	20.2615	4.0154	2.00554	0.00214169	0.05279	alanine aminotransferase, putative
EHI_110740	13560.8	12749.7	13152.1	18041.4	16832.7	20108.6	15740.9	13154.2	18327.6	1.39329	0.478495	0.00218869	0.0537557	hypothetical protein
EHI_198680	588.699	476.759	563.617	356.794	290.343	398.275	445.748	543.025	348.471	0.641943	-0.639483	0.00223759	0.0547219	hypothetical protein
EHI_074800	553.628	507.443	497.859	742.013	952.588	688.029	656.927	519.643	794.21	1.528	0.61164	0.00224394	0.0547219	ribosomal protein S25, putative
EHI_051010	112.624	133.272	89.5772	153.224	177.411	442.889	184.833	111.825	257.841	2.30163	1.20266	0.00226958	0.0551517	WD domain containing protein
EHI_037190	23.3948	20.502	17.894	4.0839	8.26107	0	12.356	20.5969	4.11499	0.199459	-2.32583	0.00230079	0.0557132	serine carboxypeptidase (S28) family protein
EHI_148550	6.28943	3.41673	1.19136	22.4488	35.1535	6.21993	12.4533	3.63251	21.2741	5.70171	2.51139	0.00235355	0.0567908	protein tyrosine kinase domain-containing protein
EHI_047110	8.0929	7.68798	2.38445	0	0	0	3.02755	6.05511	0	0.0309799	-5.01252	0.00238783	0.0574165	hypothetical protein
EHI_039610	83.8141	165.738	64.5106	750.874	694.018	141.381	316.723	104.688	528.758	5.04568	2.33505	0.00251902	0.06036	cysteine proteinase, putative
EHI_013050	103.481	78.5911	109.753	129.666	175.542	235.832	138.811	97.2751	180.347	1.85824	0.893936	0.00257578	0.0614635	RhoGAP domain containing protein
EHI_051740	33.3305	38.4436	28.6598	73.5424	83.5618	51.6332	51.5285	33.478	69.5791	2.06808	1.04829	0.00258295	0.0614635	hypothetical protein
EHI_169610	15.2782	29.0426	13.108	42.861	40.3143	65.2845	34.3148	19.1429	49.4866	2.55374	1.35261	0.00259246	0.0614771	protein kinase domain containing protein
EHI_155500	94.6242	96.5381	134.989	56.1868	59.8139	62.9552	84.1845	108.717	59.652	0.550968	-0.859961	0.00267256	0.0629833	hypothetical protein
EHI_051810	60.287	54.672	51.2963	89.846	97.0671	108.612	76.9634	55.4184	98.5083	1.77369	0.826751	0.00267429	0.0629833	hypothetical protein, conserved
EHI_057680	128.484	111.044	163.216	60.2036	53.7642	95.3721	102.014	134.248	69.7799	0.52104	-0.940535	0.0027473	0.0644819	protein kinase, putative
EHI_099330	69.8279	79.4966	56.4272	39.9418	32.8333	30.676	51.5338	68.5839	34.4837	0.500805	-0.997679	0.00276353	0.0645411	hypothetical protein
EHI_148870	503.125	419.402	360.962	636.715	695.868	614.79	538.477	427.83	649.124	1.51546	0.599754	0.0027686	0.0645411	hypothetical protein
EHI_074760	210.068	194.789	207.941	295.286	279.37	434.212	270.278	204.266	336.289	1.64675	0.71962	0.00282082	0.0655364	protein farnesyltransferase alpha subunit, putative
EHI_054230	329.235	362.252	260.633	203.367	216.396	123.678	249.26	317.373	181.147	0.570116	-0.810673	0.00290167	0.0669252	proteasome regulatory subunit, putative
EHI_164890	262.811	257.133	322.168	368.609	416.057	846.85	412.271	280.704	543.839	1.93878	0.955149	0.0029045	0.0669252	rab GDP dissociation inhibitor alpha, putative
EHI_095870	314.511	272.486	306.214	184.701	222.27	164.797	244.163	297.737	190.59	0.640392	-0.642973	0.00290979	0.0669252	serine-threonine rich protein
EHI_008450	113.373	128.992	100.205	198.068	225.118	154.131	153.314	114.19	192.439	1.68107	0.749378	0.00301568	0.0691293	hypothetical protein
EHI_198880	181.744	179.392	211.132	121.492	132.187	87.9362	152.314	190.756	113.872	0.597808	-0.742246	0.00302664	0.0691503	Proliferating-cell nucleolar antigen p120, putative
EHI_117970	112.336	111.045	103.669	152.053	187.105	186.536	142.124	109.017	175.231	1.6054	0.68293	0.00305877	0.0696528	DNA replication licensing factor
EHI_069990	99.0053	79.4464	121.709	49.012	64.0082	23.7817	72.8271	100.054	45.6006	0.456922	-1.12998	0.00313817	0.0712251	zinc transporter, putative
EHI_038920	36.8702	37.5858	27.4228	66.3483	87.8181	54.8715	51.8195	33.9596	69.6793	2.03931	1.02808	0.0031526	0.0713172	DNA topoisomerase III, putative
EHI_007150	105.216	88.8392	73.923	165.361	148.773	137.695	119.968	89.326	150.61	1.67993	0.748402	0.00327388	0.073818	mitochondrial-type heat shock protein 70
EHI_030450	81.7755	91.3983	88.1731	45.9208	56.8583	23.8375	64.6606	87.1156	42.2055	0.484595	-1.04515	0.00334662	0.0752114	hypothetical protein
EHI_068060	47.6748	46.983	41.741	67.3763	79.5338	124.186	67.9158	45.4662	90.3653	1.98302	0.987696	0.00336726	0.0754288	patatin, putative
EHI_177640	1525.04	1383.88	1590.06	2035.76	1949.75	2512.89	1832.89	1499.66	2166.13	1.44469	0.530762	0.00348648	0.0778458	hypothetical protein
EHI_191900	526.76	569.754	630.494	398.027	420.64	273.487	469.86	575.669	364.052	0.63271	-0.660384	0.00350477	0.078001	cortexillin, putative
EHI_155570	1046.09	1116.48	1485.9	722.748	904.872	451.248	954.556	1216.16	692.956	0.569992	-0.810986	0.00352192	0.0781298	glutamyl-tRNA synthetase, putative
EHI_112060	27.866	63.2111	40.5231	87.77	74.4133	119.134	68.8195	43.8667	93.7723	2.13114	1.09163	0.00355229	0.0784466	DNA mismatch repair protein mutS, putative
EHI_115150	1.80088	0	1.1937	10.2125	12.3841	7.23323	5.47073	0.998192	9.94328	10.2239	3.35387	0.00355901	0.0784466	AIG1 family protein
EHI_042920	3482.7	3236.55	3388.19	4456.68	5063.65	4352.67	3996.74	3369.14	4624.34	1.37258	0.456893	0.00357186	0.0784782	60S acidic riboomal protein P1, putative
EHI_105180	2576.67	2325.19	2416.65	3743.57	4507.53	2885.65	3075.88	2439.5	3712.25	1.52172	0.605698	0.00363364	0.0795812	40S ribosomal protein S26, putative
EHI_080740	591.966	506.523	665.827	431.59	385.733	369.178	491.803	588.105	395.5	0.67315	-0.570999	0.00367096	0.0801434	filopodin, putative
EHI_101120	45.8816	50.4002	33.3966	103.111	68.1643	80.7054	63.6099	43.2262	83.9937	1.93042	0.948914	0.00369827	0.0804842	heat shock protein 70, mitochondrial, putative
EHI_014340	71.5086	70.9292	55.1605	42.9806	29.7961	22.5574	48.8221	65.8661	31.778	0.481085	-1.05564	0.00371103	0.0805071	hypothetical protein
EHI_001780	2618.36	2691.4	2956.53	2014.25	1729.24	2135.51	2357.55	2755.43	1959.67	0.711296	-0.491477	0.00386564	0.0835071	hypothetical protein
EHI_008610	362.829	345.982	350.905	454.435	504.708	634.584	442.24	353.238	531.242	1.50382	0.588629	0.0038736	0.0835071	hypothetical protein, conserved
EHI_193340	80.8764	61.5016	64.3422	39.7979	38.2503	27.9833	52.1253	68.9067	35.3438	0.512573	-0.96417	0.0039219	0.0838841	mutS family protein
EHI_048580	2607.15	2614.69	2407.07	3440.09	3241.72	4676.74	3164.58	2542.97	3786.18	1.48876	0.574111	0.00392762	0.0838841	hypothetical protein
EHI_095480	26.1114	22.2113	8.35549	6.1274	4.1282	3.1002	11.6723	18.8927	4.45193	0.233462	-2.09874	0.00393016	0.0838841	hypothetical protein
EHI_118910	85.1114	92.2959	64.7669	143.286	157.164	116.84	109.911	80.7247	139.096	1.71486	0.778087	0.00394256	0.0838841	guanylate kinase, putative
EHI_014110	741.6	702.862	724.602	930.932	997.153	1096.05	865.533	723.021	1008.04	1.39433	0.479571	0.00395208	0.0838841	60S ribosomal protein L35a, putative
EHI_127240	236.356	187.108	242.727	137.969	157.644	90.6809	175.414	222.063	128.765	0.580457	-0.78474	0.0039679	0.0839381	diphthine synthase, putative
EHI_004340	83.5107	89.6862	102.403	55.0891	55.8601	43.5774	71.6877	91.8665	51.5089	0.562023	-0.831299	0.00397904	0.0839381	serine-threonine-isoleucine rich protein, putative
EHI_143110	123.838	53.8311	103.013	166.713	186.178	175.689	134.877	93.5609	176.193	1.8877	0.916631	0.00404422	0.0850524	acetyltransferase, putative
EHI_141350	111.407	112.752	101.261	154.077	159.231	238.448	146.196	108.473	183.919	1.69326	0.759801	0.00410089	0.0859812	phospholipid-transporting ATPase IA, putative
EHI_010070	919.648	917.467	960.358	720.823	606.127	388.906	752.221	932.491	571.952	0.613437	-0.705014	0.00418247	0.087425	Xaa-Pro dipeptidase, putative
EHI_099780	387.332	354.49	300.28	880.677	924.162	311.934	526.479	347.367	705.591	2.03046	1.0218	0.00424315	0.0884247	hypothetical protein
EHI_087210	4.50523	9.39744	2.38885	0	0	0	2.71525	5.43051	0	0.034484	-4.85793	0.00430424	0.0894267	hypothetical protein
EHI_150530	145.613	125.612	183.354	85.9334	105.897	62.6202	118.172	151.526	84.817	0.561201	-0.833411	0.00441078	0.0913643	ATP-binding cassette sub-family E member 1, putative
EHI_162540	107.982	100.802	158.668	76.5747	68.1506	29.9954	90.3621	122.484	58.2402	0.476869	-1.06834	0.00445929	0.0920917	vacuolar protein sorting 26
EHI_197010	797.285	741.446	815.188	1008.31	1065.61	1534.36	993.699	784.64	1202.76	1.53311	0.616461	0.0045077	0.0923849	hypothetical protein
EHI_115360	51.39	61.5124	77.6791	99.1099	108.243	124.797	87.1219	63.5272	110.717	1.75244	0.809366	0.00451358	0.0923849	hypothetical protein
EHI_028940	18.0858	57.2504	17.9734	10.2294	9.25437	8.2146	20.168	31.1032	9.23278	0.294684	-1.76276	0.00451379	0.0923849	hypothetical protein
EHI_176850	181.174	235.795	209.091	110.339	98.9853	160.953	166.056	208.686	123.426	0.591297	-0.758045	0.00457685	0.0933976	hypothetical protein, conserved
EHI_148770	98.7745	72.6031	98.8288	54.0686	50.6886	45.6537	70.1029	90.0688	50.137	0.558012	-0.841633	0.0046905	0.0946905	hypothetical protein, conserved
EHI_039070	73.8593	56.3836	83.5826	138.907	123.807	105.349	96.9815	71.2752	122.688	1.72962	0.790453	0.00469497	0.0946905	actin, putative
EHI_148230	2628.16	2385.46	2404.02	3433.91	3802.19	3066.19	2953.32	2472.55	3434.1	1.38883	0.473871	0.00469771	0.0946905	60S ribosomal protein L37a, putative
EHI_177190	875.544	816.619	921.315	1188.98	1331.16	1121.91	1042.59	871.159	1214.01	1.39406	0.479294	0.00470699	0.0946905	hypothetical protein, conserved
EHI_154710	6.29924	7.68829	7.15824	0	0	1.03425	3.69667	7.04859	0.344751	0.0523158	-4.25661	0.00470905	0.0946905	hypothetical protein
EHI_193530	0	0	0	11.2511	3.08556	2.05461	2.73187	0	5.46375	30.4898	4.93025	0.00482471	0.0964584	hypothetical protein
EHI_164470	16.1786	24.7718	8.34219	5.1027	4.13445	1.03611	9.92763	16.4308	3.42442	0.206735	-2.27415	0.00483315	0.0964584	hypothetical protein
EHI_000800	77.7931	82.0331	92.2868	99.2389	155.228	218.609	120.865	84.0377	157.692	1.87921	0.910124	0.00484622	0.0964584	hypothetical protein
EHI_177630	976.209	739.814	885.832	1355.28	1295.02	1124.02	1062.69	867.285	1258.1	1.45092	0.536964	0.00485308	0.0964584	60S acidic ribosomal protein P0, putative
EHI_172010	8.09528	5.1254	2.38508	0	0	0	2.60096	5.20192	0	0.0361058	-4.79163	0.00489551	0.0970213	hypothetical protein
EHI_028880	421.738	396.403	369.116	694.664	712.632	454.128	508.114	395.753	620.475	1.5672	0.648185	0.00491805	0.0971881	geranylgeranyl pyrophosphate synthetase, putative
EHI_113560	40.505	30.7536	51.312	74.541	98.0712	64.1006	59.8806	40.8568	78.9043	1.94621	0.960667	0.00499317	0.0983898	hypothetical protein
EHI_202040	334.441	298.162	395.519	478.155	744.384	456.992	451.276	342.707	559.844	1.6353	0.70956	0.00506083	0.0994382	serine acetyltransferase, putative
EHI_155380	10.9412	21.4034	2.4055	33.8927	31.6923	46.6628	24.4997	11.5834	37.416	3.14475	1.65295	0.00510114	0.0996632	hypothetical protein
EHI_099340	359.58	370.056	455.873	506.683	562.77	920.943	529.318	395.17	663.465	1.68025	0.74868	0.00510127	0.0996632	hypothetical protein
EHI_045150	9.03625	13.6712	11.9747	26.5889	33.9532	27.7543	20.4964	11.5607	29.4322	2.54577	1.3481	0.00514042	0.100144	prenyl cysteine carboxyl methyltransferase, putative
EHI_060400	49.7121	63.2299	50.3051	70.5696	111.097	122.277	77.8652	54.4157	101.315	1.85735	0.893246	0.00520286	0.101074	LSM domain containing protein
EHI_047730	821.236	703.034	1085.23	530.836	604.269	233.896	663.083	869.833	456.334	0.524841	-0.930047	0.00533841	0.103299	glucose-6-phosphate isomerase, putative
EHI_002190	959.691	1002.01	843.086	1280.1	1221.01	1402.49	1118.06	934.93	1301.2	1.39101	0.47613	0.00536423	0.103299	hypothetical protein
EHI_198790	615.523	602.201	638.621	445.93	451.79	268.456	503.754	618.782	388.726	0.628334	-0.670397	0.00538129	0.103299	alanyl-tRNA synthetase, putative
EHI_170370	12.6288	12.8155	8.36932	32.7029	29.8821	24.7339	20.1887	11.2712	29.1063	2.55267	1.35201	0.00538183	0.103299	hypothetical protein
EHI_127340	2449.81	2256.78	2199.68	1549.1	1748.05	877.764	1846.86	2302.09	1391.64	0.604496	-0.726195	0.0053925	0.103299	translation initiation factor IF-2, putative
EHI_153070	5191.71	4674.79	4882.79	6255.86	7081.94	6496.74	5763.97	4916.43	6611.51	1.34479	0.427378	0.00544703	0.104053	60S ribosomal protein L44, putative
EHI_079720	95.4226	87.1356	115.762	46.9731	72.2559	42.3819	76.6552	99.4402	53.8703	0.543113	-0.880675	0.00551646	0.105088	DnaJ family protein
EHI_038600	42.296	50.4011	40.5643	74.5348	69.1789	101.353	63.0547	44.4205	81.6889	1.83327	0.874423	0.00560065	0.106397	splicing factor 3A subunit 3, putative
EHI_179700	9.88995	11.1048	5.96037	2.04132	0	0	4.83273	8.98503	0.680441	0.0757473	-3.72266	0.00563854	0.106822	hypothetical protein
EHI_050270	127.926	140.106	155.251	181.818	207.344	366.555	196.5	141.095	251.906	1.78708	0.837608	0.00573326	0.108318	UDP-N-acetylglucosamine transporter, putative
EHI_070110	116.749	144.353	160.765	51.0107	21.7212	104.775	99.8957	140.623	59.1689	0.420982	-1.24817	0.00580828	0.109434	tyrosine kinase, putative
EHI_165350	9493.06	7985.94	9732.08	6603.06	6816.96	4281.48	7485.43	9070.36	5900.5	0.650545	-0.620279	0.0058719	0.110331	malate dehydrogenase, putative
EHI_082070	136.563	112.793	160.575	230.172	243.676	180.693	177.412	136.644	218.18	1.60184	0.679731	0.00601446	0.112702	Rab family GTPase
EHI_017750	1809.23	1487.79	1693.06	2115.16	2350	2427.37	1980.43	1663.36	2297.51	1.38139	0.466116	0.00606793	0.113394	hypothetical protein
EHI_069110	5141.5	4615.24	4840.31	6274.32	7149.23	6253.54	5712.36	4865.68	6559.03	1.34802	0.430846	0.00611901	0.114039	60S ribosomal protein L21, putative
EHI_034810	13.5409	2.56319	1.19644	0	0	0	2.88343	5.76685	0	0.0325	-4.94342	0.00617132	0.114703	hypothetical protein
EHI_032470	235.475	177.673	127.51	19.3898	3.10098	59.0628	103.702	180.219	27.1845	0.150792	-2.72937	0.0063778	0.118221	hypothetical protein
EHI_151800	66.9493	68.3618	51.543	96.1761	102.786	116.975	83.7985	62.2847	105.312	1.68243	0.750545	0.00651129	0.120371	ganglioside gm2 activator protein, putative
EHI_095950	36.0408	38.444	34.6374	56.1829	55.6974	113.556	55.7598	36.3741	75.1456	2.06291	1.04468	0.00658312	0.121373	hypothetical protein
EHI_179310	76.6158	67.4919	78.8571	115.447	135.074	110.397	97.3138	74.3216	120.306	1.62188	0.697668	0.00660336	0.121413	short chain dehydrogenase family protein
EHI_072040	4621.56	4355.57	4420.07	6175.36	6947.57	5353.83	5312.33	4465.74	6158.92	1.37914	0.46377	0.00662062	0.121413	40S ribosomal protein S3a, putative
EHI_056400	67.4941	83.7171	88.2876	125.586	109.447	175.815	108.391	79.8329	136.949	1.71858	0.781214	0.00664234	0.121488	hypothetical protein
EHI_110010	227.583	280.189	248.064	331.779	361.513	423.258	312.064	251.945	372.183	1.47657	0.562253	0.00674695	0.123074	serine/threonine protein kinase, putative
EHI_129740	56.9611	51.2686	45.5261	81.8301	69.9314	153.033	76.425	51.2519	101.598	1.97818	0.984175	0.00679522	0.123626	Rab family GTPase
EHI_180420	225.764	246.873	206.306	172.519	141.517	92.1143	180.849	226.315	135.384	0.597816	-0.742226	0.00683196	0.123967	hypothetical protein, conserved
EHI_196950	22.0282	13.7395	10.8094	34.0545	26.4571	58.3474	27.5727	15.5257	39.6196	2.53226	1.34042	0.00687272	0.124378	hypothetical protein
EHI_140540	2084.51	1970.24	2183.62	2528.08	2900.69	3077.76	2457.48	2079.46	2835.51	1.36377	0.447597	0.00692029	0.12491	40S ribosomal protein S7, putative
EHI_039060	64.9284	56.3872	71.7186	84.8129	113.376	136.095	87.8864	64.3447	111.428	1.73686	0.796481	0.00696625	0.125411	high mobility group (HMG) box domain containing protein
EHI_146110	8244.31	7906.05	7928.92	11428.5	11787.2	9507.19	9467.02	8026.43	10907.6	1.35896	0.442499	0.00701498	0.125958	hypothetical protein
EHI_073660	195.831	194.751	345.429	113.255	122.025	176.285	191.263	245.337	137.188	0.560564	-0.835048	0.00712316	0.127568	tyrosine kinase, putative
EHI_090410	196.223	216.183	210.88	153.442	78.1501	135.548	165.071	207.762	122.38	0.589117	-0.763373	0.00730513	0.130431	hypothetical protein
EHI_027640	194.466	214.479	189.354	247.573	303.281	357.219	251.062	199.433	302.691	1.51646	0.60071	0.00733667	0.130431	cell cycle-associated GTPase, putative
EHI_111210	59.3209	52.9603	50.0527	34.6982	27.9077	16.5779	40.253	54.1113	26.3946	0.487417	-1.03677	0.00733994	0.130431	hypothetical protein
EHI_161070	943.885	1027.01	1019.87	1236.18	1328.78	1730.08	1214.3	996.921	1431.68	1.43618	0.522241	0.00757244	0.134216	hypothetical protein
EHI_086530	281.452	267.371	269.442	211.288	174.614	174.986	229.859	272.755	186.963	0.685456	-0.544865	0.00759813	0.134325	alkyl sulfatase, putative
EHI_135450	116.66	84.5941	115.035	137.077	161.43	258.739	145.589	105.43	185.748	1.7647	0.819419	0.00766766	0.134799	Rho family GTPase
EHI_184470	1750.96	1649.53	1628.03	2116.56	2276.39	2258.09	1946.59	1676.17	2217.01	1.32255	0.403318	0.00769202	0.134799	60S ribosomal protein L14, putative
EHI_009480	9.91919	11.9609	8.36684	48.0258	30.9218	12.3731	20.2613	10.0823	30.4402	3.00029	1.5851	0.00770074	0.134799	immediate-early protein, putative
EHI_006850	18.1391	15.3866	15.6084	6.14518	4.10383	4.08953	10.5788	16.3781	4.77952	0.29158	-1.77803	0.00771138	0.134799	hypothetical protein
EHI_090250	69.202	59.7936	66.732	40.8202	35.1455	32.1236	50.6362	65.2426	36.0298	0.552807	-0.855153	0.00772295	0.134799	formin homology 2 family protein
EHI_197440	616.163	539.022	604.638	809.531	750.935	856.906	696.199	586.607	805.79	1.3741	0.458488	0.00776485	0.135187	hypothetical protein
EHI_118080	491.797	433.94	450.601	626.685	617.939	636.919	542.98	458.78	627.181	1.36694	0.450945	0.00782649	0.135916	protein kinase, putative
EHI_053190	1878.66	1714.78	1892.85	2848.04	3324.96	2035.06	2282.39	1828.76	2736.02	1.49621	0.581316	0.00788852	0.136172	hypothetical protein, conserved
EHI_003950	5.41972	7.68974	11.9709	13.2925	19.5551	49.3684	17.8827	8.36012	27.4053	3.32612	1.73384	0.00791236	0.136172	hypothetical protein
EHI_154440	37.7898	44.4209	28.6291	7.14669	22.7189	14.4827	25.8647	36.9466	14.7828	0.398176	-1.32852	0.00795204	0.136172	hypothetical protein
EHI_197860	629.23	621.006	861.708	434.767	558.102	325.288	571.683	703.981	439.386	0.624597	-0.679002	0.00795536	0.136172	heat shock protein 70, putative
EHI_038590	74.1799	62.3801	110.269	151.417	129.522	135.465	110.539	82.2762	138.801	1.69931	0.76495	0.00795771	0.136172	hypothetical protein
EHI_013030	58.1132	52.1582	45.6531	80.9542	92.2582	90.8322	69.9949	51.9749	88.0149	1.68744	0.754833	0.00796002	0.136172	hypothetical protein, conserved
EHI_078540	29.2272	5.99692	3.60832	1.0282	3.06344	1.012	7.32268	12.9441	1.70122	0.130475	-2.93815	0.00803294	0.137078	hypothetical protein
EHI_051750	6.33809	5.98214	13.1933	21.4929	14.381	43.0463	17.4056	8.5045	26.3067	3.16005	1.65995	0.00815466	0.138596	hypothetical protein
EHI_062670	48.5474	61.5031	48.872	68.3825	120.908	98.3949	74.4346	52.9742	95.895	1.80564	0.852507	0.00818024	0.138596	hypothetical protein
EHI_085470	85.4925	95.6767	95.446	44.9252	61.9509	56.8812	73.3954	92.2051	54.5858	0.592206	-0.755829	0.00818234	0.138596	splicing factor3B subunit 1, putative
EHI_042260	50.4515	64.073	57.3251	87.8459	74.2704	181.72	85.9477	57.2832	114.612	2.00004	1.00003	0.00837342	0.141337	NADP-dependent alcohol dehydrogenase, putative
EHI_170460	13.5159	20.5035	17.9166	30.6457	46.4128	37.1615	27.6927	17.312	38.0733	2.19905	1.13688	0.00838525	0.141337	hypothetical protein
EHI_090430	195.301	203.314	175.396	152.138	93.9516	47.567	144.611	191.337	97.8856	0.511458	-0.967314	0.00863666	0.145218	hypothetical protein
EHI_169810	27.9658	40.1555	29.8924	15.3299	13.3946	14.4265	23.5274	32.6712	14.3837	0.439031	-1.18761	0.00866114	0.145275	hypothetical protein
EHI_202460	929.051	1102.13	897.851	749.079	679.086	695.714	842.152	976.344	707.96	0.724792	-0.464361	0.00870501	0.145655	calponin-homology domain containing protein
EHI_006920	28.7807	32.4607	33.3884	67.3726	50.6186	56.9306	44.9253	31.5433	58.3073	1.85203	0.889107	0.00874005	0.145685	papain family cysteine protease domain containing protein
EHI_192780	136.454	158.925	164.06	107.381	103.914	81.2021	125.323	153.146	97.4988	0.637271	-0.650022	0.00874915	0.145685	hypothetical protein
EHI_194390	60.5048	64.9359	64.6279	63.3888	79.2665	371.428	117.359	63.3562	171.361	2.70493	1.43559	0.00877614	0.145781	Rho family GTPase
EHI_119300	35.305	30.7645	22.785	46.0517	58.5611	68.6901	43.6929	29.6182	57.7676	1.93631	0.953311	0.00884484	0.14635	Ras family protein
EHI_031210	0	5.98209	2.39868	9.21093	9.24544	29.7255	9.42711	2.79359	16.0606	5.66386	2.50178	0.00885728	0.14635	hypothetical protein
EHI_188170	911.321	756.083	900.921	1101.37	1135.19	1354.59	1026.58	856.108	1197.05	1.39869	0.484077	0.00888134	0.14635	hypothetical protein
EHI_026360	52.2432	75.1782	76.4201	231.855	199.119	48.5415	113.893	67.9472	159.838	2.35475	1.23557	0.00889546	0.14635	phosphoserine aminotransferase, putative
EHI_072240	33.4291	23.9243	44.3012	21.4743	9.26124	7.19705	23.2645	33.8848	12.6442	0.3754	-1.4135	0.00896212	0.146885	glucose-6-phosphate isomerase, putative
EHI_107040	282.337	300.738	297.702	189.062	212.27	217.46	249.928	293.592	206.264	0.702609	-0.509206	0.00897075	0.146885	hypothetical protein
EHI_183570	90.3502	92.2793	114.945	61.3555	58.6538	60.6596	79.7072	99.1915	60.223	0.60913	-0.715177	0.0091513	0.149134	hypothetical protein
EHI_109850	83.8327	107.646	74.0826	154.274	165.997	117.607	117.24	88.5204	145.959	1.64267	0.716045	0.00915144	0.149134	hypothetical protein
EHI_013160	9.0609	13.6748	4.79996	20.4756	24.6394	31.7384	17.3982	9.17856	25.6178	2.73061	1.44922	0.00934739	0.151967	hypothetical protein
EHI_030720	55.801	64.9238	56.0799	72.4959	118.729	116.847	80.8126	58.9349	102.69	1.73956	0.798725	0.00937881	0.152118	cysteine protease, putative
EHI_068630	116.032	123.01	140.719	78.6039	90.9004	68.3082	102.929	126.587	79.2708	0.627428	-0.672477	0.00952108	0.154062	HEAT repeat domain containing protein
EHI_126880	1557.41	1382.21	1996.65	1211.1	1208.71	858.976	1369.18	1645.42	1092.93	0.664486	-0.58969	0.00956988	0.154473	methionine aminopeptidase, putative
EHI_062500	45.9551	48.9826	43.2015	75.4206	80.3082	77.3506	61.8698	46.0464	77.6931	1.68346	0.751431	0.00959137	0.154473	hypothetical protein
EHI_044860	14.4258	9.39775	8.36574	28.6095	15.4628	45.3782	20.2733	10.7298	29.8168	2.7606	1.46498	0.00968079	0.155549	protein kinase domain containing protein
EHI_131660	27.009	36.7338	31.0318	65.3564	52.6392	56.8456	44.936	31.5915	58.2804	1.84222	0.881442	0.00985198	0.157734	protein kinase domain containing protein
EHI_103270	483.056	433.952	434.115	614.559	645.554	581.583	532.137	450.374	613.899	1.36268	0.446452	0.00986267	0.157734	T-complex protein 1 beta subunit, putative
EHI_202470	97.3144	97.3917	101.527	67.4206	62.9151	51.6132	79.6971	98.7445	60.6496	0.614643	-0.702179	0.0099162	0.158222	arginine N-methyltransferase protein, putative
EHI_194550	4141.38	3811.05	4421.05	5215.52	5232.1	6458.65	4879.96	4124.49	5635.42	1.36645	0.450433	0.00998063	0.158881	hypothetical protein
EHI_107080	45.8333	30.7509	59.58	17.3483	13.4385	29.0166	32.6613	45.3881	19.9345	0.441576	-1.17927	0.0100219	0.159169	hypothetical protein
EHI_034830	7.19565	6.83386	9.54013	0	0	2.07	4.27327	7.85654	0.689999	0.0878673	-3.50853	0.0102734	0.162788	hypothetical protein
EHI_085950	92.6319	111.904	78.6968	28.5816	15.4963	75.5695	67.1466	94.4108	39.8825	0.421809	-1.24534	0.0103936	0.164314	hypothetical protein
EHI_054830	1226.41	1117.27	1165.12	1006.1	746.512	672.814	989.038	1169.6	808.477	0.691282	-0.532653	0.0104886	0.165436	Plasma membrane calcium-transporting ATPase, putative
EHI_164490	126.952	116.182	128.91	69.4431	95.9831	65.1069	100.429	124.014	76.8444	0.62008	-0.689475	0.0107085	0.168518	phosphopantothenoylcysteine decarboxylase/phosphopantothenate--cysteine ligase, putative
EHI_163580	228.77	234.931	189.842	287.001	302.311	368.755	268.602	217.848	319.356	1.46322	0.54915	0.0107413	0.168648	actin, putative
EHI_007350	691.128	615.191	579.476	742.379	877.799	1223.62	788.266	628.598	947.933	1.50755	0.592205	0.0107866	0.168794	hypothetical protein, conserved
EHI_196370	1645.42	1218.15	1418.15	1892.75	2105.89	1929.73	1701.68	1427.24	1976.12	1.38464	0.469508	0.0107996	0.168794	hypothetical protein
EHI_155550	238.718	266.185	304.281	315.173	349.795	883.404	392.926	269.728	516.124	1.9145	0.936966	0.0108243	0.168795	hypothetical protein
EHI_069320	1377.42	1339.5	1442.94	1908.59	1788.75	1754.02	1601.87	1386.62	1817.12	1.31073	0.390365	0.010861	0.168984	C2 domain containing protein
EHI_120630	36.8155	48.6867	64.2976	108.137	72.4131	86.121	69.4117	49.9333	88.8902	1.79249	0.841968	0.0108935	0.169107	hypothetical protein, conserved
EHI_040340	283.058	305.906	250.442	427.597	424.653	348.066	339.954	279.802	400.105	1.42797	0.513965	0.0109343	0.169358	hypothetical protein
EHI_096350	2744.46	2758.33	2956.46	3552.58	3865.12	3599.29	3246.04	2819.75	3672.33	1.3025	0.381285	0.0109888	0.169821	hypothetical protein
EHI_138380	1120.69	925.946	1250.01	819.457	832.138	591.716	923.326	1098.88	747.771	0.680786	-0.554727	0.0110761	0.170786	glycogen phosphorylase, putative
EHI_109900	87.5454	89.0452	74.5739	106.83	126.751	191.663	112.735	83.7215	141.748	1.68984	0.75689	0.0111487	0.171127	profilin, putative
EHI_151890	82.6242	73.5326	84.0937	47.1372	51.2572	45.9314	64.096	80.0835	48.1086	0.601562	-0.733214	0.0111721	0.171127	EF-hand calcium-binding domain containing protein
EHI_115300	992.457	873.896	1117.75	674.858	815.797	524.464	833.204	994.702	671.706	0.675554	-0.565857	0.0111729	0.171127	centromere/microtubule binding protein cbf5, putative
EHI_077530	374.768	352.875	575.667	169.718	180.151	369.371	337.092	434.437	239.747	0.552386	-0.856251	0.0111992	0.171148	hypothetical protein
EHI_095170	20.6766	25.6262	42.9102	47.9689	43.4045	108.76	48.2244	29.7377	66.7111	2.26354	1.17858	0.0113423	0.172656	hypothetical protein
EHI_094470	28.3205	24.847	39.6909	10.2833	19.3995	4.04667	21.098	30.9528	11.2432	0.36475	-1.45502	0.011348	0.172656	heat shock protein 101, putative
EHI_144600	153.78	117.923	128.245	81.8472	65.7908	99.5512	107.856	133.316	82.3964	0.617918	-0.694512	0.0114371	0.173626	Rho family GTPase
EHI_082590	560.685	527.032	430.099	684.701	667.889	775.361	607.628	505.939	709.317	1.40041	0.485847	0.0114744	0.17381	glutamic acid-rich protein precursor, putative
EHI_049680	412.484	420.262	395.598	282.671	313.23	301.582	354.304	409.448	299.161	0.730331	-0.453377	0.0115392	0.174406	hypothetical protein
EHI_085060	275.111	265.66	314.698	194.944	221.141	175.03	241.097	285.156	197.038	0.69185	-0.531469	0.0115904	0.174736	hypothetical protein
EHI_118230	27.3083	21.3905	37.2768	35.9135	56.2862	90.4961	44.7786	28.6585	60.8986	2.14253	1.09931	0.0116307	0.174736	hypothetical protein
EHI_138750	319.854	316.047	427.687	249.995	163.364	263.321	290.045	354.529	225.56	0.637071	-0.650475	0.0116449	0.174736	tyrosine kinase, putative
EHI_118270	2488.88	2395.07	2396.84	4049.16	4677.66	2477.33	3080.83	2426.93	3734.72	1.53884	0.62184	0.0116739	0.174736	amoebapore C
EHI_065250	73.82	66.6332	65.6405	118.456	148.636	82.6922	92.6463	68.6979	116.595	1.69591	0.762056	0.011688	0.174736	Lecithin:cholesterol acyltransferase, putative
EHI_044590	997.726	955.264	1070.65	1326.44	1588.44	1230.23	1194.79	1007.88	1381.7	1.37129	0.455538	0.011721	0.174849	40S ribosomal protein S5
EHI_117890	55.1701	75.1961	89.8793	114.578	126.46	116.001	96.2141	73.4152	119.013	1.629	0.703985	0.0118081	0.175766	Rab family GTPase
EHI_087850	51.2461	61.5032	33.377	87.7756	122.971	65.2483	70.3535	48.7088	91.9983	1.87553	0.907295	0.0119835	0.177993	RhoGEF domain-containing protein
EHI_198550	32.6828	41.04	25.2268	39.9611	54.3369	132.717	54.3274	32.9832	75.6717	2.28356	1.19128	0.0120439	0.178503	glucosamine 6-phosphate N-acetyltransferase. putative
EHI_118750	2344.01	2242.31	2904.86	3833.57	4609.58	2776.47	3118.47	2497.06	3739.87	1.49798	0.583015	0.0121403	0.179546	hypothetical protein
EHI_156690	1085.85	1080.92	1090.24	1287.69	1516.13	1535.28	1266.02	1085.67	1446.36	1.33232	0.413937	0.0122076	0.180154	60S ribosomal protein L37
EHI_180430	89.5892	61.5272	103.106	49.1149	49.3283	47.1835	66.6415	84.7408	48.5422	0.575378	-0.797419	0.0122841	0.180895	Rho family GTPase
EHI_104560	886.844	814.936	977.845	753.361	545.42	587.898	761.051	893.208	628.893	0.704401	-0.505531	0.0123281	0.181155	cortexillin, putative
EHI_118870	43.1551	41.8564	40.5296	77.5695	55.8015	85.9606	57.4788	41.847	73.1105	1.74558	0.803703	0.0124175	0.181674	DNA replication licensing factor, putative
EHI_063440	6.52852	6.94481	24.8251	0	0	4.95118	7.20827	12.7661	1.65039	0.132087	-2.92044	0.0124415	0.181674	hypothetical protein
EHI_054840	277.029	234.059	286.201	175.581	208.663	107.642	214.862	265.763	163.962	0.617377	-0.695775	0.0124427	0.181674	hypothetical protein, conserved
EHI_180000	28.8686	35.8837	28.6974	58.2542	58.7287	51.5213	43.659	31.1499	56.1681	1.7968	0.845427	0.0125975	0.183545	eukaryotic translation initiation factor 4E, putative
EHI_186840	681.958	651.778	1044.61	566.068	539.717	252.576	622.784	792.782	452.787	0.57145	-0.807302	0.0126276	0.183594	actin-binding protein, cofilin/tropomyosin family
EHI_011210	38892.3	29988.8	35250.3	42376.3	45581.5	62960	42508.2	34710.5	50305.9	1.44931	0.535363	0.0127628	0.185168	elongation factor 1-alpha 1
EHI_096450	69.6115	70.0661	64.6901	85.9175	109.019	144.841	90.6909	68.1226	113.259	1.66052	0.731633	0.0128566	0.186022	hypothetical protein
EHI_075700	122.897	119.621	170.045	63.4053	69.9627	108.957	109.148	137.521	80.775	0.588978	-0.763714	0.0128758	0.186022	casein kinase II regulatory subunit family protein
EHI_074580	5.50346	20.6027	2.40273	2.06284	1.01808	0	5.26497	9.50297	1.02697	0.106217	-3.23492	0.0129089	0.18611	hypothetical protein
EHI_015360	176.36	164.87	221.884	131.705	128.047	113.786	156.109	187.705	124.513	0.66515	-0.588249	0.0129875	0.186161	hypothetical protein, conserved
EHI_053050	68.8629	94.0143	83.9994	122.854	162.21	112.62	107.427	82.2922	132.561	1.61062	0.687612	0.0130161	0.186161	ADP-ribosylation factor, putative
EHI_150970	14.4663	14.5261	9.58445	25.5719	34.9657	27.7308	21.1409	12.859	29.4228	2.26329	1.17842	0.0130195	0.186161	hypothetical protein
EHI_048560	5120.17	4932.94	4741.08	5991.14	6461.59	6691.44	5656.39	4931.4	6381.39	1.29397	0.371806	0.0130649	0.186161	hypothetical protein
EHI_135080	4018.02	4086.95	4070.37	5350.46	5404.52	4915.2	4640.92	4058.45	5223.39	1.28704	0.364061	0.0130729	0.186161	histone H3, putative
EHI_111550	1323.51	1110.48	1205.23	1649.41	1435.26	2056.65	1463.42	1213.07	1713.77	1.41277	0.49853	0.0130749	0.186161	hypothetical protein, conserved
EHI_053100	110.537	134.962	71.495	182.666	180.905	155.45	139.336	105.665	173.007	1.62832	0.703386	0.0131091	0.186263	hypothetical protein
EHI_083620	3779.39	3010.07	3537.1	2783.23	2512.24	1759.17	2896.87	3442.19	2351.55	0.68319	-0.549642	0.0132316	0.187074	hypothetical protein
EHI_124310	96.2205	88.8391	53.6525	52.0575	35.1278	44.5196	61.7362	79.5707	43.9016	0.549079	-0.864915	0.0132328	0.187074	hypothetical protein
EHI_038540	39.7978	35.0344	46.7392	86.9576	106.919	43.1126	59.7602	40.5238	78.9965	1.95647	0.968252	0.0132478	0.187074	hypothetical protein, conserved
EHI_147460	5.39322	13.6672	9.53451	18.3702	22.7381	35.2241	17.4879	9.53165	25.4441	2.66137	1.41217	0.0134403	0.189403	protein kinase, putative
EHI_108500	1280.1	1413.11	1311.34	1876.59	1943.76	1563.52	1564.74	1334.85	1794.62	1.34431	0.426862	0.0134989	0.18984	40S ribosomal protein S23, putative
EHI_135940	0	0	2.39289	2.0445	9.26782	13.3827	4.51464	0.797629	8.23166	11.8884	3.57149	0.0135476	0.190136	small GTP binding protein rab1a, putative
EHI_164380	58.3977	59.7925	95.3024	25.5093	26.8838	53.9118	53.2996	71.1642	35.4349	0.499965	-1.0001	0.0136259	0.190845	protein kinase domain containing protein
EHI_098020	39.8313	47.8558	21.5858	41.9582	64.7254	146.607	60.4273	36.4243	84.4302	2.30232	1.20309	0.0137349	0.191982	hypothetical protein
EHI_001960	42.2385	42.7096	38.1312	21.4302	19.6408	22.7988	31.1582	41.0265	21.2899	0.517956	-0.949098	0.0138716	0.193499	WD domain containing protein
EHI_035630	47.3192	66.7327	63.7261	77.9683	94.1715	135.299	80.8695	59.2594	102.48	1.73132	0.79187	0.0140014	0.194425	hypothetical protein
EHI_052720	93.163	88.8676	80.2956	63.4279	53.4597	27.7153	67.8215	87.4421	48.2009	0.550657	-0.860774	0.0140144	0.194425	hypothetical protein
EHI_129470	8.11535	8.54345	5.97608	1.02181	1.03076	1.03117	4.28644	7.54496	1.02791	0.135535	-2.88326	0.0140437	0.194425	AIG1 family protein
EHI_035600	852.451	843.539	808.673	1145.49	1223.97	988.298	977.071	834.888	1119.25	1.34036	0.422619	0.0140713	0.194425	ribosomal protein L18a, putative
EHI_165140	5.45264	5.98649	3.60538	8.20134	13.3191	32.6186	11.5306	5.01484	18.0463	3.55521	1.82993	0.0140793	0.194425	hypothetical protein
EHI_051700	35.09	35.0241	31.0144	75.5502	69.1903	42.4149	48.0473	33.7095	62.3851	1.84656	0.884843	0.0141217	0.194604	transporter, major facilitator family
EHI_087410	24.8596	27.5286	29.9667	12.4175	11.1659	13.0354	19.829	27.4517	12.2063	0.44563	-1.16608	0.0141535	0.194604	high mobility group (HMG) box domain containing protein
EHI_037200	16.1973	16.2308	17.8949	29.6089	28.9124	48.6132	26.2429	16.7743	35.7115	2.13397	1.09354	0.0141772	0.194604	hypothetical protein
EHI_073390	957.46	697.925	832.722	1080.22	930.343	2429.56	1154.7	829.369	1480.04	1.78459	0.835593	0.0142517	0.195113	Fe-hydrogenase, putative
EHI_201940	528.563	395.533	535.975	416.673	267.287	258.326	400.393	486.69	314.095	0.645782	-0.630881	0.0142768	0.195113	clathrin heavy chain, putative
EHI_113890	2534.54	2542.52	2292.3	3099.07	3226.45	3192.78	2814.61	2456.45	3172.77	1.29138	0.36891	0.0142994	0.195113	serine-rich protein C30B4.01c precursor, putative
EHI_111610	286.948	293.003	273.105	233.775	186.956	124.186	232.996	284.352	181.639	0.63868	-0.646835	0.0143655	0.195455	tryptophanase, putative
EHI_121780	844.652	862.021	1022.84	638.558	732.023	381.697	746.964	909.836	584.092	0.642171	-0.638971	0.0144063	0.195455	enhancer binding protein-1
EHI_042170	2699.76	2240.67	2672.87	2081.61	1875.59	1589.33	2193.3	2537.77	1848.84	0.728618	-0.456765	0.0144097	0.195455	aminoacyl-histidine dipeptidase, putative
EHI_030800	7268.03	7019.57	8761.61	8908.85	10819	12579.6	9226.12	7683.07	10769.2	1.40177	0.487248	0.0145065	0.196215	LIM zinc finger domain containing protein
EHI_074060	155.588	142.656	137.125	189.865	205.582	236.02	177.806	145.123	210.489	1.44892	0.534974	0.0145228	0.196215	Rap/Ran GTPase-activating protein, putative
EHI_118600	14.3944	20.5018	15.5057	35.7318	33.0491	35.1787	25.7269	16.8006	34.6532	2.05362	1.03817	0.0146695	0.197808	calcineurin catalytic subunit A, putative
EHI_186730	30.7919	29.9118	21.5926	51.1778	52.379	48.1544	39.0012	27.4321	50.5704	1.8292	0.871215	0.0148155	0.198847	acetyltransferase, GNAT family
EHI_069350	475.338	479.429	540.906	593.59	663.613	933.744	614.437	498.557	730.316	1.46556	0.551454	0.014818	0.198847	hypothetical protein
EHI_103280	62.5799	66.6754	73.2396	107.541	117.985	92.0145	86.6725	67.4983	105.847	1.57165	0.652279	0.0148527	0.198847	hypothetical protein
EHI_082540	221.015	335.692	234.685	323.459	330.874	807.627	375.559	263.797	487.32	1.84616	0.88453	0.0148755	0.198847	hypothetical protein
EHI_198980	0	0	1.19225	9.18654	7.23234	1.03538	3.10775	0.397417	5.81808	16.7303	4.06439	0.0149136	0.198847	alkyl sulfatase, putative
EHI_145840	4513.84	4754.72	4295.4	3392.91	3612.25	2012.42	3763.59	4521.32	3005.86	0.664801	-0.589005	0.01492	0.198847	peroxiredoxin
EHI_056690	36.4229	35.0846	38.4819	46.1834	53.2058	130.085	56.5773	36.6631	76.4915	2.08894	1.06277	0.0149784	0.199239	DNA-directed RNA polymerase II subunit, putative
EHI_051820	35.044	41.0009	38.1263	60.2055	52.7266	94.3241	53.5712	38.0571	69.0854	1.81451	0.859583	0.0150563	0.199888	protein with RhoGEF and ArfGAP domains
EHI_098340	256.959	203.295	279.96	189.792	168.535	116.111	202.442	246.738	158.146	0.641874	-0.639637	0.0151894	0.201267	importin beta-3 family protein
EHI_002130	572.009	522.788	671.339	424.649	434.912	430.61	509.384	588.712	430.057	0.731274	-0.451516	0.0153574	0.202904	phenylalanyl-tRNA synthetase beta subunit, putative
EHI_068460	6.31858	0	9.57066	0	0	0	2.64821	5.29641	0	0.0360128	-4.79535	0.0153719	0.202904	hypothetical protein
EHI_127110	46.9268	58.0976	25.1176	16.3541	27.8112	15.4491	31.6261	43.3807	19.8715	0.454698	-1.13702	0.0155129	0.204372	hypothetical protein
EHI_062790	132.083	130.484	148.97	84.5766	85.5187	102.685	114.053	137.179	90.9269	0.664021	-0.5907	0.0155867	0.204952	thioredoxin, putative
EHI_039020	354	207.784	384.719	854.824	915.841	212.835	488.334	315.501	661.167	2.09674	1.06815	0.0157735	0.207012	actobindin, putative
EHI_025860	39.5794	40.1491	41.7413	56.1471	61.9739	97.2775	56.1447	40.4899	71.7995	1.77441	0.82734	0.0160758	0.210578	hypothetical protein
EHI_119890	33.7783	59.1032	51.7196	68.867	64.3533	155.944	72.2943	48.2004	96.3882	2.00096	1.00069	0.0161693	0.210729	hypothetical protein
EHI_160570	68.7112	54.6861	7.18815	15.3428	16.4551	12.3257	29.1182	43.5285	14.7079	0.335606	-1.57516	0.0161979	0.210729	26S protease regulatory subunit 8, putative
EHI_134750	86.2508	85.418	94.113	113.262	139.586	150.326	111.493	88.5939	134.391	1.51908	0.603197	0.0161984	0.210729	protein tyrosine kinase domain-containing protein
EHI_154700	20.1277	0.857363	4.80997	1.02941	0	1.00973	4.63903	8.59835	0.679713	0.0788329	-3.66506	0.0162242	0.210729	hypothetical protein
EHI_053160	106.161	126.428	79.916	194.995	184.864	126.225	136.432	104.168	168.695	1.61309	0.689827	0.0162406	0.210729	hypothetical protein, conserved
EHI_044780	29.8691	27.3457	28.7781	12.2797	14.385	13.3309	20.9981	28.6643	13.3318	0.465229	-1.10399	0.0164068	0.212413	hypothetical protein
EHI_013200	14.4594	29.9053	8.38297	29.658	38.066	60.6406	30.1854	17.5826	42.7882	2.39485	1.25993	0.0164328	0.212413	hypothetical protein
EHI_010020	625.743	616.933	763.243	523.748	498.721	317.305	557.615	668.64	446.591	0.668276	-0.581484	0.016463	0.212413	calmodulin, putative
EHI_058920	2149.31	2002.52	3299.44	1695.82	1877.96	865.899	1981.83	2483.76	1479.89	0.595952	-0.746733	0.016631	0.214179	hypothetical protein
EHI_036530	8635.7	7918.96	7728.14	10774.4	12540	9355.76	9492.17	8094.27	10890.1	1.34537	0.428008	0.0167474	0.215275	40S ribosomal protein S27a, putative
EHI_160990	2625.07	2529.33	2548.68	2994.48	3625.17	3437.34	2960.01	2567.69	3352.33	1.30557	0.384677	0.016812	0.21546	40S ribosomal protein S16, putative
EHI_127250	155.584	135.822	120.429	94.9314	98.1444	77.6412	113.759	137.278	90.239	0.65615	-0.607903	0.0168245	0.21546	hypothetical protein, conserved domain containing
EHI_174660	56.1543	60.6785	80.3778	40.9435	37.9979	34.8311	51.8305	65.7369	37.9242	0.579686	-0.786656	0.0168703	0.215645	hypothetical protein
EHI_158550	3023.38	2609.94	2710.97	3793.71	4440.75	3191.48	3295.04	2781.43	3808.65	1.36928	0.45342	0.0169344	0.215915	40S ribosomal protein S26, putative
EHI_042150	15.3015	15.3768	7.15966	3.0633	4.1294	3.10175	8.02207	12.6126	3.43148	0.269263	-1.89291	0.0169542	0.215915	PH domain containing protein kinase, putative
EHI_152710	18.3758	17.1836	12.0031	25.8197	30.5056	47.2318	25.1866	15.8542	34.519	2.16016	1.11114	0.0170261	0.216045	RING finger protein, putative
EHI_008650	2417.87	2311.68	2205.38	3601.62	4201.9	2387.81	2854.38	2311.64	3397.11	1.46948	0.555303	0.0170272	0.216045	60S ribosomal protein L37a, putative
EHI_139460	851.312	841.489	997.157	599.584	765.441	412.009	744.499	896.653	592.345	0.660816	-0.597679	0.017131	0.216961	nucleosome assembly protein, putative
EHI_132850	8.18229	0.855313	3.60601	0	0	0	2.10727	4.21454	0	0.0446443	-4.48538	0.0173117	0.218846	hypothetical protein
EHI_150660	18.924	30.7554	2.38908	6.12936	4.12526	1.03212	10.5592	17.3562	3.76225	0.214699	-2.21961	0.0175527	0.221087	hypothetical protein
EHI_036630	125.298	71.8226	200.623	86.0766	43.056	73.4902	100.061	132.581	67.5409	0.511377	-0.967542	0.0175978	0.221087	hypothetical protein
EHI_184680	41.6273	46.1454	34.7683	55.2543	61.6604	108.727	58.0305	40.847	75.2139	1.83422	0.875166	0.0176693	0.221087	hypothetical protein
EHI_164910	36.003	64.924	51.3102	66.3712	68.1359	178.872	77.6027	50.7458	104.46	2.05729	1.04075	0.0176749	0.221087	serine/threonine protein kinase, putative
EHI_198750	654.887	556.963	744.216	503.291	480.281	432.548	562.031	652.022	472.04	0.72463	-0.464684	0.0176936	0.221087	polyadenylate-binding protein, putative
EHI_099790	1417.7	1324.42	1545.18	1677.15	1930.12	2139.24	1672.3	1429.1	1915.51	1.34076	0.423056	0.0177111	0.221087	60S ribosomal protein L38, putative
EHI_164920	10.7992	19.6479	8.35163	28.5889	26.8451	34.128	21.3935	12.9329	29.854	2.27236	1.18419	0.017714	0.221087	calponin homology domain protein, putative
EHI_164780	75.6814	76.8878	83.6033	103.17	108.306	169.317	102.827	78.7241	126.931	1.61422	0.69084	0.0178832	0.222795	dihydrouridine synthase (Dus) family protein
EHI_013010	33.2204	35.0201	16.6682	43.8651	50.6935	73.6806	42.1913	28.3029	56.0797	1.95849	0.969743	0.017963	0.223385	hypothetical protein
EHI_177370	68.3433	76.8799	66.7674	94.9283	94.0187	169.796	95.1224	70.6635	119.581	1.68996	0.756989	0.0180272	0.223778	hypothetical protein, conserved
EHI_088030	94.4043	111.902	91.7899	146.975	140.534	152.237	122.974	99.3654	146.582	1.47191	0.557691	0.0182145	0.225695	hypothetical protein, conserved
EHI_161040	327.923	297.415	331.137	503.639	477.493	363.593	383.533	318.825	448.241	1.40659	0.492206	0.0183726	0.227245	hypothetical protein
EHI_202360	4.64646	6.92425	3.56276	1.04539	0	0	2.69648	5.04449	0.348464	0.0716434	-3.80302	0.018719	0.231115	HAD hydrolase family protein
EHI_131940	2658.75	2310.86	2418.2	3110.43	3336.08	3082.32	2819.44	2462.6	3176.28	1.28978	0.367129	0.0188056	0.231767	ribosomal protein L18a, putative
EHI_102270	1094.96	1171.12	1994.13	756.276	1172.96	365.642	1092.51	1420.07	764.958	0.538834	-0.892087	0.0188433	0.231817	heat shock protein 90, putative
EHI_015320	337.81	270.112	335.263	416.117	510.512	398.147	377.994	314.395	441.592	1.40583	0.491418	0.0189286	0.23245	60S ribosomal protein L37
EHI_142940	228.255	184.505	225.201	291.853	304.964	288.117	253.816	212.654	294.978	1.3888	0.473837	0.0190399	0.232667	TPR repeat protein
EHI_154200	1328.18	1336.81	1302.35	1618.45	1644.75	1885.22	1519.29	1322.45	1716.14	1.2976	0.375848	0.0190806	0.232667	hypothetical protein
EHI_177400	236.994	214.433	255.625	332.004	390.877	281.781	285.286	235.684	334.887	1.4226	0.508527	0.019081	0.232667	arsenite-translocating ATPase, putative
EHI_092590	19.7967	17.9393	15.5089	32.6719	28.9124	46.5446	26.8956	17.7483	36.0429	2.02144	1.01539	0.0190816	0.232667	hypothetical protein
EHI_064570	2927.37	2798.1	2784.38	3629.78	4047.45	3356.73	3257.3	2836.62	3677.99	1.29657	0.3747	0.0191872	0.23354	40S ribosomal protein S15, putative
EHI_156330	4698.82	4048.04	4535.63	5710.87	5706.74	5599.4	5049.91	4427.49	5672.33	1.28122	0.357523	0.0192498	0.233889	hypothetical protein
EHI_126260	59.4225	93.1162	70.4212	81.6969	116.627	217.032	106.386	74.32	138.452	1.86061	0.895776	0.0193101	0.234207	WD domain containing protein
EHI_109990	98.4115	90.5666	114.873	153.346	141.059	150.266	124.754	101.284	148.224	1.46852	0.554359	0.0193459	0.234228	hypothetical protein
EHI_081110	24.3503	23.922	25.1036	41.8971	39.1627	53.6065	34.6737	24.4586	44.8888	1.83713	0.877455	0.0193847	0.234286	hypothetical protein
EHI_186740	45.9178	33.3168	56.0987	66.379	61.9256	118.849	63.7479	45.1111	82.3846	1.8366	0.877039	0.019423	0.234337	hypothetical protein
EHI_161870	103.528	84.573	79.962	109.265	119.735	241.875	123.156	89.3544	156.958	1.75436	0.810944	0.0195016	0.234686	hypothetical protein
EHI_164410	44.932	52.9598	35.7461	30.614	22.7431	9.32756	32.7204	44.546	20.8949	0.467822	-1.09597	0.0195202	0.234686	hypothetical protein
EHI_021510	336.469	281.9	312.5	207.244	261.294	150.027	258.239	310.289	206.189	0.664616	-0.589406	0.019779	0.237161	hypothetical protein, conserved
EHI_103900	27.0168	42.7144	8.35688	51.0653	65.0089	57.8545	42.0028	26.0293	57.9762	2.19273	1.13273	0.019795	0.237161	nucleosome-binding protein 1, putative
EHI_194490	100.856	86.2828	105.052	72.511	61.9167	48.5611	79.1966	97.3969	60.9962	0.627447	-0.672436	0.0199735	0.237744	hypothetical protein
EHI_080220	65.575	77.7296	76.2314	98.9701	80.6619	244.732	107.317	73.1787	141.455	1.93342	0.951157	0.0199743	0.237744	Niemann-Pick C1 protein, putative
EHI_193320	87.3504	86.2829	87.1469	53.107	56.7559	57.8582	71.4169	86.9268	55.907	0.643166	-0.636738	0.0199783	0.237744	hypothetical protein
EHI_152280	349.592	315.197	315.774	262.266	241.892	163.736	274.743	326.854	222.631	0.681065	-0.554136	0.019982	0.237744	serine palmitoyltransferase, putative
EHI_026370	58.4365	52.961	46.4879	81.6507	73.3714	100.467	68.8957	52.6285	85.163	1.61301	0.689757	0.0200378	0.237996	ENTH domain protein, putative
EHI_151640	323.452	325.443	400.292	277.547	248.145	222.885	299.627	349.729	249.526	0.714535	-0.484924	0.0201748	0.23921	HEAT repeat domain containing protein
EHI_180780	117.448	118.482	108.103	142.376	156.757	229.437	145.434	114.678	176.19	1.53524	0.618461	0.0202966	0.24024	hypothetical protein
EHI_178030	112.454	117.885	115.695	137.822	168.346	215.216	144.57	115.345	173.795	1.50654	0.591238	0.0203535	0.2405	calcineurin catalytic subunit A, putative
EHI_030760	7052.64	7039.97	6952.44	8759.06	10325.5	8290.6	8070.03	7015.01	9125.05	1.30078	0.379376	0.0204251	0.240933	60S ribosomal protein L24, putative
EHI_146990	28.8022	17.9395	25.0583	11.232	12.3884	6.20371	16.9374	23.9333	9.94138	0.416299	-1.26431	0.020518	0.241613	hypothetical protein, conserved
EHI_058320	82.2815	99.974	100.641	65.4654	65.8148	44.1604	76.3896	94.299	58.4802	0.620767	-0.687877	0.0206298	0.242231	transmembrane protein tmp21, putative
EHI_183460	274.918	260.438	289.868	124.412	231.801	39.4681	203.484	275.075	131.894	0.479508	-1.06037	0.0206922	0.242231	elongation factor 1 beta, putative
EHI_055990	143.956	147.785	139.562	106.178	106.369	73.4526	119.55	143.767	95.3332	0.662862	-0.59322	0.0206974	0.242231	SH2-protein kinase domain containing protein
EHI_069730	104.562	119.606	107.536	59.2569	81.4542	75.3137	91.2881	110.568	72.0083	0.650691	-0.619955	0.0207465	0.242231	hypothetical protein
EHI_129800	104.562	119.606	107.536	59.2569	81.4542	75.3137	91.2881	110.568	72.0083	0.650691	-0.619955	0.0207465	0.242231	hypothetical protein
EHI_086690	819.153	660.35	908.156	537.117	556.394	133.358	602.421	795.886	408.957	0.513939	-0.960332	0.0209253	0.243845	hypothetical protein
EHI_035160	5.39605	11.1049	8.34666	55.1218	18.5955	7.24635	17.6352	8.28255	26.9879	3.25578	1.703	0.020978	0.243845	hypothetical protein
EHI_053820	9.05865	26.4938	28.7945	36.8516	25.6717	101.396	38.0444	21.449	54.6399	2.56057	1.35647	0.0209912	0.243845	hypothetical protein
EHI_106310	64.1504	91.425	75.4346	100.215	124.508	135.707	98.5734	77.0034	120.143	1.55836	0.640024	0.0211735	0.245132	hypothetical protein, conserved
EHI_132530	3.63994	1.7111	19.2381	0	0	2.03457	4.43728	8.19637	0.678191	0.0844515	-3.56573	0.0211959	0.245132	heat shock protein70, hsp70A2, putative
EHI_178890	366.872	350.325	384.387	279.184	294.261	196.336	311.894	367.194	256.594	0.699087	-0.516455	0.0212089	0.245132	eukaryotic translation initiation factor 3 subunit 1, putative
EHI_154240	65.1428	52.1262	69.526	36.8332	38.0297	35.9112	49.5949	62.265	36.9247	0.594921	-0.749229	0.0212785	0.245224	Ras family GTPase
EHI_092650	133.178	158.037	138.387	182.758	181.735	302.022	182.686	143.201	222.172	1.55041	0.632652	0.0212881	0.245224	Rho GTPase activating protein, putative
EHI_087690	12.6062	29.8999	10.7433	9.19131	0	4.13323	11.0957	17.7498	4.44151	0.249088	-2.00527	0.0213345	0.245347	hypothetical protein
EHI_179500	26.1541	44.4266	46.6209	56.2034	72.1419	76.2862	53.6388	39.0672	68.2105	1.75343	0.810182	0.0214168	0.245882	hypothetical protein
EHI_189110	182.821	178.547	163.563	136.857	125.886	85.7431	145.569	174.977	116.162	0.663414	-0.592019	0.0215594	0.247071	hypothetical protein, conserved domain containing
EHI_175260	51.505	49.0013	38.3852	24.8114	28.4481	24.0917	36.0405	46.2972	25.7837	0.554692	-0.85024	0.0215923	0.247071	hypothetical protein
EHI_159500	109.683	103.359	112.049	45.9288	59.9364	91.143	87.0166	108.364	65.6694	0.60614	-0.722276	0.0216891	0.247768	Rho guanine nucleotide exchange factor, putative
EHI_105800	21.5961	16.2308	19.0876	7.14694	8.26076	7.2404	13.2604	18.9715	7.54937	0.398203	-1.32842	0.0217956	0.248571	protein kinase domain containing protein
EHI_024610	63.7723	58.9375	57.1685	35.7095	34.129	38.3746	48.0152	59.9594	36.0711	0.600959	-0.734662	0.0219541	0.249964	hypothetical protein, conserved
EHI_110180	8229.33	6168.72	7655.5	5906.88	5577.52	3354.2	6148.69	7351.18	4946.2	0.672861	-0.57162	0.0222193	0.252566	myosin heavy chain
EHI_118410	4.49065	4.27082	1.19092	19.3846	11.3771	7.26093	7.99583	3.31746	12.6742	3.70749	1.89044	0.0222918	0.252579	tyrosine kinase, putative
EHI_062990	13.555	6.83549	5.9876	1.02267	1.02885	3.08362	5.25221	8.79271	1.71172	0.193516	-2.36948	0.0223052	0.252579	hypothetical protein
EHI_030870	101.559	84.5654	109.634	57.1488	67.1885	66.3171	81.0688	98.586	63.5515	0.646182	-0.629988	0.0223306	0.252579	MmpL efflux pump, putative
EHI_178340	1360.89	1866.43	1563.69	1149.3	1321.1	988.023	1374.9	1597	1152.81	0.721763	-0.470402	0.022374	0.252654	ubiquitin, putative
EHI_110400	5656.03	4826.02	5464.64	6695.11	6929.86	6726.08	6049.62	5315.56	6783.68	1.27625	0.351912	0.0225546	0.253743	guanine nucleotide-binding protein subunit beta 2-like 1, putative
EHI_095820	720.428	797.796	838.546	636.674	570.837	292.434	642.786	785.59	499.982	0.636565	-0.651621	0.0225596	0.253743	ATP-binding cassette protein, putative
EHI_015300	357.793	315.245	342.867	219.645	257.804	266.244	293.266	338.635	247.898	0.732193	-0.449704	0.0225812	0.253743	hypothetical protein, conserved
EHI_048240	1415.62	1373.5	1502.58	1719.03	1761.49	2248.67	1670.15	1430.56	1909.73	1.33517	0.417019	0.0228097	0.255593	hypothetical protein
EHI_198610	258.956	212.793	346.623	167.849	189.007	194.733	228.327	272.791	183.863	0.675716	-0.565511	0.0228453	0.255593	hypothetical protein, conserved
EHI_128190	11.7107	19.6489	5.97079	19.407	25.7907	49.5679	22.016	12.4435	31.5885	2.49447	1.31873	0.0228573	0.255593	peptidase S54 (rhomboid) family protein
EHI_030830	677.488	550.094	712.457	505.105	478.692	452.992	562.805	646.68	478.93	0.741155	-0.432154	0.0230206	0.256356	Plasma membrane calcium-transporting ATPase, putative
EHI_143070	381.672	322.059	429.615	422.751	431.489	1197.11	530.783	377.782	683.784	1.81068	0.856531	0.023035	0.256356	hypothetical protein
EHI_186760	60.1976	39.2923	45.2707	75.5089	55.8331	138.916	69.1698	48.2536	90.086	1.86569	0.899709	0.0230374	0.256356	hypothetical protein
EHI_038840	15.278	14.5213	20.2575	31.6353	31.0114	35.2336	24.6562	16.6856	32.6268	1.97293	0.980341	0.0231165	0.256444	Rab GTPase activating protein, putative
EHI_030390	91.3773	91.6856	58.9334	58.6259	44.9163	41.4664	64.5008	80.6654	48.3362	0.596254	-0.746002	0.0231199	0.256444	hypothetical protein
EHI_120290	29.7971	44.4292	32.3103	53.1621	54.5663	80.2684	49.0889	35.5122	62.6656	1.75809	0.814007	0.0231887	0.256793	hypothetical protein
EHI_050280	3683.21	3481.56	3669.07	4450.11	4978.84	4360.68	4103.91	3611.28	4596.55	1.27287	0.34809	0.023238	0.256926	40S ribosomal protein S3a, putative
EHI_044610	54.1779	58.9543	52.6549	33.7378	39.1223	16.4647	42.5186	55.2623	29.7749	0.5383	-0.893517	0.0233883	0.257901	ribosome biogenesis protein NEP1, putative
EHI_142170	58.4414	55.5239	59.6044	95.9427	92.9993	78.7064	73.5364	57.8566	89.2161	1.54376	0.626452	0.0234764	0.257901	chloride channel protein 2, putative
EHI_023230	4782.64	4523.05	4275.82	5726.07	6217.5	5409.25	5155.72	4527.17	5784.27	1.27759	0.353426	0.0235206	0.257901	histone H4
EHI_146560	3331.71	3465.46	3374.74	4098.67	4786.45	4130	3864.5	3390.64	4338.37	1.2795	0.355577	0.0235619	0.257901	ribosomal protein S24, putative
EHI_060860	1194.57	977.363	1027.74	1826.88	1972.12	1030.38	1338.17	1066.56	1609.79	1.50928	0.593862	0.0235993	0.257901	D-3-phosphoglycerate dehydrogenase, putative
EHI_021350	34.1656	25.6264	22.6496	17.3513	12.4	6.21371	19.7344	27.4805	11.9883	0.435216	-1.20019	0.0236495	0.257901	hypothetical protein
EHI_185580	2117.71	1999.81	2184.18	2596.53	3011.97	2530.85	2406.84	2100.57	2713.12	1.29176	0.369338	0.0236824	0.257901	60S ribosomal protein L14, putative
EHI_077640	806.995	691.895	692.296	558.199	498.273	159.6	567.876	730.395	405.357	0.554981	-0.84949	0.0236883	0.257901	ATP-dependent helicase, putative
EHI_063550	19.9508	17.096	27.6133	17.4105	37.9635	108.389	38.0705	21.5534	54.5875	2.54628	1.34839	0.0237042	0.257901	myb-like DNA-binding domain containing protein
EHI_022600	15.3774	11.1085	11.9848	0	2.05605	7.18485	7.95193	12.8236	3.0803	0.239948	-2.05921	0.0237166	0.257901	NADPH-dependent FMN reductase domain containing protein
EHI_107540	42.2434	47.8351	47.6689	21.4312	26.8743	29.0117	35.8441	45.9158	25.7724	0.561535	-0.832552	0.0237388	0.257901	hypothetical protein, conserved
EHI_155580	1.81428	1.70969	1.20081	4.09708	6.1548	15.3313	5.05132	1.57493	8.52772	5.3434	2.41776	0.023895	0.258856	Myb family DNA-binding protein, SHAQKYF family
EHI_074730	137.737	108.493	97.864	151.133	162.055	201.562	143.141	114.698	171.583	1.49233	0.577568	0.0239172	0.258856	hypothetical protein, conserved
EHI_126140	5264.8	5285.66	5184.37	5933.33	7361.33	7017.87	6007.89	5244.94	6770.84	1.29091	0.368389	0.0239606	0.258856	60S ribosomal protein L9, putative
EHI_193490	36.1369	49.557	57.468	23.5188	33.9598	17.4807	36.3535	47.7206	24.9864	0.52543	-0.92843	0.0239849	0.258856	haloacid dehalogenase-like hydrolase domain-containing protein
EHI_174250	695.984	605.683	580.094	489.165	413.863	134.348	486.523	627.254	345.792	0.551249	-0.859225	0.0240149	0.258856	S-adenosylmethionine synthetase, putative
EHI_013280	70.9559	72.6041	67.8859	110.188	96.1842	109.943	87.9601	70.4819	105.438	1.49434	0.579509	0.0242634	0.261126	hypothetical protein
EHI_141010	43.2775	34.1736	32.2679	54.1536	65.9744	63.942	48.9648	36.573	61.3567	1.67208	0.741644	0.0243267	0.261398	hypothetical protein
EHI_030790	685.489	563.91	609.234	824.089	844.069	771.556	716.391	619.544	813.238	1.31263	0.392458	0.0247993	0.265854	hypothetical protein, conserved
EHI_040320	73.144	59.8092	71.8056	99.171	115.302	95.6934	85.8208	68.253	103.389	1.51765	0.601841	0.0248187	0.265854	3' exoribonuclease family protein
EHI_187020	4363.25	2912.33	5322.98	2871.36	3325.6	2116.56	3485.35	4199.52	2771.17	0.659973	-0.59952	0.0249936	0.267311	glyceraldehyde-3-phosphate dehydrogenase, putative
EHI_143940	6.29664	9.39659	7.15556	13.2711	20.6582	23.8024	13.4301	7.61626	19.2439	2.51521	1.33068	0.0251517	0.268584	hypothetical protein
EHI_131360	367.668	196.517	171.193	154.403	178.043	92.5551	193.397	245.126	141.667	0.57725	-0.792732	0.0252433	0.269007	surface antigen ariel1, putative
EHI_167700	202.169	174.254	288.32	156.124	121.999	158.598	183.577	221.581	145.574	0.658892	-0.601886	0.0252696	0.269007	hypothetical protein
EHI_176800	0	0	1.19369	6.12752	0	11.3666	3.11463	0.397898	5.83136	16.7455	4.0657	0.0254137	0.270124	zinc finger protein, putative
EHI_133540	2106.89	2267.96	2106.7	2728.4	2503.44	3333.94	2507.89	2160.52	2855.26	1.32147	0.402149	0.0256719	0.272062	hypothetical protein
EHI_174570	3.61273	3.41764	7.18178	1.02246	0	0	2.5391	4.73738	0.340819	0.0785091	-3.671	0.0256751	0.272062	hypothetical protein
EHI_029050	389.377	356.21	400.604	480.766	495.923	526.99	441.645	382.064	501.226	1.31274	0.392576	0.0258539	0.273444	long-chain-fatty-acid--CoA ligase, putative
EHI_125680	46.7451	46.1271	50.0599	24.4944	29.9709	27.9686	37.561	47.644	27.478	0.577409	-0.792334	0.0258851	0.273444	exocyst complex component sec15, putative
EHI_022500	8.11299	11.9607	5.9745	2.04338	0	3.09484	5.19773	8.68272	1.71274	0.195878	-2.35197	0.0261637	0.275963	AIG1 family protein
EHI_153050	6.29482	12.8133	5.96141	23.477	11.3648	32.0953	15.3345	8.35652	22.3124	2.63569	1.39818	0.0263037	0.276611	hypothetical protein
EHI_105220	18.8996	29.8991	23.863	45.9474	37.1683	49.6367	34.2357	24.2206	44.2508	1.82371	0.86688	0.0263056	0.276611	hypothetical protein, conserved
EHI_201510	1113.17	870.409	1196.07	918.341	699.999	637.59	905.93	1059.88	751.977	0.709805	-0.494505	0.0265709	0.278974	clathrin heavy chain, putative
EHI_115930	3.63456	0	0	6.15064	11.2709	7.13686	4.69882	1.21152	8.18612	6.49803	2.7	0.0270073	0.283123	hypothetical protein
EHI_069590	376.043	286.92	442.625	271.322	257.453	251.204	314.261	368.529	259.993	0.706714	-0.500802	0.0271235	0.283723	hypothetical protein
EHI_197460	142.372	154.631	130.198	185.92	189.772	226.056	171.491	142.4	200.582	1.40595	0.491545	0.0271469	0.283723	peptidase S54 (rhomboid) family protein
EHI_126220	107.99	99.0936	134.817	69.4297	91.8944	53.7791	92.8339	113.967	71.7011	0.630884	-0.664553	0.0273022	0.284458	zinc finger protein, putative
EHI_001760	117.713	89.6896	131.06	57.1444	87.8768	69.4463	92.1551	112.821	71.4892	0.63527	-0.654557	0.0273253	0.284458	importin, putative
EHI_143090	81.7686	142.649	30.9774	62.2461	28.9481	16.5847	60.529	85.1316	35.9263	0.420606	-1.24946	0.0273414	0.284458	hypothetical protein, conserved
EHI_159760	3.61548	11.9624	4.79103	9.20479	19.5446	32.8805	13.6665	6.78965	20.5433	2.98249	1.57651	0.0274279	0.284734	hypothetical protein
EHI_041580	253.027	290.456	181.444	194.039	159.959	84.7304	193.943	241.642	146.243	0.604385	-0.726461	0.0274508	0.284734	hypothetical protein, conserved
EHI_180300	36.0114	53.8193	35.8053	28.5932	18.5788	19.6381	32.0744	41.8786	22.2701	0.529923	-0.916147	0.027522	0.285043	DnaJ domain containing protein
EHI_058090	931.817	914.324	949.312	1124.4	1213.95	1202.7	1056.09	931.818	1180.35	1.26688	0.341284	0.0278386	0.287836	Ras family GTPase
EHI_023270	123.116	110.191	152.519	90.8221	71.3296	93.2731	106.875	128.609	85.1416	0.664132	-0.590458	0.0278753	0.287836	Ras guanine nucleotide exchange factor, putative
EHI_151370	53.0231	44.418	56.0054	33.6762	28.9443	26.9438	40.5018	51.1488	29.8547	0.585371	-0.772576	0.0279334	0.288003	WD domain containing protein
EHI_119910	77.5996	99.9613	110.026	109.363	123.619	271.956	132.087	95.8623	168.313	1.75814	0.81405	0.0280401	0.288671	lipid phosphate phosphatase, putative
EHI_102380	3.60311	5.1258	4.77641	1.0214	0	0	2.42112	4.50177	0.340467	0.0819206	-3.60963	0.0281748	0.289624	leucine rich repeat protein, BspA family
EHI_007630	18.1101	15.3826	7.19676	22.5169	27.7336	39.967	21.8178	13.5632	30.0725	2.18202	1.12566	0.0282614	0.289739	hypothetical protein
EHI_050110	7.2024	6.8342	8.35471	12.2543	15.4821	29.9731	13.3502	7.46377	19.2365	2.58994	1.37292	0.0282703	0.289739	hypothetical protein
EHI_028010	11.7355	14.5247	8.3751	34.7566	25.7439	17.5004	18.7727	11.5451	26.0003	2.22672	1.15492	0.0284015	0.290579	hypothetical protein
EHI_055430	106.07	112.828	120.04	138.239	139.572	264.953	146.95	112.979	180.921	1.60262	0.680431	0.0284368	0.290579	transcription factor S-II (TFIIS) domain protein
EHI_054790	208.779	233.212	195.662	267.508	273.62	342.328	253.518	212.551	294.485	1.38364	0.468473	0.0285533	0.291337	tRNA nucleotidyltransferase, putative
EHI_074120	31.6211	30.7596	37.1161	17.3837	21.61	11.3103	24.9668	33.1656	16.768	0.507078	-0.979721	0.0286379	0.291484	HAD hydrolase, family IA, variant 3
EHI_030710	5730.49	5437.25	5285.46	6813.54	7625.43	6449.47	6223.6	5484.4	6962.81	1.26952	0.344286	0.0286525	0.291484	60S ribosomal protein L12, putative
EHI_021560	494.295	462.164	521.602	697.491	942.296	513.631	605.247	492.687	717.806	1.45736	0.543359	0.0288881	0.292084	thioredoxin, putative
EHI_107240	46.4733	49.644	61.3384	26.6943	26.59	37.5644	41.3841	52.4852	30.2829	0.579299	-0.787619	0.0288954	0.292084	hypothetical protein
EHI_194990	46.7674	64.9213	54.8512	36.7483	32.0247	30.019	44.222	55.5133	32.9307	0.592795	-0.754395	0.0288974	0.292084	hypothetical protein
EHI_035400	19.8831	15.3801	26.3489	22.4996	32.9196	82.214	33.2075	20.5374	45.8777	2.24938	1.16952	0.0289178	0.292084	hypothetical protein
EHI_077270	252.373	267.353	371.567	216.291	224.441	93.3555	237.563	297.098	178.029	0.599933	-0.737127	0.0289238	0.292084	S1 RNA binding domain-containing protein
EHI_080720	85.5521	84.5745	100.282	106.215	111.445	246.919	122.498	90.1361	154.86	1.72028	0.782645	0.0290481	0.292545	aminoalcoholphosphotransferase, putative
EHI_080000	32.8806	23.9877	31.2721	16.4512	17.3595	8.09603	21.6745	29.3801	13.9689	0.476175	-1.07044	0.0290674	0.292545	hypothetical protein
EHI_045060	40.5483	34.1726	31.0559	48.0119	44.3494	109.418	51.2593	35.2589	67.2596	1.90307	0.928326	0.0291301	0.292545	hypothetical protein, conserved
EHI_138520	13.4789	13.667	14.2978	8.16355	3.10148	2.07296	9.13027	13.8146	4.446	0.322716	-1.63166	0.0291396	0.292545	hypothetical protein, conserved
EHI_033690	21.5933	26.4816	13.1212	9.18846	9.2944	7.24181	14.4868	20.3987	8.57489	0.416641	-1.26312	0.0293005	0.293731	hypothetical protein, conserved
EHI_114780	30.7871	27.3469	38.3827	13.3054	18.4891	17.4215	24.2888	32.1723	16.4053	0.512559	-0.964209	0.0295477	0.295392	hypothetical protein
EHI_183160	455.516	434.018	356.279	319.869	333.868	214.375	352.321	415.271	289.371	0.696248	-0.522327	0.0295521	0.295392	hypothetical protein
EHI_183000	53.9836	64.9227	57.2564	25.5236	35.112	43.4505	46.7081	58.7209	34.6953	0.590141	-0.760868	0.0297135	0.29616	Gal/GalNAc lectin Igl2, putative
EHI_126110	1480.05	1026.19	1421.34	1959.35	2179.28	1445.4	1585.27	1309.19	1861.34	1.42208	0.508	0.0297179	0.29616	40S ribosomal protein S5
EHI_111760	1871.42	1918.88	1786.61	2061.79	2605.49	2584.75	2138.16	1858.97	2417.34	1.30023	0.378772	0.0297581	0.29616	40S ribosomal protein S12, putative
EHI_152670	281.947	257.144	286.588	210.41	219.744	118.763	229.099	275.227	182.972	0.665083	-0.588394	0.0300499	0.298632	malate dehydrogenase, putative
EHI_124480	221.166	176.927	223.246	136.182	164.223	140.189	176.989	207.113	146.865	0.710044	-0.49402	0.0301717	0.29941	ubiquitin-conjugating enzyme family protein
EHI_127360	114.482	114.48	88.4217	71.5181	80.4203	55.7081	87.5051	105.795	69.2155	0.652377	-0.616222	0.0302464	0.299719	anti-silencing protein, putative
EHI_068480	185.348	212.925	192.182	236.262	239.208	423.654	248.263	196.818	299.708	1.52248	0.606425	0.0303409	0.300222	hypothetical protein
EHI_039830	45.0166	40.151	53.7106	52.0816	60.8945	152.958	67.4687	46.2928	88.6447	1.91972	0.940893	0.0304665	0.300842	UDP-N-acetylglucosamine pyrophosphorylase, putative
EHI_012720	288.362	244.335	290.27	222.699	200.077	174.432	236.696	274.322	199.069	0.72633	-0.461302	0.0306285	0.300842	purine nucleoside phosphorylase, putative
EHI_188220	285.835	312.638	302.716	193.906	244.956	226.891	261.157	300.396	221.918	0.738697	-0.436945	0.0306577	0.300842	hypothetical protein
EHI_126900	89.3242	87.9999	98.0611	60.3014	59.7525	63.8743	76.5522	91.7951	61.3094	0.668957	-0.580014	0.0306719	0.300842	hypothetical protein
EHI_192450	537.194	520.33	542.053	585.78	663.089	1162.01	668.409	533.193	803.625	1.50728	0.591946	0.0306965	0.300842	Rho family GTPase
EHI_187740	5459.15	5066.61	5060.74	6512.51	7301.91	6024.95	5904.31	5195.5	6613.13	1.27283	0.348038	0.0307005	0.300842	ribosomal protein L18, putative
EHI_178490	144.352	163.186	185.347	189.075	211.206	368.86	210.338	164.295	256.38	1.56225	0.643625	0.0307261	0.300842	kinase, putative
EHI_045300	1479.37	1424.35	1471.81	1862.32	1905.36	1728.77	1645.33	1458.51	1832.15	1.25624	0.329116	0.0307535	0.300842	60S ribosomal protein L6, putative
EHI_162080	0.916437	0.858054	1.20181	7.215	6.11242	5.03867	3.55706	0.992101	6.12203	6.25913	2.64596	0.0309212	0.301983	oligosaccharyltransferase 48kDa subunit pseudogene, putative
EHI_044770	1013.1	949.175	1024.69	1181.6	1396.18	1247.04	1135.3	995.654	1274.94	1.28075	0.356983	0.030958	0.301983	60S ribosomal protein L32, putative
EHI_087870	42.3315	31.6089	40.5951	52.0891	68.0974	67.1402	50.3104	38.1785	62.4422	1.63984	0.713553	0.0311775	0.303661	hypothetical protein
EHI_160980	11147.5	9588.06	11536.8	13047.9	13961.6	13944.8	12204.5	10757.4	13651.5	1.26908	0.343783	0.0312486	0.303661	hypothetical protein
EHI_009500	83.1342	191.921	92.6121	156.307	185.827	305.524	169.221	122.556	215.886	1.75701	0.813118	0.0312625	0.303661	hypothetical protein
EHI_038970	8.12649	8.54408	11.9668	17.3799	14.4138	37.0469	16.2463	9.54578	22.9469	2.42665	1.27897	0.0313495	0.304077	hypothetical protein
EHI_121840	116.867	168.279	66.7489	68.3811	84.7425	45.5759	91.7657	117.298	66.2332	0.562465	-0.830165	0.0314949	0.305057	hypothetical protein
EHI_094680	116.27	88.8499	143.37	55.1684	96.9274	61.9096	93.7492	116.163	71.3352	0.615925	-0.699174	0.0318629	0.308188	chaperone clpB, putative
EHI_162550	57.6166	54.6735	87.1242	33.6988	45.416	39.2778	52.9678	66.4714	39.4642	0.597238	-0.743623	0.0319454	0.308551	vesicular integral membrane protein VIP36, putative
EHI_178620	48.2183	46.1969	49.294	67.7005	60.4024	108.885	63.4495	47.9031	78.996	1.65068	0.723064	0.0321468	0.309438	hypothetical protein
EHI_083460	21.6559	19.6505	17.9392	37.8172	28.8443	43.2651	28.1954	19.7485	36.6422	1.84961	0.887222	0.0321501	0.309438	endonuclease III, putative
EHI_202590	86.537	83.7245	107.539	93.995	100.01	362.106	138.985	92.6003	185.37	2.00403	1.00291	0.0321964	0.309438	WD repeat-containing protein
EHI_140370	1408.71	1296.97	1482.25	1843.2	2014.84	1583.85	1604.97	1395.98	1813.96	1.29972	0.378198	0.0322171	0.309438	60S ribosomal protein L31, putative
EHI_014010	311.966	284.452	325.42	379.678	360.652	582.072	374.04	307.279	440.801	1.4352	0.521255	0.0323161	0.309852	myosin-2 heavy chain, putative
EHI_155520	88.9991	89.6918	48.8698	95.9378	106.445	188.518	103.077	75.8536	130.3	1.709	0.773149	0.0323504	0.309852	glutamine synthetase, putative
EHI_037130	2511.82	2158.33	2343.03	2693.7	3076.16	3222.1	2667.52	2337.72	2997.32	1.28221	0.358629	0.0324257	0.310142	ribosomal protein S17, putative
EHI_005040	32.4358	27.3379	39.414	18.3869	19.5977	13.4209	25.0989	33.0626	17.1352	0.520998	-0.94065	0.0326409	0.311684	adenosine deaminase, putative
EHI_174880	25.2759	36.7387	33.4992	19.4228	18.536	9.2653	23.7897	31.838	15.7414	0.49477	-1.01517	0.0326776	0.311684	hypothetical protein
EHI_170480	55.7484	65.7747	34.573	83.6972	74.3945	98.3716	68.7599	52.0321	85.4878	1.62928	0.704231	0.0327646	0.31208	chitin sythase, putative
EHI_156660	5688.87	5958.84	7642.65	7706.27	8904.43	8847.88	7458.16	6430.12	8486.19	1.31991	0.400445	0.0328404	0.312204	ubiquitin, putative
EHI_198990	0.900767	0.854299	1.19409	5.10699	19.602	0	4.60968	0.983052	8.23632	8.47508	3.08323	0.0328684	0.312204	formate/nitrite transporter family protein, putative
EHI_016370	70.6099	66.9497	64.8802	85.585	96.7412	123.866	84.7719	67.4799	102.064	1.51163	0.596108	0.0330211	0.312791	hypothetical protein
EHI_108690	70.6099	66.9497	64.8802	85.585	96.7412	123.866	84.7719	67.4799	102.064	1.51163	0.596108	0.0330211	0.312791	hypothetical protein
EHI_035670	175.938	178.916	138.317	183.823	236.19	310.485	203.945	164.39	243.5	1.47842	0.564058	0.0330693	0.312817	hypothetical protein
EHI_181170	11.6814	12.8128	4.7658	16.3269	18.6093	37.3148	16.9185	9.75332	24.0837	2.42369	1.2772	0.0332509	0.314005	hypothetical protein
EHI_026470	176.511	213.572	125.354	216.518	235.268	329.559	216.13	171.813	260.448	1.51123	0.595728	0.0332863	0.314005	hypothetical protein
EHI_138060	18.0448	19.6504	19.1334	14.3087	20.6048	122.602	35.7241	18.9429	52.5053	2.77159	1.47071	0.0334833	0.315176	hypothetical protein, conserved domain containing
EHI_143100	248.992	187.925	272.93	165.333	192.237	124.316	198.622	236.616	160.629	0.679956	-0.556487	0.0335021	0.315176	Ras guanine nucleotide exchange factor, putative
EHI_107030	26.9553	29.8964	25.019	14.2857	11.373	15.5493	20.5131	27.2902	13.736	0.502101	-0.993949	0.0335647	0.315334	hypothetical protein, conserved
EHI_107200	19.831	13.6693	5.97431	0	6.1863	4.12667	8.29793	13.1582	3.43766	0.258837	-1.94988	0.0338634	0.317706	PQ loop repeat protein
EHI_143430	1973.12	1935.52	2185.83	2440.43	2936.31	2448.78	2320	2031.49	2608.51	1.28426	0.360938	0.0339985	0.318539	60S ribosomal protein L39, putative
EHI_042930	2515.31	2299.71	2343.6	2899.49	3273.73	2855.4	2697.87	2386.21	3009.54	1.26119	0.334783	0.0340473	0.318563	60S acidic ribosomal protein P1, putative
EHI_012220	25.1583	28.188	33.3587	15.3061	15.5086	13.4761	21.8326	28.9017	14.7636	0.5129	-0.963251	0.034198	0.319059	protein kinase domain containing protein
EHI_138470	490.114	513.641	493.141	575.313	680.765	683.061	572.673	498.965	646.38	1.29525	0.373225	0.0342353	0.319059	hypothetical protein
EHI_066770	336.814	306.945	311.13	261.284	248.104	178.657	273.823	318.296	229.349	0.720427	-0.473075	0.0342859	0.319059	Skp1 family protein
EHI_174180	336.814	306.945	311.13	261.284	248.104	178.657	273.823	318.296	229.349	0.720427	-0.473075	0.0342859	0.319059	Skp1 family protein
EHI_107020	692.533	674.981	580.37	448.804	554.946	201.71	525.558	649.295	401.82	0.618724	-0.692632	0.0345126	0.320734	hypothetical protein
EHI_133970	205.421	176.842	324.858	154.244	173.289	138.344	195.5	235.707	155.293	0.66086	-0.597583	0.0346034	0.32094	thioredoxin, putative
EHI_136410	191.078	225.542	215.054	295.252	233.039	369.397	254.894	210.558	299.23	1.42126	0.507174	0.0346281	0.32094	hypothetical protein
EHI_064100	23.3559	17.9376	19.0582	38.7721	41.3644	30.0722	28.4267	20.1172	36.7362	1.82412	0.8672	0.0346823	0.32101	hypothetical protein
EHI_092170	111.194	107.661	83.8531	133.99	138.85	165.396	123.491	100.903	146.079	1.44242	0.528493	0.0348883	0.322058	hypothetical protein
EHI_165770	74.1174	52.9765	55.0969	41.9329	40.1178	26.7154	48.4928	60.7303	36.2554	0.596249	-0.746013	0.0349217	0.322058	hypothetical protein
EHI_110980	89.004	30.7516	64.3683	24.4953	11.3673	47.6435	44.605	61.3746	27.8354	0.453909	-1.13952	0.0349377	0.322058	Rho guanine nucleotide exchange factor, putative
EHI_020070	70.3259	58.9495	68.121	51.0883	36.0798	35.065	53.2716	65.7988	40.7444	0.620037	-0.689573	0.0350106	0.322058	hypothetical protein
EHI_077290	1.79727	3.41676	2.38306	7.14324	10.3378	10.364	5.90704	2.53236	9.28171	3.6415	1.86453	0.0350297	0.322058	hypothetical protein, conserved
EHI_193840	29.7419	29.047	13.1416	42.9079	48.4658	42.3081	34.2687	23.9769	44.5606	1.83235	0.873696	0.0352043	0.323231	protein kinase , putative
EHI_180350	257.474	308.393	267.34	208.32	213.662	200.523	242.619	277.736	207.502	0.746614	-0.421565	0.0353016	0.323692	26S protease regulatory subunit, putative
EHI_164350	16.2623	28.1963	14.3675	6.13543	8.23239	10.2821	13.9127	19.6087	8.21664	0.415848	-1.26587	0.0353914	0.324084	hypothetical protein
EHI_192060	28.0665	31.6196	34.7808	20.4687	16.4363	12.3002	23.9454	31.489	16.4018	0.522176	-0.937393	0.0357438	0.326875	hypothetical protein
EHI_055680	33.5706	20.5175	38.4305	10.2437	21.5387	12.2611	22.7603	30.8395	14.6812	0.478774	-1.06258	0.0359131	0.327987	heat shock protein, Hsp20 family, putative
EHI_131980	50.4934	64.0758	34.66	84.8086	85.5562	71.1549	65.1248	49.743	80.5066	1.60508	0.682646	0.0361042	0.328207	DnaJ domain containing protein
EHI_153720	186.119	152.904	193.123	135.75	131.229	110.806	151.655	177.382	125.928	0.711096	-0.491884	0.036115	0.328207	long-chain-fatty-acid--CoA ligase, putative
EHI_031390	302.613	305.967	343.177	373.662	418.907	467.937	368.711	317.252	420.169	1.32569	0.406746	0.0361256	0.328207	hypothetical protein
EHI_054170	46.7717	87.9859	70.3585	27.5622	46.4838	44.505	53.9445	68.372	39.517	0.577648	-0.791737	0.036128	0.328207	hypothetical protein
EHI_013860	40.4418	29.8968	48.8563	17.3484	24.8091	22.7982	30.6918	39.7316	21.6519	0.547935	-0.867924	0.0365346	0.331462	hypothetical protein
EHI_197680	24.4851	16.2412	15.6075	25.6037	30.7812	56.2394	28.1597	18.778	37.5414	1.99132	0.993727	0.0367356	0.332847	hypothetical protein
EHI_074780	69.3785	58.9475	51.3589	81.7206	97.9862	91.8774	75.2115	59.895	90.5281	1.50586	0.59059	0.0368497	0.333441	protein kinase, putative
EHI_001860	3.65247	5.9965	1.20283	5.1402	7.14908	30.369	8.91834	3.61726	14.2194	3.82659	1.93606	0.0369111	0.333558	hypothetical protein
EHI_049820	53.9408	103.359	36.9516	41.8458	24.8018	36.2514	49.5251	64.7506	34.2997	0.52678	-0.924727	0.0372264	0.335966	hypothetical protein, conserved
EHI_126020	53.9266	53.8144	54.8183	77.5599	67.1869	109.833	69.5232	54.1864	84.86	1.56638	0.647437	0.0373237	0.336112	glycosyl hydrolase, family 31 protein
EHI_029340	12.5999	11.9596	9.54532	1.02106	6.19465	3.10223	7.40381	11.3683	3.43931	0.301074	-1.73181	0.0373835	0.336112	short chain dehydrogenase family protein
EHI_126950	148.634	178.549	169.569	127.677	128.955	81.582	139.161	165.584	112.738	0.681003	-0.554267	0.0374098	0.336112	hypothetical protein
EHI_096530	26.1596	37.5922	38.2598	38.8346	52.5512	94.8131	48.0351	34.0039	62.0663	1.82913	0.871159	0.0374381	0.336112	hypothetical protein
EHI_062960	0	1.70897	2.39645	3.06882	4.11305	16.4292	4.61942	1.36847	7.87036	5.95434	2.57394	0.037604	0.337161	hypothetical protein
EHI_177660	1063.82	871.266	1024.57	826.525	770.272	450.941	834.566	986.553	682.579	0.691992	-0.531172	0.0377894	0.337821	isoleucyl-tRNA synthetase, putative
EHI_012240	137.391	105.953	158.106	172.847	163.555	269.203	167.842	133.817	201.868	1.51245	0.596886	0.0377906	0.337821	Rho family GTPase
EHI_006060	92.7589	77.7403	113.416	65.364	71.1994	42.3569	77.1393	94.6385	59.6401	0.632356	-0.661191	0.0378249	0.337821	WD domain containing protein
EHI_074810	30.8671	29.925	36.0383	54.3061	50.236	52.0659	42.2397	32.2768	52.2027	1.62441	0.699916	0.0380303	0.339215	hypothetical protein, conserved
EHI_114770	313.98	278.523	187.747	207.476	174.111	62.8466	204.114	260.083	148.144	0.569077	-0.813304	0.0382758	0.340522	hypothetical protein
EHI_095810	199.162	154.632	188.745	115.438	113.44	151.712	153.855	180.846	126.863	0.702055	-0.510343	0.0383086	0.340522	hypothetical protein, conserved
EHI_125780	1082.43	1045.97	1106.67	1323.09	1626.66	1242.99	1237.97	1078.36	1397.58	1.29617	0.37426	0.0383566	0.340522	40S ribosomal protein S9
EHI_079280	29.7091	34.171	42.966	42.8897	70.1873	65.1167	47.5066	35.6154	59.3979	1.67706	0.745935	0.0383794	0.340522	hypothetical protein
EHI_127280	202.426	187.933	181.302	166.41	124.964	111.74	162.463	190.554	134.371	0.704889	-0.504532	0.0384244	0.340522	aminoacyl-histidine dipeptidase, putative
EHI_137740	22.5265	15.3776	19.1111	28.6027	18.5651	81.5488	30.9553	19.0051	42.9055	2.25901	1.17569	0.0385722	0.341391	hypothetical protein
EHI_027330	0	5.12962	0	7.17143	7.17842	14.2997	5.62986	1.70987	9.54984	5.26717	2.39703	0.0388746	0.343626	hypothetical protein
EHI_009680	1999.35	1792.82	2002.22	2575.62	2880.52	2106.03	2226.09	1931.46	2520.72	1.30521	0.384283	0.0392095	0.345779	ribosomal protein S18, putative
EHI_156200	590.737	556.949	616.337	487.888	463.944	252.67	494.754	588.008	401.501	0.682979	-0.550086	0.0392188	0.345779	RNAseL inhibitor-like protein, putative
EHI_118050	268.717	242.591	294.333	361.257	379.369	324.351	311.769	268.547	354.992	1.32379	0.404679	0.0393456	0.346452	coatomer alpha subunit, putative
EHI_025090	104.291	82.8585	88.2112	75.5281	42.3679	57.9978	75.2091	91.787	58.6313	0.638727	-0.646729	0.0394458	0.346891	long-chain-fatty-acid--CoA ligase, putative
EHI_022970	193.145	202.585	228.102	253.979	263.704	329.296	245.135	207.944	282.327	1.35961	0.443188	0.0396382	0.348078	hypothetical protein
EHI_083400	119.29	187.976	67.0638	260.786	304.528	116.142	175.964	124.777	227.152	1.81442	0.859507	0.0397928	0.348078	hypothetical protein
EHI_160850	16.1948	17.9391	22.6637	31.649	43.3743	28.9677	26.7981	18.9325	34.6637	1.84387	0.882735	0.0397975	0.348078	hypothetical protein
EHI_098830	68.2668	46.9793	48.8337	36.7305	27.9225	34.2234	43.826	54.6932	32.9588	0.601669	-0.732958	0.0398061	0.348078	hypothetical protein
EHI_093960	72.7957	92.2529	90.5634	48.9838	58.9214	61.1401	70.7762	85.204	56.3485	0.661856	-0.59541	0.0398889	0.348078	pre-mRNA splicing factor, putative
EHI_178920	123.41	124.728	119.413	184.876	135.146	204.475	148.675	122.517	174.832	1.42634	0.512322	0.039889	0.348078	L-asparaginase, putative
EHI_127040	166.275	195.611	181.14	134.71	137.474	125.375	156.764	181.008	132.519	0.731994	-0.450097	0.0399351	0.348078	Ras guanine nucleotide exchange factor, putative
EHI_020250	57.6224	76.0307	68.0346	32.6789	46.4442	47.5397	54.7251	67.2292	42.2209	0.627732	-0.671779	0.0403072	0.350877	lecithin:cholesterol acyltransferase domain-containing protein
EHI_077500	6042.04	4783.37	7576.86	4766.94	4937.85	2482.49	5098.26	6134.09	4062.42	0.66232	-0.594399	0.0404784	0.351921	galactose-specific adhesin 170kD subunit
EHI_141400	39.6447	51.2587	37.026	66.3979	66.012	68.1343	54.7456	42.6431	66.8481	1.55993	0.641483	0.0406323	0.352813	peptidase, C54 family
EHI_197530	51.2677	50.3996	57.2395	84.7275	114.663	56.9271	69.204	52.9689	85.4391	1.61605	0.692471	0.0407558	0.353225	sodium/proton antiporter, putative
EHI_001430	53.9338	75.1699	50.0575	30.6173	43.4081	35.2225	48.0682	59.7204	36.416	0.607295	-0.71953	0.0407925	0.353225	helicase domain-containing protein
EHI_069980	15.286	17.0844	13.114	31.6417	27.8977	26.9224	21.991	15.1615	28.8206	1.88984	0.918262	0.0408338	0.353225	DNA replication licensing factor
EHI_077110	54.151	72.6223	46.6506	43.9532	31.929	27.8047	46.1851	57.808	34.5623	0.595416	-0.74803	0.0409541	0.353285	hypothetical protein, conserved
EHI_194200	241.973	187.932	234.943	250.11	333.627	333.23	263.636	221.616	305.656	1.38046	0.465145	0.0409587	0.353285	amino acid transporter, putative
EHI_182360	202.422	208.483	219.146	248.509	308.655	281.638	244.809	210.017	279.601	1.33219	0.413805	0.0409948	0.353285	SON DNA-binding protein, putative
EHI_081410	2173.65	1813.83	1883.57	2469.33	3047.26	2211.76	2266.57	1957.02	2576.12	1.31629	0.396474	0.0411395	0.353824	40S ribosomal protein SA, putative
EHI_024240	551.847	488.601	576.782	441.887	381.416	125.376	427.651	539.077	316.226	0.586736	-0.769216	0.0411801	0.353824	aldehyde-alcohol dehydrogenase 2, putative
EHI_089990	45.1936	31.615	50.3059	26.5916	27.7739	15.4127	32.8154	42.3715	23.2594	0.551446	-0.858709	0.0412421	0.353824	lysozyme, putative
EHI_164750	191.135	229.817	205.551	272.808	304.111	259.908	243.888	208.834	278.942	1.33505	0.41689	0.0413197	0.353824	26S proteasome non-ATPase regulatory subunit 14, putative
EHI_004810	132.728	125.598	119.664	162.551	147.231	241.847	154.936	125.997	183.876	1.45828	0.544271	0.0413258	0.353824	hypothetical protein, conserved
EHI_167630	12.5926	11.9593	20.2731	19.3958	26.8569	45.5388	22.7694	14.9417	30.5972	2.07183	1.0509	0.041366	0.353824	hypothetical protein
EHI_049310	35.9752	29.0438	33.388	55.1227	33.0575	91.0912	46.2797	32.8023	59.7571	1.82299	0.86631	0.0414513	0.354112	PH domain containing protein
EHI_152610	1276.26	1088.71	1217.1	1391.71	1661.44	1510.41	1357.61	1194.02	1521.19	1.27417	0.349554	0.0416433	0.354481	40S ribosomal protein S9
EHI_035090	3072.45	2998.78	2767.2	3479.41	3865.99	3632.2	3302.67	2946.15	3659.2	1.24187	0.312517	0.0416633	0.354481	60S ribosomal protein L7a, putative
EHI_065890	17.9873	20.5015	22.6558	39.8106	26.8596	43.4764	28.5485	20.3815	36.7155	1.8082	0.854554	0.0416903	0.354481	hypothetical protein
EHI_197350	42.2293	53.8135	65.5251	66.3261	110.63	79.8215	69.7242	53.856	85.5924	1.59649	0.674903	0.0417208	0.354481	protein tyrosine kinase domain-containing protein
EHI_181210	190.614	196.469	147.822	233.735	249.026	245.43	210.516	178.302	242.73	1.35736	0.440808	0.0417909	0.354481	hypothetical protein
EHI_164330	21.7029	23.071	27.5592	10.2294	4.11305	17.456	17.3553	24.1111	10.5995	0.440878	-1.18155	0.0418037	0.354481	hypothetical protein
EHI_173600	5.39455	4.27107	5.9604	0	1.03333	1.03562	2.94916	5.20867	0.689652	0.132497	-2.91597	0.0421425	0.356914	hypothetical protein
EHI_075850	55.7185	60.6476	65.5376	30.6146	31.012	49.7433	48.8789	60.6346	37.1233	0.613013	-0.706011	0.042471	0.359254	hypothetical protein
EHI_156230	89.0666	107.635	95.4212	62.2758	81.5888	28.9701	77.4928	97.3741	57.6115	0.59149	-0.757575	0.0425415	0.359408	transporter, major facilitator family
EHI_053110	64.9111	61.5123	47.8009	80.7172	91.7518	88.7039	72.5662	58.0748	87.0576	1.49158	0.576839	0.0426636	0.359847	hypothetical protein
EHI_007500	45.9463	41.861	48.9646	64.3519	73.2397	70.2116	57.4292	45.5906	69.2677	1.52334	0.607234	0.0427213	0.359847	Sir2 family transcriptional regulator, putative
EHI_103290	94.4441	93.1114	89.4398	113.312	130.153	149.037	111.583	92.3317	130.834	1.4158	0.501614	0.0427543	0.359847	protein kinase, putative
EHI_150430	885.569	855.018	685.982	1140.64	1169.76	906.557	940.587	808.856	1072.32	1.32486	0.405842	0.0428028	0.359847	villidin, putative
EHI_006000	2.71088	0	3.5924	8.1812	11.3177	6.16763	5.32831	2.10109	8.55552	4.25621	2.08957	0.0429452	0.360508	hypothetical protein
EHI_054210	49.298	50.5375	39.6918	28.7803	28.6015	27.3409	37.375	46.5091	28.2409	0.604839	-0.725377	0.0429863	0.360508	hypothetical protein
EHI_121880	243.135	248.597	279.342	202.214	191.942	188.045	225.546	257.025	194.067	0.756006	-0.403531	0.0430528	0.360626	protein kinase domain containing protein
EHI_152570	4807.46	4356.63	4433.4	5560.04	6160.67	5253.78	5095.33	4532.5	5658.17	1.24833	0.320001	0.0431515	0.361013	60S ribosomal protein L26, putative
EHI_117920	594.97	539.041	593.069	724.987	799.026	678.231	654.887	575.693	734.081	1.27552	0.351086	0.0432414	0.361326	pleckstrin homology (PH) domain containing protein
EHI_126990	211.424	208.435	217.086	153.138	150.782	172.782	185.608	212.315	158.901	0.748676	-0.417587	0.0437411	0.365058	hypothetical protein
EHI_092470	228.665	234.558	260.205	279.719	340.309	336.272	279.954	241.143	318.766	1.32354	0.404399	0.0439452	0.365892	60S ribosomal protein L40, putative
EHI_035720	27.862	27.3343	46.4763	23.4721	13.4374	15.5425	25.6874	33.8909	17.484	0.520306	-0.942569	0.0440453	0.365892	hypothetical protein
EHI_166410	0	1.72003	3.59686	3.10351	5.07693	18.0562	5.25892	1.7723	8.74553	5.16359	2.36837	0.0441282	0.365892	myb-like DNA-binding domain containing protein
EHI_173470	108.982	89.7826	127.357	70.7123	64.5743	84.6873	91.016	108.707	73.3246	0.676816	-0.563164	0.0441898	0.365892	EF-hand calcium-binding domain containing protein
EHI_152760	238.061	233.237	297.621	206.409	197.9	98.9847	212.035	256.306	167.764	0.655261	-0.609858	0.0442392	0.365892	metal cation transporter, zinc (Zn2 )-iron (Fe2 ) permease (ZIP) family
EHI_142180	3.60079	1.70854	0	4.08459	11.3547	9.30358	5.00869	1.76978	8.24761	4.44721	2.1529	0.0443296	0.365892	hypothetical protein
EHI_015250	288.57	268.221	263.418	242.905	180.854	180.234	237.367	273.403	201.331	0.736234	-0.441764	0.0443561	0.365892	lysozyme, putative
EHI_053130	388.916	359.649	316.275	485.06	482.025	422.747	409.112	354.947	463.277	1.30374	0.382653	0.0443947	0.365892	protein kinase 2, putative
EHI_182800	52.1213	65.865	87.717	40.8417	27.1741	53.585	54.5507	68.5678	40.5336	0.593528	-0.752612	0.0444624	0.365892	hypothetical protein
EHI_140160	6.32084	16.2338	17.9508	2.04473	4.1181	7.20308	8.97856	13.5018	4.4553	0.331664	-1.59221	0.0444773	0.365892	hypothetical protein
EHI_147500	80.2314	79.4531	86.0357	128.735	156.71	85.6192	102.797	81.9067	123.688	1.51165	0.59612	0.0444868	0.365892	serine/threonine-protein phosphatase ppe1, putative
EHI_028530	4.52196	9.39941	9.58656	0	2.05634	3.07999	4.77404	7.83598	1.71211	0.219147	-2.19003	0.0445139	0.365892	hypothetical protein
EHI_051690	36.1677	33.3247	47.9245	19.435	30.8507	8.2159	29.3197	39.1389	19.5005	0.500078	-0.999776	0.0445327	0.365892	hypothetical protein
EHI_017020	8.99653	11.9594	5.96377	15.3136	11.3606	41.3864	15.8301	8.97323	22.6869	2.49815	1.32086	0.0449796	0.36763	hypothetical protein
EHI_104690	6.33898	4.27308	1.19953	12.2822	12.3252	11.2714	7.94841	3.9372	11.9596	2.94527	1.5584	0.0450088	0.36763	zinc knuckle domain-containing protein
EHI_197070	37.0065	34.1753	29.9067	32.7105	47.3749	116.352	49.5877	33.6962	65.4793	1.93929	0.955529	0.045062	0.36763	steroid 5-alpha reductase, putative
EHI_039850	97.1136	100.798	69.1482	130.651	135.353	120.111	108.862	89.0199	128.705	1.43847	0.524536	0.0450712	0.36763	Rho guanine nucleotide exchange factor, putative
EHI_197060	35.2268	52.9737	49.0789	42.9445	54.5503	179.999	69.1289	45.7598	92.498	2.02228	1.01598	0.0451456	0.36763	ser/thr protein phosphatase family protein
EHI_035440	4687.37	4346.48	4509.14	5521.98	6394.72	5128.7	5098.07	4514.33	5681.8	1.25862	0.331842	0.0451582	0.36763	60S ribosomal protein L4, putative
EHI_152880	98.0177	103.361	73.9203	75.5341	44.4268	57.9802	75.54	91.7663	59.3137	0.644431	-0.633903	0.0451694	0.36763	alpha-amylase family protein
EHI_054250	56.6485	60.6495	40.5344	28.5797	35.1303	33.1349	42.4462	52.6108	32.2816	0.610199	-0.712648	0.0452137	0.36763	hypothetical protein, conserved
EHI_120890	107.795	88.8339	103.628	70.4016	57.9107	76.7372	84.2178	100.086	68.3499	0.683593	-0.54879	0.0452612	0.36763	AMP deaminase, putative
EHI_148160	130.356	158.029	121.582	99.0008	89.9072	102.541	116.903	136.656	97.1496	0.709334	-0.495464	0.0452788	0.36763	cullin family protein
EHI_045220	8.12266	5.98066	8.37319	14.3103	10.2997	30.8941	12.9968	7.49217	18.5014	2.48297	1.31206	0.0455096	0.368788	hypothetical protein
EHI_103880	33.3617	29.0477	23.9034	39.8498	53.6015	50.5303	38.3824	28.7709	47.9939	1.65898	0.730298	0.0455409	0.368788	hypothetical protein
EHI_105360	9.91482	7.68895	8.3635	11.2382	13.4045	40.2392	15.1415	8.65576	21.6273	2.49683	1.3201	0.0455892	0.368788	hypothetical protein
EHI_110260	80.9754	114.469	53.6779	53.089	61.9624	20.6907	64.1441	83.0408	45.2474	0.543027	-0.880903	0.045636	0.368788	pumilio family RNA-binding protein
EHI_140140	317.066	316.945	224.486	345.231	371.41	478.177	342.219	286.166	398.272	1.38905	0.474096	0.0457922	0.369616	gtpase activating protein, putative
EHI_187800	199.725	363.053	145.517	184.785	142.522	102.43	189.672	236.099	143.246	0.605531	-0.723727	0.0459998	0.370613	hypothetical protein, conserved
EHI_021360	1513.97	1278.57	1819.08	1087.2	1362.47	566.234	1271.25	1537.21	1005.3	0.654109	-0.612396	0.0460235	0.370613	hypothetical protein, conserved
EHI_166040	10.8212	15.3783	16.734	35.7642	16.4913	34.0249	21.5357	14.3112	28.7601	2.02009	1.01442	0.0461038	0.370826	hypothetical protein
EHI_048410	39.5903	41.8582	40.5588	36.7547	35.1103	203.786	66.2763	40.6691	91.8836	2.25884	1.17558	0.0465552	0.374019	serine/threonine protein kinase, putative
EHI_110750	262.555	252.848	221.742	206.18	181.855	159.468	214.108	245.715	182.501	0.741911	-0.430683	0.0467638	0.375257	dipeptidyl-peptidase III, putative
EHI_179000	1213.34	1090.39	1271.87	1460.06	1768.84	1372.76	1362.87	1191.86	1533.88	1.28731	0.364363	0.0469588	0.376361	40S ribosomal protein S9
EHI_194270	5429.01	4663.41	5332.46	6506.3	6829.34	5938.31	5783.14	5141.63	6424.65	1.2496	0.321469	0.0470109	0.376361	60S ribosomal protein L4, putative
EHI_127030	128.655	147.784	141.942	111.281	105.341	77.5959	118.766	139.46	98.0723	0.703411	-0.507561	0.0471558	0.377082	hypothetical protein
EHI_065630	1818.04	1979.62	1726.39	2086.41	2427.21	2427.55	2077.54	1841.35	2313.72	1.25628	0.329157	0.0472498	0.377395	hypothetical protein
EHI_174990	10.8293	14.5244	10.7647	19.4205	16.4807	42.2274	19.0412	12.0394	26.0429	2.1531	1.10642	0.0473737	0.377946	glutamine cyclotransferase, putative
EHI_164480	49.207	44.5084	36.0814	24.6409	29.6581	23.3509	34.5744	43.2656	25.8833	0.595853	-0.746972	0.0477513	0.379938	hypothetical protein
EHI_107280	50.3278	63.2103	58.3895	65.3118	63.0563	181.348	80.274	57.3092	103.239	1.80118	0.848946	0.0478054	0.379938	vacuolar proton ATPase subunit, putative
EHI_086200	46.7383	47.193	36.0544	59.7814	70.2928	70.5414	55.1002	43.3285	66.8719	1.53543	0.618645	0.0478102	0.379938	hypothetical protein
EHI_060380	437.474	405.868	474.312	496.036	535.933	769.61	519.872	439.218	600.526	1.36799	0.452058	0.0478619	0.379938	grainin, putative
EHI_160880	51.2802	33.3154	27.4333	56.15	46.4751	93.1195	51.2956	37.343	65.2482	1.73818	0.797575	0.0478997	0.379938	hypothetical protein
EHI_169370	7.21116	8.5433	14.3381	3.06501	4.12426	2.06339	6.55754	10.0309	3.08422	0.310795	-1.68596	0.048137	0.381381	hypothetical protein
EHI_126070	56.6293	66.6278	41.7138	85.7278	88.8848	76.6632	69.3745	54.9903	83.7586	1.51281	0.597228	0.0482873	0.382131	formin homology 2 family protein
EHI_040800	7022.63	6452.9	6778.51	8841.93	9679.18	7267.96	7673.85	6751.34	8596.36	1.27329	0.348561	0.0484409	0.382906	60S ribosomal protein L15, putative
EHI_017700	3215.25	2852.96	3121.93	3737.86	4271.79	3521.5	3453.55	3063.38	3843.72	1.25479	0.327446	0.0485279	0.383153	ribosomal protein L13, putative
EHI_068510	992.414	933.646	1071.5	822.596	848.501	588.395	876.175	999.187	753.164	0.753993	-0.407376	0.0486282	0.383504	hypothetical protein
EHI_125900	117.689	111.897	127.463	82.6489	95.1302	74.6512	101.58	119.016	84.1434	0.708032	-0.498113	0.0487727	0.384204	hypothetical protein
EHI_053430	8.12242	5.12627	5.98069	1.02216	1.02999	2.0597	3.8902	6.40979	1.37062	0.213592	-2.22707	0.0488689	0.384521	hypothetical protein
EHI_004460	6.31858	9.39825	11.9633	20.4445	18.537	19.5619	14.3706	9.22672	19.5145	2.1403	1.09781	0.0489891	0.385026	hypothetical protein
EHI_094110	6.33302	11.1087	5.99337	16.3701	17.4738	19.4962	12.7959	7.81169	17.78	2.24723	1.16814	0.0493487	0.386686	Rab family GTPase
EHI_024350	139.389	105.069	183.616	76.556	89.8836	115.953	118.411	142.691	94.1309	0.661886	-0.595346	0.0493678	0.386686	hypothetical protein
EHI_033680	1325.29	1306.05	1361.74	1071.42	1115.6	498.622	1113.12	1331.02	895.214	0.672612	-0.572153	0.0493689	0.386686	valyl-tRNA synthetase, putative
EHI_081370	184.798	182.212	145.18	219.083	192.085	331.395	209.125	170.73	247.521	1.44763	0.533694	0.0496602	0.388291	vesicle-associated membrane protein, putative
EHI_192100	181.836	200.809	201.366	146.304	165.495	87.2294	163.84	194.67	133.01	0.68343	-0.549135	0.0498588	0.388291	inosine triphosphate pyrophosphatase, putative
EHI_110640	9.05714	14.5287	17.995	3.07076	4.10788	8.19555	9.4925	13.8603	5.12473	0.372093	-1.42626	0.0498837	0.388291	HEAT repeat domain containing protein
EHI_167280	17.0827	18.7927	9.53661	31.6405	37.2001	20.7126	22.4942	15.1373	29.8511	1.94626	0.960705	0.0499	0.388291	cullin family protein
EHI_051790	11.7928	16.2421	12.0081	23.5582	36.9288	19.4196	19.9916	13.3477	26.6355	1.98547	0.98948	0.0499113	0.388291	hypothetical protein
EHI_097470	176.105	151.19	209.68	140.815	137.511	59.0887	145.732	178.992	112.472	0.629279	-0.668229	0.0499126	0.388291	HEAT repeat domain containing protein
EHI_074110	528.152	458.731	603.591	390.003	465.741	318.626	460.807	530.158	391.457	0.738995	-0.436364	0.0501379	0.389603	oxysterol-binding protein, putative
EHI_182750	54.0257	51.2569	57.2968	32.68	27.8644	41.3336	44.0762	54.1931	33.9593	0.627516	-0.672277	0.0502009	0.389652	amino acid transporter, putative
EHI_164790	19.8009	31.6077	21.478	38.801	36.1339	51.6999	33.2536	24.2955	42.2116	1.72835	0.789395	0.0503577	0.390428	RhoGAP domain containing protein
EHI_153160	229.326	201.597	270.664	189.862	176.662	143.898	202.001	233.862	170.14	0.728995	-0.456018	0.0505579	0.391539	hypothetical protein
EHI_025290	137.73	143.849	141.932	153.073	191.124	257.514	170.87	141.17	200.57	1.42098	0.506882	0.0507498	0.392583	hypothetical protein
EHI_060430	489.674	553.51	427.695	730.604	692.736	534.92	571.523	490.293	652.753	1.3302	0.411642	0.0509982	0.392901	Uro-adherence factor A precursor, putative
EHI_122710	232.852	187.072	203.835	162.282	167.408	72.4996	170.991	207.92	134.063	0.644845	-0.632975	0.051038	0.392901	hypothetical protein, conserved
EHI_025820	10.8615	14.5274	25.1808	30.6992	25.6875	38.9672	24.3206	16.8566	31.7846	1.91687	0.938753	0.051049	0.392901	transport protein particle, Bet3 subunit, putative
EHI_175080	18.8897	29.8982	20.2739	14.2919	12.395	6.20942	16.993	23.0206	10.9654	0.47489	-1.07434	0.0510816	0.392901	guanylate binding protein, putative
EHI_153080	2053.25	1808.96	1998.39	2339.65	2695.42	2294.87	2198.42	1953.53	2443.31	1.25083	0.322883	0.0511474	0.392901	60S ribosomal protein L24, putative
EHI_165780	135.277	161.473	143.446	97.0777	128.827	81.4433	124.591	146.732	102.449	0.697826	-0.51906	0.0511869	0.392901	RNA recognition motif domain containing protein
EHI_058110	329.148	283.603	305.24	413.408	335.763	473.107	356.711	305.997	407.426	1.33158	0.413142	0.0512015	0.392901	hypothetical protein
EHI_166870	156.582	189.645	119.305	216.456	294.274	174.787	191.841	155.177	228.505	1.46843	0.554279	0.0512479	0.392901	GTP binding protein, putative
EHI_125660	128.721	111.909	142.008	159.296	158.973	215.034	152.657	127.546	177.768	1.39677	0.482098	0.0513995	0.393389	acid sphingomyelinase-like phosphodiesterase, putative
EHI_045440	61.977	60.6459	57.1694	53.0545	26.8891	29.0395	48.1292	59.9308	36.3277	0.606035	-0.722527	0.051426	0.393389	ubiquitin carboxyl-terminal hydrolase domain containing protein
EHI_198670	2646.12	2511.31	2951.09	2083.82	2431.27	1741.47	2394.18	2702.84	2085.52	0.771709	-0.373872	0.0516523	0.393776	ferredoxin
EHI_138000	35.0869	22.2103	27.4336	42.8784	35.1142	70.3558	38.8465	28.2436	49.4495	1.75092	0.808113	0.0516595	0.393776	hypothetical protein
EHI_118100	4.49382	5.97937	2.38337	8.16416	10.3366	18.6513	8.33477	4.28552	12.384	2.82725	1.4994	0.0516699	0.393776	F-box/WD domain containing protein
EHI_008190	50.3655	63.2129	33.3881	79.6218	49.5861	127.32	67.249	48.9888	85.5093	1.73547	0.795328	0.0517328	0.393776	RNA recognition motif domain containing protein
EHI_179970	55.7901	66.6316	77.5435	39.8187	48.532	41.3737	54.9483	66.6551	43.2415	0.650897	-0.619498	0.0517629	0.393776	proteasome regulatory subunit, putative
EHI_047810	2325.4	1971.5	2476.61	1524.73	1642.3	2038.83	1996.56	2257.83	1735.29	0.768693	-0.37952	0.051901	0.39439	hypothetical protein
EHI_039050	1.80228	1.70863	4.77816	9.19405	10.3131	7.22487	5.83686	2.76302	8.91069	3.35523	1.74641	0.0520012	0.394716	hypothetical protein, conserved
EHI_020210	34.1761	50.3994	31.0028	59.2056	85.7438	47.6167	51.3574	38.5261	64.1887	1.65665	0.728266	0.0520635	0.394753	Ras guanine nucleotide exchange factor, putative
EHI_155240	15.3307	29.0481	15.5394	35.7649	26.7971	50.5188	28.8331	19.9727	37.6936	1.87136	0.90409	0.0524826	0.397492	casein kinase, putative
EHI_122740	594.872	510.846	693.202	435.986	536.889	267.842	506.606	599.64	413.572	0.690081	-0.535163	0.0529051	0.400251	nucleolar protein Nop56, putative
EHI_062980	160.082	149.49	166.932	130.659	117.773	98.3445	137.213	158.834	115.592	0.728532	-0.456935	0.0530427	0.400622	replication factor A protein 1, putative
EHI_078300	2708.72	2547.85	2709.15	3428.51	4583.07	2721.73	3116.5	2655.24	3577.77	1.34747	0.430256	0.0530864	0.400622	ribosomal protein S24, putative
EHI_103890	23.492	36.7409	20.3556	54.1983	52.4778	33.9261	36.8651	26.8629	46.8674	1.73017	0.790911	0.0531289	0.400622	hypothetical protein
EHI_093900	1177.75	1055.04	1295.13	931.376	1011.38	486.71	992.898	1175.97	809.823	0.688773	-0.5379	0.053286	0.401367	DEAD/DEAH box helicase, putative
EHI_087860	5.40628	5.98019	7.16655	10.2152	18.5653	15.4843	10.4696	6.18434	14.7549	2.402	1.26423	0.0534575	0.402218	protein kinase domain containing protein
EHI_183280	126.125	129.854	224.518	92.9522	128.945	93.9615	132.726	160.166	105.286	0.659877	-0.59973	0.0535902	0.402776	DnaJ family protein
EHI_164500	723.428	641.584	722.526	611.854	507.52	518.327	620.873	695.846	545.9	0.784776	-0.349646	0.0537116	0.403247	Sec61 alpha subunit, putative
EHI_098030	4.51957	5.98123	4.79124	8.18219	10.2862	22.6037	9.39403	5.09735	13.6907	2.67547	1.41979	0.0540531	0.405369	RhoGAP domain containing protein
EHI_036560	19.3817	13.7836	13.159	48.7515	31.4077	15.0065	23.5817	15.4415	31.7219	2.04584	1.03269	0.0542662	0.406427	hypothetical protein
EHI_193510	82.9283	88.8503	70.4957	65.387	53.6154	42.2995	67.2627	80.7581	53.7673	0.664155	-0.590408	0.0543917	0.406427	RNA-binding protein, putative
EHI_050640	8.09974	22.2107	0	24.5052	155.902	38.2624	41.4967	10.1035	72.89	7.16381	2.84073	0.054449	0.406427	P-glycoprotein 6, putative
EHI_093840	26.1347	29.9012	22.6975	40.8634	41.2504	47.4733	34.7201	26.2445	43.1957	1.63701	0.71106	0.0545086	0.406427	zinc finger protein, putative
EHI_146950	220.549	222.964	253.002	162.363	174.449	190.206	203.922	232.172	175.673	0.757596	-0.400498	0.054588	0.406427	histidine acid phosphatase family protein
EHI_117470	21.3636	16.4382	17.8251	9.4021	11.088	4.9721	13.5148	18.5423	8.48739	0.457037	-1.12962	0.054594	0.406427	calmodulin, putative
EHI_119340	125.247	132.419	137.361	88.8727	109.328	86.7102	113.323	131.676	94.9702	0.721746	-0.470437	0.0546079	0.406427	nucleosome assembly protein, putative
EHI_067950	3.60925	1.70874	19.1348	0	1.03017	3.09045	4.76224	8.15093	1.37354	0.171524	-2.54352	0.0546726	0.406468	rodhanase-like domain containing protein
EHI_020330	226.998	200.805	238.462	299.733	322.851	255.646	257.416	222.088	292.743	1.31977	0.400286	0.0547799	0.406827	hypothetical protein
EHI_183040	48.7388	43.5735	41.8682	23.5104	35.0171	22.6537	35.8936	44.7268	27.0604	0.604149	-0.727024	0.0548898	0.406932	hypothetical protein
EHI_168330	35.7097	30.0193	31.2568	55.6238	35.6786	69.6013	42.9816	32.3286	53.6346	1.6586	0.729965	0.0549124	0.406932	hypothetical protein
EHI_170150	372.931	372.592	411.306	450.273	460.299	605.973	445.562	385.61	505.515	1.31174	0.39148	0.0552516	0.409	hypothetical protein
EHI_162210	18.9126	19.6487	20.2961	31.661	26.8281	45.4542	27.1334	19.6191	34.6477	1.76786	0.822004	0.0553276	0.409	phosphomannose isomerase, putative
EHI_013870	64.0159	62.3669	63.3418	35.7621	52.5725	34.0326	52.0153	63.2415	40.7891	0.64496	-0.632719	0.0553699	0.409	dimethyladenosine transferase, putative
EHI_096280	1.80257	3.4173	3.58414	2.04325	5.15586	27.8607	7.31064	2.93467	11.6866	4.00756	2.00273	0.0555848	0.409383	endo-1,4-beta-xylanase, putative
EHI_067980	64.9683	96.5439	76.5411	37.8173	59.7484	56.6559	65.3792	79.3511	51.4072	0.646966	-0.628239	0.0556389	0.409383	hypothetical protein
EHI_141360	10.9097	29.9359	10.818	28.7109	20.4847	65.1972	27.6761	17.2212	38.1309	2.19137	1.13183	0.0556421	0.409383	acetyltransferase, GNAT family
EHI_155340	73.2773	87.1598	87.4981	113.565	100.736	137.515	99.9584	82.6451	117.272	1.42052	0.506418	0.0556599	0.409383	hypothetical protein
EHI_074710	1.81711	1.71033	1.20172	3.07522	2.04934	18.3539	4.70127	1.57639	7.82616	4.91033	2.29582	0.0558344	0.409901	hypothetical protein
EHI_184010	130.429	127.281	150.266	208.253	167.333	174.899	159.743	135.992	183.495	1.3523	0.43541	0.0558495	0.409901	hypothetical protein
EHI_054260	246.769	230.659	267.436	182.818	177.475	206.603	218.627	248.288	188.965	0.761938	-0.392254	0.0561091	0.411367	dolichol monophosphate mannose synthase, putative
EHI_021190	1061.21	1092.65	1060.45	1360.55	1428.76	1201.95	1200.93	1071.44	1330.42	1.24164	0.312249	0.0562773	0.41177	hypothetical protein
EHI_180150	7.18699	11.1043	14.2946	14.2849	17.5787	39.4004	17.3083	10.862	23.7547	2.20725	1.14225	0.0562838	0.41177	protein tyrosine kinase domain-containing protein
EHI_052180	60.5485	79.4628	50.2978	124.768	118.313	61.6684	82.5098	63.4364	101.583	1.59486	0.673432	0.056352	0.41183	hypothetical protein
EHI_155680	168.816	169.564	170.804	166.471	194.139	468.099	222.982	169.728	276.236	1.62775	0.70288	0.0565707	0.41299	hypothetical protein
EHI_052890	17.0835	12.8132	5.96063	35.7238	21.6992	18.64	18.6534	11.9524	25.3543	2.08828	1.06232	0.0569124	0.415044	hypothetical protein
EHI_059690	195.01	146.067	208.524	147.969	139.557	96.3811	155.585	183.2	127.969	0.699828	-0.514927	0.0572507	0.417069	hypothetical protein, conserved
EHI_191770	4341.58	4164.99	3208.47	6173.17	5972.32	3857.61	4619.69	3905.01	5334.37	1.36587	0.449824	0.057528	0.418646	hypothetical protein, conserved
EHI_147700	186.889	197.476	170.522	128.042	165.143	107.3	159.229	184.962	133.495	0.720928	-0.472073	0.057745	0.419545	ubiquitin-conjugating enzyme family protein
EHI_119260	30.8071	29.059	25.1998	14.3329	11.2931	20.4764	21.8614	28.3553	15.3675	0.540537	-0.887534	0.0577737	0.419545	hypothetical protein
EHI_119540	2236.56	1908.5	2352.35	1628.35	1979.39	989.912	1849.18	2165.8	1532.55	0.707677	-0.498836	0.0579724	0.420545	eukaryotic translation elongation factor 1 gamma, putative
EHI_094000	45.2471	57.2545	57.5475	67.533	65.7711	116.933	68.381	53.3497	83.4124	1.56559	0.646706	0.0582516	0.422124	hypothetical protein
EHI_174670	348.721	410.127	359.175	289.383	304.609	279.69	331.951	372.674	291.228	0.78102	-0.356569	0.0585552	0.423878	proteasome subunit beta type 1, putative
EHI_166910	23.4884	29.0505	28.7328	16.3606	18.5241	5.14166	20.2164	27.0906	13.3421	0.492992	-1.02036	0.058659	0.424183	3' exoribonuclease family protein
EHI_134350	53.1095	43.5677	29.8341	69.437	57.8076	71.3318	54.1813	42.1704	66.1921	1.55774	0.639454	0.0588967	0.424948	F-box/WD domain containing protein
EHI_127300	22.5436	16.2326	10.7574	4.0873	12.3687	3.09327	11.5138	16.5112	6.51643	0.39208	-1.35078	0.0589839	0.424948	hypothetical protein
EHI_151260	211.58	263.117	398.656	127.651	255.961	186.028	240.499	291.118	189.88	0.65331	-0.614161	0.05899	0.424948	DnaJ family protein
EHI_150380	133.309	145.23	115.823	151.165	161.979	256.139	160.607	131.454	189.761	1.44093	0.527003	0.059012	0.424948	hypothetical protein
EHI_025430	11.7734	15.3832	17.9938	15.3533	24.6489	53.2772	23.0716	15.0501	31.0932	2.07635	1.05405	0.0592103	0.425527	hypothetical protein
EHI_041060	6.29452	9.39642	5.96115	17.3522	15.4981	15.5311	11.6723	7.21736	16.1272	2.21357	1.14637	0.0592161	0.425527	hypothetical protein
EHI_146570	1884.24	1606.15	1745.54	2422	2739.65	1759.07	2026.11	1745.31	2306.91	1.3218	0.402506	0.0593192	0.425822	40S ribosomal protein S19, putative
EHI_192120	45.3045	47.0071	34.7997	26.6183	22.5861	28.6669	34.1638	42.3705	25.9571	0.609803	-0.713584	0.0594771	0.425829	hypothetical protein
EHI_181230	9.90003	8.5426	3.57952	12.2528	17.5514	21.7154	12.2569	7.34072	17.1732	2.29172	1.19643	0.0594877	0.425829	cysteine protease, putative
EHI_195260	16.2237	33.3187	20.3107	9.19473	9.28028	15.4774	17.3009	23.2844	11.3175	0.483931	-1.04713	0.0595059	0.425829	AIG1 family protein, putative
EHI_192470	134.175	104.223	108.633	131.745	155.824	204.576	139.863	115.677	164.048	1.41703	0.502872	0.0595786	0.425907	alcohol dehydrogenase, putative
EHI_115390	73.1972	103.387	92.209	109.426	137.866	132.596	108.113	89.5977	126.629	1.41329	0.499058	0.0597702	0.426026	hypothetical protein
EHI_025440	6.3191	5.12637	2.39289	6.13351	5.14879	33.9714	9.84867	4.61279	15.0846	3.21984	1.68699	0.0597886	0.426026	RNA recognition motif domain containing protein
EHI_045290	214.162	208.437	214.736	155.191	166.248	167.564	187.723	212.445	163.001	0.767396	-0.381957	0.0597963	0.426026	calpain family cysteine protease, putative
EHI_049490	25.2634	31.6116	15.5463	11.2426	14.423	11.3325	18.2366	24.1404	12.3327	0.506198	-0.982225	0.0598431	0.426026	bromodomain-containing protein
EHI_192040	21.7669	15.3866	24.013	17.4113	3.07787	1.02238	13.7797	20.3889	7.17053	0.352573	-1.50401	0.0599535	0.42629	hypothetical protein
EHI_135730	12.5761	13.6667	7.1467	4.08124	1.03413	6.22199	7.45448	11.1298	3.77912	0.336767	-1.57018	0.0600042	0.42629	tyrosine kinase, putative
EHI_001850	125.618	97.5406	161.132	75.9315	98.245	89.4793	107.991	128.097	87.8852	0.688859	-0.53772	0.0603069	0.427174	H/ACA ribonucleoprotein complex subunit 2-like protein, putative
EHI_102280	125.618	97.5406	161.132	75.9315	98.245	89.4793	107.991	128.097	87.8852	0.688859	-0.53772	0.0603069	0.427174	H/ACA ribonucleoprotein complex subunit 2-like protein, putative
EHI_202050	95.2869	92.2541	90.5836	147.986	117.818	118.092	110.337	92.7082	127.965	1.3798	0.46446	0.0604284	0.427174	hypothetical protein, conserved
EHI_099260	32.395	41.8584	40.5622	22.462	24.7818	21.7204	30.63	38.2719	22.9881	0.601288	-0.733871	0.0604773	0.427174	hypothetical protein
EHI_085980	499.437	325.439	555.048	356.085	324.722	322.518	397.208	459.975	334.442	0.728015	-0.45796	0.0605141	0.427174	glycogen synthase, putative
EHI_003010	163.896	154.681	188.315	183.206	245.494	258.248	198.973	168.964	228.983	1.35767	0.441137	0.0605162	0.427174	ubiquitin-conjugating enzyme family protein
EHI_069380	132.242	110.197	139.545	162.321	162.154	191.428	149.648	127.328	171.968	1.35354	0.436734	0.0605634	0.427174	phospholipase B, putative
EHI_000550	76.7561	94.8403	69.4121	114.507	122.508	103.925	96.9914	80.3362	113.647	1.40925	0.494928	0.0608075	0.428267	myb-like DNA-binding domain containing protein
EHI_024400	10.8686	5.12776	4.79867	12.283	9.24274	31.7577	12.3464	6.93167	17.7612	2.54132	1.34558	0.0608429	0.428267	hypothetical protein
EHI_130970	25.184	31.6065	23.8497	39.8116	44.419	46.577	35.2413	26.8801	43.6026	1.6143	0.690909	0.0609755	0.428756	hypothetical protein
EHI_020340	18.1173	17.9474	15.597	24.5677	24.6448	46.0892	24.4939	17.2206	31.7673	1.83882	0.878777	0.0610568	0.428756	peptidyl-prolyl cis-trans isomerase, putative
EHI_148820	4157.43	4081.36	4028.73	5037.09	6047.19	4418.53	4628.39	4089.17	5167.61	1.26371	0.337664	0.0611445	0.428756	ribosomal protein S24, putative
EHI_094800	23.3853	35.8777	35.7748	17.3539	17.5609	18.6306	24.7639	31.6793	17.8484	0.564813	-0.824154	0.0611683	0.428756	major facilitator superfamily protein
EHI_006930	46.9814	35.0319	46.6958	61.3552	56.5965	78.1394	54.1334	42.9031	65.3637	1.52859	0.612204	0.0612748	0.428756	hypothetical protein
EHI_186870	12.6	15.3767	5.96586	5.10531	4.12974	3.10219	7.7133	11.3142	4.11242	0.359323	-1.47665	0.0612864	0.428756	hypothetical protein
EHI_020610	63.2204	52.9734	46.68	54.1894	71.0253	152.254	73.3904	54.2912	92.4895	1.70017	0.765677	0.0614095	0.42918	transcription initiation factor TFIID family protein
EHI_133950	259.981	250.292	231.379	275.638	262.342	585.68	310.885	247.217	374.554	1.51447	0.598816	0.0615434	0.429679	heat shock protein 70, putative
EHI_062760	83.8253	79.4525	94.3881	138.944	137.138	91.828	104.263	85.8886	122.637	1.43109	0.517115	0.0618882	0.431648	programmed cell death protein 2, putative
EHI_004410	11.7355	10.2527	9.57154	7.15576	2.05951	0	6.79584	10.5199	3.07176	0.291964	-1.77614	0.0621707	0.432765	hypothetical protein
EHI_070120	12.5843	20.5009	23.8365	8.16456	5.16771	12.4318	13.781	18.9739	8.58804	0.454901	-1.13637	0.0621891	0.432765	myotubularin, putative
EHI_111750	35.9469	37.5844	42.8968	29.5939	17.5737	21.7632	30.8931	38.8094	22.9769	0.593807	-0.751934	0.0622371	0.432765	importin alpha re-exporter, putative
EHI_161980	40.6612	52.9756	70.649	84.8782	83.3426	76.0721	68.0965	54.762	81.431	1.49757	0.582623	0.0623933	0.433413	hypothetical protein
EHI_033250	4900.89	4586.4	5258.44	4042.67	4135.55	3948.77	4478.79	4915.24	4042.33	0.822487	-0.281936	0.0626427	0.434385	polyadenylate-binding protein, putative
EHI_031350	44.3765	45.295	52.7818	30.7067	36.9734	9.22106	36.5591	47.4844	25.6337	0.540652	-0.887229	0.0626921	0.434385	60S ribosome subunit biogenesis protein NIP7, putative
EHI_092190	19.7948	17.9392	21.4719	10.2096	13.4247	3.10342	14.3239	19.7353	8.91257	0.452708	-1.14335	0.0627227	0.434385	fatty acid elongase, putative
EHI_199940	1816.13	1776.03	1655.93	2022.04	2518.21	2032.92	1970.21	1749.36	2191.05	1.25231	0.324592	0.0628037	0.434508	60S ribosomal protein L36, putative
EHI_156310	37.9103	61.5157	39.4779	125.732	120.494	24.7109	68.3069	46.3013	90.3124	1.94647	0.960864	0.0629608	0.435158	ribonuclease, putative
EHI_200010	76.6006	75.1801	69.2862	79.6832	104.159	142.423	91.222	73.689	108.755	1.47388	0.559615	0.0630981	0.435668	hypothetical protein
EHI_125350	171.569	148.626	164.37	138.761	116.859	98.5188	139.784	161.522	118.046	0.731294	-0.451477	0.0632284	0.43613	DNA-directed RNA polymerase III largest subunit, putative
EHI_176840	6.29958	17.9394	5.96549	4.08414	4.12999	1.03417	6.57546	10.0682	3.08277	0.303356	-1.72092	0.0633481	0.436518	hypothetical protein
EHI_127010	9.09428	13.6859	8.4149	3.07667	3.07212	5.09123	7.07251	10.3983	3.74667	0.358231	-1.48104	0.0634267	0.436585	hypothetical protein
EHI_059670	764.975	632.965	778.288	549.075	661.446	369.826	626.096	725.41	526.782	0.726403	-0.461158	0.0635151	0.436585	Rab family GTPase
EHI_128160	91.8864	118.748	85.9814	75.586	59.833	71.2511	83.881	98.872	68.89	0.694825	-0.525278	0.0636234	0.436585	RNA-binding protein, putative
EHI_022870	42.3583	56.3853	33.4505	68.4475	68.0603	66.0451	55.7912	44.0647	67.5176	1.52056	0.604602	0.0636438	0.436585	hypothetical protein, conserved
EHI_049920	746.935	585.165	786.237	618.743	553.428	365.074	609.263	706.112	512.415	0.726032	-0.461896	0.0636753	0.436585	tubulin family protein
EHI_121850	162.807	123.864	152.647	83.7086	90.899	132.473	124.4	146.439	102.36	0.699454	-0.515699	0.0637993	0.437	TBC/Rab GTPase activating domain containing protein
EHI_172510	8.10731	10.2516	10.7473	6.1285	1.03164	2.06537	6.38862	9.70207	3.07517	0.318152	-1.65221	0.0639743	0.437763	acid sphingomyelinase-like phosphodiesterase 3a precursor, putative
EHI_017730	14.5825	14.5521	18.0408	6.16089	7.15801	8.11982	11.4357	15.7252	7.14624	0.456492	-1.13134	0.0641786	0.438447	hypothetical protein
EHI_138050	40.637	59.8093	41.888	48.0526	68.9729	121.411	63.4618	47.4448	79.4788	1.67044	0.740224	0.0642019	0.438447	hypothetical protein, conserved
EHI_122900	3097.87	3397.24	2751.72	3746.07	3708.12	3956.17	3442.86	3082.27	3803.45	1.23373	0.303024	0.0643616	0.439102	hypothetical protein, conserved
EHI_113980	19.8482	29.0488	23.9156	38.8369	27.8176	60.7905	33.3763	24.2709	42.4817	1.7479	0.805625	0.0644308	0.439138	hypothetical protein
EHI_120360	268.171	247.778	301.559	336.351	279.012	562.917	332.631	272.503	392.76	1.44234	0.528415	0.0646098	0.439922	grainin, putative
EHI_201930	14.0259	9.57036	9.42219	22.128	25.0759	17.7745	16.3328	11.0061	21.6595	1.96084	0.97147	0.0647128	0.440188	serine acetyltransferase, putative
EHI_139440	44.9425	58.9399	32.1783	36.7401	25.8393	13.4685	35.3514	45.3536	25.3493	0.556453	-0.845667	0.0648472	0.440666	hypothetical protein, conserved
EHI_083560	92.718	109.478	99.7626	156.874	133.162	123.287	119.214	100.653	137.774	1.36799	0.452059	0.0649407	0.440866	ubiquitin-conjugating enzyme family protein
EHI_050140	21.6362	50.4058	32.2645	44.9557	58.7643	72.2049	46.7053	34.7688	58.6417	1.6809	0.749237	0.0653182	0.442909	casein kinase, putative
EHI_088060	148.13	139.4	150.224	101.492	117.823	107.03	127.35	145.918	108.781	0.746002	-0.422748	0.0653705	0.442909	hypothetical protein
EHI_107270	136.417	140.127	137.684	160.541	148.188	311.567	172.421	138.076	206.765	1.49737	0.582426	0.0654379	0.44293	hypothetical protein
EHI_026340	921.479	934.25	1191.99	1446.65	1467.46	1074.32	1172.69	1015.91	1329.48	1.30937	0.38887	0.0655347	0.443149	thioredoxin, putative
EHI_091530	110.827	105.08	144.524	98.0653	81.4823	74.3262	102.384	120.144	84.6246	0.706916	-0.500388	0.0656138	0.443248	BAR/SH3 domain containing protein
EHI_163740	230.215	207.576	258.73	176.589	203.53	114.918	198.593	232.174	165.013	0.711543	-0.490978	0.0657689	0.443544	WD repeat protein
EHI_028550	11.6782	13.6668	17.8674	11.2236	1.03409	3.11082	9.76348	14.4041	5.12283	0.357884	-1.48244	0.0657886	0.443544	hypothetical protein
EHI_149860	162.727	129.84	135.89	114.312	101.271	99.4279	123.911	142.819	105.004	0.734881	-0.444417	0.0658512	0.443544	Hypothetical protein T24C12.3, putative
EHI_013190	92.5699	79.4401	76.2658	106.133	96.1326	158.543	101.514	82.7586	120.27	1.4512	0.537247	0.0661161	0.444138	hypothetical protein
EHI_113570	20.6721	13.6672	9.53372	24.4927	31.009	26.9397	21.0524	14.6243	27.4805	1.85758	0.893423	0.066123	0.444138	kinesin, putative
EHI_045590	272.266	322.882	284.756	356.131	341.171	453.997	338.534	293.301	383.766	1.30779	0.387128	0.0661479	0.444138	hypothetical protein
EHI_196510	1.80783	0	1.19781	6.13664	8.22896	2.05489	3.23769	1.00188	5.47349	5.58291	2.48102	0.0662392	0.444138	hypothetical protein
EHI_155670	0	1.70883	1.19672	3.06709	3.08858	10.2901	3.22522	0.968515	5.48193	5.68389	2.50688	0.0662626	0.444138	hypothetical protein
EHI_033740	387.834	368.23	402.883	342.341	295.761	135.031	322.013	386.315	257.711	0.667252	-0.583697	0.0663332	0.444138	F-actin capping protein alpha subunit, putative
EHI_075970	16.2165	25.6292	21.4969	30.6439	31.9775	46.4626	28.7378	21.1142	36.3613	1.72081	0.783084	0.0664081	0.444138	hypothetical protein
EHI_063040	1005.91	968.669	715.137	1312.49	1600.87	856.677	1076.62	896.573	1256.68	1.40101	0.48647	0.066541	0.444138	hypothetical protein
EHI_158350	23.4334	22.2124	39.4255	13.2811	10.3117	20.6376	21.5503	28.3571	14.7435	0.524357	-0.931378	0.0665577	0.444138	hypothetical protein
EHI_001800	31.5697	36.7377	37.0617	37.8116	29.8839	143.265	52.7217	35.1231	70.3203	2.0031	1.00223	0.0665852	0.444138	hypothetical protein
EHI_009370	67.4826	54.6719	84.6953	44.9223	33.0453	54.8266	56.6073	68.95	44.2647	0.644862	-0.632937	0.0667198	0.444605	fatty acid elongase, putative
EHI_178070	45.3979	35.9113	40.8455	58.4091	62.5338	61.2418	50.7232	40.7182	60.7282	1.49265	0.57788	0.0669413	0.445621	hypothetical protein, conserved
EHI_105210	1354.27	1284.03	1487.06	2177.88	2244.34	1243.9	1631.92	1375.12	1888.71	1.37369	0.458061	0.0670252	0.445621	hypothetical protein, conserved
EHI_029010	28.0163	18.7977	16.7666	46.0218	27.7768	36.9985	29.063	21.1935	36.9324	1.7329	0.793192	0.0671246	0.445621	hypothetical protein
EHI_138430	24.2786	26.4808	29.8055	11.2279	11.3654	20.7084	20.6444	26.855	14.4339	0.538617	-0.892669	0.0671315	0.445621	hypothetical protein
EHI_148040	415.978	458.797	413.8	376.129	348.189	249.286	377.03	429.525	324.535	0.755359	-0.404766	0.0673772	0.446403	proteasome subunit beta type 7-B precursor, putative
EHI_096650	2310.35	2161.13	2057.34	2425.11	2851.72	2745.83	2425.25	2176.27	2674.22	1.22865	0.297075	0.0674282	0.446403	histone H3, putative
EHI_023490	399.316	482.638	331.488	539.993	595.048	467.894	469.396	404.481	534.312	1.31907	0.399524	0.0674441	0.446403	hypothetical protein, conserved
EHI_169270	64.1634	43.5764	69.4589	41.9303	40.1236	30.8342	48.3478	59.0662	37.6294	0.639838	-0.644221	0.0680319	0.449705	hypothetical protein
EHI_118740	8.10361	13.6685	14.3238	21.446	12.3845	42.3687	18.7159	12.032	25.3997	2.12079	1.0846	0.0680894	0.449705	hypothetical protein
EHI_136940	5.41036	5.12609	3.58572	0	0	2.06225	2.6974	4.70739	0.687415	0.145019	-2.78569	0.0681391	0.449705	AIG1 family protein
EHI_117880	119.677	113.953	101.031	152.193	172.553	130.505	131.652	111.554	151.751	1.35764	0.441097	0.0682176	0.449791	hypothetical protein
EHI_116360	85524.6	86108.8	91279.9	111742	132233	90721.8	99601.6	87637.8	111565	1.27303	0.348268	0.0683977	0.450412	serine-rich protein
EHI_121860	23.5782	17.9508	33.6162	9.21734	18.4687	10.2253	18.8428	25.0484	12.6371	0.508588	-0.975431	0.0684428	0.450412	microsomal signal peptidase subunit, putative
EHI_186020	387.232	352.776	505.116	328.563	343.277	258.144	362.518	415.041	309.995	0.748041	-0.41881	0.0687168	0.451502	DNA-directed RNA polymerase subunit, putative
EHI_068680	37.2448	35.9158	49.2664	19.4739	30.7444	23.4584	32.684	40.809	24.5589	0.604868	-0.725309	0.0687635	0.451502	nucleolar phosphoprotein Nopp34, putative
EHI_195250	6.30454	7.68863	8.35764	1.02135	4.12719	1.03296	4.75539	7.45027	2.0605	0.277072	-1.85167	0.0688053	0.451502	AIG1 family protein
EHI_140740	737.102	777.377	702.779	592.216	629.785	219.222	609.747	739.086	480.408	0.649963	-0.62157	0.0688916	0.451561	hypothetical protein
EHI_021260	1638.85	1388.9	1330.75	1282.64	1181.78	899.812	1287.12	1452.83	1121.41	0.771765	-0.373767	0.0689456	0.451561	villidin, putative
EHI_136180	74.6991	79.4461	115.736	50.0318	47.4926	78.5906	74.3327	89.9605	58.705	0.655222	-0.609944	0.0690151	0.451586	proteasome regulatory subunit, putative
EHI_186960	35.4775	34.2182	50.4946	18.463	28.6671	24.4272	31.9579	40.0634	23.8525	0.599147	-0.739017	0.0691117	0.451788	prefoldin, alpha subunit
EHI_129930	1.80609	0.854419	0	3.06719	4.11778	8.23125	3.01279	0.886836	5.13874	5.49241	2.45744	0.0693365	0.452827	hypothetical protein
EHI_068140	31.6226	27.342	11.9734	37.8359	41.1606	45.2376	32.5287	23.646	41.4114	1.72664	0.787963	0.0695473	0.453773	hypothetical protein
EHI_192420	48.6953	57.2415	46.6162	71.5284	68.0267	82.4847	62.4321	50.851	74.0133	1.45117	0.537214	0.0698098	0.45476	hypothetical protein, conserved
EHI_201410	2.70433	5.98033	4.7796	0	1.03102	1.03161	2.58782	4.48809	0.687543	0.152899	-2.70935	0.0698308	0.45476	hypothetical protein
EHI_139410	10.8047	15.377	15.5173	32.6795	14.4487	33.0688	20.316	13.8997	26.7323	1.92946	0.9482	0.0699509	0.455111	RNA-directed RNA polymerase, putative
EHI_173480	374.59	343.463	378.031	284.176	298.66	289.323	328.04	365.361	290.72	0.796103	-0.328973	0.0701057	0.455687	hypothetical protein
EHI_117590	93.4463	64.0638	95.3117	130.613	156.118	87.0744	104.438	84.2739	124.602	1.48254	0.568073	0.070425	0.456989	tyrosine kinase, putative
EHI_056680	15.4724	21.3898	10.8217	21.5452	14.3294	69.1587	25.4529	15.8946	35.0111	2.18636	1.12853	0.0704389	0.456989	hypothetical protein
EHI_023150	39.5616	128.132	26.2267	45.9306	32.0322	7.24893	46.5221	64.6402	28.4039	0.437948	-1.19117	0.0706663	0.458032	hypothetical protein
EHI_004860	133.13	132.467	122.358	148.416	188.975	179.298	150.774	129.318	172.23	1.33031	0.411764	0.0709275	0.459292	Ras family GTPase
EHI_142250	357.463	317.792	415.394	262.459	336.443	144.672	305.704	363.55	247.858	0.682233	-0.551663	0.0711423	0.46025	methionine gamma-lyase
EHI_030470	18.004	17.0854	20.2879	10.2115	5.16121	11.371	13.6868	18.4591	8.91458	0.484332	-1.04593	0.0712925	0.460788	hypothetical protein
EHI_118810	386.348	347.652	375.275	483.668	430.117	472.72	415.963	369.758	462.168	1.25028	0.322255	0.0714811	0.461573	protein kinase domain containing protein
EHI_159740	41.5801	52.1222	47.9124	29.6604	31.8872	29.7958	38.8264	47.2049	30.4478	0.644937	-0.63277	0.0716751	0.462296	hypothetical protein
EHI_026430	18.9944	20.5079	20.3735	31.7139	31.8702	35.9272	26.5645	19.9586	33.1704	1.66288	0.733682	0.0717275	0.462296	hypothetical protein
EHI_049060	183.336	154.124	196.059	161.291	121.624	101.384	152.97	177.84	128.1	0.721233	-0.471463	0.0719013	0.462626	hypothetical protein
EHI_184510	219.016	248.609	207.883	250.299	228.917	547.914	283.773	225.169	342.377	1.51973	0.603812	0.0721016	0.462626	hypothetical protein
EHI_135430	83.7066	124.722	125.292	83.7296	89.816	45.4937	92.1267	111.24	73.0131	0.657203	-0.60559	0.072141	0.462626	Clathrin coat assembly protein, putative
EHI_089770	96.889	74.3494	75.566	111.561	140.723	97.3554	99.4072	82.2681	116.546	1.41481	0.500613	0.0722061	0.462626	hypothetical protein
EHI_013260	250.448	226.436	255.186	300.726	292.066	339.959	277.47	244.023	310.917	1.27518	0.350704	0.0722744	0.462626	Rho family GTPase
EHI_094260	93.57	127.283	64.4125	79.633	62.996	26.8986	75.7988	95.0884	56.5092	0.5926	-0.75487	0.0722961	0.462626	exonuclease, putative
EHI_174190	45.8332	58.0851	40.5143	25.5122	36.1806	30.0531	39.3631	48.1442	30.5819	0.632445	-0.660988	0.0722992	0.462626	hypothetical protein
EHI_147470	33.5746	29.0669	18.0155	48.1476	48.2014	36.7773	35.6306	26.8857	44.3755	1.63399	0.7084	0.0723604	0.462626	ubiquitin-conjugating enzyme family protein
EHI_014320	56.7541	32.4635	66.8752	38.8146	29.9162	24.7825	41.601	52.031	31.1711	0.602685	-0.730524	0.0724613	0.462626	adenosine deaminase, putative
EHI_026350	23.3932	23.0647	26.2428	28.5865	33.0463	64.1401	33.0789	24.2335	41.9243	1.73366	0.793823	0.0724685	0.462626	Rho guanine nucleotide exchange factor, putative
EHI_163530	141.44	164.974	160.86	187.403	178.554	274.119	184.558	155.758	213.359	1.37024	0.454424	0.0725186	0.462626	hypothetical protein
EHI_110680	105.36	88.8457	128.928	79.6602	68.1077	80.5894	91.9152	107.711	76.1191	0.709432	-0.495263	0.0726222	0.462857	tryptophanyl-tRNA synthetase, putative
EHI_050985	21.6248	17.0862	20.305	5.10757	13.4085	10.3231	14.6425	19.672	9.61304	0.488984	-1.03214	0.072804	0.463586	hypothetical protein, conserved
EHI_193080	2670.5	2302.71	2555.64	3399.44	3892.97	2498.54	2886.63	2509.62	3263.65	1.30051	0.379074	0.0730267	0.464095	60S ribosomal protein L9, putative
EHI_167940	307.352	315.197	356.287	288.798	250.163	213.48	288.546	326.279	250.814	0.769488	-0.37803	0.073042	0.464095	hypothetical protein
EHI_063560	56.2759	45.6485	35.9024	55.9864	68.9148	85.0711	57.9665	45.9422	69.9907	1.51669	0.60093	0.0730864	0.464095	hypothetical protein
EHI_150390	1272.38	911.487	1255.02	943.398	853.952	886.424	1020.44	1146.3	894.591	0.780722	-0.35712	0.0731731	0.464217	aspartate ammonia-lyase, putative
EHI_131020	54.8507	42.7109	72.7241	37.7662	36.1632	35.2054	46.5701	56.7619	36.3783	0.645073	-0.632466	0.0732746	0.464433	translation initiation factor eIF-2B epsilon subunit, putative
EHI_157120	266.734	208.453	234.126	150.169	203.172	26.8359	181.582	236.438	126.725	0.536008	-0.899673	0.0734672	0.464759	kinase, PfkB family
EHI_172160	67.7551	61.5187	63.4517	60.3296	69.98	204.638	87.9455	64.2418	111.649	1.73778	0.797242	0.0735203	0.464759	hypothetical protein
EHI_000750	32.5133	46.9925	26.3323	28.6284	18.5283	11.3162	27.3852	35.2794	19.491	0.549653	-0.863406	0.0735288	0.464759	TBP interacting protein, putative
EHI_178730	20.7077	21.3569	10.7421	31.6574	20.6422	46.5075	25.269	17.6022	32.9357	1.84897	0.886722	0.0736783	0.465276	hypothetical protein
EHI_001100	167.354	131.554	220.682	138.85	122.889	107.587	148.153	173.197	123.109	0.71324	-0.487541	0.0742101	0.467835	hypothetical protein
EHI_104450	125.034	128.99	143.112	169.462	159.068	195.593	153.543	132.378	174.707	1.32188	0.402597	0.0742196	0.467835	hypothetical protein
EHI_185240	924.935	1130.11	1038.07	829.72	919.863	671.332	919.004	1031.04	806.971	0.782667	-0.353529	0.0744723	0.468998	long-chain-fatty-acid--CoA ligase, putative
EHI_182600	122.458	124.725	102.656	89.8698	79.4655	87.8342	101.168	116.613	85.7232	0.733338	-0.44745	0.0747884	0.469601	proteasome regulatory subunit, putative
EHI_030170	138.803	153.779	119.475	101.142	114.457	86.6735	119.055	137.352	100.757	0.731858	-0.450364	0.0748151	0.469601	26S proteasome non-ATPase regulatory subunit, putative
EHI_110810	958.577	784.988	942.264	761.183	766.217	446.876	776.684	895.276	658.092	0.735225	-0.443743	0.0748515	0.469601	unconventional myosin IB
EHI_114140	247.726	265.877	294.252	331.911	312.797	391.27	307.306	269.285	345.326	1.28386	0.360491	0.0748973	0.469601	hypothetical protein
EHI_014150	115.074	141.799	83.4394	175.549	126.075	186.435	138.062	113.438	162.686	1.4282	0.5142	0.0749337	0.469601	hypothetical protein, conserved
EHI_170950	4.49834	12.8136	2.38554	1.02092	0	3.10391	3.97039	6.56584	1.37494	0.206538	-2.27552	0.0749778	0.469601	hypothetical protein
EHI_074010	15.4469	40.1928	30.0438	41.0042	22.5418	111.131	43.3934	28.5612	58.2257	2.03815	1.02726	0.0751235	0.469905	hypothetical protein
EHI_024000	7.24515	5.12774	5.99793	12.2827	14.3785	14.3439	9.89598	6.12361	13.6684	2.23324	1.15914	0.0752081	0.469905	hypothetical protein
EHI_047210	12.6874	8.54707	0	11.2623	29.769	17.4003	13.2777	7.07817	19.4772	2.67946	1.42194	0.0752312	0.469905	hypothetical protein, conserved
EHI_078700	11.7078	5.98003	5.96944	1.02132	3.09555	3.09915	5.14554	7.88575	2.40534	0.303301	-1.72118	0.0755978	0.471766	cation transporter, putative
EHI_039350	219.51	169.14	192.029	157.219	129.1	151.066	169.677	193.559	145.795	0.753396	-0.40852	0.0757651	0.472372	s phingosine-1-phosphate lyase 1, putative
EHI_008220	56.6534	46.9822	57.2295	66.3479	66.1227	107.675	66.8351	53.6217	80.0484	1.49551	0.580638	0.0758771	0.472372	protein kinase domain containing protein
EHI_024460	12.586	9.3963	13.1117	18.3712	16.5347	33.1448	17.1908	11.698	22.6836	1.949	0.962736	0.0759539	0.472372	HEAT repeat domain containing protein
EHI_104380	66.9368	48.7066	49.1376	64.4526	62.7095	137.539	71.5803	54.927	88.2336	1.60418	0.68184	0.0759697	0.472372	hypothetical protein
EHI_080860	216.972	241.76	128.901	356.396	375.7	169.503	248.205	195.878	300.533	1.53106	0.61453	0.0763553	0.474341	hypothetical protein
EHI_135040	19.8121	19.6486	17.9074	27.5752	29.925	39.259	25.6879	19.1227	32.2531	1.68236	0.750486	0.0767374	0.47624	WD domain containing protein
EHI_189750	0.899424	1.70846	0	5.10405	5.16503	4.14021	2.8362	0.869295	4.8031	5.17992	2.37293	0.0767994	0.47624	hypothetical protein
EHI_080200	140.004	104.239	123.296	88.9564	107.042	54.5141	103.008	122.513	83.5042	0.681858	-0.552458	0.0769057	0.476469	surface antigen ariel1, putative
EHI_056390	214.812	222.139	226.088	274.969	308.975	259.488	251.079	221.013	281.144	1.27249	0.347654	0.077164	0.477639	V-type ATPase, D subunit, putative
EHI_182920	1880.68	1681.21	1782.26	2345.7	2730.4	1794.03	2035.71	1781.38	2290.04	1.28556	0.362399	0.0773932	0.478627	60S ribosomal protein L21, putative
EHI_100430	63.9168	39.2965	45.3512	33.6985	22.7085	36.1783	40.1916	49.5215	30.8617	0.622658	-0.683488	0.077572	0.47913	ornithine decarboxylase, putative
EHI_029570	71.2573	86.291	83.6878	59.2723	65.9507	38.1354	67.4324	80.412	54.4528	0.677542	-0.561617	0.0776138	0.47913	methyltransferase, putative
EHI_200690	22.5145	14.5229	15.5202	7.1492	8.25495	10.3308	13.0488	17.5192	8.57833	0.488487	-1.03361	0.0779879	0.481007	cysteine protease, putative
EHI_059890	88.3146	106.79	100.344	59.2512	53.6269	90.8228	83.1916	98.4828	67.9003	0.689439	-0.536505	0.0781327	0.481468	hypothetical protein
EHI_138330	60.212	56.3767	57.1965	37.758	47.5517	30.0532	48.1913	57.9284	38.4543	0.663729	-0.591334	0.0783757	0.481786	hypothetical protein
EHI_193290	62.9	70.0433	48.8496	45.9196	34.117	41.4606	50.5483	60.5976	40.499	0.665432	-0.587636	0.0783836	0.481786	hypothetical protein
EHI_177470	1989.6	1769.63	1836.31	2098.78	2686.89	2172.83	2092.34	1865.18	2319.5	1.24356	0.314479	0.0783944	0.481786	ribosomal protein S25, putative
EHI_131530	29.7328	41.8612	33.4422	17.3654	26.8179	18.5827	27.967	35.0121	20.922	0.596394	-0.745662	0.0786006	0.482622	hypothetical protein
EHI_137990	0.903326	2.56326	2.39422	4.09009	4.11674	13.3699	4.57292	1.9536	7.19223	3.70916	1.89109	0.0787365	0.483025	hypothetical protein
EHI_118260	439.314	363.879	422.891	583.644	550.1	437.538	466.228	408.695	523.761	1.28212	0.358532	0.078826	0.483143	formin homology 2 family protein
EHI_044740	135.569	129.022	162.883	161.59	191.343	215.808	166.036	142.492	189.58	1.33392	0.415673	0.0788996	0.483163	UMP-CMP kinase, putative
EHI_022610	7.21181	69.2011	27.4836	12.2605	21.6507	10.3156	24.6872	34.6322	14.7422	0.424342	-1.2367	0.0790067	0.483216	endonuclease/exonuclease/phosphatase family protein
EHI_012360	3091.74	2740.44	2993.92	3766.5	4126.24	3101.23	3303.34	2942.03	3664.66	1.24567	0.316923	0.0791191	0.483216	ribosomal protein S14, putative
EHI_074090	3091.74	2740.44	2993.92	3766.5	4126.24	3101.23	3303.34	2942.03	3664.66	1.24567	0.316923	0.0791191	0.483216	40S ribosomal protein S14, putative
EHI_153700	29.7058	41.0049	20.2875	37.7821	52.6455	58.9248	40.0584	30.3327	49.7841	1.62471	0.700178	0.0792707	0.483219	hypothetical protein
EHI_124600	26.0685	23.0635	26.2211	11.2264	15.5026	15.5389	19.6035	25.1177	14.0893	0.561556	-0.832497	0.0792987	0.483219	ubiquitin-protein ligase, putative
EHI_064620	214.076	223.809	220.621	178.646	172.503	164.558	195.702	219.502	171.902	0.783199	-0.35255	0.0794094	0.483219	hypothetical protein, conserved
EHI_111220	53.9054	58.0841	45.2685	41.8352	27.9178	33.1767	43.3646	52.4193	34.3099	0.652557	-0.615824	0.0794602	0.483219	tRNA splicing endonuclease, putative
EHI_060320	9.03045	9.39861	9.5744	4.08958	4.11778	2.05781	6.37811	9.33448	3.42173	0.36687	-1.44666	0.0794707	0.483219	PX domain protein
EHI_178100	25.1573	31.6047	22.6354	41.8361	36.188	48.724	34.3576	26.4658	42.2494	1.58735	0.666619	0.0796087	0.48363	hypothetical protein
EHI_155230	26.4872	19.7042	9.62218	42.1562	28.5921	30.3601	26.1537	18.6045	33.7028	1.78649	0.837131	0.0797949	0.484333	hypothetical protein
EHI_197390	32.435	19.6491	50.1622	42.9025	47.4481	82.5929	45.8649	34.0821	57.6478	1.70918	0.773309	0.0798978	0.48453	hypothetical protein
EHI_129840	17.9673	25.6253	21.4418	8.16276	10.3405	15.553	16.5151	21.6781	11.3521	0.522829	-0.935588	0.0801449	0.4856	Ras guanine nucleotide exchange factor, putative
EHI_138990	175.161	150.334	212.013	118.355	106.518	162.816	154.199	179.169	129.23	0.722811	-0.46831	0.0803486	0.486406	hypothetical protein
EHI_169580	510.45	391.257	600.324	408.471	419.064	277.009	434.429	500.677	368.181	0.736121	-0.441985	0.0805601	0.486522	nucleoside transporter, putative
EHI_134000	50.3249	32.4592	39.3215	34.6961	12.4051	22.8	32.0011	40.7019	23.3004	0.572784	-0.803938	0.0805834	0.486522	regulator of nonsense transcripts, putative
EHI_079890	83.2464	84.5984	89.9123	118.692	117.162	109.768	100.563	85.919	115.207	1.34255	0.424976	0.0806059	0.486522	Rab family GTPase
EHI_124460	150.322	152.914	188.546	141.936	108.392	114.757	142.811	163.927	121.695	0.744148	-0.426338	0.0806507	0.486522	AP-1 complex subunit mu-2, putative
EHI_048990	4823.45	4292.45	4223.74	5450.03	6699.27	4703.31	5032.04	4446.55	5617.54	1.26331	0.337205	0.0808889	0.487531	60S ribosomal protein L37
EHI_137700	556.81	586.956	659.043	486.537	503.688	466.555	543.265	600.937	485.593	0.808658	-0.306398	0.0811177	0.488482	Ras family GTPase
EHI_105110	104.498	94.8276	76.4279	140.958	124.824	112.556	109.015	91.9179	126.113	1.36717	0.451192	0.0813183	0.489262	ENTH domain protein, putative
EHI_176160	12.5849	15.3757	14.3025	6.12352	7.23453	6.21552	10.3061	14.0877	6.52453	0.463089	-1.11064	0.0817296	0.491306	hypothetical protein
EHI_130990	96.9866	100.002	109.223	57.3398	72.8742	88.0017	87.4046	102.071	72.7386	0.71355	-0.486914	0.0818154	0.491393	nuclear movement protein, putative
EHI_183050	53.353	46.9966	41.9379	27.6193	24.6783	39.0194	38.9341	47.4292	30.439	0.640188	-0.643433	0.0820005	0.492075	DnaJ domain containing protein
EHI_180410	633.969	692.881	768.601	462.9	541.095	638.186	622.939	698.484	547.393	0.784047	-0.350989	0.082084	0.492146	hypothetical protein
EHI_147870	16.2058	19.6484	14.3227	10.212	8.25694	6.20109	12.4745	16.7256	8.22336	0.489699	-1.03003	0.0823587	0.493041	hypothetical protein, conserved
EHI_008470	128.954	105.085	103.991	175.756	192.74	109.29	135.969	112.677	159.262	1.41219	0.497931	0.0823766	0.493041	vacuolar sorting protein 26, putative
EHI_155290	631.587	598.825	545.112	510.465	506.041	268.992	510.17	591.842	428.499	0.723856	-0.466226	0.0826121	0.49402	actinin-like protein, putative
EHI_050960	1076.48	1396.04	1432.74	1240.81	1463.85	3070.79	1613.45	1301.75	1925.15	1.47901	0.564631	0.0829634	0.495315	hypothetical protein
EHI_024450	28.8298	19.6491	22.6915	34.7299	39.1978	40.2668	30.8941	23.7234	38.0648	1.60372	0.681423	0.0830908	0.495315	protein tyrosine phosphatase, putative
EHI_105170	73.7461	71.755	63.1962	87.7865	85.7461	120.082	83.7187	69.5657	97.8717	1.40363	0.489163	0.0831993	0.495315	hypothetical protein
EHI_049720	22.5124	34.1714	21.4877	35.7447	41.278	49.5948	34.1315	26.0572	42.2058	1.60845	0.685673	0.0832263	0.495315	hypothetical protein
EHI_027490	55.1066	46.9933	23.9437	42.947	68.9514	99.7499	56.282	42.0145	70.5495	1.66642	0.736752	0.0832826	0.495315	hypothetical protein
EHI_142050	102.643	117.036	93.1024	73.5283	90.822	57.872	89.1673	104.26	74.0741	0.70903	-0.496082	0.0833246	0.495315	hypothetical protein
EHI_114920	67.8349	59.2154	128.578	34.0208	62.1311	61.4513	68.8719	85.2094	52.5344	0.62031	-0.68894	0.0833436	0.495315	60S ribosomal protein L35a, putative
EHI_166920	2159.79	1692.13	2269.36	1821.35	1670.95	1008.79	1770.39	2040.43	1500.36	0.735436	-0.443329	0.0834048	0.495315	hypothetical protein
EHI_036520	44.9376	41.0014	52.4336	28.5744	21.707	37.3034	37.6596	46.1242	29.1949	0.635007	-0.655156	0.0835916	0.495996	importin beta, putative
EHI_155710	98.8116	87.9796	125.067	69.3811	76.5254	77.7752	89.2567	103.953	74.5606	0.7201	-0.473732	0.0838224	0.496808	Rap/Ran GTPase-activating protein, putative
EHI_119580	40.5004	29.8991	27.4432	22.4634	19.6161	16.5449	26.0779	32.6142	19.5415	0.597267	-0.743552	0.084026	0.496808	alpha-amylase, putative
EHI_137790	200.263	233.185	148.852	157.111	155.156	109.967	167.422	194.1	140.745	0.723352	-0.467231	0.0840756	0.496808	hypothetical protein
EHI_138180	85.3667	86.2729	97.7019	57.145	60.9955	74.6259	77.018	89.7805	64.2555	0.716927	-0.480102	0.0840855	0.496808	hypothetical protein
EHI_192800	385.82	456.485	466.304	338.074	378.97	101.781	354.572	436.203	272.942	0.625729	-0.67639	0.0841174	0.496808	60S ribosomal protein L30, putative
EHI_000610	735.971	857.778	824.882	711.247	650.27	247.39	671.256	806.21	536.302	0.665241	-0.588052	0.084191	0.496808	nucleotide binding protein 2, putative
EHI_009860	300.431	299.836	358.962	220.502	311.946	142.821	272.416	319.743	225.089	0.704442	-0.505446	0.0842341	0.496808	hypothetical protein
EHI_186980	37.3094	43.6329	34.869	21.5439	29.6845	21.363	31.4005	38.6038	24.1971	0.624953	-0.67818	0.0843831	0.49726	hypothetical protein
EHI_013120	7.29884	12.8449	3.60844	18.4941	20.4381	13.1756	12.6433	7.91738	17.3693	2.14255	1.09933	0.0848984	0.499868	hypothetical protein
EHI_171270	6.30705	3.41724	3.58313	8.17202	8.25157	17.55	7.88017	4.43581	11.3245	2.53672	1.34296	0.085098	0.500615	hypothetical protein
EHI_155600	32.4177	19.6486	28.6502	36.766	40.2462	51.6615	34.8984	26.9055	42.8912	1.59925	0.677394	0.0852409	0.500716	hypothetical protein
EHI_014000	111.644	121.307	78.7774	107.228	117.658	264.566	133.53	103.91	163.151	1.5662	0.64727	0.0852869	0.500716	Retinoblatoma-binding protein 6, putative
EHI_027610	114.989	86.4269	85.7207	113.649	123.126	161.342	114.209	95.7123	132.706	1.38523	0.470125	0.085382	0.500716	hypothetical protein
EHI_096360	1797.05	1717.9	1834.87	2375.88	2718.73	1755.17	2033.27	1783.27	2283.26	1.28046	0.356663	0.0854807	0.500716	hypothetical protein
EHI_080870	91.9575	27.3388	70.5063	69.4781	140.205	109.333	84.8031	63.2675	106.339	1.68448	0.752299	0.085504	0.500716	syntaxin, putative
EHI_122790	141.104	123.858	94.1418	151.036	145.748	196.88	142.128	119.701	164.555	1.36996	0.454131	0.0855591	0.500716	helicase, putative
EHI_191730	26.0619	23.9174	11.9159	14.2868	11.3711	2.07264	14.9376	20.6317	9.2435	0.445374	-1.16691	0.0856829	0.500716	hypothetical protein
EHI_035460	2041.09	1925.53	2211.66	2636.61	2855.02	2172.04	2306.99	2059.43	2554.56	1.24063	0.311073	0.0856977	0.500716	40S ribosomal protein S13, putative
EHI_131670	47.0036	45.2865	41.9234	68.5258	62.7458	61.6466	54.5219	44.7378	64.3061	1.43461	0.520657	0.085794	0.500854	dynamin-1-like protein, putative
EHI_181180	3532.66	3235.31	3464.33	4463.29	4664.43	3532.69	3815.45	3410.76	4220.14	1.23734	0.307241	0.0860295	0.501802	60S ribosomal protein L2/L8, putative
EHI_175060	92.9566	88.8553	93.2987	70.5288	73.1296	54.582	78.8918	91.7035	66.0801	0.720945	-0.47204	0.0862253	0.502518	hypothetical protein
EHI_159860	176.446	165.729	189.759	202.191	216.763	274.955	204.307	177.311	231.303	1.30596	0.385111	0.0868518	0.505741	type A flavoprotein, putative
EHI_200220	32.64	31.627	39.6148	25.6016	14.3664	22.5023	27.7254	34.6273	20.8234	0.603627	-0.728272	0.0870181	0.505905	proteasome regulatory subunit, putative
EHI_093820	153.916	146.934	195.698	114.364	147.625	102.357	143.482	165.516	121.449	0.735567	-0.443071	0.0870272	0.505905	hypothetical protein
EHI_162220	10.81	10.2516	7.16503	0	7.22131	0	5.908	9.4089	2.4071	0.254719	-1.97302	0.0872762	0.506924	hypothetical protein, conserved
EHI_129300	13.5094	18.7944	13.1332	24.5121	25.7955	28.9239	20.7781	15.1457	26.4105	1.73255	0.792896	0.087385	0.507128	hypothetical protein
EHI_012950	2.70044	1.70853	1.19335	7.14788	4.12917	8.27055	4.19165	1.86744	6.51587	3.43046	1.7784	0.0876405	0.507215	hypothetical protein
EHI_150550	55.9465	63.2235	59.7992	33.7293	43.2651	45.3229	50.2144	59.6564	40.7724	0.68323	-0.549557	0.0876418	0.507215	EF-hand calcium-binding domain containing protein
EHI_110420	67.5355	57.237	79.9804	32.6806	51.5986	52.6963	56.9547	68.251	45.6585	0.671205	-0.575175	0.0876994	0.507215	tryptophanyl-tRNA synthetase, putative
EHI_196590	230.661	229.81	236.49	216.56	264.047	561.588	289.859	232.32	347.398	1.49541	0.580545	0.0877579	0.507215	RNA recognition motif domain containing protein
EHI_184560	370.609	542.44	259.99	332.8	285.079	191.449	330.394	391.013	269.776	0.689024	-0.537373	0.0877688	0.507215	hypothetical protein, conserved
EHI_098800	1737.39	1546.27	1930.66	1452.37	1540.44	1138.29	1557.57	1738.11	1377.03	0.792471	-0.33557	0.087897	0.507529	hypothetical protein, conserved
EHI_151520	64.6869	55.5216	48.8427	45.9168	32.0536	35.2498	47.0452	56.3504	37.7401	0.668089	-0.581888	0.0880655	0.507945	DNA polymerase alpha catalytic subunit, putative
EHI_153680	14.4374	5.12623	7.17573	9.1988	13.3919	40.1742	14.9174	8.91312	20.9216	2.33953	1.22622	0.0881771	0.507945	carbohydrate degrading enzyme, putative
EHI_166390	66.9381	92.2864	69.513	96.1681	101.773	120.086	91.1274	76.2458	106.009	1.38648	0.471426	0.0882242	0.507945	hypothetical protein
EHI_117840	50.3738	55.5253	53.6674	62.2723	73.3358	93.1381	64.7188	53.1889	76.2487	1.43335	0.519388	0.0882705	0.507945	hypothetical protein
EHI_167050	1409.74	1266.04	1418.54	1657.34	2016.2	1454.87	1537.12	1364.77	1709.47	1.25274	0.325083	0.0883979	0.507945	60S ribosomal protein L34
EHI_073640	90.8119	88.8384	77.488	92.8818	117.796	147.05	102.478	85.7127	119.242	1.3882	0.473214	0.0884121	0.507945	DNA-directed DNA polymerase, putative
EHI_044810	3680.87	3557.03	3690.22	4414.53	4905.31	3937.73	4030.95	3642.7	4419.19	1.21319	0.278807	0.0884928	0.507984	ribosomal protein L10, putative
EHI_051770	3.59435	1.70837	3.57442	7.14309	9.30449	8.29191	5.60277	2.95905	8.2465	2.82421	1.49785	0.0886396	0.508402	hypothetical protein
EHI_114010	578.668	444.286	593.453	542.823	272.878	343.815	462.654	538.802	386.505	0.717673	-0.478601	0.088886	0.509254	peroxiredoxin
EHI_198860	21.6251	11.9604	15.5275	2.04304	8.25126	11.3551	11.7937	16.371	7.21648	0.440365	-1.18323	0.0889361	0.509254	protein phosphatase domain-containing protein
EHI_135790	4262.86	3807.48	2884.33	5244.78	5168.81	3819.01	4197.88	3651.56	4744.2	1.29902	0.377419	0.0891951	0.510312	60S ribosomal protein L10a, putative
EHI_153330	533.107	543.222	575.882	714.952	919.36	538.374	637.483	550.737	724.229	1.31528	0.395368	0.0895875	0.512131	40S ribosomal protein S12, putative
EHI_124850	2300.41	2230.11	2372.18	2501.81	2977.84	2850.4	2538.79	2300.9	2776.68	1.20688	0.271284	0.0899276	0.513648	40S ribosomal protein S11, putative
EHI_198900	28.8045	46.1304	16.7067	18.3802	21.6783	8.27065	23.3285	30.5472	16.1097	0.523181	-0.934619	0.0901613	0.514268	CXXC-rich protein
EHI_020350	73.1662	80.3151	88.5845	78.7327	97.7756	193.359	101.989	80.6886	123.289	1.52974	0.613291	0.0902122	0.514268	hypothetical protein
EHI_194570	472.72	494.629	397.493	376.839	400.426	272.805	402.485	454.947	350.024	0.768752	-0.37941	0.0903168	0.514268	26S protease regulatory subunit, putative
EHI_148050	314.24	261.41	365.257	277.777	243.562	183.942	274.365	313.636	235.094	0.750678	-0.413734	0.0904058	0.514268	hypothetical protein, conserved
EHI_026450	193.48	221.252	195.662	169.49	174.497	105.491	176.645	203.465	149.826	0.736058	-0.442108	0.0905458	0.514268	hypothetical protein
EHI_049040	50.4884	47.843	53.7779	38.8266	39.1736	16.5021	41.1019	50.7031	31.5008	0.622145	-0.684677	0.0905921	0.514268	hypothetical protein
EHI_053840	5.50538	5.15141	15.6148	2.06342	1.01791	5.03152	5.73074	8.7572	2.70428	0.314565	-1.66857	0.0906365	0.514268	thioredoxin, putative
EHI_016480	177.899	142.648	240.652	145.917	158.192	71.5303	156.14	187.066	125.213	0.670792	-0.576063	0.0907036	0.514268	Plasma membrane calcium-transporting ATPase, putative
EHI_088430	83.6211	94.818	56.0311	102.069	101.261	130.475	94.7126	78.1568	111.268	1.41515	0.500954	0.0907173	0.514268	DNA repair helicase, putative
EHI_111770	87.2283	77.7342	78.6907	82.6798	78.5206	238.126	107.163	81.2177	133.109	1.63834	0.712236	0.090784	0.514268	hypothetical protein
EHI_140230	80.0293	75.1713	69.1486	54.0978	50.6278	55.9131	64.1646	74.7831	53.5462	0.714796	-0.484397	0.0909011	0.514508	kinesin, putative
EHI_199080	30.7157	23.0695	31.1272	33.7437	27.7862	89.4649	39.3179	28.3041	50.3316	1.7825	0.833905	0.0912313	0.515166	2-phosphosulfolactate phosphatase, putative
EHI_187750	9.01527	5.12602	2.39	9.19556	11.3403	19.5979	9.44418	5.51043	13.3779	2.37827	1.24991	0.0912544	0.515166	hypothetical protein
EHI_083140	81.9326	34.1711	39.3888	94.9733	317.882	37.2045	100.925	51.8308	150.02	2.8927	1.53242	0.0913267	0.515166	hypothetical protein
EHI_161020	106.246	114.473	138.462	139.909	135.199	226.314	143.434	119.727	167.141	1.39895	0.484347	0.0913773	0.515166	hypothetical protein
EHI_104740	45.2471	54.6909	73.1333	72.6492	86.3246	87.1869	69.872	57.6904	82.0535	1.43164	0.517666	0.0914339	0.515166	hypothetical protein
EHI_178510	28.7672	29.8973	36.9501	15.3092	6.2007	29.0031	24.3546	31.8715	16.8376	0.529531	-0.917213	0.0914668	0.515166	hypothetical protein
EHI_129520	90.7327	102.501	88.1475	109.176	125.123	144.13	109.968	93.7937	126.143	1.34254	0.42497	0.0919057	0.516488	hypothetical protein, conserved
EHI_199620	104.306	96.5267	104.914	80.6359	76.4594	69.3753	88.7028	101.915	75.4902	0.741364	-0.431746	0.0920731	0.516488	tRNA pseudouridine synthase D domain-containing protein
EHI_026410	2652.23	2693.87	2646.2	2994.39	3507.61	3091.2	2930.92	2664.1	3197.74	1.20029	0.263379	0.0920763	0.516488	40S ribosomal protein S20, putative
EHI_142720	260.43	296.448	289.078	421.905	302.175	359.179	321.536	281.985	361.086	1.2808	0.357044	0.0920814	0.516488	bifunctional short chain isoprenyl diphosphate synthase, putative
EHI_035070	9.06758	5.12875	9.60408	4.09641	3.07826	0	5.16251	7.93347	2.39156	0.303049	-1.72238	0.0921231	0.516488	hypothetical protein, conserved
EHI_181200	38.781	29.0482	31.0812	24.5253	22.6727	10.3086	26.0695	32.9701	19.1689	0.581129	-0.783069	0.0921947	0.516488	hypothetical protein, conserved
EHI_197560	25.6996	42.0773	34.8302	43.342	38.6681	86.5151	45.1887	34.2024	56.1751	1.6421	0.715539	0.0922563	0.516488	hypothetical protein
EHI_041480	6.30015	7.68835	0	21.4425	11.3566	7.23822	9.0043	4.66283	13.3458	2.76572	1.46765	0.0924034	0.516488	hypothetical protein
EHI_183430	358.383	375.08	449.863	343.477	331.582	207.946	344.388	394.442	294.335	0.746841	-0.421127	0.0924496	0.516488	hypothetical protein, conserved
EHI_197030	3952.15	3433.19	3862.62	4379.34	5125.9	4203.16	4159.39	3749.32	4569.47	1.21881	0.285479	0.0926337	0.516488	40S ribosomal protein S10, putative
EHI_040300	146.723	184.522	116.947	195.034	186.846	219.172	174.874	149.397	200.351	1.33621	0.418149	0.0926568	0.516488	WD domain containing protein
EHI_180360	46.8173	66.6336	53.7106	43.9119	35.0917	33.072	46.5395	55.7205	37.3586	0.66962	-0.578586	0.0926949	0.516488	hypothetical protein
EHI_148910	276.711	206.711	273.991	203.053	218.175	141.003	219.941	252.471	187.41	0.743054	-0.42846	0.0927645	0.516488	interaptin, putative
EHI_013020	24.2754	21.3553	22.6494	29.5992	26.8667	59.0308	30.6295	22.7601	38.4989	1.69132	0.758152	0.0927916	0.516488	hypothetical protein
EHI_126970	62.9054	45.2721	45.2788	43.8802	24.8105	30.0551	42.0337	51.1521	32.9153	0.642582	-0.638049	0.0928281	0.516488	hypothetical protein
EHI_152270	24.3476	15.3783	9.56229	9.1965	6.18425	8.24847	12.1529	16.4294	7.87641	0.475221	-1.07333	0.092975	0.516715	hypothetical protein
EHI_051450	15.494	11.9841	8.41906	18.4827	25.5643	22.3295	17.0456	11.9657	22.1255	1.8297	0.871605	0.0930191	0.516715	hypothetical protein
EHI_001420	4097.21	4082.33	4604.55	3526.98	3933.15	2013.12	3709.56	4261.37	3157.75	0.74105	-0.432357	0.0931804	0.516717	peroxiredoxin
EHI_110320	313.517	310.113	335.588	409.606	432.216	353.121	359.027	319.739	398.314	1.24655	0.317937	0.0932599	0.516717	protein phosphatase, putative
EHI_106670	318.849	321.345	337.122	341.895	400.486	521.365	373.51	325.772	421.249	1.29348	0.371261	0.0933101	0.516717	calcineurin B subunit, putative
EHI_093350	18.0819	20.5073	16.7723	12.2742	11.3129	4.10856	13.8429	18.4538	9.23189	0.49909	-1.00263	0.0933202	0.516717	hypothetical protein
EHI_030460	29.8911	27.3483	25.1942	14.3307	10.2691	22.5352	21.5948	27.4779	15.7117	0.570792	-0.808964	0.0935743	0.517708	hypothetical protein
EHI_190460	29.6677	19.6468	13.1119	5.10316	5.16701	18.6434	15.2233	20.8088	9.63785	0.460187	-1.11971	0.0937469	0.518246	amino acid transporter, putative
EHI_145860	2.70018	3.41705	1.19324	12.2531	8.25903	3.1019	5.15408	2.43682	7.87133	3.15102	1.65582	0.0939158	0.518762	hypothetical protein
EHI_174890	303.34	420.299	242.242	294.081	235.369	137.504	272.139	321.96	222.318	0.689733	-0.535891	0.0946533	0.52168	PCI domain containing protein
EHI_146380	86.5946	75.1844	82.4952	112.415	117.471	97.9095	95.3448	81.4247	109.265	1.34281	0.425251	0.0946865	0.52168	oxidoreductase, short chain dehydrogenase/reductase family
EHI_008380	659.702	639.794	725.746	824.584	817.612	804.062	745.25	675.081	815.42	1.20863	0.273375	0.0949767	0.52168	aminopeptidase, putative
EHI_137830	18.0685	9.39875	27.5367	14.3158	5.14542	5.14137	13.2678	18.3347	8.20086	0.452121	-1.14522	0.0951139	0.52168	hypothetical protein
EHI_044880	61.0644	46.2245	63.7443	30.8044	37.8352	45.674	47.5578	57.0111	38.1045	0.670669	-0.576327	0.0951535	0.52168	nuclear transport factor 2-like export factor 2, putative
EHI_168230	163.659	189.694	146.17	125.816	136.771	120.157	147.045	166.508	127.582	0.764504	-0.387404	0.0951777	0.52168	hypothetical protein
EHI_000590	2829.55	2562.24	2727.03	3309.03	3970.44	2819.96	3036.37	2706.27	3366.48	1.24398	0.314965	0.0951808	0.52168	40S ribosomal protein S6, putative
EHI_074380	7.28607	11.981	20.4435	3.07916	10.2307	0	8.83674	13.2368	4.43663	0.337434	-1.56732	0.0952146	0.52168	hypothetical protein
EHI_131470	135.253	108.31	151.025	100.691	102.955	89.4275	114.61	131.529	97.6914	0.744456	-0.425741	0.0952403	0.52168	ribosome biogenesis protein Nop10, putative
EHI_183150	23.3863	23.0643	20.2731	36.7499	18.5933	63.1333	30.8667	22.2412	39.4922	1.7716	0.825054	0.0952644	0.52168	hypothetical protein
EHI_165150	83.7998	99.1004	65.6951	87.8516	126.86	137.288	100.099	82.8651	117.333	1.40981	0.495504	0.0953226	0.52168	myosin heavy chain, putative
EHI_124360	8.13612	7.6901	13.1769	4.0913	4.11408	3.08192	6.71507	9.66772	3.76243	0.393236	-1.34653	0.0953544	0.52168	hypothetical protein
EHI_148480	253.074	234.93	244.752	206.309	204.302	164.249	217.936	244.252	191.62	0.784643	-0.349892	0.0954674	0.521684	WD domain containing protein
EHI_033130	53.9778	57.2341	41.7454	39.8151	24.7873	36.2145	42.2957	50.9858	33.6056	0.656517	-0.607095	0.0955097	0.521684	cleavage and polyadenylation specificity factor 100 kDa subunit, putative
EHI_029590	13.49	9.39648	14.3084	4.08308	5.16548	7.24648	8.94832	12.3983	5.49834	0.445436	-1.16671	0.0957959	0.521684	protein kinase domain containing protein
EHI_140300	238.373	256.271	183.659	260.317	284.05	342.548	260.87	226.101	295.639	1.30448	0.383478	0.095814	0.521684	hypothetical protein, conserved
EHI_199110	37.9564	33.3231	45.5082	26.5901	29.8351	15.4167	31.4383	38.9292	23.9473	0.6177	-0.695023	0.0959202	0.521684	lysozyme, putative
EHI_110690	240.476	205.885	263.865	181.8	196.04	176.634	210.783	236.742	184.825	0.782048	-0.354671	0.0959518	0.521684	hypothetical protein, conserved
EHI_095890	638.604	558.624	770.565	529.516	590.549	367.166	575.837	655.931	495.744	0.756335	-0.402903	0.0959708	0.521684	DNA-directed RNA polymerase I largest subunit, putative
EHI_051780	2.70864	4.27203	4.78641	9.20088	6.17769	14.4086	6.92571	3.92236	9.92906	2.5536	1.35253	0.0960009	0.521684	hypothetical protein
EHI_152170	35.07	29.8977	11.9225	34.7046	50.6267	45.557	34.6297	25.63	43.6294	1.6795	0.748036	0.0960634	0.521684	chitinase Jessie 3, putative
EHI_101630	13.4809	24.7716	19.0662	22.4511	27.9098	50.7763	26.4093	19.1062	33.7124	1.76143	0.816746	0.0961136	0.521684	hypothetical protein, conserved
EHI_012260	14.577	11.1265	7.2161	28.7443	19.434	15.2326	16.0551	10.9732	21.137	1.9034	0.928576	0.0962675	0.522107	hypothetical protein
EHI_124470	71.0276	69.1912	59.6035	52.0537	46.5003	42.4611	56.8062	66.6075	47.005	0.704053	-0.506243	0.0964831	0.522864	leucine-rich repeat containing protein
EHI_005890	6618.29	6155.92	6883.26	7652.9	8297.19	7470.24	7179.63	6552.49	7806.78	1.19149	0.252762	0.096828	0.524085	60S ribosomal protein L3, putative
EHI_140650	127.572	139.231	139.375	112.239	110.64	80.872	118.322	135.393	101.251	0.748233	-0.418441	0.0968609	0.524085	putative transcription enhancer protein
EHI_114350	179.842	194.762	183.602	176.584	136.384	93.1875	160.727	186.069	135.385	0.727607	-0.458769	0.0971616	0.524691	hypothetical protein, conserved
EHI_141220	0.904551	11.963	8.38935	0	0	4.10563	4.22709	7.08565	1.36854	0.193237	-2.37155	0.0971971	0.524691	hypothetical protein, conserved
EHI_119550	219.549	211	144.343	140.894	163.158	124.131	167.179	191.63	142.728	0.742734	-0.429082	0.0972016	0.524691	CCR4/NOT transcription complex subunit 3, putative
EHI_188070	121.653	132.023	110.629	96.7467	93.8552	84.8434	106.625	121.435	91.8151	0.754518	-0.406373	0.0974541	0.524824	peptidyl-prolyl cis-trans isomerase, putative
EHI_182890	136.862	153.771	115.785	121.528	93.9151	84.7363	117.766	135.473	100.06	0.736948	-0.440366	0.0974543	0.524824	COP9 signalosome complex subunit 1, putative
EHI_134960	316.841	372.78	229.444	307.393	191.717	85.7556	250.655	306.355	194.955	0.635822	-0.653305	0.0974901	0.524824	Skp1 family protein
EHI_008010	1442.74	1288.9	1478.56	1727.23	1891.87	1522.01	1558.55	1403.4	1713.7	1.22137	0.2885	0.097608	0.524824	40S ribosomal protein S16, putative
EHI_131190	1442.74	1288.9	1478.56	1727.23	1891.87	1522.01	1558.55	1403.4	1713.7	1.22137	0.2885	0.097608	0.524824	40S ribosomal protein S16, putative
EHI_155450	987.687	924.283	1016.1	825.873	839.746	766.837	893.422	976.024	810.819	0.830961	-0.267147	0.0980651	0.526821	chaperonin containing TCP-1 epsilon subunit, putative
EHI_011920	219.368	206.719	153.772	249.037	211.842	314.851	225.932	193.286	258.577	1.33466	0.416477	0.0981325	0.526821	protein kinase, putative
EHI_024490	105.685	167.465	41.8981	350.718	77.1912	378.491	186.908	105.016	268.8	2.55622	1.35401	0.0988338	0.530172	phosphatidate cytidylyltransferase, putative
EHI_010255	6.32538	7.69005	5.98733	7.15855	14.4044	22.6146	10.6967	6.66759	14.7259	2.1976	1.13593	0.0989264	0.530255	hypothetical protein, conserved
EHI_188970	43.1284	44.4175	44.081	31.6326	29.9834	25.9156	36.5264	43.8756	29.1772	0.665153	-0.588241	0.0990981	0.530442	hypothetical protein
EHI_040830	1319.48	1273.06	1441.65	1679.4	1818.94	1434.38	1494.48	1344.73	1644.24	1.22304	0.290475	0.0992239	0.530442	40S ribosomal protein S23, putative
EHI_067260	206.18	307.54	275.719	148.076	171.327	254.234	227.179	263.146	191.213	0.726675	-0.460618	0.0993138	0.530442	hypothetical protein
EHI_080590	19.2572	27.4666	26.4327	16.4983	8.14663	16.1126	18.9857	24.3855	13.5858	0.557771	-0.842256	0.0993439	0.530442	hypothetical protein
EHI_110970	110.375	116.214	98.2913	115.614	137.735	191.883	128.352	108.294	148.411	1.36811	0.452189	0.0995916	0.530442	hypothetical protein, conserved
EHI_100440	66.5257	76.8787	64.3661	103.083	102.309	79.7555	82.153	69.2569	95.0492	1.36961	0.453763	0.0996197	0.530442	hypothetical protein, conserved
EHI_199060	25.7085	27.4849	30.0189	14.4513	12.2083	22.1233	21.9992	27.7374	16.261	0.587806	-0.766588	0.0996388	0.530442	hypothetical protein
EHI_003900	26.1091	39.2967	22.6774	21.4452	40.253	103.353	42.1891	29.3611	55.0172	1.86566	0.899685	0.0997257	0.530442	protein kinase domain containing protein
EHI_021400	25.1893	17.939	19.0833	9.18804	14.4594	10.3472	16.0344	20.7372	11.3316	0.54551	-0.874322	0.0997908	0.530442	exosome component 10, putative
EHI_004960	431.15	371.605	359.182	324.712	337.574	251.236	345.91	387.312	304.507	0.785825	-0.347721	0.0997988	0.530442	bystin, putative
EHI_175940	4.49871	2.56274	4.77144	1.02095	1.03269	0	2.31442	3.9443	0.684547	0.174905	-2.51536	0.0998097	0.530442	sucrose transporter, putative
EHI_074150	95.1955	128.978	122.658	193.841	135.499	140.046	136.036	115.611	156.462	1.35448	0.437743	0.100012	0.530909	hypothetical protein
EHI_125800	858.138	764.54	834.812	681.928	712.711	635.426	747.926	819.164	676.688	0.826221	-0.2754	0.100052	0.530909	chaperonin-containing TCP-1, zeta subunit, putative
EHI_009405	35.3131	36.3523	36.8152	19.8625	31.2347	15.9025	29.2467	36.1602	22.3332	0.61783	-0.694718	0.100289	0.531756	cyclin-dependent kinase regulatory subunit, putative
EHI_196960	5.40075	5.97986	10.7399	10.2112	16.517	18.6094	11.243	7.3735	15.1125	2.08801	1.06213	0.100416	0.532018	RhoGAP domain containing protein
EHI_037540	50.4596	59.8019	72.8612	31.6673	38.1615	52.6451	50.9328	61.0409	40.8246	0.671132	-0.575331	0.100585	0.532065	hypothetical protein
EHI_183520	230.963	228.924	195.422	257.163	254.298	328.511	249.213	218.436	279.99	1.27987	0.356003	0.100587	0.532065	hypothetical protein
EHI_194540	2367.32	2271.34	2387.98	2540.9	2408.21	4486.85	2743.77	2342.21	3145.32	1.34293	0.425389	0.10066	0.532065	pore-forming peptide ameobapore B precursor, putative
EHI_013250	28.026	29.9064	47.9195	49.0962	57.5946	51.3596	43.9837	35.284	52.6835	1.50904	0.593631	0.100795	0.532065	splicing factor, putative
EHI_166960	2.74552	5.14492	0	5.14797	10.1975	10.094	5.55499	2.63015	8.47983	3.07602	1.62106	0.100812	0.532065	hypothetical protein
EHI_012420	74.3622	88.8994	111.654	83.9802	85.1613	294.49	123.091	91.6385	154.544	1.68909	0.756245	0.100951	0.532395	myb-like DNA-binding domain containing protein
EHI_129320	99.8467	113.613	97.7927	119.44	139.443	152.129	120.377	103.751	137.004	1.31835	0.398734	0.101372	0.534202	diacylglycerol kinase, putative
EHI_040650	258.728	235.752	258.491	229.577	199.573	143.089	220.868	250.99	190.746	0.760363	-0.395239	0.101461	0.534265	hypothetical protein
EHI_099720	42.8884	53.9522	67.3594	39.0488	42.9149	25.33	45.249	54.7333	35.7646	0.65607	-0.608077	0.101543	0.534284	hypothetical protein
EHI_198690	101.959	97.398	107.631	76.6551	91.6871	48.4189	87.2914	102.329	72.2537	0.706726	-0.500776	0.10173	0.534858	MAK16 protein, putative
EHI_144750	22.4916	25.6273	39.3613	39.8157	35.1142	64.148	37.7596	29.16	46.3593	1.6044	0.68203	0.101866	0.535148	hypothetical protein
EHI_067700	2.70083	11.1056	0	33.699	10.3217	3.10079	10.1546	4.60213	15.7072	3.32054	1.73142	0.10194	0.535148	proteoglycan-4 precursor, putative
EHI_103730	1184.99	1109.62	1311.27	1038.01	1070.55	741.522	1075.99	1201.96	950.026	0.790626	-0.338933	0.102372	0.536509	threonyl-tRNA synthetase, putative
EHI_004780	134.89	134.967	144.267	134.738	167.372	282.642	166.479	138.042	194.917	1.41255	0.498298	0.102455	0.536509	protein kinase, putative
EHI_166430	25.2551	37.592	47.8212	20.4385	17.5185	28.8602	29.5809	36.8894	22.2724	0.607259	-0.719616	0.102471	0.536509	hypothetical protein
EHI_051050	32.4596	33.3194	29.8789	56.1982	69.0642	27.8438	41.4607	31.886	51.0354	1.59806	0.676317	0.102512	0.536509	inositol hexaphosphate kinase, putative
EHI_168500	94.5208	78.5928	58.477	103.136	99.0953	118.879	92.1168	77.1969	107.037	1.37956	0.464213	0.102673	0.536943	hypothetical protein, conserved domain containing
EHI_001940	420.53	458.342	397.718	434.562	556.508	629.418	482.846	425.53	540.163	1.26869	0.343342	0.102781	0.536982	hypothetical protein
EHI_138460	169.086	143.51	159.787	113.308	118.799	132.494	139.497	157.461	121.534	0.772154	-0.37304	0.102881	0.536982	papain family cysteine protease domain containing protein
EHI_170360	5.4161	5.12632	9.57093	8.17792	13.3875	21.62	10.5498	6.70445	14.3951	2.18449	1.1273	0.102914	0.536982	hypothetical protein
EHI_164900	471.897	395.573	538.153	303.554	317.299	452.254	413.122	468.541	357.702	0.764101	-0.388164	0.103149	0.537797	Rab family GTPase
EHI_148270	524.917	461.311	675.587	451.381	496.426	206.687	469.385	553.938	384.831	0.695144	-0.524615	0.103342	0.538087	GTP-binding protein, putative
EHI_098000	127.135	106.793	133.859	146.116	135.034	219.652	144.765	122.596	166.934	1.3638	0.447628	0.103361	0.538087	hypothetical protein
EHI_086140	32.3404	51.2505	26.206	61.2201	69.2827	41.4761	46.9627	36.599	57.3263	1.5543	0.636263	0.103454	0.538162	Ras guanine nucleotide exchange factor, putative
EHI_024420	182.683	158.892	172.995	207.268	230.252	212.014	194.017	171.523	216.511	1.26272	0.33654	0.103626	0.538396	D-hydantoinase, putative
EHI_033750	68.2917	73.46	116.763	67.3488	68.2336	32.1317	71.0382	86.1716	55.9047	0.651653	-0.617824	0.103655	0.538396	hypothetical protein, conserved
EHI_031950	10.7921	3.41691	1.19238	2.04155	1.03308	0	3.07935	5.13381	1.02488	0.197731	-2.33839	0.103829	0.538824	hypothetical protein
EHI_029730	3.59506	3.41679	9.53351	17.3488	18.6058	4.14472	9.44079	5.51512	13.3665	2.48978	1.31602	0.103948	0.538824	hypothetical protein
EHI_165110	56.665	77.7351	63.2026	39.8119	55.7812	41.4008	55.7661	65.8676	45.6646	0.692232	-0.530672	0.103996	0.538824	DEAD/DEAH box helicase, putative
EHI_093730	59.4097	45.2762	53.7005	74.5422	59.873	90.9761	63.9629	52.7955	75.1304	1.42445	0.510403	0.104149	0.538824	hypothetical protein
EHI_009440	34.6335	40.2324	46.9062	55.448	48.0609	75.1083	50.0649	40.5907	59.5391	1.47308	0.558833	0.104192	0.538824	hypothetical protein
EHI_086500	25.1999	19.648	9.54532	12.2527	10.3244	3.10223	13.3454	18.1311	8.55979	0.468356	-1.09432	0.104208	0.538824	short chain dehydrogenase family protein
EHI_006070	2019.44	1660.12	1899.52	1489.7	1768.43	817.85	1609.17	1859.69	1358.66	0.730612	-0.452824	0.104289	0.53884	hypothetical protein
EHI_042690	134.598	72.904	135.847	87.556	91.7451	51.4445	95.6824	114.45	76.9152	0.673569	-0.570102	0.104808	0.540005	high mobility group (HMG) box domain containing protein
EHI_197810	63.0389	72.6145	78.7932	81.7044	95.9659	115.71	84.6377	71.4822	97.7933	1.37102	0.455247	0.104847	0.540005	actin, putative
EHI_199050	126.127	99.9538	151.671	175.691	208.372	131.13	148.824	125.917	171.731	1.36825	0.452333	0.104898	0.540005	diphthamide synthesis protein, putative
EHI_137010	5.42349	8.54461	4.79124	8.18219	11.3148	22.6037	10.1433	6.25311	14.0336	2.2194	1.15017	0.104907	0.540005	hypothetical protein
EHI_137270	5.42349	8.54461	4.79124	8.18219	11.3148	22.6037	10.1433	6.25311	14.0336	2.2194	1.15017	0.104907	0.540005	hypothetical protein
EHI_171310	1.79838	1.70844	1.1922	5.10353	5.16619	6.21274	3.53024	1.56634	5.49415	3.46122	1.79128	0.105187	0.540834	protein kinase domain containing protein
EHI_076880	62.0175	103.358	57.2033	53.068	50.6472	48.6974	62.4986	74.1929	50.8042	0.681617	-0.552967	0.105263	0.540834	DNA replication licensing factor, putative
EHI_119590	473.327	529.507	515.742	592.408	610.76	632.348	559.015	506.192	611.838	1.20884	0.273621	0.105327	0.540834	60S ribosomal protein L40, putative
EHI_044830	224.104	233.742	233.477	286.744	305.286	265.696	258.175	230.441	285.909	1.24077	0.31123	0.105383	0.540834	ribosomal protein L39, putative
EHI_148240	480.709	425.283	596.441	522.316	565.885	959.616	591.708	500.811	682.605	1.36409	0.447936	0.105492	0.540993	hypothetical protein
EHI_092120	1120.23	1213	1156.36	1436.99	1756.67	1180.49	1310.62	1163.19	1458.05	1.25342	0.325868	0.105782	0.541845	60S ribosomal protein L44, putative
EHI_000700	118.694	128.987	104.914	113.299	74.3927	66.2686	101.092	117.531	84.6533	0.719275	-0.475385	0.105816	0.541845	hypothetical protein, conserved
EHI_125880	14.4394	17.9419	22.726	22.4872	26.7805	43.2555	24.6051	18.3691	30.8411	1.6911	0.757962	0.106737	0.546156	metallo-beta-lactamase domain-containing protein
EHI_024560	41.4434	51.2585	42.9949	31.6657	29.9138	29.9414	37.8696	45.2322	30.5069	0.673273	-0.570736	0.106973	0.546557	hypothetical protein
EHI_054110	21.9817	12.867	20.4359	9.27214	6.11515	13.109	13.9635	18.4282	9.49877	0.517777	-0.949598	0.107172	0.546557	hypothetical protein
EHI_012940	13.4762	17.0836	17.869	31.6313	19.646	30.0667	21.6288	16.1429	27.1147	1.68553	0.753204	0.107369	0.546557	hypothetical protein
EHI_188930	79.2079	78.5923	94.2689	42.8862	52.6498	79.6115	71.2028	84.023	58.3825	0.696104	-0.522626	0.10746	0.546557	PH domain containing protein kinase, putative
EHI_175250	2.69926	6.83398	1.19287	10.2095	10.3268	8.27593	6.58973	3.57537	9.60409	2.59788	1.37733	0.107698	0.546557	Rab GTPase activating protein, putative
EHI_096600	102.522	103.361	81.0799	112.284	111.576	170.814	113.606	95.6545	131.558	1.37137	0.455616	0.10784	0.546557	WD domain containing protein
EHI_068340	139.317	130.692	140.627	136.753	143.67	324.295	169.226	136.879	201.573	1.47288	0.558639	0.107982	0.546557	hypothetical protein
EHI_198590	27.8972	37.5872	35.7918	27.5676	18.5855	16.5476	27.3295	33.7587	20.9002	0.619967	-0.689737	0.108	0.546557	hypothetical protein
EHI_169700	390.174	324.6	429.117	313.334	346.191	175.041	329.743	381.297	278.189	0.730108	-0.453818	0.108086	0.546557	cysteinyl-tRNA synthetase, putative
EHI_109910	3.59562	3.41681	0	8.16465	3.10055	12.4313	5.11816	2.33748	7.89884	3.23791	1.69506	0.108169	0.546557	hypothetical protein
EHI_147580	14.4347	9.39812	14.349	32.7044	16.4849	19.5774	17.8248	12.7273	22.9222	1.81209	0.857656	0.108199	0.546557	BRAC1 domain containing protein
EHI_095930	46.7485	37.5852	54.8311	68.382	69.2388	59.0385	55.9707	46.3883	65.5531	1.42152	0.507438	0.10821	0.546557	hypothetical protein
EHI_101260	13.5835	17.9469	10.7958	29.6821	20.542	23.5675	19.353	14.1088	24.5972	1.7261	0.787517	0.108262	0.546557	Ras family GTPase
EHI_198950	132.462	88.8488	115.865	77.6372	95.9161	72.2537	97.1638	112.392	81.9356	0.729734	-0.454558	0.108303	0.546557	WD-repeat protein
EHI_149840	7.18423	5.12495	5.95402	0	2.06877	3.11234	3.90738	6.08773	1.72704	0.282916	-1.82156	0.108316	0.546557	BEACH domain containing protein
EHI_140550	2549.56	2319.83	2622.91	2982.22	3228.18	2757.25	2743.32	2497.43	2989.22	1.19707	0.259507	0.108372	0.546557	60S ribosomal protein L6, putative
EHI_049420	33.4638	24.7805	37.1501	18.4143	16.4501	23.6109	25.645	31.7982	19.4918	0.616055	-0.69887	0.108375	0.546557	hypothetical protein
EHI_118920	104.056	119.633	124.673	86.9708	100.721	71.8152	101.312	116.121	86.5024	0.745785	-0.423168	0.108387	0.546557	Rab family GTPase
EHI_128140	6.29386	7.68793	1.19212	16.3308	12.3996	8.28456	8.69816	5.05797	12.3383	2.36591	1.2424	0.108402	0.546557	hypothetical protein, conserved
EHI_177500	18.9822	19.6526	20.3628	9.20496	11.3148	12.3293	15.3078	19.6659	10.9497	0.557264	-0.843568	0.108405	0.546557	hypothetical protein
EHI_065670	389.025	330.567	395.511	318.358	263.664	311.022	334.691	371.701	297.681	0.801489	-0.319245	0.108522	0.546619	cation-transporting P-typeATPase, putative
EHI_176830	19.8613	28.1951	32.3059	21.4678	13.3861	11.3227	21.0898	26.7874	15.3922	0.577301	-0.792603	0.108577	0.546619	lipid phosphate phosphatase, putative
EHI_012580	114.032	117.873	96.4414	85.6913	83.7963	78.8644	96.1163	109.449	82.784	0.754489	-0.406428	0.108724	0.546719	hypothetical protein, conserved
EHI_107780	41.3775	69.193	64.3995	70.4385	65.0739	128.328	73.1351	58.3234	87.9468	1.50952	0.594089	0.108772	0.546719	WD domain containing protein
EHI_114190	37.8001	38.4417	5.96586	70.4533	64.011	25.8516	40.4206	27.4026	53.4386	1.92855	0.947516	0.108857	0.546719	hypothetical protein
EHI_081920	83.586	91.3991	108.445	102.052	131.273	147.136	110.648	94.4765	126.82	1.34609	0.428775	0.108989	0.546719	hypothetical protein
EHI_178610	5.38854	5.12497	4.76351	1.02022	1.03432	2.07468	3.23437	5.09234	1.37641	0.269575	-1.89124	0.109045	0.546719	tyrosine kinase, putative
EHI_064530	58.5144	52.1105	53.7046	36.7617	34.0633	43.4151	46.4282	54.7765	38.08	0.69496	-0.524999	0.1091	0.546719	type A flavoprotein, putative
EHI_109860	177.066	162.298	189.487	185.738	221.192	282.856	203.106	176.284	229.929	1.30565	0.384768	0.109153	0.546719	chromatin-specific transcription elongation factor, putative
EHI_016120	76.4256	84.5673	76.2957	81.6543	87.8305	182.26	98.1721	79.0962	117.248	1.4812	0.566765	0.109239	0.546753	EF-hand calcium-binding domain containing protein
EHI_132350	0	6.10006	0	10.5706	14.0199	1.96997	5.44342	2.03335	8.85349	4.17474	2.06169	0.10932	0.54676	hypothetical protein, conserved
EHI_081380	113.437	149.498	110.997	154.2	176.498	159.17	143.967	124.644	163.289	1.30667	0.385896	0.109678	0.548112	hypothetical protein
EHI_129490	28.7971	25.6277	11.9306	20.4204	7.22769	4.1369	16.3567	22.1185	10.595	0.476155	-1.0705	0.10975	0.548112	CXXC-rich protein
EHI_199000	2256.14	2070.63	2546.61	2035.31	2020.95	1126.52	2009.36	2291.13	1727.6	0.754135	-0.407105	0.109895	0.548439	calponin homology domain protein, putative
EHI_104520	11.7539	21.3619	22.7631	21.4804	24.6817	52.3804	25.7369	18.6263	32.8475	1.77206	0.82543	0.110032	0.54848	hypothetical protein
EHI_074770	54.3074	58.1097	49.1625	63.445	80.1449	81.0108	64.3634	53.8599	74.8669	1.38617	0.471108	0.110063	0.54848	proteasome regulatory subunit, putative
EHI_040310	863.534	1025.38	699.72	821.397	958.4	1907.02	1045.91	862.877	1228.94	1.42374	0.509689	0.110224	0.548886	Rab family GTPase
EHI_027800	415.741	225.55	468.581	630.489	958.493	217.533	486.064	369.957	602.172	1.62869	0.703715	0.110413	0.549426	galactose binding lectin 35 kDa subunit, putative
EHI_155490	76.4524	109.342	65.5874	60.2282	59.9134	58.9965	71.7532	83.7938	59.7127	0.709398	-0.495332	0.110647	0.549867	heat shock protein 70, putative
EHI_135740	290.226	259.672	325.255	234.696	265.708	168.962	257.42	291.718	223.122	0.765703	-0.385143	0.110661	0.549867	acyl-CoA synthetase, putative
EHI_097920	57.9482	47.8571	45.5767	49.1266	61.6328	124.014	64.3593	50.4607	78.2579	1.54866	0.631023	0.111255	0.55242	hypothetical protein
EHI_011790	44.0374	50.3975	53.6236	38.779	29.9772	32.1239	41.4898	49.3528	33.6267	0.682859	-0.55034	0.111396	0.552721	hypothetical protein, conserved domain containing
EHI_159830	21.7513	16.2396	9.60128	24.573	26.6882	30.7038	21.5929	15.8641	27.3217	1.70017	0.765677	0.111541	0.553039	hypothetical protein
EHI_113410	26.9755	68.3374	52.4563	22.4555	13.4322	0	30.6095	49.2564	11.9625	0.24294	-2.04133	0.111681	0.553337	heat shock protein 70, putative
EHI_135460	79.176	87.9873	50.0994	112.304	91.9109	100.35	86.9712	72.4209	101.521	1.39256	0.47774	0.11202	0.554615	hypothetical protein
EHI_145050	32.3746	29.0436	46.5006	22.4566	20.6626	24.8466	29.3141	35.973	22.6553	0.634553	-0.656187	0.112246	0.555333	DEAD/DEAH box helicase, putative
EHI_019060	37.9453	40.1584	19.1567	24.5417	20.581	12.3385	25.7869	32.4201	19.1537	0.586001	-0.771026	0.112415	0.555658	DNA mismatch repair protein mutS, putative
EHI_049570	144.765	137.529	125.177	166.373	174.622	177.071	154.256	135.824	172.689	1.26931	0.344049	0.112473	0.555658	RhoGAP domain containing protein
EHI_075430	3.60646	11.1064	2.39021	1.02177	3.09255	0	3.53624	5.70103	1.37144	0.237401	-2.0746	0.112948	0.557585	hypothetical protein
EHI_195130	102.616	108.492	106.207	92.9222	84.6486	32.0488	87.8224	105.772	69.8732	0.66074	-0.597846	0.113078	0.557585	transporter, auxin efflux carrier (AEC) family
EHI_121060	239.143	259.68	120.393	167.385	161.209	99.4295	174.54	206.405	142.674	0.689478	-0.536423	0.113216	0.557585	hypothetical protein, conserved
EHI_155190	384.773	319.474	427.918	304.146	335.862	246.514	336.448	377.389	295.507	0.783959	-0.35115	0.11337	0.557585	ankyrin repeat protein, putative
EHI_174280	14.3768	15.3753	16.68	8.16341	10.3387	5.18275	11.6862	15.4774	7.89495	0.511235	-0.967941	0.113375	0.557585	phospholipid-translocating P-type ATPase, putative
EHI_118670	55.3528	61.5534	68.4587	71.7093	94.3517	86.8353	73.0435	61.7883	84.2988	1.36806	0.452134	0.113418	0.557585	Skp1 family protein
EHI_084690	62.1201	46.1308	50.1278	106.204	90.8292	43.41	66.4703	52.7929	80.1476	1.51766	0.601847	0.113431	0.557585	lecithin:cholesterol acyltransferase domain-containing protein
EHI_025370	1082.99	1079.7	832.977	1230.74	1196.99	1234.12	1109.59	998.558	1220.62	1.2215	0.288655	0.113516	0.557605	hypothetical protein, conserved
EHI_004380	70.5454	60.6696	88.6809	75.7032	92.5317	147.825	89.3259	73.2986	105.353	1.4428	0.528868	0.11386	0.558899	Rab family GTPase
EHI_163640	77.4089	87.9893	132.456	75.5619	64.0048	72.3724	84.9655	99.2846	70.6464	0.715347	-0.483285	0.114216	0.560218	hypothetical protein
EHI_137090	66.1637	76.069	50.4075	78.8386	87.2496	101.317	76.6742	64.2134	89.1351	1.38024	0.464917	0.114292	0.560218	TFIID subunit, putative
EHI_104750	28.7903	49.5462	16.6993	17.3558	22.7202	14.4842	24.9327	31.6786	18.1867	0.568719	-0.814213	0.114416	0.560425	hypothetical protein
EHI_137840	23.4066	29.0453	27.4499	15.3176	19.6116	13.4373	21.378	26.6339	16.1222	0.605536	-0.723716	0.114806	0.561935	hypothetical protein
EHI_105240	71.0537	83.7145	47.6987	99.0181	101.236	83.8407	81.0935	67.489	94.6981	1.39372	0.478944	0.114896	0.561963	BAR/SH3 domain containing protein
EHI_035770	106.922	105.064	121.52	157.143	154.053	122.322	127.837	111.169	144.506	1.30263	0.381432	0.114978	0.561963	protein with RhoGEF and ArfGAP domains
EHI_132880	390.538	357.078	446.181	551.339	533.843	412.691	448.612	397.932	499.291	1.25609	0.328935	0.115086	0.561963	eukaryotic translation initiation factor 2 gamma subunit, putative
EHI_197510	337.441	238.368	343.208	401.666	365.732	397.68	347.349	306.339	388.359	1.26957	0.344345	0.115154	0.561963	EF-hand calcium-binding domain containing protein
EHI_048740	1092.15	931.204	1173	814.174	784.851	990.885	964.378	1065.45	863.303	0.8106	-0.302938	0.11522	0.561963	purine nucleoside phosphorylase, putative
EHI_148500	379.687	355.366	367.397	393.064	456.454	510.021	410.332	367.484	453.18	1.2332	0.302403	0.115657	0.563693	Ras guanine nucleotide exchange factor, putative
EHI_178480	53.3407	43.5779	45.5242	28.6397	21.5976	43.141	39.3035	47.481	31.1261	0.655214	-0.609962	0.115814	0.564062	histone H3, putative
EHI_092550	3.60186	2.56285	2.38745	12.2552	4.12792	7.23294	5.36137	2.85072	7.87201	2.74537	1.457	0.115906	0.564108	hypothetical protein
EHI_021240	124.611	152.085	123.262	106.326	98.8345	102.901	118.003	133.319	102.687	0.768892	-0.379148	0.116031	0.564318	hypothetical protein
EHI_054670	192.859	187.155	145.126	151.474	145.864	93.2669	152.624	175.047	130.202	0.742391	-0.429749	0.11641	0.56556	hypothetical protein
EHI_097180	8.14954	13.6735	13.1941	15.3524	24.6521	22.5455	16.2612	11.6724	20.85	1.79231	0.841818	0.116476	0.56556	hypothetical protein
EHI_038960	8.9958	11.9593	9.54133	16.334	7.22996	40.3567	15.7362	10.1655	21.3069	2.09055	1.06388	0.116563	0.56556	hypothetical protein
EHI_176990	105.114	126.418	76.241	170.401	163.372	99.5314	123.513	102.591	144.435	1.40262	0.488123	0.116615	0.56556	hypothetical protein
EHI_164320	75.7653	70.0577	78.905	30.6577	44.3114	75.2426	62.4899	74.9093	50.0706	0.668848	-0.580249	0.11675	0.565661	syntaxin, putative
EHI_152700	10.1171	9.45638	8.39677	11.3719	19.3041	22.0841	13.455	9.3234	17.5867	1.881	0.911497	0.116801	0.565661	hypothetical protein
EHI_117960	192.661	170.899	149.808	202.562	222.06	225.822	193.969	171.123	216.814	1.26442	0.338476	0.116942	0.565777	Rab family GTPase
EHI_059830	514.935	393.782	589.826	471.46	390.759	205.198	427.66	499.514	355.806	0.712781	-0.48847	0.116989	0.565777	hypothetical protein
EHI_085020	11.6964	17.9392	19.0854	25.5235	23.7524	31.0363	21.5055	16.2403	26.7707	1.65724	0.728783	0.117521	0.567869	hypothetical protein
EHI_062090	0	8.54171	4.76442	1.02031	1.03414	0	2.56009	4.43538	0.684814	0.154499	-2.69433	0.117587	0.567869	protein kinase domain containing protein
EHI_170130	158.202	172.289	153.928	191.399	264.269	175.809	185.983	161.473	210.492	1.30247	0.381253	0.117891	0.568937	hypothetical protein
EHI_079870	25.2331	21.358	19.1134	36.7768	27.8444	38.186	28.0853	21.9015	34.2691	1.55844	0.6401	0.118086	0.569481	hypothetical protein
EHI_035800	686.708	531.312	747.239	560.282	554.004	442.4	586.991	655.087	518.895	0.79273	-0.335098	0.118269	0.569717	Ras GTPase activating protein, putative
EHI_020280	6560.6	5665.32	6880.05	8878.73	9605.44	5897.76	7247.98	6368.66	8127.31	1.2762	0.351851	0.118327	0.569717	40S ribosomal protein S2, putative
EHI_201260	54.8622	54.6706	36.9652	36.7485	29.9584	33.1241	41.0548	48.8327	33.277	0.677618	-0.561456	0.11844	0.569717	heat shock protein 70, putative
EHI_050510	200.869	175.131	189.858	221.642	200.149	319.129	217.796	188.619	246.973	1.30959	0.389115	0.118505	0.569717	hypothetical protein
EHI_153780	406.691	312.617	332.148	312.145	299.01	130.774	298.898	350.485	247.31	0.705594	-0.50309	0.118647	0.569717	hypothetical protein
EHI_138790	32.4256	38.8607	47.6725	24.9933	27.2727	25.9221	32.8578	39.6529	26.0627	0.66035	-0.598697	0.118733	0.569717	LSM domain containing protein
EHI_042720	4879.3	4386.79	4850.91	5462.48	6247.69	5153.65	5163.47	4705.67	5621.27	1.19463	0.256563	0.118786	0.569717	60S ribosomal protein L35, putative
EHI_153240	144.684	133.254	129.88	160.214	186.077	171	154.185	135.939	172.43	1.26733	0.341792	0.118798	0.569717	adaptor protein (AP) family protein
EHI_107660	153.94	104.221	145.601	107.222	118.704	43.4139	112.184	134.588	89.7799	0.66772	-0.582684	0.118898	0.569797	hypothetical protein, conserved
EHI_013220	347.914	321.351	337.178	473.988	542.115	303.084	387.605	335.481	439.729	1.31083	0.390483	0.119057	0.570162	eukaryotic translation initiation factor 4E, putative
EHI_095450	7.31918	0.857363	3.60748	1.02941	1.01997	0	2.30557	3.928	0.683126	0.173683	-2.52547	0.119221	0.570448	hypothetical protein
EHI_058820	4.51286	3.41753	3.5887	2.04438	0	0	2.26058	3.8397	0.681461	0.177849	-2.49128	0.119282	0.570448	glutamine cyclotransferase, putative
EHI_035530	2072.77	1943.62	2329.22	1553.07	2125.65	1298.47	1887.13	2115.2	1659.07	0.784464	-0.350221	0.119649	0.57151	hypothetical protein
EHI_079060	42.3375	23.0661	27.4649	21.4496	5.15826	23.7523	23.8714	30.9562	16.7867	0.541838	-0.884065	0.119671	0.57151	1-O-acylceramide synthase precursor, putative
EHI_168260	133.876	117.023	109.605	112.244	73.4085	82.9317	104.848	120.168	89.5281	0.744262	-0.426118	0.120179	0.573181	phospholipid-transporting P-type ATPase, putative
EHI_150490	13244.1	12111.6	15303.8	11636.7	12292	4356.59	11490.8	13553.2	9428.41	0.69567	-0.523524	0.120187	0.573181	aldehyde-alcohol dehydrogenase 2, putative
EHI_201290	17.0698	14.521	15.4864	6.12218	10.3401	8.29435	11.9723	15.6924	8.2522	0.525602	-0.927958	0.120469	0.574128	HEAT repeat domain containing protein
EHI_086380	75.7136	60.6573	41.8177	48.0177	44.3376	25.7942	49.3897	59.3962	39.3831	0.660083	-0.59928	0.120699	0.574431	hypothetical protein
EHI_131880	246.199	282.735	212.072	200.002	214.013	44.5727	199.932	247.002	152.863	0.61865	-0.692806	0.1207	0.574431	acyl-coA synthetase, putative
EHI_140180	58.4264	78.5866	56.0151	93.892	82.6843	87.0245	76.1048	64.3427	87.8669	1.36025	0.443871	0.12087	0.574841	hypothetical protein
EHI_044550	607.373	636.153	662.59	658.249	708.774	1088.15	726.882	635.372	818.392	1.28843	0.365611	0.121443	0.57716	Ribosomal protein S30, putative
EHI_008090	431.881	378.432	443.748	423.695	515.309	652.766	474.305	418.02	530.59	1.26986	0.344668	0.12161	0.57716	hypothetical protein, conserved domain containing
EHI_056640	4.62754	1.72596	2.38621	6.24175	3.03275	15.9658	5.66334	2.91324	8.41343	2.88437	1.52826	0.121755	0.57716	hypothetical protein
EHI_083430	714.478	697.876	674.461	890.895	945.84	712.953	772.751	695.605	849.896	1.22162	0.288795	0.121799	0.57716	Adapter-related protein complex 3 (AP-3) subunit, putative
EHI_076890	26.9796	27.3352	31.0011	23.4776	17.5629	2.07047	21.4045	28.4386	14.3703	0.506282	-0.981987	0.121862	0.57716	hypothetical protein, conserved
EHI_111990	4588.05	3822.44	4408.75	5123.19	4683.13	5557.44	4697.17	4273.08	5121.25	1.19855	0.261296	0.121922	0.57716	CXXC-rich protein
EHI_029530	3349.67	3098.7	3250.85	3901.19	4351.02	3391.75	3557.2	3233.07	3881.32	1.20053	0.263667	0.121993	0.57716	60S ribosomal protein L7a, putative
EHI_145730	40.4294	56.3758	45.2689	66.3243	61.0052	71.5362	56.8233	47.358	66.2885	1.39682	0.482148	0.122028	0.57716	Rho guanine nucleotide exchange factor, putative
EHI_152330	254.255	200.77	289.216	204.353	222.664	115.508	214.461	248.08	180.842	0.729911	-0.454208	0.122352	0.578281	Arginase, putative
EHI_170050	276.303	296.569	230.366	328.599	389.162	295.97	302.828	267.746	337.91	1.25991	0.333323	0.122463	0.578281	hypothetical protein
EHI_038900	17.1049	27.3367	23.8696	29.6141	33.0298	44.4459	29.2335	22.7704	35.6966	1.56803	0.648957	0.122578	0.578281	hypothetical protein
EHI_106290	43.2654	58.0943	32.2597	67.4294	58.7725	67.0636	54.4808	44.5398	64.4219	1.43474	0.520789	0.122681	0.578281	hypothetical protein
EHI_197120	868.667	873.868	705.818	954.382	1122.04	920.44	907.536	816.118	998.954	1.2232	0.290656	0.122686	0.578281	protein phosphatase, putative
EHI_151780	4.49766	5.12542	5.96304	3.06257	0	1.03487	3.28059	5.19537	1.36581	0.264467	-1.91884	0.123314	0.580844	hypothetical protein
EHI_053010	35.994	39.2956	34.5967	49.0078	50.5966	56.8878	44.3964	36.6288	52.1641	1.42101	0.506912	0.123944	0.583061	hypothetical protein, conserved
EHI_149230	18.0537	17.9421	5.98183	20.4448	17.5067	41.181	20.185	13.9925	26.3775	1.85509	0.891486	0.123955	0.583061	hypothetical protein
EHI_072130	18.0018	17.0853	19.0924	29.6119	27.8734	27.9157	23.2634	18.0598	28.467	1.58016	0.660073	0.124165	0.583157	lipase, putative
EHI_009840	54.3653	99.8341	110.209	93.1988	90.287	228.461	112.726	88.1362	137.315	1.56123	0.642686	0.124306	0.583157	hypothetical protein, conserved domain containing
EHI_152450	69.5022	63.2245	56.2261	82.7994	96.807	76.1919	74.1252	62.9843	85.2661	1.35005	0.43301	0.124313	0.583157	hypothetical protein
EHI_104400	46.8015	50.4014	31.0233	47.9905	51.6205	96.1638	54.0002	42.7421	65.2583	1.51756	0.601753	0.124337	0.583157	lipase, putative
EHI_135580	9.16159	9.43746	8.41339	14.4265	15.2844	20.1619	12.8142	9.00415	16.6243	1.84156	0.88093	0.124416	0.583157	hypothetical protein
EHI_060410	28.7926	41.8582	22.665	52.069	44.4046	44.482	39.0452	31.1052	46.9852	1.49697	0.582045	0.124562	0.583157	hypothetical protein
EHI_042860	124.023	227.216	271.692	4.082	4.13481	127.46	126.435	207.643	45.2258	0.217809	-2.19886	0.124568	0.583157	heat shock protein, putative
EHI_040700	297.486	272.488	351.543	271.457	246.013	215.531	275.753	307.172	244.334	0.79674	-0.327819	0.124945	0.583965	coatomer protein gamma subunit, putative
EHI_158940	36.1618	56.3947	9.58372	92.0545	79.1933	23.6265	49.5024	34.0467	64.9581	1.89126	0.91935	0.124974	0.583965	G-box-binding factor, putative
EHI_059440	6.32109	11.9618	7.18056	20.4476	20.5896	9.26065	12.6269	8.48783	16.7659	1.95988	0.970763	0.124996	0.583965	hypothetical protein
EHI_013880	34.1722	35.8773	22.6536	21.4356	13.431	22.777	25.0578	30.9011	19.2145	0.617843	-0.694688	0.125229	0.584657	hypothetical protein
EHI_098510	882.851	884.912	1059.91	1027.38	1068.43	1414.87	1056.39	942.559	1170.22	1.24208	0.312758	0.125542	0.585585	hypothetical protein
EHI_151210	7.20706	11.9603	5.97115	14.3003	18.5682	15.4885	12.2492	8.37949	16.119	1.89722	0.923891	0.125669	0.585585	TBC domain containing protein
EHI_002160	1547.31	1063.49	1670.07	1195.19	1124.29	1080.19	1280.09	1426.96	1133.22	0.794494	-0.331892	0.125683	0.585585	transketolase, putative
EHI_078260	369.087	360.454	298.89	319.321	284.457	157.694	298.317	342.811	253.824	0.740005	-0.434393	0.125901	0.586203	HEAT repeat domain containing protein
EHI_006885	19.3073	60.1643	26.3964	26.8686	21.3427	175.74	54.9698	35.2893	74.6503	2.10997	1.07722	0.126097	0.58659	hypothetical protein
EHI_178440	98.7731	74.3113	89.3021	59.1691	50.6892	79.8956	75.3567	87.4622	63.2513	0.723638	-0.466659	0.126155	0.58659	hypothetical protein
EHI_188990	70.0657	73.4587	67.8929	56.1168	50.6727	48.7399	61.1578	70.4724	51.8431	0.735008	-0.444169	0.126356	0.586789	hypothetical protein
EHI_008760	44.0385	40.1472	45.2833	57.1487	48.5827	78.7524	52.3255	43.1563	61.4946	1.42702	0.513007	0.126368	0.586789	hypothetical protein
EHI_187040	192.61	149.496	177.791	154.184	140.405	100.297	152.464	173.299	131.628	0.760066	-0.395804	0.126501	0.587007	phosphofructokinase, putative
EHI_121160	0	0	0	20.4228	10.3226	0	5.12424	0	10.2485	57.3328	5.84129	0.126623	0.587179	cysteine protease, putative
EHI_189960	83.3689	45.2987	44.4023	25.595	60.5684	11.2604	45.0823	57.69	32.4746	0.561977	-0.831416	0.126966	0.588054	ADP-ribosylation factor 1, putative
EHI_026000	1.80205	1.70862	3.5832	7.15057	7.22001	5.16162	4.43768	2.36462	6.51073	2.83029	1.50095	0.127003	0.588054	AIG1 family protein, putative
EHI_021570	9.01363	7.68896	10.7532	2.04331	3.09329	6.19049	6.46382	9.15194	3.7757	0.414347	-1.27109	0.127164	0.588054	serine acetyltransferase 1
EHI_096710	3950.06	3425.62	4384.57	2909.25	3567.44	3231.46	3578.07	3920.08	3236.05	0.825621	-0.276448	0.127239	0.588054	type A flavoprotein, putative
EHI_152650	3950.06	3425.62	4384.57	2909.25	3567.44	3231.46	3578.07	3920.08	3236.05	0.825621	-0.276448	0.127239	0.588054	type A flavoprotein, putative
EHI_023130	79.2055	79.4465	96.6528	49.0123	80.5254	53.7661	73.1014	85.1016	61.1012	0.719636	-0.47466	0.127486	0.588801	hypothetical protein, conserved
EHI_086030	106.106	124.716	94.1851	151.066	127.086	143.924	124.514	108.336	140.692	1.29473	0.372653	0.127978	0.590673	hypothetical protein
EHI_053030	47.6974	59.798	54.8832	72.4939	65.0466	84.8004	64.1199	54.1262	74.1136	1.36908	0.45321	0.128259	0.590744	hypothetical protein
EHI_189490	5042.86	4170.18	5448.28	4351.46	4382.78	2589.51	4330.85	4887.11	3774.58	0.772409	-0.372563	0.128316	0.590744	elongation factor 2
EHI_085840	56.1297	88.0205	61.1633	41.9591	62.6683	36.9041	57.8075	68.4378	47.1772	0.687553	-0.540457	0.128389	0.590744	hypothetical protein
EHI_065740	3992.91	3512.87	3654.72	4703.15	5352.44	3673.19	4148.21	3720.17	4576.26	1.23011	0.298784	0.128413	0.590744	60S ribosomal protein L30, putative
EHI_055350	43.4012	38.4515	38.3396	58.3051	52.4462	57.5113	48.0758	40.0641	56.0875	1.39845	0.483833	0.128681	0.590744	SH3 domain containing protein
EHI_051040	17.201	27.3462	16.7899	12.2807	6.16409	15.3767	15.8598	20.4457	11.2738	0.548596	-0.866185	0.128699	0.590744	hypothetical protein
EHI_041070	67.4973	96.5312	68.0082	93.9362	96.02	126.164	91.3595	77.3456	105.373	1.35792	0.441403	0.128813	0.590744	hypothetical protein
EHI_069410	264.323	288.724	344.5	201.068	293.476	198.85	265.157	299.182	231.131	0.773437	-0.370644	0.128851	0.590744	DEAD/DEAH box helicase, putative
EHI_078580	57.4728	75.1658	55.9668	57.1306	39.3072	35.2742	53.3862	62.8685	43.904	0.696806	-0.521172	0.128909	0.590744	hypothetical protein
EHI_127410	127.744	111.905	121.655	86.7756	69.1993	113.821	105.184	120.435	89.9321	0.746923	-0.42097	0.128924	0.590744	protein kinase domain containing protein
EHI_017610	175.995	141.789	160.743	103.036	115.862	148.379	140.967	159.509	122.425	0.767644	-0.381492	0.128938	0.590744	hypothetical protein, conserved
EHI_005150	6790.77	5676.12	6297.81	6943.5	7535.64	7740.8	6830.77	6254.9	7406.64	1.18415	0.243856	0.129147	0.591145	hypothetical protein, conserved
EHI_126180	26.9727	21.3553	16.6891	14.2893	15.5	7.24939	17.0093	21.6724	12.3462	0.566935	-0.818744	0.129197	0.591145	heat shock protein 70, putative
EHI_169100	633.755	591.681	612.682	873.063	901.101	561.383	695.611	612.706	778.516	1.27063	0.345549	0.129629	0.592725	ribosomal protein L27a, putative
EHI_186800	888.752	784.146	953.227	1047	931.438	1233.32	972.98	875.375	1070.58	1.22352	0.291043	0.129917	0.593646	hypothetical protein, conserved
EHI_030730	8.17569	11.1168	18.0243	20.4988	14.3474	31.6179	17.2968	12.4389	22.1547	1.80762	0.854092	0.130213	0.594606	hypothetical protein
EHI_158220	299.902	390.411	241.168	271.673	265.183	937.993	401.055	310.494	491.616	1.58235	0.662066	0.130559	0.595513	hypothetical protein
EHI_028540	10.806	11.96	16.7128	5.10641	8.25555	6.19928	9.84001	13.1596	6.52041	0.499057	-1.00272	0.130782	0.595513	hypothetical protein
EHI_051870	143.184	116.183	218.466	117.449	123.83	109.516	138.105	159.278	116.931	0.737259	-0.439757	0.130821	0.595513	peptidyl-prolyl cis-trans isomerase, FKBP-type , putative
EHI_048590	53.9593	63.2127	58.4254	48.9967	42.3573	33.1273	50.0131	58.5325	41.4938	0.708852	-0.496444	0.130832	0.595513	calcineurin catalytic subunit A, putative
EHI_171780	15.3007	9.39688	13.1254	9.18972	2.06479	6.20398	9.21359	12.6077	5.8195	0.462832	-1.11144	0.130982	0.595513	glycosyltransferase, putative
EHI_129770	258.543	253.728	297.352	193.051	263.059	176.579	240.385	269.874	210.896	0.78224	-0.354318	0.131064	0.595513	Eukaryotic translation initiation factor eIF-5
EHI_039860	179.136	194.773	237.485	286.941	252.903	229.494	230.122	203.798	256.446	1.26127	0.334874	0.131139	0.595513	histidine acid phosphatase family protein
EHI_143630	18.9794	15.3801	10.7791	16.3634	18.5173	47.273	21.2154	15.0462	27.3846	1.80659	0.853269	0.131213	0.595513	hypothetical protein
EHI_026440	698.002	704.036	795.818	596.038	690.812	500.1	664.134	732.619	595.65	0.813401	-0.297962	0.131311	0.595513	RNA recognition motif domain containing protein
EHI_012480	6773.72	6643.87	7911.07	7328.12	8735.94	9849.68	7873.73	7109.55	8637.91	1.21505	0.281019	0.131467	0.595513	60S ribosomal protein L10a-2, putative
EHI_167020	100.949	113.625	126.645	127.705	135.078	183.661	131.277	113.74	148.815	1.31083	0.39048	0.1317	0.595513	hypothetical protein
EHI_074070	60.688	37.604	69.5839	60.3938	69.8296	116.773	69.1454	55.9586	82.3323	1.47877	0.564402	0.13177	0.595513	hypothetical protein
EHI_141560	0.91879	2.57753	0	4.13116	4.06741	6.02959	2.95408	1.16544	4.74272	3.83396	1.93884	0.131927	0.595513	Ras family protein
EHI_198580	630.882	588.722	568.919	381.483	354.898	48.2955	428.867	596.174	261.559	0.438725	-1.18861	0.131963	0.595513	hypothetical protein
EHI_069430	44.1105	38.4422	51.3173	24.5077	36.128	29.9774	37.4138	44.6233	30.2044	0.679435	-0.557593	0.131972	0.595513	dolichyl-di-phosphooligosaccharide-protein glycotransferase, putative
EHI_129500	103.626	147.967	110.58	114.836	153.648	237.404	144.677	120.724	168.629	1.39501	0.48028	0.132027	0.595513	hypothetical protein
EHI_111740	34.219	33.3171	28.6505	23.4895	23.7347	14.465	26.3126	32.0622	20.5631	0.639747	-0.644428	0.132114	0.595513	Met-10 -like protein
EHI_044850	33.3534	15.378	19.1184	40.8677	31.9616	35.0748	29.2923	22.6166	35.968	1.58613	0.665516	0.132176	0.595513	peptidyl-prolyl cis-trans isomerase, FKBP-type , putative
EHI_187270	52.2064	54.8991	73.3288	44.3002	45.8636	37.3103	51.3181	60.1448	42.4914	0.709897	-0.494318	0.132261	0.595513	hypothetical protein
EHI_095050	367.289	307.538	260.168	493.219	475.855	275.997	363.344	311.665	415.023	1.33044	0.411907	0.132335	0.595513	hypothetical protein, conserved
EHI_057830	130.596	130.707	136.112	96.0069	123.815	84.7015	116.99	132.471	101.508	0.766604	-0.383447	0.132552	0.595513	hypothetical protein, conserved
EHI_039000	7.21194	6.83468	9.55968	12.2606	14.4336	17.536	11.3061	7.86877	14.7434	1.89138	0.919442	0.132712	0.595513	CAF1 family ribonuclease, putative
EHI_145610	380.506	408.325	201.553	695.206	681.707	183.169	425.078	330.128	520.027	1.57383	0.654277	0.132713	0.595513	hypothetical protein, conserved
EHI_095830	95.0559	103.693	117.865	70.9781	84.7177	84.9257	92.8726	105.538	80.2072	0.761796	-0.392523	0.13274	0.595513	hypothetical protein
EHI_155900	403.192	392.717	289.782	451.424	590.577	367.151	415.807	361.897	469.717	1.29625	0.374342	0.13278	0.595513	hypothetical protein, conserved
EHI_013100	0	0	0	0	31.8259	0	5.30432	0	10.6086	59.0962	5.88499	0.132822	0.595513	AP-2 complex subunit beta-1, putative
EHI_134610	133.888	148.628	132.252	117.35	123.027	50.7888	117.656	138.256	97.0554	0.701781	-0.510907	0.132859	0.595513	DEAD/DEAH box helicase, putative
EHI_054120	23.3954	16.2308	7.15774	8.16787	9.29351	6.20623	11.7419	15.5946	7.8892	0.500153	-0.99956	0.132995	0.595513	hypothetical protein
EHI_004230	684.716	662.896	715.728	585.008	646.455	405.517	616.72	687.78	545.66	0.793529	-0.333645	0.133025	0.595513	guanine nucleotide regulatory protein, putative
EHI_179080	97.1803	85.4251	133.61	93.9303	82.6094	31.0314	87.2978	105.405	69.1904	0.658146	-0.60352	0.133071	0.595513	sulfate adenylyltransferase, putative
EHI_128430	85.3557	71.7512	132.239	68.3665	67.2059	71.5303	82.7415	96.4488	69.0342	0.720017	-0.473897	0.133096	0.595513	protein tyrosine kinase domain-containing protein
EHI_023390	17.094	17.9391	32.2053	12.2511	7.22925	17.5884	17.3845	22.4128	12.3562	0.556614	-0.845252	0.133231	0.595727	hypothetical protein
EHI_152920	100.883	91.4098	84.7785	108.267	120.709	130.133	106.03	92.3573	119.703	1.29364	0.371439	0.133584	0.596583	hypothetical protein
EHI_188950	93.5442	74.3182	72.7441	61.2496	57.8461	60.0292	69.9552	80.2022	59.7083	0.743231	-0.428117	0.133755	0.596583	PH domain containing protein
EHI_028910	49.6313	54.6799	49.0366	76.6583	95.7989	47.3811	62.1977	51.1159	73.2794	1.43203	0.518062	0.133768	0.596583	ARF GTPase activating protein, putative
EHI_187090	66.9828	68.3655	77.9442	70.611	93.4982	130.218	84.6032	71.0975	98.1089	1.38257	0.467352	0.133769	0.596583	Rab family GTPase
EHI_131160	370.239	335.741	348.694	383.033	442.568	452.307	388.764	351.558	425.969	1.21161	0.276926	0.134281	0.598479	hypothetical protein
EHI_097910	61.1661	65.0992	86.6003	44.1982	61.2888	46.5807	60.8222	70.9552	50.6893	0.717602	-0.478744	0.134486	0.599002	hypothetical protein
EHI_124410	32.4956	40.1561	31.1047	22.489	24.716	21.621	28.7637	34.5855	22.942	0.661141	-0.596969	0.134702	0.599575	hypothetical protein
EHI_103570	9.93894	8.5444	19.1582	18.407	17.4926	29.8138	17.2258	12.5472	21.9045	1.77887	0.830957	0.134789	0.599575	hypothetical protein
EHI_147230	63.6048	86.3718	74.5086	43.0545	74.7976	37.7234	63.3434	74.8284	51.8585	0.692626	-0.529851	0.134914	0.599575	hypothetical protein
EHI_005960	50.0653	49.6259	86.5783	38.9918	42.9822	45.7564	52.3333	62.0898	42.5768	0.691045	-0.533149	0.135035	0.599575	hypothetical protein
EHI_045450	15.3595	36.7408	14.3681	10.2259	6.17409	18.5063	16.8958	22.1562	11.6354	0.521173	-0.940167	0.135267	0.599575	Ras family GTPase
EHI_093760	15.3595	36.7408	14.3681	10.2259	6.17409	18.5063	16.8958	22.1562	11.6354	0.521173	-0.940167	0.135267	0.599575	Ras family GTPase
EHI_186790	207.771	181.097	283.815	170.476	153.915	192.515	198.265	224.227	172.302	0.77061	-0.375926	0.135287	0.599575	hypothetical protein, conserved
EHI_178500	33.5826	29.0685	39.6374	20.491	19.4826	26.5522	28.1357	34.0961	22.1753	0.653509	-0.613722	0.135312	0.599575	ubiquitin-conjugating enzyme family protein
EHI_126940	78.6606	86.3021	70.6853	63.4183	67.8746	36.9744	67.3192	78.5493	56.0891	0.712702	-0.488629	0.135532	0.600006	hypothetical protein
EHI_010060	200.367	207.1	156.332	158.064	169.83	64.0102	159.284	187.933	130.635	0.694272	-0.526426	0.135655	0.600006	RNA recognition motif domain containing protein
EHI_194980	121.489	148.641	122.887	85.7663	84.6662	126.173	114.937	131.006	98.8684	0.753714	-0.40791	0.135686	0.600006	hypothetical protein
EHI_125720	245.609	255.56	264.035	282.59	298.703	361.282	284.63	255.068	314.192	1.23235	0.301411	0.135761	0.600006	hypothetical protein
EHI_055660	18.0177	19.649	13.1365	27.5791	38.168	18.5862	22.5227	16.9344	28.1111	1.64722	0.720034	0.135846	0.600006	peptidase, C54 family
EHI_188910	246.954	170.831	256.019	189.755	158.263	174.295	199.353	224.602	174.104	0.776606	-0.364745	0.136164	0.600877	hypothetical protein, conserved
EHI_121740	38.7311	43.5691	45.3734	21.4489	15.4759	43.3791	34.6629	42.5579	26.768	0.629479	-0.667769	0.136217	0.600877	hypothetical protein
EHI_126250	392.4	420.98	509.908	515.831	583.814	515.682	489.769	441.096	538.442	1.22203	0.289279	0.136369	0.60116	ribosomal protein S29, putative
EHI_165130	4.50953	2.56308	1.19546	4.08759	8.24447	10.3083	5.1514	2.75602	7.54677	2.67407	1.41904	0.13665	0.602011	hypothetical protein
EHI_158250	569.365	502.289	586.727	503.269	473.095	367.415	500.36	552.794	447.926	0.810697	-0.302765	0.136782	0.602207	T-complex protein 1 gamma subunit, putative
EHI_118420	1.83449	5.15068	0	6.18853	4.07232	12.0806	4.88777	2.32839	7.44716	3.05316	1.6103	0.136995	0.602759	hypothetical protein
EHI_008660	34.2824	30.7575	41.8513	41.9026	55.6365	54.6105	43.1735	35.6304	50.7165	1.43155	0.517577	0.137107	0.602866	heat shock transcription factor, putative
EHI_118090	115.515	204.196	154.298	139.012	226.604	302.789	190.402	158.003	222.802	1.40926	0.494933	0.137367	0.603625	hypothetical protein
EHI_031260	87.5888	98.2575	93.3441	110.415	120.455	127.597	106.276	93.0635	119.489	1.2837	0.360306	0.13748	0.603695	hypothetical protein
EHI_177010	108.854	93.1122	103.766	106.173	127.036	171.763	118.451	101.911	134.991	1.32514	0.406144	0.137604	0.603695	serine/threonine- protein kinase 6 , putative
EHI_054520	1083.09	974.367	927.738	846.747	929.978	302.928	844.141	995.065	693.217	0.696602	-0.521593	0.137646	0.603695	hypothetical protein, conserved
EHI_188890	10.9704	11.1422	15.6343	9.25965	5.10264	4.04274	9.35867	12.5823	6.13501	0.490284	-1.02831	0.138121	0.60529	hypothetical protein, conserved
EHI_098250	13.5267	10.2522	10.7577	15.3276	12.3683	36.0863	16.3865	11.5122	21.2607	1.84396	0.882807	0.138186	0.60529	mutT/nudix family protein
EHI_140010	46.134	63.2339	32.3609	65.4777	74.0147	63.6307	57.4753	47.2429	67.7077	1.42088	0.506785	0.138276	0.605301	hypothetical protein
EHI_099700	1233.62	1126.67	1092.47	2212.22	2004.79	722.553	1398.72	1150.92	1646.52	1.43057	0.51659	0.138406	0.605484	NAD(FAD)-dependent dehydrogenase, putative
EHI_035180	110.554	99.9413	114.407	171.451	148.84	106.719	125.319	108.301	142.336	1.31599	0.396152	0.138602	0.605955	ubiquitin carboxyl-terminal hydrolase domain containing protein
EHI_198740	2540.9	2209.96	2583.42	2114.44	2157.73	1930.71	2256.19	2444.76	2067.63	0.845868	-0.241496	0.138792	0.606273	40S ribosomal protein S19, putative
EHI_006690	115.903	95.6683	122.708	80.6111	100.292	71.5308	97.7857	111.427	84.1447	0.756713	-0.402183	0.138851	0.606273	DNA polymerase delta catalytic subunit, putative
EHI_116050	2.71514	12.8184	4.7961	0	5.13784	0	4.24458	6.77654	1.71261	0.251044	-1.99399	0.139205	0.60743	hypothetical protein
EHI_020090	14.3826	6.83363	11.9186	6.1235	4.13405	5.17967	8.09534	11.0449	5.14574	0.467732	-1.09625	0.139481	0.60805	leucine rich repeat protein, BspA family
EHI_070560	18.0353	23.0675	16.734	20.4367	29.8905	43.3045	25.2447	19.2789	31.2106	1.61061	0.687605	0.139524	0.60805	hypothetical protein
EHI_008790	7.23774	15.3813	13.1854	24.5552	15.4181	22.5745	16.392	11.9348	20.8493	1.74996	0.807324	0.139802	0.608877	CXXC-rich protein
EHI_001080	26.9724	18.7927	29.8017	20.4132	11.3668	13.4633	20.135	25.1889	15.0811	0.602192	-0.731703	0.140231	0.609643	hypothetical protein
EHI_199820	318.321	278.562	340.308	256.761	273.509	232.05	283.252	312.397	254.107	0.814362	-0.296259	0.140292	0.609643	Rab family GTPase
EHI_126080	169.226	181.105	224.347	159.295	160.007	132.33	171.052	191.559	150.544	0.78778	-0.344136	0.140323	0.609643	threonine dehydratase, putative
EHI_070450	10.8411	0	5.98625	6.13533	20.5817	16.4524	9.99946	5.60911	14.3898	2.5813	1.3681	0.140339	0.609643	heat shock protein70, mitochondrial, putative
EHI_014270	5.42041	5.12656	7.18321	2.04507	2.05824	2.05666	3.98169	5.91006	2.05332	0.349687	-1.51586	0.140421	0.609643	hypothetical protein, conserved domain containing
EHI_152510	262.774	266.578	294.4	291.377	293.404	486.707	315.873	274.584	357.163	1.30145	0.380118	0.140524	0.609705	hypothetical protein
EHI_008240	52.1863	41.8581	59.6443	34.7126	41.3068	31.0342	43.4571	51.2296	35.6845	0.699593	-0.515412	0.140742	0.610072	tubulin gamma chain
EHI_142710	47.7674	70.0546	48.9825	74.5781	54.6529	112.478	68.0855	55.6015	80.5695	1.44478	0.530853	0.140786	0.610072	protein kinase domain containing protein
EHI_040370	29.234	34.2717	48.1102	30.85	29.6097	138.599	51.779	37.2053	66.3528	1.78987	0.839855	0.141099	0.610965	hypothetical protein
EHI_062840	8.10603	8.54294	21.4915	23.4912	22.6991	19.6256	17.3261	12.7135	21.9386	1.76713	0.82141	0.14117	0.610965	UDP-N-acetylglucosamine--dolichyl-phosphate N-acetylglucosaminephosphotransferase, putative
EHI_094780	8.1668	1.70982	18.0155	7.17093	0	0	5.84383	9.29736	2.39031	0.259754	-1.94478	0.141341	0.610978	pescadillo homolog, putative
EHI_174950	21.6834	35.0318	17.9596	21.4741	8.23229	13.3665	19.6246	24.8916	14.3576	0.573137	-0.803048	0.141544	0.610978	hypothetical protein
EHI_153030	88.1064	94.8174	59.6012	95.9404	100.238	133.606	95.3848	80.8416	109.928	1.35252	0.435646	0.141556	0.610978	hypothetical protein
EHI_068040	24.3436	26.4846	17.9266	24.5224	20.617	75.2865	31.5301	22.9182	40.142	1.74333	0.801847	0.141584	0.610978	hypothetical protein
EHI_023360	384.179	360.492	280.315	569.683	477.115	305.193	396.163	341.662	450.664	1.31778	0.398109	0.141617	0.610978	alpha-amylase family protein
EHI_073410	6.39182	4.28321	6.01413	0	2.04259	3.0369	3.62811	5.56305	1.69316	0.305935	-1.70871	0.141851	0.611603	hypothetical protein
EHI_008460	1.80199	3.41724	4.77745	12.258	8.25167	4.1295	5.77263	3.33223	8.21304	2.51056	1.32801	0.142027	0.61198	ribose-phosphate pyrophosphokinase, putative
EHI_057700	1728.39	1460.8	1908.27	1471.48	1571.06	995.47	1522.58	1699.16	1346	0.792343	-0.335803	0.142314	0.612465	hypothetical protein, conserved
EHI_194630	36.8407	40.1467	48.8488	52.0418	56.8625	65.3022	50.0071	41.9454	58.0688	1.39102	0.476145	0.142318	0.612465	protein with RhoGEF and ArfGAP domains
EHI_010260	29.3444	101.283	34.8431	55.6818	53.9714	185.295	76.7364	55.1568	98.316	1.77588	0.828533	0.142532	0.612759	hypothetical protein
EHI_005950	278.983	209.293	300.662	246.07	212.693	128.236	229.323	262.98	195.666	0.744919	-0.424845	0.142564	0.612759	tubulin alpha-1 chain
EHI_055710	96.1317	78.5844	83.3898	66.3242	57.9034	70.4998	75.4722	86.0353	64.9091	0.754192	-0.406997	0.14296	0.613709	protein kinase, putative
EHI_035430	99.6886	86.2703	127.425	83.6585	63.0934	86.0987	91.039	104.461	77.6169	0.745978	-0.422795	0.142964	0.613709	hypothetical protein
EHI_186900	641.794	539.972	754.893	765.651	811.503	778.345	715.36	645.553	785.166	1.21759	0.284031	0.143095	0.61389	hypothetical protein
EHI_153830	6.31878	0	20.3382	0	1.02981	5.14763	5.47241	8.88567	2.05915	0.234525	-2.09219	0.143392	0.614778	midasin, putative
EHI_045130	38.7054	48.6932	36.9929	59.2248	70.1974	46.5235	50.0562	41.4638	58.6486	1.40936	0.495039	0.143572	0.615054	hypothetical protein
EHI_196920	3829.41	3757.6	3262.56	4230.25	4744.44	3915.8	3956.68	3616.53	4296.83	1.18795	0.248471	0.143868	0.615054	60S ribosomal protein L23, putative
EHI_020080	1547.38	1470.33	1674.55	1730.97	1747.09	2117.88	1714.7	1564.09	1865.31	1.19285	0.254417	0.143937	0.615054	hypothetical protein
EHI_165070	579.461	563.851	622.381	515.897	548.637	285.879	519.351	588.564	450.138	0.764988	-0.386491	0.143941	0.615054	estradiol 17-beta-dehydrogenase, putative
EHI_035790	60.4533	59.8058	65.7743	68.4785	90.657	88.5964	72.2942	62.0111	82.5773	1.33379	0.415536	0.143951	0.615054	hypothetical protein
EHI_004590	345.148	310.074	401.622	294.938	295.61	271.454	319.807	352.281	287.334	0.816909	-0.291753	0.144005	0.615054	coatomer complex subunit, putative
EHI_167330	5.45991	7.69993	2.40476	9.23309	11.2596	13.2247	8.21368	5.1882	11.2392	2.11352	1.07965	0.144082	0.615054	hypothetical protein, conserved domain containing
EHI_087560	0.90773	5.98486	8.4086	2.04916	1.02532	1.02107	3.23279	5.1004	1.36518	0.271043	-1.88341	0.144275	0.615387	hypothetical protein
EHI_014260	42.6134	37.6105	50.4189	28.6738	28.7328	32.7306	36.7967	43.5476	30.0457	0.693096	-0.528872	0.144386	0.615387	small GTP-binding protein domain, pseudogene
EHI_080600	10.0006	5.98719	4.80801	6.15233	19.4604	17.318	10.6211	6.93193	14.3103	2.04559	1.03251	0.144593	0.615387	hypothetical protein
EHI_135050	18.8936	13.6679	13.1209	26.5442	26.8511	20.6917	19.9616	15.2275	24.6957	1.61514	0.691656	0.144653	0.615387	hypothetical protein
EHI_134730	32.3849	22.2102	17.89	13.2714	19.6242	10.3479	19.2881	24.1617	14.4145	0.593333	-0.753087	0.144698	0.615387	transporter, major facilitator family
EHI_129820	109.425	117.919	127.018	83.8827	105.906	84.1929	104.724	118.121	91.3272	0.774196	-0.369229	0.144832	0.615387	phosphoglycerate mutase family protein. putative
EHI_155530	3986.8	3414.17	4165.17	4432.7	4118.99	5426.48	4257.39	3855.38	4659.39	1.20866	0.273404	0.144847	0.615387	chromosome partition protein, putative
EHI_110470	30.6329	31.6094	34.6356	25.5371	19.5982	18.5835	26.7661	32.2927	21.2396	0.659186	-0.601243	0.144876	0.615387	C2 domain containing protein
EHI_176980	670.62	616.782	582.361	959.864	971.375	513.796	719.133	623.254	815.012	1.30744	0.386747	0.145307	0.616503	hypothetical protein, conserved
EHI_038810	0.899144	2.56265	2.38428	9.18618	3.09985	5.17767	3.88496	1.94869	5.82123	3.01221	1.59082	0.145318	0.616503	leucine rich repeat protein, BspA family
EHI_169230	18.052	19.6508	25.1216	15.333	12.3587	9.26701	16.6305	20.9415	12.3196	0.591616	-0.757267	0.145502	0.616799	hypothetical protein
EHI_141940	2503.44	2348.22	2357.61	2723.29	3267.03	2579.11	2629.78	2403.09	2856.48	1.18863	0.249301	0.145603	0.616799	hypothetical protein
EHI_118900	248.453	218.693	205.265	304.301	313.804	226.39	252.818	224.137	281.498	1.2548	0.327458	0.145739	0.616799	vacuolar sorting protein-associating protein 4A (VPS4), putative
EHI_017630	97.2433	93.9708	111.01	88.8477	68.1148	73.3703	88.7594	100.741	76.7776	0.763887	-0.388568	0.145795	0.616799	hypothetical protein
EHI_131490	35.114	48.6939	47.744	38.8063	31.9946	158.119	60.0786	43.8506	76.3066	1.74113	0.800023	0.145836	0.616799	leucine rich repeat protein, BspA family
EHI_060350	173.311	112.748	171.468	119.361	106.546	123.466	134.483	152.509	116.458	0.765223	-0.386048	0.146165	0.61781	splicing factor Prp8, putative
EHI_143780	36.0061	17.9396	21.4804	65.3523	73.2923	7.23665	36.8846	25.142	48.6271	1.93202	0.950111	0.146314	0.618059	hypothetical protein, conserved
EHI_104470	167.894	114.488	142.364	117.556	117.401	89.5729	124.879	141.582	108.177	0.764486	-0.387438	0.146488	0.618417	phosducin-like protein
EHI_174900	10.8319	20.5053	11.9633	24.5335	18.537	29.8576	19.3714	14.4335	24.3094	1.67092	0.740643	0.146752	0.618863	hypothetical protein, conserved
EHI_198930	1437.53	1196.83	1522.71	1271.3	1228.43	761.928	1236.45	1385.69	1087.22	0.78478	-0.34964	0.146774	0.618863	Actin, putative
EHI_113430	15.3007	14.5225	9.54576	19.4005	24.7775	21.7139	17.5435	13.123	21.964	1.65617	0.727854	0.146979	0.619348	Ras guanine nucleotide exchange factor, putative
EHI_153940	0	4.27178	7.17211	6.13115	16.4903	7.21681	6.88036	3.81463	9.94609	2.68167	1.42313	0.147174	0.619762	hypothetical protein, pseudogene
EHI_127190	2.71027	9.39875	2.3945	1.02256	1.02908	2.05655	3.10195	4.83451	1.3694	0.279092	-1.84119	0.147309	0.619762	NLI interacting factor-like phosphatase domain-containing protein
EHI_137750	17.1646	18.7974	21.5496	24.5409	33.9609	29.8216	24.3058	19.1705	29.4411	1.54235	0.625134	0.147348	0.619762	hypothetical protein
EHI_139010	520.915	556.564	575.321	584.984	622.471	818.145	613.067	550.933	675.2	1.22588	0.293817	0.147441	0.619774	hypothetical protein
EHI_115820	33.4031	60.6623	27.5198	51.1139	51.485	81.3175	50.9169	40.5284	61.3055	1.50081	0.585742	0.147756	0.620719	hypothetical protein
EHI_121490	118.94	122.167	123.027	167.53	147.489	141.42	136.762	121.378	152.147	1.2539	0.326425	0.147966	0.621224	WD repeat protein
EHI_118250	12.6946	18.8054	8.40357	30.7231	15.3913	23.5224	18.2567	13.3012	23.2123	1.72141	0.783595	0.148126	0.621515	hypothetical protein
EHI_066740	14.4009	18.7938	29.8309	9.18977	13.421	13.4417	16.513	21.0085	12.0175	0.577683	-0.791651	0.148313	0.621921	hypothetical protein, conserved
EHI_177180	68.5147	81.1619	96.7934	105.237	110.312	104.181	94.3668	82.1567	106.577	1.30253	0.381315	0.148411	0.621952	hypothetical protein
EHI_004050	2.70965	4.27206	3.59101	0	0	2.05725	2.105	3.52424	0.685751	0.194301	-2.36363	0.148564	0.622201	hypothetical protein
EHI_197980	13.5798	14.5277	8.39496	13.3041	12.3282	44.0798	17.7024	12.1675	23.2374	1.89358	0.92112	0.148857	0.622201	Myb family DNA-binding protein, SHAQKYF family
EHI_060210	20.7521	5.98057	8.37107	9.19852	4.12087	0	8.07052	11.7012	4.43979	0.378732	-1.40075	0.148912	0.622201	hypothetical protein
EHI_080730	164.13	175.997	176.911	143.06	151.506	117.532	154.856	172.346	137.366	0.797339	-0.326736	0.148928	0.622201	hemolysin-3, putative
EHI_159140	35.9635	21.3553	19.0732	13.2686	23.7667	5.17814	19.7676	25.464	14.0712	0.550685	-0.8607	0.148961	0.622201	heat shock protein 70, putative
EHI_110820	40.4896	43.5667	32.2081	37.7755	22.7186	13.448	31.7011	38.7548	24.6474	0.634279	-0.656811	0.149013	0.622201	hypothetical protein
EHI_184240	9.00473	6.83427	20.2935	7.14888	3.09591	6.19957	8.76282	12.0442	5.48146	0.462773	-1.11162	0.149235	0.622623	hypothetical protein
EHI_016110	47.7443	46.3808	48.0302	33.0315	29.5035	38.213	40.4839	47.3851	33.5827	0.709176	-0.495784	0.149296	0.622623	hypothetical protein
EHI_183510	328.715	292.978	346.558	270.364	304.08	183.598	287.715	322.75	252.681	0.783427	-0.352129	0.149387	0.622627	nuclear pore protein, putative
EHI_088050	41.4384	41.0065	29.8543	39.8357	57.7704	64.024	45.6549	37.4331	53.8767	1.43083	0.516855	0.149504	0.622738	hypothetical protein
EHI_037710	16.1882	0	9.53904	0	0	0	4.28787	8.57573	0	0.0220937	-5.50022	0.149658	0.622786	hypothetical protein
EHI_124830	221.788	269.117	247.378	182.893	244.32	146.456	218.659	246.094	191.223	0.776954	-0.364098	0.149697	0.622786	hypothetical protein, conserved
EHI_196970	22.4648	43.5636	16.6807	37.7564	54.7928	38.3498	35.6013	27.5697	43.633	1.56526	0.646402	0.149877	0.623158	importin beta-3 family protein
EHI_111070	132.767	126.081	116.612	150.39	175.335	146.264	141.241	125.153	157.33	1.25538	0.328119	0.150229	0.624244	hypothetical protein
EHI_000250	182.642	215.27	159.839	235.836	257.147	206.911	209.608	185.917	233.298	1.25198	0.324213	0.150355	0.624391	hypothetical protein
EHI_148850	3082.45	2794.46	2959.76	3337.29	3580.05	3347.75	3183.63	2945.55	3421.7	1.16168	0.216209	0.150476	0.624515	60S acidic ribosomal protein P0, putative
EHI_161890	83.5621	84.5642	85.7801	97.9595	118.899	108.844	96.6014	84.6354	108.567	1.28307	0.359599	0.151011	0.626066	SPRY domain protein
EHI_163520	54.0968	58.9495	46.6091	79.6978	83.4989	55.6914	63.0906	53.2185	72.9627	1.36635	0.450327	0.151097	0.626066	hypothetical protein
EHI_098420	191.943	201.619	205.461	169.579	172.23	142.433	180.544	199.674	161.414	0.808747	-0.30624	0.151122	0.626066	pyruvate kinase, putative
EHI_008360	9.90658	7.68861	10.745	22.4691	12.3822	15.4957	13.1145	9.44673	16.7823	1.78837	0.838647	0.151486	0.627023	ankyrin repeat protein, putative
EHI_146150	109.344	127.311	99.3941	198.398	168.731	93.5366	132.786	112.016	153.555	1.36869	0.452795	0.151616	0.627023	hypothetical protein
EHI_030150	172.696	208.433	110.904	139.853	113.627	116.954	143.745	164.011	123.478	0.750191	-0.41467	0.151627	0.627023	hypothetical protein, conserved
EHI_087730	1.82755	4.28437	4.81089	7.19968	4.0833	15.1706	6.2294	3.64094	8.81787	2.44947	1.29247	0.151772	0.627023	hypothetical protein
EHI_155160	247.831	238.309	228.613	181.588	168.619	226.197	215.193	238.251	192.135	0.80599	-0.311166	0.151817	0.627023	FKBP-rapamycin associated protein (FRAP), putative
EHI_199040	3.61416	2.56332	2.39478	5.11304	10.2898	6.16838	5.02391	2.85742	7.1904	2.50011	1.32199	0.151901	0.627023	hypothetical protein
EHI_153200	54.0781	48.6965	52.5682	25.5408	44.3398	39.2104	44.0723	51.7809	36.3637	0.702445	-0.509542	0.151992	0.627023	hypothetical protein, conserved
EHI_164520	7.27422	5.13211	10.8187	2.05097	5.12065	2.0369	5.4056	7.74169	3.06951	0.400916	-1.31863	0.152104	0.627111	iron-sulfur flavoprotein, putative, pseudogene
EHI_094370	0	4.27396	6.00255	5.12051	9.23479	12.2726	6.15073	3.4255	8.87596	2.65701	1.4098	0.152468	0.627857	hypothetical protein
EHI_059900	10.8116	12.8146	15.5263	9.19337	24.7556	36.1346	18.206	13.0509	23.3612	1.79868	0.846936	0.152553	0.627857	hypothetical protein
EHI_122100	74.0101	64.0786	63.3998	53.1537	58.7057	32.9513	57.7166	67.1628	48.2703	0.718113	-0.477718	0.152559	0.627857	acetyltransferase, putative
EHI_152850	3.6032	5.1258	0	8.1713	8.25319	7.22892	5.39707	2.90967	7.88447	2.59226	1.37421	0.153033	0.628162	histidine acid phosphatase family protein
EHI_149000	1654.75	1502.67	1620.59	1949.76	2041.63	1659.74	1738.19	1592.67	1883.71	1.18281	0.242223	0.153067	0.628162	40S ribosomal protein S27
EHI_098350	115.337	115.332	102.723	73.5502	117.578	37.1607	93.6136	111.131	76.0961	0.684275	-0.547352	0.153094	0.628162	deoxyhypusine synthase, putative
EHI_109970	11.6908	27.3352	10.7308	20.415	21.6959	45.5525	22.9034	16.5856	29.2211	1.74235	0.801035	0.15313	0.628162	protein kinase domain containing protein
EHI_020470	0	0	0	13.2874	7.21067	0	3.41635	0	6.8327	38.1636	5.25412	0.153176	0.628162	protein kinase domain containing protein
EHI_186490	25.4796	11.9777	7.21428	34.8806	23.5429	20.3457	20.5735	14.8905	26.2564	1.74155	0.800375	0.15319	0.628162	hypothetical protein
EHI_123280	71.1615	63.2181	85.9755	54.1343	51.5836	57.8335	63.9844	73.4517	54.5171	0.745298	-0.424112	0.15329	0.628162	hypothetical protein
EHI_128900	17.0871	15.376	19.0776	3.06229	1.03311	18.6342	12.3784	17.1802	7.57654	0.441316	-1.18012	0.153409	0.628162	hypothetical protein
EHI_027810	10.0131	6.84495	1.20248	0	4.09354	1.01681	3.86181	6.02016	1.70345	0.279276	-1.84024	0.153483	0.628162	hypothetical protein
EHI_053040	170.116	197.335	161.091	226.684	205.439	220.227	196.815	176.181	217.45	1.23211	0.301125	0.153589	0.628162	protein kinase, putative
EHI_009870	2828.31	2463.22	2833.23	3483.86	3484.63	2745.42	2973.11	2708.26	3237.97	1.19571	0.257865	0.153665	0.628162	hypothetical protein, conserved
EHI_027380	1486.8	1335.52	1512.7	1627.17	1731.31	1703.74	1566.21	1445.01	1687.41	1.16801	0.224056	0.15375	0.628162	hypothetical protein
EHI_042580	12.7074	6.83967	0	4.09827	0	0	3.94089	6.5157	1.36609	0.207582	-2.26825	0.153821	0.628162	dolychil-diphosphooligosaccharide-- protein glycosyltransferase subunit, putative
EHI_165120	9.89793	17.085	9.54355	23.4825	15.4893	23.791	16.5482	12.1755	20.9209	1.70193	0.767171	0.153933	0.62825	zinc finger protein, putative
EHI_103650	39.8002	41.8706	43.1452	61.3835	34.9528	87.2446	51.3995	41.6054	61.1936	1.47193	0.557705	0.154158	0.6285	phosphoglycerate mutase family protein, putative
EHI_188160	23.4636	12.8156	23.9217	10.2214	12.3604	12.3591	15.857	20.067	11.647	0.583995	-0.775971	0.154178	0.6285	hypothetical protein
EHI_144080	0	3.41743	11.9539	0	1.03061	2.06183	3.0773	5.12378	1.03082	0.204637	-2.28886	0.154734	0.630392	heat shock protein70 pseudogene, putative
EHI_138360	34.1749	30.7521	33.3865	44.914	36.1581	60.0416	39.9045	32.7712	47.0379	1.43641	0.522467	0.154893	0.630669	ARF GTPase activating protein, putative
EHI_056130	9.90819	11.9602	19.105	18.385	24.7609	23.7544	17.9789	13.6578	22.3001	1.65634	0.727995	0.15536	0.631882	RhoGAP domain containing protein
EHI_151740	16.1823	15.3758	16.6879	15.3095	28.9354	34.1798	21.1118	16.082	26.1416	1.62705	0.702263	0.155375	0.631882	hypothetical protein
EHI_012010	62.0603	63.2131	69.1638	75.5399	111.564	73.4887	75.8384	64.8124	86.8644	1.34226	0.42466	0.155728	0.632377	beta-N-acetylhexosaminidase, putative
EHI_030900	196.732	164.855	170.335	157.13	155.114	98.5097	157.113	177.308	136.918	0.772068	-0.373201	0.155833	0.632377	Rap/Ran GTPase-activating protein, putative
EHI_025330	14.4008	18.7938	13.1255	16.3373	22.7126	38.2575	20.6046	15.44	25.7691	1.65911	0.730412	0.155872	0.632377	hypothetical protein
EHI_005020	873.881	807.366	944.346	801.144	791.52	490.727	784.831	875.198	694.464	0.793712	-0.333313	0.155968	0.632377	F-actin capping protein beta subunit, putative
EHI_198640	12.7012	12.8231	12.0086	9.21905	5.12865	5.10954	9.49836	12.511	6.48575	0.51777	-0.949616	0.156185	0.632377	hypothetical protein, conserved
EHI_034960	32.4585	58.9496	59.756	15.3266	26.8018	0	32.2154	50.388	14.0428	0.278773	-1.84284	0.156297	0.632377	heat shock protein70, hsp70A2, putative
EHI_151950	144.163	143.524	142.133	167.527	187.721	174.464	159.922	143.273	176.571	1.23216	0.301193	0.156313	0.632377	casein kinase, putative
EHI_095200	266.151	316.06	208.628	321.518	328.578	335.504	296.073	263.613	328.534	1.24321	0.314066	0.156316	0.632377	hypothetical protein
EHI_067580	22.6507	40.1689	25.1983	49.1391	39.0158	41.9812	36.359	29.3393	43.3787	1.46994	0.555757	0.156354	0.632377	zinc finger protein, putative
EHI_001820	7.24403	13.6735	11.9946	9.21145	0	4.09917	7.70379	10.9707	4.43688	0.404914	-1.30431	0.156505	0.632377	hypothetical protein
EHI_069540	9.00076	40.1504	23.8652	37.7805	32.0032	52.7309	32.5885	24.3388	40.8382	1.67375	0.743084	0.156508	0.632377	pumilio family RNA-binding protein
EHI_107070	169.954	103.361	164.529	124.528	99.1872	107.681	128.207	145.948	110.465	0.758508	-0.398765	0.156601	0.632382	metallo-beta-lactamase superfamily protein
EHI_167730	54.184	64.0815	62.2349	57.2547	41.177	28.8083	51.2901	60.1668	42.4133	0.705355	-0.503578	0.157078	0.633395	biotin--acetyl-CoA-carboxylase ligase, putative
EHI_159840	82.6727	66.6267	56.0009	90.8205	77.5352	106.753	80.0682	68.4334	91.7029	1.33488	0.416715	0.157118	0.633395	hypothetical protein
EHI_000440	543.471	539.031	600.035	500.274	427.516	484.115	515.741	560.846	470.635	0.839656	-0.252129	0.15714	0.633395	UDP-glucose pyrophosphorylase, putative
EHI_093710	66.5911	63.2148	81.1257	42.8824	54.7255	57.9194	61.0765	70.3105	51.8424	0.739816	-0.434762	0.15722	0.633395	CXXC-rich protein
EHI_115380	74.6446	46.9824	53.6566	44.9138	30.9929	47.6197	49.8017	58.4278	41.1755	0.704127	-0.506092	0.157468	0.63402	aminopeptidase, putative
EHI_124350	11.7442	5.12656	9.57761	6.13521	3.08735	2.05666	6.28794	8.81613	3.75974	0.428324	-1.22322	0.157752	0.634562	hypothetical protein
EHI_199720	8.10192	13.6683	11.9343	23.4866	14.4512	19.6404	15.2138	11.2348	19.1927	1.71012	0.7741	0.157902	0.634562	hypothetical protein
EHI_118850	27.8826	33.315	47.6999	41.8535	64.0453	49.6812	44.0796	36.2992	51.86	1.44038	0.526447	0.158068	0.634562	hypothetical protein
EHI_109820	13.511	13.6688	13.1346	22.4704	16.5074	26.8533	17.6909	13.4381	21.9437	1.63145	0.706156	0.15813	0.634562	hypothetical protein
EHI_198600	36.0123	60.6536	40.5803	58.2082	59.8638	74.4151	54.9556	45.7487	64.1624	1.3968	0.482123	0.158286	0.634562	hypothetical protein, conserved
EHI_179830	94.4163	122.153	107.299	130.651	117.787	170.846	123.859	107.956	139.762	1.29391	0.371741	0.158309	0.634562	hypothetical protein
EHI_098370	0	0	26.2359	0	0	0	4.37265	8.74529	0	0.0217082	-5.52562	0.158313	0.634562	cleavage stimulation factor, putative
EHI_159750	175.62	152.064	132.524	207.33	223.908	155.986	174.572	153.402	195.741	1.27365	0.348964	0.158366	0.634562	hypothetical protein
EHI_169920	14.3993	21.3564	13.1243	10.2104	8.25983	9.30726	12.7763	16.2934	9.25918	0.564723	-0.824384	0.158433	0.634562	hypothetical protein
EHI_072060	32.39	30.7528	39.3636	46.9632	40.2757	56.8999	41.1076	34.1688	48.0463	1.4131	0.498859	0.158719	0.634838	hypothetical protein
EHI_013940	12.5903	11.9591	17.8851	16.3321	15.4968	41.41	19.2789	14.1449	24.413	1.73914	0.798371	0.158831	0.634838	leucine rich repeat protein, BspA family
EHI_081420	62.0229	39.2933	69.1261	44.9052	25.8385	45.5831	47.7949	56.8141	38.7756	0.685578	-0.544607	0.158835	0.634838	Sec6 protein, putative
EHI_175460	3504.72	2745.78	3127.45	3669.52	4132.29	3385.11	3427.48	3125.98	3728.97	1.19293	0.254506	0.158885	0.634838	60S acidic ribosomal protein P0, putative
EHI_158270	256.211	270.711	263.984	314.204	429.608	257.702	298.737	263.635	333.838	1.26621	0.340512	0.158963	0.634838	60S ribosomal protein L37
EHI_170420	443.289	444.767	519.567	573.997	639.976	489.334	518.488	469.208	567.769	1.21106	0.276272	0.159108	0.635048	thioredoxin, putative
EHI_110620	30.8783	40.1884	39.6489	40.9926	30.7497	104.074	47.7553	36.9052	58.6053	1.58961	0.668675	0.159307	0.635472	zinc finger domain containing protein
EHI_124870	98.9427	102.508	107.329	87.7917	74.3725	78.6569	91.6001	102.927	80.2737	0.78069	-0.357178	0.159448	0.635666	HEAT repeat domain containing protein
EHI_067200	23.3738	24.772	26.2232	30.6186	24.8023	60.0758	31.6443	24.7897	38.4989	1.55487	0.636797	0.159854	0.636675	hypothetical protein
EHI_159640	103.541	132.413	113.392	104.164	97.016	62.0075	102.089	116.449	87.7292	0.752974	-0.409328	0.159886	0.636675	iron hydrogenase, putative
EHI_065350	51.4481	69.2051	41.8693	95.0649	82.3911	52.513	65.4153	54.1742	76.6564	1.40767	0.493312	0.160125	0.637255	START domain containing protein
EHI_170040	193.303	175.155	222.658	232.108	254.216	236.557	219	197.039	240.96	1.2257	0.293602	0.160361	0.637825	longin-type vesicle-associated membrane protein, putative
EHI_167310	1653.09	1672.1	1673.56	1650.35	1412.04	787.794	1474.82	1666.25	1283.4	0.77024	-0.37662	0.16064	0.638341	grainin 2
EHI_140000	34.3966	60.6744	40.7708	63.4475	60.6197	65.6214	54.2551	45.2806	63.2296	1.39088	0.476	0.160803	0.638341	hypothetical protein
EHI_120870	78.2267	82.0048	88.2197	71.4485	59.9296	57.9886	72.9696	82.8171	63.1222	0.763413	-0.389464	0.160833	0.638341	hypothetical protein
EHI_064450	81.7626	63.2095	111.988	70.4075	65.1374	50.7961	73.8835	85.6532	62.1137	0.729177	-0.45566	0.160862	0.638341	HEAT repeat domain containing protein
EHI_037230	168.135	153.759	215.772	128.605	178.762	97.344	157.063	179.222	134.904	0.754263	-0.40686	0.161033	0.638652	chaperone protein dnaK, putative
EHI_179850	18.2585	18.8445	18.0417	12.3344	12.2578	8.101	14.6397	18.3816	10.8977	0.592238	-0.755751	0.161179	0.638865	hypothetical protein
EHI_070670	11.8846	16.2848	16.837	9.25965	17.349	58.6198	21.7058	15.0021	28.4095	1.89862	0.924955	0.161944	0.641232	chaperone clpB pseudogene, putative
EHI_194230	3.61073	3.41755	3.5891	3.06672	1.02981	26.7677	6.9136	3.53913	10.2881	2.908	1.54003	0.162051	0.641232	hypothetical protein
EHI_142880	17.1002	30.7534	29.8295	19.4002	14.454	14.4767	21.0023	25.8944	16.1103	0.624074	-0.680211	0.162118	0.641232	hypothetical protein
EHI_174170	109.485	90.5795	74.3244	91.0636	65.7771	32.8298	77.3432	91.4629	63.2235	0.689974	-0.535385	0.162211	0.641232	hypothetical protein
EHI_169840	119.079	114.61	99.7626	152.773	145.454	123.287	125.828	111.151	140.505	1.26127	0.334878	0.162243	0.641232	hypothetical protein, conserved
EHI_049710	44.0854	43.5665	28.6275	27.5651	25.8183	26.899	32.7603	38.7598	26.7608	0.685882	-0.543967	0.162551	0.642082	hypothetical protein, conserved
EHI_160960	233.897	232.402	191.494	173.81	199.706	158.443	198.292	219.265	177.32	0.807293	-0.308835	0.162699	0.642295	RNA recognition motif domain containing protein
EHI_178580	655.743	691.878	677.737	575.452	658.746	233.329	582.148	675.119	489.176	0.724602	-0.46474	0.162935	0.642695	ATP-binding cassette protein, putative
EHI_078230	527.243	418.581	620.281	441.048	468.846	340.359	469.393	522.035	416.751	0.799187	-0.323395	0.162987	0.642695	phenylalanyl-tRNA synthetase alpha subunit, putative
EHI_024630	73.8836	76.0337	47.7757	91.9357	92.829	80.5218	77.1633	65.8977	88.4288	1.33315	0.414843	0.163109	0.642808	glycoprotein endopeptidase, putative
EHI_149870	25.2662	29.0487	17.9398	15.3315	11.3313	18.5412	19.5764	24.0849	15.068	0.621241	-0.686775	0.163244	0.642971	haloacid dehalogenase-like hydrolase, putative
EHI_107670	14.3885	18.7929	22.6538	25.5186	22.7293	38.3061	23.7315	18.6117	28.8513	1.5604	0.641913	0.164217	0.646195	thioredoxin, putative
EHI_118460	25.2772	11.1072	25.126	32.7125	26.7729	36.0285	26.1707	20.5035	31.838	1.56646	0.647512	0.164438	0.646195	Golgi membrane protein, putative
EHI_024990	13.7424	18.8749	22.8363	19.5788	27.512	40.3239	23.8114	18.4846	29.1382	1.58765	0.666895	0.164455	0.646195	hypothetical protein
EHI_054220	16.2193	13.669	13.139	5.10765	9.28244	9.29017	11.1179	14.3425	7.89342	0.548984	-0.865163	0.164597	0.646195	hypothetical protein
EHI_010650	3652.24	3030.44	3380.61	4104.53	4610.36	3369.03	3691.2	3354.43	4027.97	1.20082	0.264026	0.164686	0.646195	60S ribosomal protein L7, putative
EHI_050600	0.903251	2.56324	2.39409	4.08995	7.20476	5.14284	3.71636	1.95353	5.47918	2.82616	1.49884	0.164718	0.646195	hypothetical protein
EHI_031370	148.26	152.045	151.311	136.737	117.861	106.765	135.497	150.539	120.455	0.800323	-0.321345	0.164753	0.646195	hypothetical protein
EHI_189460	130.411	135.028	128.355	169.911	145.841	172.131	146.946	131.265	162.627	1.23826	0.308319	0.164814	0.646195	hypothetical protein
EHI_099730	1193.93	1232.86	1240.33	1621.1	1752.11	1125.72	1361.01	1222.37	1499.64	1.22687	0.294988	0.164992	0.646386	ribosomal protein L13, putative
EHI_127310	129.293	147.824	138.975	128.882	163.516	262.929	161.903	138.697	185.109	1.33445	0.416246	0.165164	0.646386	hypothetical protein
EHI_024500	20.7262	17.9407	15.529	26.5606	21.6576	36.1244	23.0897	18.0653	28.1142	1.54913	0.63146	0.165276	0.646386	hypothetical protein, conserved
EHI_159480	4540.94	3799.46	4208.75	6566.68	6629.93	3209.63	4825.9	4183.05	5468.75	1.30736	0.386659	0.165318	0.646386	pore-forming peptide ameobapore A precursor, putative
EHI_050290	42.679	37.6227	60.0701	25.619	41.0024	29.5953	39.4314	46.7906	32.0723	0.689863	-0.535619	0.165333	0.646386	SGS domain protein
EHI_069130	384.562	407.611	420.79	443.049	432.676	611.419	450.018	404.321	495.715	1.2264	0.294425	0.165629	0.647062	hypothetical protein
EHI_118070	126.742	85.4202	109.648	149.003	135.394	127.426	122.272	107.27	137.274	1.28108	0.357365	0.165694	0.647062	hypothetical protein
EHI_066200	5.4283	3.41806	1.19867	12.2776	7.1951	5.13057	5.77472	3.34834	8.20109	2.38796	1.25578	0.166039	0.648042	hypothetical protein
EHI_146510	129.254	140.131	149.72	137.049	190.302	203.448	158.317	139.702	176.933	1.26783	0.342363	0.166399	0.648711	Rab family GTPase
EHI_139340	12.6285	8.54368	8.36914	5.10977	4.12175	5.15307	7.32098	9.8471	4.79486	0.48531	-1.04302	0.166399	0.648711	ankyrin repeat protein, putative
EHI_085050	181.383	186.679	200.177	131.418	124.855	190.518	169.172	189.413	148.93	0.78701	-0.345545	0.166732	0.649587	hypothetical protein, conserved domain containing
EHI_125640	0	1.70848	1.19264	5.10435	3.09861	3.10445	2.36809	0.96704	3.76914	3.91718	1.96982	0.166813	0.649587	hypothetical protein
EHI_092390	369.066	260.552	272.087	298.171	205.424	202.624	267.987	300.568	235.406	0.782881	-0.353136	0.167762	0.652915	threonine dehydratase, putative
EHI_137100	11.7129	19.6491	4.77745	13.2795	26.8179	25.8094	17.0077	12.0465	21.9689	1.78867	0.838884	0.168002	0.653371	hypothetical protein
EHI_148410	13.5184	17.0864	14.3357	22.4752	20.6246	27.8635	19.3173	14.9802	23.6544	1.57511	0.655456	0.168069	0.653371	PQ loop repeat protein
EHI_119600	131.154	108.48	100.056	79.5851	81.694	102.659	100.605	113.23	87.9793	0.775454	-0.366888	0.168264	0.653487	ubiquitin carboxyl-terminal hydrolase domain containing protein
EHI_106700	0	0	23.9376	0	0	0	3.98959	7.97919	0	0.0237358	-5.39679	0.168349	0.653487	protein kinase, putative
EHI_140610	468.51	433.09	445.909	414.418	409.138	222.6	398.944	449.17	348.719	0.776403	-0.365123	0.168384	0.653487	hypothetical protein
EHI_180450	59.3028	83.71	53.6131	52.0412	38.2539	52.8661	56.6312	65.542	47.7204	0.725112	-0.463724	0.168648	0.653903	structural maintenance of chromosomes protein
EHI_148420	0	4.27106	4.76826	12.2479	6.20008	5.17822	5.44425	3.01311	7.8754	2.6645	1.41386	0.168723	0.653903	hypothetical protein
EHI_035980	360.381	333.135	469.496	332.681	316.317	298.45	351.743	387.671	315.816	0.816141	-0.293109	0.168777	0.653903	hypothetical protein
EHI_030070	86.5727	92.7731	116.684	113.802	114.767	151.96	112.76	98.6765	126.843	1.28982	0.367175	0.168872	0.653903	hypothetical protein
EHI_006030	171.191	185.385	181.545	132.795	136.151	166.209	162.213	179.374	145.052	0.808685	-0.30635	0.169118	0.654197	deoxyhypusine synthase, putative
EHI_177490	45.986	58.9498	63.3452	27.5886	43.2927	48.4664	47.9381	56.0937	39.7825	0.710688	-0.492711	0.169446	0.654197	hypothetical protein
EHI_155410	6204.98	5735.83	6260.08	6914.43	8576.96	6211.86	6650.69	6066.96	7234.42	1.19246	0.25394	0.169564	0.654197	40S ribosomal protein S11, putative
EHI_118480	88.0759	81.1485	76.2656	122.461	81.6612	116.058	94.2784	81.83	106.727	1.30261	0.381401	0.16958	0.654197	adaptor protein (AP) family protein
EHI_027570	31.881	36.6312	46.93	46.5563	56.0525	56.0914	45.6904	38.4807	52.9001	1.38292	0.467714	0.169698	0.654197	hypothetical protein
EHI_153540	31.881	36.6312	46.93	46.5563	56.0525	56.0914	45.6904	38.4807	52.9001	1.38292	0.467714	0.169698	0.654197	hypothetical protein
EHI_194070	80.3429	105.945	61.0186	69.5131	57.6664	56.6189	71.8508	82.4355	61.2662	0.739478	-0.43542	0.169707	0.654197	26S protease regulatory subunit S10B, putative
EHI_048310	429.58	297.259	349.143	320.435	304.946	235.237	322.767	358.661	286.873	0.799892	-0.322123	0.16978	0.654197	protein transport protein Sec24, putative
EHI_152240	36.0485	49.5506	21.5032	48.0148	51.5623	56.7602	43.9066	35.7008	52.1124	1.44377	0.529846	0.169804	0.654197	hypothetical protein
EHI_091060	51.2559	60.6496	59.6121	39.8082	51.66	33.1325	49.3531	57.1725	41.5336	0.726963	-0.460045	0.170457	0.655766	ATPase, AAA family protein
EHI_185450	313.655	279.322	403.966	357.176	401.074	478.748	372.323	332.314	412.333	1.24302	0.313853	0.170649	0.655766	hypothetical protein
EHI_193670	22.5426	0.854345	0	0	0	0	3.8995	7.79899	0	0.0242193	-5.3677	0.170676	0.655766	hypothetical protein
EHI_180020	313.084	304.11	319.663	250.124	294.338	230.724	285.341	312.286	258.395	0.827678	-0.272858	0.170915	0.655766	histidyl-tRNA synthetase, putative
EHI_029600	588.282	484.311	493.048	488.697	439.566	358.891	475.466	521.88	429.051	0.821956	-0.282867	0.171192	0.655766	hypothetical protein, conserved
EHI_006960	60.5019	65.7901	38.2963	84.8577	92.653	53.506	65.9342	54.8628	77.0055	1.39471	0.479968	0.171331	0.655766	hypothetical protein
EHI_003020	3.62103	6.83655	4.79684	10.2337	10.2739	10.2522	7.66904	5.08481	10.2533	2.00599	1.00431	0.171355	0.655766	Rab family GTPase
EHI_008640	3.62103	6.83655	4.79684	10.2337	10.2739	10.2522	7.66904	5.08481	10.2533	2.00599	1.00431	0.171355	0.655766	Rab family GTPase
EHI_110340	6786.43	5935.91	6407.58	7459.46	8468.84	6609.69	6944.65	6376.64	7512.66	1.17817	0.236545	0.171358	0.655766	60S ribosomal protein L19, putative
EHI_068220	19.8236	23.9208	22.6947	23.4952	26.8159	52.6443	28.2324	22.1464	34.3185	1.5497	0.631985	0.171442	0.655766	hypothetical protein
EHI_153420	11.7379	10.2529	3.58992	16.3573	14.4142	16.4661	12.1364	8.52689	15.7459	1.80758	0.854057	0.171467	0.655766	hypothetical protein
EHI_050660	773.273	747.392	443.015	1003.91	974.313	599.564	756.911	654.56	859.262	1.31163	0.391357	0.17158	0.655766	hypothetical protein, conserved
EHI_038940	28.7405	17.9374	36.9191	40.8098	31.0281	51.8626	34.5496	27.8657	41.2335	1.49417	0.579341	0.171586	0.655766	Sec7 domain protein
EHI_058080	907.051	876.406	943.05	1043.17	1364.47	908.42	1007.09	908.836	1105.35	1.2164	0.282623	0.171598	0.655766	60S ribosomal protein L31, putative
EHI_080270	93.5152	173.406	60.8017	100.029	61.9945	62.1278	91.9791	109.241	74.7171	0.681303	-0.553632	0.171642	0.655766	5'-3' exonuclease domain containing protein
EHI_000290	31.5036	41.0047	28.6391	47.992	36.1317	60.9996	41.0451	33.7158	48.3745	1.42767	0.513663	0.171763	0.655866	hypothetical protein
EHI_178790	1.80498	5.98065	3.58841	1.02216	1.02999	1.02985	2.40934	3.79135	1.02733	0.269923	-1.88938	0.171975	0.656311	hypothetical protein
EHI_030740	8.08895	23.9175	10.7253	13.2668	17.572	48.7	20.3784	14.2439	26.5129	1.84688	0.885092	0.172312	0.657234	Ras guanine nucleotide exchange factor, putative
EHI_068660	1902.7	1547.11	1724.95	2570.53	3274.45	1181.02	2033.46	1724.92	2342	1.35777	0.441234	0.172511	0.657364	60S ribosomal protein L5, putative
EHI_161900	102.896	102.526	89.72	80.754	69.0026	81.3437	87.7071	98.3807	77.0334	0.781517	-0.355651	0.172538	0.657364	hypothetical protein
EHI_183560	13.5184	19.6494	8.36249	20.432	20.6246	27.8635	18.4084	13.8434	22.9733	1.63465	0.708979	0.172655	0.657447	CAAX amino terminal protease family
EHI_067530	2454.76	2201.08	2711.57	3120.35	3391.68	2390.23	2711.61	2455.8	2967.42	1.20853	0.273255	0.172819	0.657706	40S ribosomal protein S7, putative
EHI_141070	60.2781	49.5461	77.5305	77.5898	64.0311	114.844	73.9699	62.4516	85.4882	1.37568	0.460141	0.172961	0.657885	hypothetical protein
EHI_068610	5.54028	6.03197	5.97914	5.18839	0	0	3.78996	5.85046	1.72946	0.293171	-1.77019	0.173129	0.658158	hypothetical protein
EHI_154210	23.7151	14.5561	10.8253	11.3007	10.2205	6.08301	12.7835	16.3655	9.2014	0.557972	-0.841736	0.173489	0.659163	hypothetical protein
EHI_127220	43.2632	25.6298	39.4267	18.3895	22.6851	30.9548	30.0582	36.1066	24.0098	0.666805	-0.584663	0.173832	0.660101	synapsin, putative
EHI_185280	2921.78	2179.12	3036.82	2454.9	2259.48	2036.41	2481.42	2712.58	2250.26	0.829731	-0.269284	0.174145	0.660925	phosphoglucomutase/phosphomannomutase family protein
EHI_062970	4.50557	5.1259	5.97253	3.06465	0	2.06434	3.4555	5.20133	1.70966	0.330248	-1.59838	0.174697	0.662653	hypothetical protein
EHI_185250	126.912	119.597	124.1	101.089	98.0738	98.2231	111.332	123.536	99.1286	0.802601	-0.317245	0.175332	0.664396	hypothetical protein
EHI_161960	37.7553	41.8561	39.3325	64.2975	45.4734	52.8303	46.9242	39.648	54.2004	1.36663	0.450624	0.175433	0.664396	protein kinase, putative
EHI_105190	8.09787	11.9595	5.96443	14.2934	15.4901	16.5516	12.0595	8.67392	15.445	1.7555	0.811885	0.175446	0.664396	hypothetical protein
EHI_121870	13.5953	16.2394	8.40125	11.2627	5.13233	3.07021	9.61686	12.7453	6.4884	0.50481	-0.986188	0.175728	0.665042	ADP-ribosylation factor 1, putative
EHI_138500	22.482	32.4605	32.1922	17.3527	20.663	19.6707	24.1368	29.0449	19.2288	0.663433	-0.591978	0.175897	0.665042	Rap/Ran GTPase-activating protein, putative
EHI_122870	36.2069	62.3836	46.7665	62.4242	89.3884	52.2921	58.2436	48.4523	68.0349	1.40158	0.48705	0.175991	0.665042	Rab family GTPase
EHI_136980	19.8531	18.7962	16.7446	21.4646	32.9623	29.8694	23.2817	18.4647	28.0988	1.51661	0.600846	0.176017	0.665042	lipid phosphate phosphatase, putative
EHI_031960	60.3007	64.9238	76.3637	54.1165	58.8483	34.1236	58.1128	67.1961	49.0295	0.731672	-0.450732	0.1761	0.665042	hypothetical protein, conserved domain containing
EHI_179810	39.7253	41.8657	56.2395	29.6468	21.6225	43.2279	38.7213	45.9435	31.499	0.688762	-0.537923	0.176226	0.665152	phosphomannomutase, putative
EHI_201240	1.80458	0	1.1959	2.04414	4.12077	5.15095	2.38606	1.00016	3.77195	3.84558	1.9432	0.176413	0.665491	hypothetical protein
EHI_003040	22.4843	27.3353	38.1572	45.9354	45.4546	34.1598	35.5878	29.3256	41.8499	1.44004	0.526104	0.176559	0.665586	hypothetical protein
EHI_117620	22.5456	30.7568	21.5165	19.4154	14.4289	14.4335	20.5161	24.9396	16.0926	0.642493	-0.638248	0.176645	0.665586	WD repeat protein
EHI_197450	46.0407	53.827	50.2521	59.2914	64.8729	75.1452	58.2382	50.0399	66.4365	1.32724	0.408431	0.176775	0.665586	hypothetical protein
EHI_084660	2228.32	2051.75	2451.88	2506.13	2243.56	3506.85	2498.08	2243.98	2752.18	1.22663	0.294696	0.176825	0.665586	hypothetical protein, conserved
EHI_012710	9.9076	10.2515	5.96999	4.08546	3.09527	5.16445	6.41239	8.70971	4.11506	0.468164	-1.09492	0.177046	0.665724	RNA recognition motif domain containing protein
EHI_058100	0.904879	0.854538	4.79533	5.11599	2.05545	11.2843	4.16842	2.18492	6.15192	2.97004	1.57048	0.177198	0.665724	hypothetical protein
EHI_109000	222.156	261.394	250.419	197.016	226.23	178.031	222.541	244.656	200.425	0.819338	-0.287469	0.177229	0.665724	hypothetical protein
EHI_117910	25.2108	28.1912	27.4535	34.7218	27.8656	56.8378	33.3801	26.9518	39.8084	1.47724	0.562904	0.177249	0.665724	zinc finger protein, putative
EHI_067830	118.638	106.775	131.086	83.6828	117.836	71.4959	104.919	118.833	91.005	0.767109	-0.382497	0.177356	0.665763	WD domain containing protein
EHI_027600	158.475	163.232	164.336	183.21	182.824	230.552	180.438	162.014	198.862	1.22771	0.295969	0.177714	0.666744	4-methyl-5(B-hydroxyethyl)-thiazol monophosphate biosynthesis enzyme, putative
EHI_051930	113.628	93.979	112.362	107.295	149.444	150.524	121.205	106.657	135.754	1.2744	0.349823	0.177843	0.666861	hypothetical protein
EHI_188840	96.3439	115.328	82.3627	81.6993	69.1463	77.5027	87.0638	98.0115	76.1161	0.773949	-0.36969	0.178159	0.667476	hypothetical protein
EHI_103790	7.19283	8.54214	7.15257	10.2067	14.4665	16.5696	10.6884	7.62918	13.7476	1.7955	0.844387	0.178201	0.667476	tubulin interacting protein, putative
EHI_178960	7158.56	5508.78	7937.15	6295.14	6336.06	3129.21	6060.82	6868.16	5253.47	0.764939	-0.386584	0.178494	0.667861	acetyl-CoA synthetase, putative
EHI_056650	31.4867	43.5663	13.1199	49.003	52.6734	35.1804	37.5049	29.391	45.6189	1.5324	0.615797	0.178579	0.667861	serine/threonine protein phosphatase, putative
EHI_038560	35.1299	23.9204	34.6286	45.9629	35.0772	51.638	37.7262	31.2263	44.226	1.42235	0.508278	0.178661	0.667861	hypothetical protein
EHI_138450	28.0665	31.6196	32.3822	19.4453	8.21817	29.7255	24.9095	30.6894	19.1297	0.623959	-0.680477	0.178692	0.667861	hypothetical protein
EHI_046650	229.983	203.294	223.949	161.215	170.617	205.298	199.059	219.075	179.043	0.817554	-0.290614	0.179038	0.668728	Gal/GalNAc lectin heavy subunit, putative
EHI_181530	371.209	327.158	381.358	280.649	329.722	291.145	330.207	359.908	300.505	0.835547	-0.259207	0.179136	0.668728	hypothetical protein
EHI_042140	65.6681	76.8814	82.2925	63.2939	67.1365	30.0097	64.2137	74.9473	53.48	0.714655	-0.484682	0.179216	0.668728	aldehyde dehydrogenase 1, putative
EHI_167670	1.83338	0	1.20166	3.0928	3.05563	5.03699	2.37008	1.01168	3.72847	3.76685	1.91336	0.179427	0.669152	hypothetical protein
EHI_001050	520.469	439.999	533.23	406.737	452.365	394.73	457.922	497.9	417.944	0.839997	-0.251544	0.179742	0.669965	sec 13 protein, putative
EHI_005980	3.60059	5.97987	5.96673	2.04225	3.09688	0	3.44772	5.18239	1.71304	0.331683	-1.59212	0.180146	0.67109	hypothetical protein
EHI_159300	278.776	222.098	283.768	188.838	168.404	264.003	234.314	261.547	207.082	0.792424	-0.335655	0.1803	0.67109	RhoGAP domain containing protein
EHI_133960	46.7057	48.6875	54.7857	28.5674	44.4718	35.264	43.0803	50.0596	36.1011	0.722573	-0.468786	0.180337	0.67109	hypothetical protein
EHI_126980	6.47539	5.17657	4.77469	7.27785	15.1682	9.98409	8.1428	5.47555	10.81	1.96767	0.97649	0.18059	0.671562	hypothetical protein
EHI_197380	5.39472	8.54215	7.15268	6.12405	1.03331	1.03557	4.88041	7.02985	2.73098	0.389271	-1.36115	0.180694	0.671562	hypothetical protein
EHI_110250	71.0363	63.2122	75.1088	63.2839	47.5287	46.5951	61.1275	69.7858	52.4692	0.753522	-0.408278	0.180756	0.671562	protein kinase domain containing protein
EHI_008080	14.4247	14.5237	21.5104	20.4347	29.8967	26.8175	21.2679	16.8196	25.7163	1.54435	0.627	0.180959	0.671597	hypothetical protein
EHI_194520	881.676	799.658	1038.44	1055.44	1052.6	1099.58	987.899	906.591	1069.21	1.18027	0.239119	0.180961	0.671597	LIM zinc finger domain containing protein
EHI_118680	15.2757	20.5005	19.0632	30.613	26.8801	24.8765	22.8682	18.2798	27.4565	1.50341	0.588238	0.181221	0.672198	hypothetical protein
EHI_116460	6.29875	17.9393	10.7366	4.08393	5.16307	8.275	8.74943	11.6582	5.84067	0.498822	-1.0034	0.181491	0.672836	hypothetical protein
EHI_119320	77.3991	81.1546	73.9758	50.0318	69.174	58.9429	68.4464	77.5098	59.3829	0.765147	-0.386191	0.181763	0.673146	histone deacetylase, putative
EHI_030850	4.50843	8.54344	7.17116	4.08719	1.03078	3.0936	4.7391	6.74101	2.73719	0.406491	-1.29871	0.181776	0.673146	hypothetical protein
EHI_148430	10.8054	12.8142	5.96852	13.2763	18.576	19.6329	13.5122	9.8627	17.1617	1.71254	0.776135	0.181868	0.673146	polynucleotide kinase-3'-phosphatase, putative
EHI_153770	276.041	268.224	273.004	287.835	295.515	425.595	304.369	272.423	336.315	1.2345	0.303932	0.182166	0.673885	phosphatidylinositol-4-phosphate 5-kinase, putative
EHI_099670	69.3357	104.223	77.5922	52.0845	66.0468	71.2961	73.4297	83.7168	63.1425	0.752637	-0.409974	0.182302	0.674026	hypothetical protein, conserved
EHI_049890	19.8351	21.3585	11.9508	15.3264	6.18521	9.28217	13.9897	17.7148	10.2646	0.575061	-0.798214	0.182409	0.674059	hypothetical protein
EHI_192090	1553.78	1397.13	1397.29	1214.37	1360.22	1153.13	1345.99	1449.4	1242.57	0.857213	-0.222274	0.182567	0.674281	ribosomal protein L27a, putative
EHI_038660	8.12711	7.68975	9.57409	9.20143	11.3243	25.724	11.9401	8.46365	15.4166	1.83016	0.871971	0.18291	0.674903	hypothetical protein, conserved
EHI_046640	11.6829	15.3755	7.14956	8.16389	3.1012	6.2179	8.61516	11.4026	5.82766	0.506257	-0.982058	0.182945	0.674903	hypothetical protein
EHI_142090	156.46	158.081	176.153	120.712	158.338	112.933	147.113	163.565	130.661	0.79975	-0.322378	0.183086	0.674903	RNA polymerase subunit Rpb5, putative
EHI_117800	12.5942	23.0645	11.9268	37.7726	17.5583	22.765	20.9469	15.8618	26.032	1.62708	0.702287	0.183128	0.674903	diacylglycerol kinase, putative
EHI_202710	90.0446	96.5339	59.6852	117.445	104.232	100.231	94.6952	82.0879	107.302	1.2996	0.378072	0.183327	0.67519	pre-mRNA processing factor 3 domain containing protein
EHI_111790	49.9082	26.5022	40.835	25.6105	35.8947	15.3239	32.3457	39.0818	25.6097	0.656391	-0.607372	0.183402	0.67519	LIM zinc finger domain containing protein
EHI_079860	438.666	312.639	462.441	350.06	361.731	256.913	363.741	404.582	322.901	0.798948	-0.323826	0.183555	0.675393	methionyl-tRNA synthetase, putative
EHI_146580	0.903915	0.854461	1.19781	1.02277	8.22896	2.05489	2.37713	0.985395	3.76887	3.86898	1.95195	0.183708	0.675593	hypothetical protein
EHI_068290	22.5377	32.4648	28.6795	39.8471	24.7429	60.8585	34.8551	27.894	41.8162	1.49903	0.58403	0.184013	0.676355	hypothetical protein
EHI_128150	93.1834	87.3928	115.464	75.0684	81.6821	73.8518	87.7738	98.6802	76.8674	0.781842	-0.355052	0.184258	0.676637	hypothetical protein
EHI_012200	9.03402	5.12656	2.3944	15.338	10.2912	8.22666	8.40181	5.51833	11.2853	2.0051	1.00367	0.184287	0.676637	hypothetical protein
EHI_174070	22.5236	25.6292	16.7202	18.3865	13.4096	8.25968	17.4881	21.6244	13.3519	0.614042	-0.703591	0.18473	0.677904	dTDP-D-glucose 4,6-dehydratase, putative
EHI_181140	360.486	322.976	379.547	316.999	326.204	216.948	320.527	354.336	286.717	0.809687	-0.304565	0.185005	0.678548	hypothetical protein, conserved
EHI_174940	420.793	451.88	451.816	337.845	463.95	242.32	394.767	441.496	348.038	0.788392	-0.343015	0.18519	0.678836	nucleolar GTP-binding protein 1, putative
EHI_000740	124.306	150.357	113.439	124.61	107.295	52.6708	112.113	129.367	94.8588	0.732361	-0.449373	0.185281	0.678836	hypothetical protein
EHI_183900	1553.75	1355.68	1625.77	1262.88	1517.11	871.143	1364.39	1511.74	1217.04	0.805189	-0.312601	0.185562	0.679505	snoRNA binding protein, putative
EHI_090020	2576.78	2224.83	2294.83	2984.67	3089.52	2338.4	2584.84	2365.48	2804.2	1.18543	0.245405	0.185734	0.679771	ribosomal protein L18a, putative
EHI_148760	79.1783	78.5908	71.5724	64.3201	65.0589	45.5176	67.373	76.4471	58.2989	0.761652	-0.392797	0.18593	0.680077	N2,N2-dimethylguanosine tRNA methyltransferase, putative
EHI_029620	649.952	1054.25	581.926	719.276	654.686	212.506	645.432	762.042	528.823	0.693738	-0.527537	0.186015	0.680077	aldose reductase, putative
EHI_159520	30.1773	47.1438	28.8615	40.132	65.302	46.4782	43.0158	35.3942	50.6374	1.42214	0.508067	0.186214	0.680445	hypothetical protein
EHI_036580	125.788	162.333	152.496	168.254	161.761	221.233	165.311	146.872	183.749	1.25155	0.323711	0.186646	0.681505	BRAC1 domain containing protein
EHI_125600	45.1855	39.3042	45.5076	48.0664	55.5558	71.9464	50.9276	43.3324	58.5229	1.35292	0.436072	0.186746	0.681505	hypothetical protein
EHI_023870	72.8215	61.5031	79.8644	55.1144	63.037	42.4648	62.4675	71.3963	53.5387	0.752048	-0.411102	0.186856	0.681505	WD domain containing protein
EHI_054750	57.7044	46.1345	44.2197	47.0016	27.8325	30.9388	42.3052	49.3529	35.2576	0.713244	-0.487532	0.186997	0.681505	phosphatidate cytidylyltransferase, putative
EHI_096410	133.703	108.513	125.708	109.412	93.6489	89.4634	110.075	122.641	97.5082	0.795757	-0.3296	0.187085	0.681505	hypothetical protein
EHI_068720	63.7935	71.7513	66.7166	111.224	78.5778	74.638	77.7835	67.4205	88.1466	1.30713	0.386404	0.187166	0.681505	protein kinase domain containing protein
EHI_009450	44.3031	51.2686	50.3184	49.0981	56.5622	96.5443	58.0157	48.63	67.4015	1.38665	0.471602	0.187227	0.681505	hypothetical protein
EHI_196890	251.653	216.966	189.478	176.55	210.867	136.777	197.048	219.366	174.731	0.795496	-0.330074	0.187297	0.681505	gamma-adaptin, putative
EHI_158570	691.362	563	873.384	717.72	567.72	157.878	595.177	709.249	481.106	0.678439	-0.559708	0.187596	0.68223	actobindin, putative
EHI_191200	88.4918	130.725	78.9834	110.415	55.5944	42.1895	84.3999	99.4001	69.3997	0.696715	-0.521359	0.187719	0.682315	hypothetical protein
EHI_193440	507.727	432.304	518.786	289.187	342.172	521.667	435.307	486.272	384.342	0.790635	-0.338916	0.188022	0.682811	hypothetical protein
EHI_151910	1.79912	2.56271	4.77056	7.14608	7.23011	6.20894	4.95292	3.04413	6.86171	2.31513	1.21109	0.188054	0.682811	hypothetical protein
EHI_133530	4141.92	3787.62	4300.49	4549.4	4772.27	4708.82	4376.75	4076.68	4676.83	1.14732	0.198273	0.188461	0.683688	hypothetical protein, conserved
EHI_058670	6.30072	6.83412	8.35306	2.04221	2.06467	5.16946	5.12737	7.16263	3.09212	0.43334	-1.20643	0.188494	0.683688	hypothetical protein
EHI_114340	170.198	179.4	106.248	165.449	207.417	212.835	173.591	151.949	195.234	1.2798	0.355921	0.188753	0.684039	acetylornithine deacetylase, putative
EHI_185270	64.6534	58.0825	59.5363	47.9479	38.2746	50.8404	53.2225	60.7574	45.6876	0.75177	-0.411636	0.18879	0.684039	Dedicator of cytokinesis domain containing protein
EHI_088460	83.9333	76.8941	89.7119	69.5071	85.4881	205.964	101.916	83.5131	120.32	1.44186	0.527929	0.188956	0.684121	HAD hydrolase, family IA, variant 3
EHI_079180	32.4284	32.4634	42.9882	25.5352	26.8232	22.7199	30.493	35.96	25.0261	0.699735	-0.515119	0.189011	0.684121	hypothetical protein, conserved
EHI_110230	7.1977	11.1052	8.34977	10.2094	9.29449	30.0023	12.6931	8.88422	16.502	1.85104	0.888339	0.189414	0.684969	hypothetical protein
EHI_113550	7.20697	11.9603	9.55372	21.4503	11.3474	16.5214	13.0067	9.57365	16.4397	1.71478	0.778023	0.189524	0.684969	hypothetical protein
EHI_001830	101.721	91.4068	138.433	83.7336	87.7419	85.8018	98.1397	110.52	85.7591	0.77957	-0.35925	0.189675	0.684969	hypothetical protein
EHI_137040	63.7865	55.5215	59.5626	40.8144	40.3266	52.8771	52.1481	59.6235	44.6727	0.749298	-0.416389	0.189779	0.684969	protein kinase domain containing protein
EHI_187290	13.4771	20.5003	7.14805	26.5302	26.8825	15.5502	18.3481	13.7085	22.9876	1.65033	0.722757	0.18993	0.684969	hypothetical protein
EHI_049620	5136.15	5204.39	5535.78	3717.88	4083.41	731.199	4068.14	5292.11	2844.16	0.537439	-0.895828	0.189988	0.684969	Fe-S cluster assembly protein NifU, putative
EHI_201230	3.61092	6.83516	16.7502	3.06676	0	7.20605	6.24485	9.06543	3.42427	0.382859	-1.38512	0.190031	0.684969	hypothetical protein
EHI_145990	26.1127	20.5028	19.0991	27.5738	24.7682	46.4996	27.426	21.9048	32.9472	1.49885	0.583855	0.190103	0.684969	hypothetical protein
EHI_183070	96.1514	119.586	83.4052	81.6362	67.1975	83.9522	88.6548	99.7143	77.5953	0.775561	-0.366689	0.190185	0.684969	protein kinase domain containing protein
EHI_166490	656.239	549.295	780.483	555.503	664.769	232.592	573.147	662.006	484.288	0.731823	-0.450434	0.190294	0.684969	alcohol dehydrogenase, putative
EHI_021200	63.9236	72.6135	72.8077	53.1028	65.0229	38.2395	60.9517	69.7816	52.1217	0.747486	-0.419882	0.190341	0.684969	UDP-N-acetylglucosamine pyrophosphorylase, putative
EHI_004170	347.222	264.974	388.928	342.015	391.006	517.63	375.296	333.708	416.883	1.25093	0.322997	0.190755	0.685671	LIM zinc finger domain containing protein
EHI_064720	11.7115	11.9603	11.9423	6.12869	6.18941	7.22795	9.19335	11.8713	6.51535	0.548847	-0.865525	0.190794	0.685671	protein phosphatase domain-containing protein
EHI_192760	64.9496	60.6603	54.9996	50.0767	42.2462	44.3132	52.8743	60.2032	45.5454	0.755019	-0.405415	0.190835	0.685671	copine, putative
EHI_038630	6.29984	6.83407	7.15885	8.16841	13.422	15.5116	9.5658	6.76425	12.3673	1.83163	0.87313	0.190935	0.685671	hypothetical protein
EHI_192270	6.29572	8.54229	9.53948	7.14556	14.4626	22.7725	11.4597	8.12583	14.7935	1.82958	0.871512	0.191265	0.686195	hypothetical protein
EHI_110190	70.4862	70.0638	52.6908	49.0882	50.4137	47.2822	56.6708	64.4136	48.928	0.75625	-0.403065	0.191452	0.686195	hypothetical protein, conserved
EHI_142010	15.2842	13.6674	10.7285	20.4131	15.5003	27.9628	17.2594	13.2267	21.292	1.59906	0.677223	0.191525	0.686195	hypothetical protein
EHI_148330	53.1029	38.4418	36.9901	32.6747	34.0689	24.8157	36.6823	42.8449	30.5197	0.710489	-0.493115	0.191553	0.686195	pumilio family RNA-binding protein
EHI_161030	309.929	233.264	305.348	233.159	256.201	203.544	256.907	282.847	230.968	0.817455	-0.290788	0.19158	0.686195	Rab family GTPase
EHI_023330	184.191	152.044	116.753	171.427	88.9176	63.2357	129.428	150.996	107.86	0.713469	-0.487078	0.191915	0.686618	hypothetical protein
EHI_115160	18.0279	25.6299	15.533	15.3251	32.9941	46.4263	25.656	19.7302	31.5818	1.59006	0.669082	0.191953	0.686618	AIG1 family protein
EHI_104330	0	19.6472	0	0	0	0	3.27453	6.54905	0	0.0288671	-5.11443	0.191997	0.686618	heat shock protein70, hsp70A2, putative
EHI_133220	5.41495	10.2525	4.78455	4.08862	19.5699	17.5074	10.2697	6.81735	13.722	1.98874	0.991857	0.19265	0.687362	myb-like DNA-binding domain containing protein
EHI_038330	175.542	159.749	152.759	189.935	199.219	200.538	179.624	162.683	196.564	1.20694	0.271358	0.192695	0.687362	zinc finger domain containing protein
EHI_029610	8.14611	29.9094	10.7918	11.2564	10.275	4.10181	12.4134	16.2824	8.54439	0.52049	-0.942057	0.192791	0.687362	maltose O-acetyltransferase, putative
EHI_140590	152.26	128.146	154.065	128.706	120.687	99.1162	130.497	144.824	116.17	0.803276	-0.316033	0.193148	0.687362	phospholipid cytidylyltransferase, putative
EHI_066720	351.126	419.391	281.027	279.533	243.082	328.876	317.172	350.515	283.83	0.808454	-0.306762	0.193346	0.687362	hypothetical protein, conserved
EHI_010700	45.0713	49.5512	40.626	66.4095	54.6448	58.8035	52.5177	45.0828	59.9526	1.32553	0.406571	0.193386	0.687362	A/G-specific adenine glycosylase, putative
EHI_011830	69.0048	53.0119	64.8722	56.3597	44.0812	38.7865	54.3527	62.2963	46.4091	0.746027	-0.422701	0.193455	0.687362	hypothetical protein
EHI_154230	81.0538	102.515	75.2149	72.514	80.4842	33.0576	74.1399	86.2612	62.0186	0.717716	-0.478516	0.193584	0.687362	zinc finger protein 622, putative
EHI_182630	61.5398	66.6544	63.5454	41.9532	55.491	48.2056	56.2316	63.9132	48.5499	0.759337	-0.397187	0.193616	0.687362	hypothetical protein
EHI_042880	99.762	97.3783	108.443	81.6413	54.7842	97.4025	89.9018	101.861	77.9427	0.766029	-0.38453	0.193717	0.687362	DNA topoisomerase III, putative
EHI_001980	16.2336	14.5241	23.9081	13.2844	10.306	9.27805	14.589	18.2219	10.9562	0.606874	-0.72053	0.193773	0.687362	hypothetical protein
EHI_016140	45.9993	38.4463	62.1663	39.8547	35.0376	29.8919	41.8993	48.8706	34.9281	0.719542	-0.47485	0.193816	0.687362	U2 snRNP auxiliary factor small subunit, putative
EHI_130930	1251.16	1128.65	1368.68	1045.76	1122.46	1053.16	1161.64	1249.5	1073.79	0.859748	-0.218014	0.193841	0.687362	purine nucleoside phosphorylase, putative
EHI_004400	40.0393	41.0663	37.2738	32.8288	27.6373	24.4149	33.8767	39.4598	28.2937	0.71577	-0.482432	0.193863	0.687362	hypothetical protein
EHI_201710	1271.18	981.485	1377.91	1076.76	1115.07	764.412	1097.8	1210.19	985.412	0.814569	-0.29589	0.194085	0.687362	clathrin heavy chain, putative
EHI_067390	8.14611	9.4001	4.79634	3.06992	4.11	3.07636	5.43314	7.44752	3.41876	0.454093	-1.13894	0.194187	0.687362	Rho family GTPase
EHI_104360	408.543	285.389	457.537	336.484	326.09	259.968	345.669	383.823	307.514	0.802317	-0.317756	0.194191	0.687362	nucleoside diphosphate kinase, putative
EHI_170580	8.34599	16.4211	48.8132	9.38386	22.203	0	17.5279	24.5268	10.529	0.431836	-1.21144	0.194228	0.687362	Sec61 alpha subunit, putative
EHI_115280	97.3088	83.8259	102.181	110.76	94.2116	162.919	108.534	94.4386	122.63	1.30082	0.379425	0.194244	0.687362	hypothetical protein
EHI_201280	68.4272	72.6136	88.3264	89.8672	89.7914	112.647	86.9455	76.4557	97.4352	1.27904	0.355063	0.194355	0.687362	hypothetical protein
EHI_008810	13.5066	11.9599	7.16216	18.3826	14.4481	21.6998	14.5265	10.8762	18.1768	1.65035	0.72277	0.194359	0.687362	hypothetical protein
EHI_005070	124.134	112.817	147.599	114.664	114.984	60.4053	112.434	128.183	96.6843	0.755688	-0.404137	0.194411	0.687362	acetyltransferase, GNAT family
EHI_144710	683.432	575.786	614.752	843.555	767.814	625.161	685.083	624.657	745.51	1.19348	0.255175	0.194504	0.687362	hypothetical protein
EHI_114420	44.9248	46.1258	33.3582	53.0609	49.6282	66.3453	48.9072	41.4696	56.3448	1.35075	0.433758	0.19522	0.689097	tyrosine kinase, putative
EHI_038950	10.8586	8.54538	4.79533	12.2784	10.2773	21.5428	11.3829	8.06642	14.6995	1.79662	0.845288	0.195222	0.689097	hypothetical protein
EHI_126270	281.429	281.037	294.457	236.798	303.787	615.115	335.437	285.641	385.234	1.34876	0.431637	0.195296	0.689097	Ras GTPase-activating protein, putative
EHI_023500	1287.22	1119.38	1284.53	1071.06	1169.31	874.082	1134.26	1230.37	1038.15	0.843919	-0.244823	0.195494	0.689442	calmodulin, putative
EHI_193480	27.0351	26.4839	7.16743	6.12944	0	20.6415	14.5762	20.2288	8.92366	0.43851	-1.18932	0.195759	0.690023	serine/threonine protein phosphatase PP2A catalytic subunit, putative
EHI_094820	25.3779	14.53	13.202	9.2149	13.344	9.21064	14.1466	17.7033	10.5899	0.594992	-0.749058	0.196235	0.691027	RhoGAP domain containing protein
EHI_182860	535.655	481.81	575.258	600.451	566.668	724.571	580.736	530.908	630.563	1.18848	0.249124	0.196245	0.691027	hypothetical protein
EHI_153450	151.185	118.741	143.167	255.256	199.278	102.388	161.669	137.698	185.64	1.34905	0.43194	0.196404	0.691161	transporter, major facilitator family
EHI_150370	24.5087	38.4741	26.427	24.5899	21.5316	13.274	24.8009	29.8033	19.7985	0.661747	-0.595649	0.196484	0.691161	ubiquitin-conjugating enzyme family protein
EHI_024530	212.612	203.325	271.094	199.184	183.616	179.661	208.249	229.01	187.487	0.820733	-0.285015	0.197083	0.692913	hypothetical protein
EHI_044680	7.2132	10.2521	10.7563	12.2614	17.5239	17.5314	12.5897	9.40722	15.7722	1.68427	0.752121	0.197267	0.692947	hypothetical protein
EHI_105790	68.374	61.5055	62.0235	61.2547	51.6387	20.6931	54.2482	63.9677	44.5288	0.696128	-0.522576	0.197294	0.692947	nucleolar complex protein 2 homolog, putative
EHI_125740	140.601	123.023	126.64	151.2	147.458	180.579	144.917	130.088	159.746	1.22754	0.295772	0.197407	0.69299	oxidoreductase, putative
EHI_126240	2728.88	2227.1	2270.15	2699.04	3992.23	2278.9	2699.38	2408.71	2990.06	1.2413	0.311847	0.198001	0.694721	60S ribosomal protein L3, putative
EHI_004790	1589.14	1373.72	1578.75	1640.44	1569.03	2237.61	1664.78	1513.87	1815.69	1.19951	0.262448	0.198475	0.695606	protein kinase, putative
EHI_106260	236.158	174.247	220.278	154.044	117.93	217.897	186.759	210.228	163.29	0.777145	-0.363744	0.198538	0.695606	hypothetical protein
EHI_008730	394.644	393.789	420.749	450.088	484.693	474.417	436.397	403.061	469.733	1.16601	0.221576	0.198557	0.695606	Sec23 protein, putative
EHI_146350	191.6	128.135	174.12	138.836	138.409	115.906	147.834	164.618	131.05	0.797077	-0.327209	0.19884	0.696245	calcineurin catalytic subunit A, putative
EHI_021280	37.2082	36.7623	37.2337	44.0531	51.2744	54.1344	43.4444	37.0681	49.8206	1.34431	0.426866	0.198976	0.696365	LIM zinc finger domain containing protein
EHI_183210	15.2923	9.39661	17.8894	11.2295	7.23017	5.17419	11.0354	14.1928	7.87796	0.559791	-0.83704	0.199207	0.696816	hypothetical protein
EHI_070230	11.6995	8.54258	5.96563	3.06314	2.06495	7.23891	6.42912	8.73592	4.12233	0.468152	-1.09495	0.199317	0.696816	leucine rich repeat protein, BspA family
EHI_153140	12.6193	17.0866	10.7534	0	13.4041	5.15861	9.83699	13.4864	6.18756	0.456852	-1.1302	0.199409	0.696816	cell division protein kinase 2, putative
EHI_011260	6.32084	12.8162	11.9672	2.04473	7.20668	6.17407	7.75495	10.3681	5.14183	0.496951	-1.00883	0.199783	0.697675	hypothetical protein, conserved
EHI_194400	222.981	231.542	174.686	237.165	246.105	283.081	232.593	209.736	255.451	1.215	0.280951	0.199857	0.697675	SNF7 family protein
EHI_088600	0	0	0	0	0	17.7131	2.95218	0	5.90436	32.559	5.02499	0.20011	0.697916	Ribosomal protein S30, putative
EHI_065790	65.9868	62.3757	99.4197	54.2073	40.1156	71.9193	65.6708	75.9274	55.4141	0.733581	-0.446971	0.200129	0.697916	Rab family GTPase
EHI_007760	15.3307	16.2327	23.9067	10.2185	13.3985	10.31	14.8995	18.49	11.309	0.616677	-0.697413	0.200373	0.698411	hypothetical protein
EHI_029830	4.52023	0	5.98983	11.2511	6.17091	7.19066	5.85379	3.50335	8.20423	2.41724	1.27336	0.200648	0.698932	hypothetical protein, conserved
EHI_013320	7.19932	8.54256	10.7376	5.10512	1.03252	6.20528	6.4704	8.8265	4.11431	0.468706	-1.09325	0.200755	0.698932	hypothetical protein
EHI_031400	1202.33	1075.48	1255.08	1457.75	1637.82	1128.86	1292.89	1177.63	1408.14	1.19601	0.258231	0.201076	0.698932	ribosomal protein S18, putative
EHI_166050	18.8996	33.3161	28.6356	43.9053	35.1034	36.1934	32.6756	26.9504	38.4007	1.42595	0.511926	0.20113	0.698932	mitochondrial-typeheat shock protein70, putative
EHI_189410	280.522	210.991	250.341	300.077	307.928	282.717	272.096	247.285	296.907	1.20122	0.264499	0.201391	0.698932	hypothetical protein, conserved
EHI_193350	272.184	266.549	224.603	261.534	208.3	103.19	222.727	254.445	191.008	0.750274	-0.41451	0.201407	0.698932	3'(2'),5'-bisphosphate nucleotidase, putative
EHI_147860	11.7245	7.68923	2.39086	5.10944	2.06116	2.06172	5.17282	7.2682	3.07744	0.417651	-1.25963	0.201664	0.698932	hypothetical protein
EHI_081350	37.7757	41.8573	33.3893	28.5826	26.8582	25.8765	32.3899	37.6741	27.1058	0.71707	-0.479815	0.201715	0.698932	hypothetical protein
EHI_186930	29.7175	26.4829	28.6513	18.3833	23.7341	15.4975	23.7444	28.2839	19.2049	0.679414	-0.557637	0.201723	0.698932	peptidase T, putative
EHI_098870	18.0114	11.96	8.35696	19.4049	21.6694	20.662	16.6774	12.7761	20.5788	1.59254	0.671331	0.20173	0.698932	hypothetical protein
EHI_196365	27.9161	25.6286	29.8448	37.7877	37.1493	40.2941	33.1034	27.7965	38.4104	1.3858	0.47072	0.201868	0.698932	hypothetical protein
EHI_148590	82.6709	70.0434	88.17	66.329	59.9617	61.1518	71.3878	80.2948	62.4808	0.780217	-0.358053	0.201934	0.698932	hypothetical protein
EHI_188130	82.3701	53.5046	97.8348	63.4578	68.7423	35.9231	66.9721	77.9032	56.041	0.721848	-0.470232	0.201949	0.698932	LSM domain containing protein
EHI_139000	11.7073	19.6486	21.4891	21.4474	21.6696	38.2253	22.3646	17.615	27.1141	1.54791	0.630325	0.202059	0.698932	magnesium and cobalt transport protein CorA, putative
EHI_183010	95.4592	93.1174	102.67	64.3423	69.1365	94.0136	86.4565	97.0823	75.8308	0.781901	-0.354943	0.20214	0.698932	dolichyl-diphosphooligosaccharide-protein glycotransferase, putative
EHI_090270	11.94	21.4768	12.0053	6.19499	5.08552	14.0737	11.7961	15.1407	8.45142	0.555503	-0.848134	0.202149	0.698932	hypothetical protein
EHI_107100	76.8045	111.078	91.0056	62.3804	56.5906	92.5201	81.7298	92.9626	70.497	0.757689	-0.400323	0.202287	0.69906	hypothetical protein
EHI_147000	3.63554	16.2495	9.6152	6.15146	0	6.11471	6.96107	9.83342	4.08872	0.414961	-1.26895	0.202481	0.699377	hypothetical protein
EHI_165270	294.348	246.883	383.064	495.246	495.501	231.575	357.77	308.098	407.441	1.32405	0.404962	0.202803	0.699802	L-myo-inositol-1-phosphate synthase, putative
EHI_131060	42.2772	37.5863	47.7036	31.6463	28.9216	32.0818	36.7028	42.5224	30.8832	0.728928	-0.456152	0.202807	0.699802	hypothetical protein, conserved
EHI_116720	110.226	108.514	107.76	98.1683	85.4093	78.1394	98.036	108.833	87.239	0.801484	-0.319254	0.203723	0.702468	hypothetical protein
EHI_006740	35.9616	39.2937	60.7929	33.6811	58.9029	108.75	56.2303	45.3494	67.1113	1.48712	0.57252	0.20382	0.702468	hypothetical protein
EHI_120350	91.0111	82.0143	47.7796	108.284	127.888	67.0927	87.3449	73.6016	101.088	1.36638	0.450361	0.20393	0.702468	hypothetical protein
EHI_098850	52.2678	35.8814	56.1449	37.7982	38.1576	27.8661	41.3527	48.098	34.6073	0.722828	-0.468275	0.203989	0.702468	protein phosphatase regulatory subunit, putative
EHI_047780	20.1125	17.999	21.6475	11.3173	16.3284	10.1069	16.2519	19.9197	12.5842	0.633443	-0.658714	0.204186	0.702531	hypothetical protein
[truncated: 6,335 more rows]

## Sheet: padj < 0.05
Table S9 RNAseq analyses of A1nppNC and A1npHP127OE transfectants
	A1nppNC _1	A1nppNC _2	A1nppNC_3	A1npEhHP127OE_1	A1npEhHP127OE_2	A1npEhHP127OE_3	baseMean	baseMean A1nppNC	baseMean A1npEhHP127OE	foldChange	1/foldChange	log2FoldChange	pvalue	padj	name
EHI_127670	0.901465	2.563	2.38985	10387.6	12099.8	9686.49	5363.29	1.95144	10724.6	5567.99	0.000179598	12.4429	2.26135e-89	1.55513e-85	hypothetical protein
EHI_059860	2.71101	1.70887	3.59256	543.039	649.204	678.397	313.109	2.67081	623.547	241.85	0.00413479	7.91797	2.53945e-46	8.73189e-43	C2 domain containing protein
EHI_074080	3.62061	5.12741	0	538.276	497.297	427.579	245.317	2.91601	487.717	153.046	0.00653398	7.25782	2.07242e-45	4.75068e-42	hypothetical protein
EHI_176700	367.844	346.862	406.322	3.06525	5.15443	6.18829	189.239	373.676	4.80266	0.012849	77.8269	-6.2822	3.00211e-45	5.16138e-42	AIG1 family protein, putative
EHI_089670	262.035	295.582	282.913	14.2977	7.22386	8.26622	145.053	280.177	9.92926	0.0354811	28.184	-4.8168	1.10002e-41	1.51296e-38	AIG1 family protein
EHI_048140	220.942	285.438	432.992	3319.13	4991.09	2554.88	1967.41	313.124	3621.7	11.5866	0.0863065	3.53439	4.93466e-30	5.65594e-27	hypothetical protein
EHI_072740	263.508	321.189	253.978	16.3324	7.23158	26.9149	148.192	279.558	16.8263	0.060137	16.6287	-4.0556	5.51542e-29	5.4185e-26	hypothetical protein
EHI_050570	356.038	344.294	359.636	60.2778	42.275	63.9684	204.415	353.323	55.5071	0.157141	6.36371	-2.66987	3.44725e-28	2.96334e-25	cysteine proteinase, putative
EHI_104570	198.448	183.643	133.36	6.12099	3.10337	6.22544	88.4836	171.817	5.14993	0.029926	33.4158	-5.06246	5.51269e-27	4.21231e-24	ubiquitin ligase, putative
EHI_144270	317.428	344.304	325.124	54.1576	79.3631	57.7374	196.352	328.952	63.7527	0.193747	5.16136	-2.36775	1.08058e-22	7.43112e-20	AIG1 family protein
EHI_176580	109.98	106.792	132.638	2.04341	8.24789	3.09467	60.466	116.47	4.46199	0.0383283	26.0904	-4.70544	1.81271e-20	1.13327e-17	AIG1 family protein, putative
EHI_114950	10.7906	5.12532	14.3068	115.341	112.619	155.31	68.9156	10.0743	127.757	13.0484	0.0766378	3.7058	1.66476e-19	9.54044e-17	hypothetical protein, conserved
EHI_051710	1764.76	1735.14	1547.51	4375.73	4670.37	4111.89	3034.23	1682.47	4386	2.60618	0.383704	1.38194	4.92584e-18	2.60577e-15	60S ribosomal protein L23, putative
EHI_157360	237.18	263.141	176.913	19.4154	11.337	38.1456	124.355	225.745	22.966	0.101592	9.84328	-3.29914	8.14438e-18	4.00064e-15	AIG1 family protein, putative
EHI_176590	91.876	80.304	89.5548	5.10694	1.0317	3.0984	45.162	87.2449	3.07901	0.035375	28.2686	-4.82113	9.50007e-17	4.35546e-14	AIG1 family protein, putative
EHI_153060	30.5708	37.5855	11.9214	205.158	182.892	195.717	110.641	26.6925	194.589	7.14091	0.140038	2.83611	2.97751e-16	1.27977e-13	acyl-CoA synthetase, putative
EHI_134640	95.82	75.1931	87.4443	354.91	359.995	274.309	207.945	86.1525	329.738	3.83101	0.261028	1.93773	3.34279e-16	1.35226e-13	acetyltransferase, putative
EHI_109120	79.594	81.1771	75.5005	5.11512	1.02809	3.07956	40.9157	78.7572	3.07425	0.0390437	25.6123	-4.67876	1.27565e-15	4.8737e-13	AIG1 family protein, putative
EHI_033700	66.4911	65.7722	71.4842	7.14291	8.27112	7.25613	37.7363	67.9158	7.55672	0.111361	8.97978	-3.16668	1.08941e-12	3.9431e-10	RecF/RecN/SMC domain containing protein
EHI_117850	1085.43	1037.46	968.984	2112.29	2160.53	2214.35	1596.51	1030.63	2162.39	2.09744	0.476771	1.06863	4.4912e-12	1.5443e-09	hypothetical protein
EHI_025830	864.561	803.969	926.982	1891.99	1979.7	2503.67	1495.15	865.171	2125.12	2.45718	0.406971	1.297	5.95117e-12	1.86028e-09	60S ribosomal protein L7, putative
EHI_113590	140.41	148.642	136.03	353.297	352.04	415.653	257.679	141.694	373.663	2.63438	0.379596	1.39746	5.9304e-12	1.86028e-09	hypothetical protein
EHI_164510	7362.48	6148.5	7321.55	3387.07	3196.14	3069.3	5080.84	6944.17	3217.5	0.463365	2.15813	-1.10978	1.24367e-11	3.71858e-09	elongation factor 2
EHI_176280	73.9224	81.1618	75.2825	9.19543	15.4645	3.09458	43.0202	76.7889	9.25152	0.120445	8.30252	-3.05355	5.12865e-11	1.46957e-08	AIG1 family protein
EHI_198760	16462.6	14540.8	15804	7232.65	7205.16	8296.96	11590.4	15602.5	7578.26	0.485712	2.05883	-1.04183	5.62143e-11	1.54634e-08	alcohol dehydrogenase 3, putative
EHI_163260	294.914	306.715	276.143	108.32	96.875	123.705	201.112	292.59	109.633	0.374438	2.67067	-1.4172	6.86928e-11	1.81693e-08	copine, putative
EHI_039010	2051.73	1704.21	2220.46	4176.35	4538.41	5568.12	3376.55	1992.13	4760.96	2.39047	0.418328	1.2573	1.87264e-10	4.76969e-08	40S ribosomal protein S26, putative
EHI_092110	1.88202	0	1.16684	56.3691	35.927	79.4111	29.126	1.01628	57.2358	58.1609	0.0171937	5.86198	5.76719e-10	1.41646e-07	hypothetical protein
EHI_099180	407.814	393.82	441.585	147.049	111.476	187.089	281.472	414.406	148.538	0.358583	2.78876	-1.47962	8.15734e-10	1.93442e-07	lecithin:cholesterol acyltransferase, putative
EHI_034710	252.54	341.678	433.754	126.542	99.2354	72.5385	221.048	342.657	99.4386	0.290631	3.44079	-1.78274	1.68139e-09	3.8543e-07	heat shock protein, putative
EHI_119040	45.9719	65.7835	34.651	2.04336	6.1863	5.15834	26.6324	48.8021	4.46266	0.090917	10.999	-3.45931	4.42215e-09	9.81004e-07	AIG1 family protein, putative
EHI_022490	40.5142	61.5079	35.8065	1.0212	1.03213	1.03353	23.4859	45.9429	1.02895	0.0223104	44.8222	-5.48614	5.74262e-09	1.23412e-06	AIG family protein
EHI_159670	221.425	203.315	281.617	66.372	92.9102	42.3896	151.338	235.453	67.2239	0.285911	3.49759	-1.80636	8.18094e-09	1.70486e-06	hypothetical protein
EHI_120600	670.473	751.801	473.053	1559.94	1901.69	4112.8	1578.29	631.776	2524.81	3.99437	0.250352	1.99797	9.81743e-09	1.98572e-06	hypothetical protein
EHI_051840	151.703	163.193	128.051	338.405	315.027	388.961	247.557	147.649	347.464	2.34684	0.426105	1.23072	1.18078e-08	2.32007e-06	histone H3, putative
EHI_008120	290.154	336.6	366.708	128.714	99.0101	48.5132	211.617	331.154	92.0792	0.278226	3.5942	-1.84567	1.7111e-08	3.26867e-06	hypothetical protein
EHI_164360	157.062	152.935	150.738	59.2892	55.6111	60.7448	106.063	153.578	58.5484	0.381123	2.62382	-1.39167	1.78039e-08	3.30913e-06	hypothetical protein
EHI_038620	497.504	461.7	542.976	972.387	1141.08	935.144	758.465	500.727	1016.2	2.03103	0.492361	1.02221	2.07173e-08	3.74929e-06	40S ribosomal protein S16, putative
EHI_107170	35.9927	43.5668	10.7366	111.287	203.426	165.501	95.0849	30.0987	160.071	5.23724	0.19094	2.38881	2.38128e-08	4.19898e-06	hypothetical protein
EHI_151540	33.5641	58.1296	27.6186	0	2.0516	3.06626	20.7384	39.7708	1.70595	0.0427036	23.4172	-4.5495	2.6786e-08	4.60519e-06	translation initiation factor eIF-5A, putative
EHI_075640	219.353	223.802	237.199	93.8968	106.444	95.2937	162.665	226.785	98.5448	0.434791	2.29995	-1.2016	3.8156e-08	6.39997e-06	protein phosphatase domain-containing protein
EHI_171300	1044.82	972.288	993.218	2455.3	3051.06	1729.58	1707.71	1003.44	2411.98	2.40366	0.416032	1.26523	5.7977e-08	9.49305e-06	60S ribosomal protein L44, putative
EHI_142570	1898.55	65.1748	393.151	0	0	0	392.813	785.625	0	0.000238697	4189.41	-12.0325	6.60238e-08	1.03192e-05	hypothetical protein
EHI_201420	281.075	483.536	323.636	133.81	139.262	83.6377	240.826	362.749	118.903	0.327572	3.05276	-1.61011	6.52663e-08	1.03192e-05	predicted protein
EHI_008630	751.8	747.445	723.731	1339.22	1276.97	1278.59	1019.63	740.992	1298.26	1.75174	0.57086	0.808792	1.63423e-07	2.49747e-05	hypothetical protein
EHI_054690	247.566	193.103	262.225	103.283	100.841	72.994	163.335	234.298	92.3726	0.394821	2.5328	-1.34073	1.83456e-07	2.74266e-05	metal dependent hydrolase, putative
EHI_067710	103.67	152.926	130.249	41.89	46.3944	47.4516	87.0967	128.948	45.2453	0.35075	2.85103	-1.51149	2.16812e-07	3.17237e-05	endonuclease/exonuclease/phosphatase family protein
EHI_193690	617.845	29.046	254.311	0	0	0	150.2	300.401	0	0.000629905	1587.54	-10.6326	2.4468e-07	3.50555e-05	hypothetical protein
EHI_045090	359.298	362.264	260.832	78.7144	42.2189	138.967	207.049	327.465	86.6334	0.264372	3.78255	-1.91936	2.57874e-07	3.61918e-05	hypothetical protein
EHI_034570	633.441	29.0513	225.124	0	0	0	147.936	295.872	0	0.00063817	1566.98	-10.6138	3.25484e-07	4.47671e-05	hypothetical protein
EHI_061870	73.6376	61.4993	104.79	11.2221	16.5503	26.9741	49.1122	79.9756	18.2488	0.228897	4.36878	-2.12723	4.07522e-07	5.49515e-05	hypothetical protein, conserved
EHI_038580	1197.07	976.815	1221.01	2433.82	2817.57	1868.25	1752.42	1131.63	2373.21	2.09771	0.476709	1.06882	6.35833e-07	8.40889e-05	ribosomal protein L11, putative
EHI_075690	365.896	289.653	367.565	176.904	159.504	129.557	248.18	341.038	155.322	0.455833	2.19378	-1.13342	6.9881e-07	8.58164e-05	hypothetical protein
EHI_022130	4938.51	4658.06	4984.73	8052.46	7753.19	8983.16	6561.68	4860.43	8262.93	1.7001	0.5882	0.765621	6.93529e-07	8.58164e-05	hypothetical protein, conserved
EHI_134480	40.631	45.2836	59.832	106.323	144.142	156.428	92.1066	48.5822	135.631	2.81038	0.355823	1.49077	6.72287e-07	8.58164e-05	hypothetical protein, conserved
EHI_055340	0	0	0	14.2949	30.9731	13.4428	9.78513	0	19.5703	109.484	0.00913373	6.77458	6.80627e-07	8.58164e-05	RhoGAP domain containing protein
EHI_078530	908.997	67.7475	301.776	0	1.01962	6.05441	214.266	426.174	2.35801	0.00554416	180.37	-7.49482	7.32066e-07	8.83232e-05	hypothetical protein
EHI_014610	417.991	20.5056	141.189	0	0	0	96.6141	193.228	0	0.000977733	1022.77	-9.99827	1.24465e-06	0.000146281	hypothetical protein
EHI_193660	372.003	19.6488	130.152	0	0	0	86.9672	173.934	0	0.0010878	919.287	-9.84437	1.3248e-06	0.000146281	deoxyuridine 5'-triphosphate nucleotidohydrolase domain containing protein
EHI_165650	300.044	16.2399	154.836	0	0	0	78.52	157.04	0	0.00120008	833.277	-9.70265	1.36106e-06	0.000146281	hypothetical protein
EHI_164340	122.787	146.103	107.693	44.9814	56.6303	39.1109	86.2175	125.528	46.9075	0.372789	2.68248	-1.42357	1.26259e-06	0.000146281	hypothetical protein
EHI_166810	4875.48	4147.96	4778.38	2226.72	2831.34	2564.8	3570.78	4600.61	2540.95	0.552331	1.81051	-0.856395	1.31688e-06	0.000146281	elongation factor 2
EHI_117600	99.8118	145.217	103.723	225.578	285.169	331.337	198.473	116.251	280.694	2.40875	0.415154	1.26828	1.31405e-06	0.000146281	hypothetical protein
EHI_087790	53.1211	60.6537	44.1632	119.483	129.011	152.952	93.2305	52.646	133.815	2.52776	0.395607	1.33786	1.36135e-06	0.000146281	hypothetical protein
EHI_002240	164.397	14.537	66.0861	0	0	0	40.8367	81.6735	0	0.0023046	433.916	-8.76127	2.22194e-06	0.000235081	hypothetical protein
EHI_164190	83.5442	5.97921	39.3082	0	1.03409	1.03694	21.8171	42.9439	0.690343	0.0160172	62.4328	-5.96423	2.78932e-06	0.000290488	DNA polymerase, putative
EHI_144280	55.9692	51.2637	31.1075	9.20027	12.3571	6.17661	27.6791	46.1135	9.24466	0.199402	5.01499	-2.32625	2.83177e-06	0.000290488	hypothetical protein
EHI_171070	170.274	240.15	158.356	82.9105	82.1577	74.7844	134.772	189.594	79.9509	0.420737	2.37678	-1.24901	2.87235e-06	0.000290488	hypothetical protein
EHI_123830	236.49	200.741	226.52	111.258	102.289	64.1968	156.916	221.251	92.5812	0.418675	2.38849	-1.2561	3.11305e-06	0.000305835	DNA mismatch repair protein Msh2, putative
EHI_141920	6.29827	9.39672	5.96437	31.6496	32.0131	63.1039	24.7377	7.21979	42.2555	5.78953	0.172726	2.53345	3.08327e-06	0.000305835	hypothetical protein
EHI_005657	119.529	113.608	148.954	39.7995	59.9547	48.7044	88.4249	127.364	49.4862	0.389443	2.56777	-1.36052	3.22574e-06	0.000312443	hypothetical protein
EHI_041780	341.827	17.0847	96.6026	0	0	0	75.9191	151.838	0	0.00124713	801.84	-9.64717	3.40608e-06	0.000325328	hypothetical protein
EHI_198010	324.448	309.219	306.258	181.651	163.32	144.034	238.155	313.308	163.002	0.520207	1.92231	-0.942844	4.1712e-06	0.00039295	19S cap proteasome S2 subunit
EHI_197990	7659.25	7124.76	7214.37	4515.19	4121.36	4812.26	5907.87	7332.8	4482.94	0.611349	1.63573	-0.709932	4.57964e-06	0.000425597	DEAD-box ATP-dependent RNA helicase 42, putative
EHI_170340	702.933	652.037	721.105	1262.46	1262.44	1063.72	944.114	692.025	1196.2	1.72894	0.57839	0.789884	4.66163e-06	0.00042744	60S ribosomal protein L40, putative
EHI_154580	1273.7	87.1476	678.346	0	1.0298	10.2951	341.753	679.731	3.77496	0.00555213	180.111	-7.49274	4.93073e-06	0.000446166	hypothetical protein
EHI_061980	4204.19	4125.88	4869.71	1747.06	1932.78	591.887	2911.92	4399.93	1423.91	0.323632	3.08993	-1.62758	5.73798e-06	0.000512469	peroxiredoxin
EHI_196730	104.324	10.2507	48.8876	0	0	0	27.2437	54.4873	0	0.00347615	287.675	-8.16829	6.00188e-06	0.000523939	hypothetical protein
EHI_045340	401.354	125.575	239.802	70.4502	36.1389	89.9792	160.55	255.577	65.5228	0.256388	3.90034	-1.9636	6.01878e-06	0.000523939	glutamate synthase beta subunit, putative
EHI_144390	111.761	154.633	115.889	53.1248	51.5579	54.6882	90.2757	127.428	53.1236	0.416115	2.40318	-1.26495	6.52853e-06	0.000561001	hypothetical protein
EHI_053170	455.903	439.97	428.776	755.907	838.576	1412.29	721.904	441.55	1002.26	2.26954	0.440618	1.1824	6.60769e-06	0.000561001	RNA-binding protein, putative
EHI_087900	30.628	34.1721	28.6598	70.4781	82.5301	134.246	63.4524	31.1533	95.7515	3.06453	0.326315	1.61566	7.0333e-06	0.000589854	protein phosphatase family protein
EHI_164370	275.174	278.476	296.878	126.571	150.842	71.438	199.897	283.509	116.284	0.410319	2.43713	-1.28518	7.83829e-06	0.000649445	putative GTPase
EHI_047760	989.123	1118.17	1070.61	608.345	637.499	444.2	811.324	1059.3	563.348	0.53183	1.8803	-0.910964	8.03638e-06	0.000657931	ATP-binding cassette protein, putative
EHI_071210	27.0468	23.9215	14.3405	0	1.0309	0	11.0566	21.7696	0.343634	0.0168249	59.4356	-5.89326	8.31466e-06	0.000672705	hypothetical protein
EHI_144150	357.847	11.1063	118.288	0	0	0	81.2069	162.414	0	0.00116443	858.791	-9.74616	9.78531e-06	0.000782484	hypothetical protein
EHI_047750	1433.56	1697.52	1531.25	733.451	702.389	274.588	1062.13	1554.11	570.143	0.366861	2.72583	-1.44669	9.95459e-06	0.00078687	Nucleotide-binding protein , putative
EHI_164430	742.44	871.341	671.705	425.769	435.719	305.087	575.344	761.829	388.858	0.510178	1.9601	-0.970927	1.06355e-05	0.000831138	actinin-like protein, putative
EHI_187000	67.5601	57.2381	108.666	23.4925	24.7596	24.7849	51.0835	77.8214	24.3456	0.314744	3.17719	-1.66775	1.18633e-05	0.000916673	DnaJ family protein
EHI_072070	51.3075	64.9243	46.5398	109.26	132.135	143.704	91.3118	54.2572	128.366	2.35421	0.424772	1.23524	1.20252e-05	0.000918859	leucine rich repeat protein, BspA family
EHI_154450	657.258	586.973	589.905	346.558	382.004	343.776	484.412	611.379	357.446	0.58453	1.71078	-0.77465	1.21882e-05	0.000921082	hypothetical protein
EHI_077750	114.145	111.9	79.8445	43.8827	42.3791	27.9761	70.0213	101.963	38.0793	0.372369	2.68551	-1.4252	1.24218e-05	0.000928526	hypothetical protein
EHI_022620	138.403	123.858	164.445	39.7995	33.0785	76.6835	96.0445	142.235	49.8538	0.350921	2.84964	-1.51078	1.54193e-05	0.0011402	heat shock protein, putative
EHI_139020	179.424	188.032	183.61	323.521	390.101	964.298	371.498	183.689	559.307	3.0448	0.328428	1.60635	1.57531e-05	0.00115249	hypothetical protein
EHI_018030	85.4009	5.98616	13.2185	1.02502	1.02472	1.01974	17.9458	34.8685	1.02316	0.0292705	34.1641	-5.09441	1.62102e-05	0.00116834	hypothetical protein
EHI_154690	60.1875	7.70583	24.0561	1.02721	3.06656	1.01409	16.1762	30.6498	1.70262	0.0555062	18.016	-4.17121	1.63095e-05	0.00116834	hypothetical protein
EHI_051720	62.9664	59.7965	71.5556	114.335	152.871	200.768	110.382	64.7728	155.992	2.41415	0.414224	1.27152	1.6699e-05	0.00117182	transporter, major facilitator family
EHI_073060	10.7853	11.9588	9.5336	38.7799	36.1776	50.7721	26.3345	10.7592	41.9099	3.87071	0.258351	1.9526	1.66732e-05	0.00117182	hypothetical protein, conserved
EHI_020370	2273.79	2005.44	2151.6	3478.18	3960.04	3206.1	2845.86	2143.61	3548.11	1.65525	0.604137	0.727052	1.71284e-05	0.00118982	ribosomal protein L27a, putative
EHI_002250	512.318	9.39707	131.299	0	0	0	108.836	217.672	0	0.000869456	1150.14	-10.1676	1.82814e-05	0.00125721	hypothetical protein
EHI_169350	98.6386	78.3385	99.3914	337.709	515.192	120.194	208.244	92.1228	324.365	3.52369	0.283794	1.81709	1.92371e-05	0.00130983	nonpathogenic pore-forming peptide precursor, putative
EHI_072850	17.239	19.6626	25.22	1.02437	0	2.04352	10.8649	20.7072	1.02263	0.0496333	20.1478	-4.33255	1.96064e-05	0.0013219	AIG1 family protein, putative
EHI_020300	1022.41	862.999	1134.38	1718.32	1968.65	1592.4	1383.19	1006.59	1759.79	1.74923	0.57168	0.806721	2.27275e-05	0.00151745	60S ribosomal protein L15, putative
EHI_075710	51.5473	45.2877	45.5349	17.3903	8.22572	2.05348	28.3399	47.4566	9.22318	0.19437	5.14483	-2.36312	2.33088e-05	0.00154129	hypothetical protein
EHI_178020	76.3971	73.461	101.296	165.326	162.28	265.252	140.669	83.718	197.619	2.3698	0.421976	1.24477	2.36813e-05	0.00155101	leucine rich repeat / protein phosphatase 2C domain containing protein
EHI_151440	167.628	127.294	158.887	29.6263	38.1555	82.5584	100.692	151.27	50.1134	0.331365	3.01782	-1.59351	2.48876e-05	0.00157822	cysteine proteinase, putative
EHI_073630	161.595	123.851	172.618	68.3449	48.6291	78.8827	108.987	152.688	65.2856	0.428346	2.33456	-1.22315	2.5151e-05	0.00157822	serine-threonine-isoleucine rich protein, putative
EHI_198620	544.438	422.818	637.326	240.806	303.997	156.555	384.323	534.861	233.786	0.437426	2.2861	-1.19289	2.52442e-05	0.00157822	hypothetical protein
EHI_053830	190.985	217.847	207.793	113.38	111.411	84.6719	154.348	205.542	103.154	0.501916	1.99236	-0.994481	2.5227e-05	0.00157822	La ribonucleoprotein, putative
EHI_025890	71.383	52.9756	65.8593	113.512	155.367	163.452	103.758	63.406	144.11	2.27652	0.439268	1.18683	2.47558e-05	0.00157822	hypothetical protein
EHI_150540	99.3314	61.518	98.1344	35.7834	31.9138	24.6951	58.5627	86.3279	30.7974	0.357736	2.79536	-1.48303	2.61928e-05	0.00160828	ATP-binding cassette sub-family E member 1, putative
EHI_126560	89.6389	85.7293	69.7446	31.9058	23.4638	37.3715	56.309	81.7043	30.9137	0.377477	2.64917	-1.40554	2.61462e-05	0.00160828	AIG1 family protein, putative
EHI_176820	752.745	551.111	771.192	368.16	353.929	193.245	498.397	691.683	305.111	0.441288	2.26609	-1.18021	2.71065e-05	0.00164966	N-acetylmuraminidase, putative
EHI_087720	1274.17	1180.9	1205.44	1844.37	1917.68	1908.82	1555.23	1220.17	1890.29	1.54916	0.645513	0.631483	2.94546e-05	0.00177684	hypothetical protein
EHI_109920	4694.09	3879.95	5049.83	7548.42	7316.6	7481.3	5995.04	4541.29	7448.78	1.64046	0.609586	0.714098	3.0198e-05	0.00180584	hypothetical protein
EHI_067720	45.2276	19.6536	20.3741	2.04612	6.16815	0	15.5783	28.4184	2.73809	0.0960521	10.411	-3.38004	3.05505e-05	0.00181117	NADPH-dependent FMN reductase domain containing protein
EHI_051760	128.656	120.448	113.316	258.295	241.661	196.573	176.492	120.807	232.176	1.91963	0.520933	0.94083	3.4971e-05	0.00205552	hypothetical protein
EHI_191750	871.229	987.09	894.891	1324.48	1586.78	1719.22	1230.61	917.737	1543.49	1.68156	0.594686	0.749799	3.82458e-05	0.00221088	60S ribosomal protein L12, putative
EHI_147530	16.1926	18.7933	15.5048	52.065	41.3137	68.2949	35.3607	16.8302	53.8912	3.18933	0.313545	1.67326	3.82572e-05	0.00221088	DNA primase large subunit, putative
EHI_152800	157.336	136.351	137.207	230.945	293.166	470.991	237.666	143.631	331.701	2.30923	0.433045	1.20741	3.89025e-05	0.00222944	hypothetical protein
EHI_038800	118.65	93.9622	127.524	217.38	198.443	261.074	169.506	113.379	225.632	1.99576	0.501062	0.996938	4.12148e-05	0.00234243	actin binding protein, putative
EHI_080250	109.818	120.452	112.174	213.415	192.007	304.977	175.474	114.148	236.799	2.07348	0.482281	1.05205	4.48257e-05	0.00252678	hypothetical protein
EHI_125020	25.1487	26.4791	10.7188	2.04052	0	0	10.7312	20.7822	0.680172	0.0327673	30.5182	-4.9316	4.80055e-05	0.00268402	hypothetical protein
EHI_007330	983.063	865.335	964.709	1568.98	1511.3	1386.99	1213.39	937.702	1489.09	1.58837	0.629575	0.667551	4.8928e-05	0.00271353	beta-N-acetylhexosaminidase, beta subunit
EHI_144490	2.69777	2.56267	1.19228	25.5184	12.398	24.8481	11.5362	2.15091	20.9215	9.44853	0.105837	3.24009	4.9398e-05	0.00271768	hypothetical protein, conserved
EHI_037680	107.883	5.97947	47.68	0	0	0	26.9238	53.8475	0	0.00351825	284.232	-8.15093	5.002e-05	0.00273006	DNA polymerase, putative
EHI_047740	95.3795	80.2995	78.7339	33.6922	39.2399	35.1696	60.4191	84.8043	36.0339	0.424365	2.35646	-1.23662	5.40547e-05	0.00290744	RNA methyltransferase, putative
EHI_126920	611.951	571.497	725.394	329.793	383.061	204.77	471.078	636.281	305.875	0.480975	2.07911	-1.05597	5.41155e-05	0.00290744	asparaginyl-tRNA synthetase, putative
EHI_093130	322.833	319.479	324.3	192.919	198.369	163.584	253.581	322.204	184.957	0.574114	1.74181	-0.80059	5.53387e-05	0.00295011	Sec1 family protein
EHI_004190	18.8789	12.8131	19.0714	43.8867	48.5712	65.2548	34.746	16.9211	52.5709	3.12717	0.319778	1.64486	5.72793e-05	0.00303008	AAA family ATPase, putative
EHI_013040	264.148	234.045	269.239	435.705	446.669	404.314	342.353	255.811	428.896	1.67824	0.595861	0.746953	6.1861e-05	0.00324746	adaptor protein (AP) family protein
EHI_012020	1354.92	1239.55	1204.24	2023.98	1833.13	2097.17	1625.5	1266.24	1984.76	1.56716	0.638096	0.648155	6.28186e-05	0.00327275	hypothetical protein
EHI_006430	273.563	7.68961	144.787	2.04461	0	0	71.3473	142.013	0.681536	0.00480931	207.93	-7.69995	6.40479e-05	0.00331171	hypothetical protein
EHI_025880	43.1352	29.8967	44.0873	80.6171	98.2081	97.4198	65.5607	39.0397	92.0817	2.37093	0.421775	1.24545	6.50775e-05	0.00333983	hypothetical protein
EHI_047800	498.516	590.345	677.531	344.315	333.008	347.634	465.225	588.797	341.653	0.580783	1.72181	-0.783929	6.9943e-05	0.00356295	hypothetical protein
EHI_023340	17.0834	23.0638	15.4976	43.8892	54.7649	70.4185	37.4529	18.5482	56.3575	3.01453	0.331727	1.59193	7.14783e-05	0.00361438	leucine-rich repeat containing protein
EHI_072500	17.9888	8.54231	5.96249	0	0	0	5.4156	10.8312	0	0.0173827	57.5284	-5.8462	7.67435e-05	0.0038523	hypothetical protein
EHI_018010	166.278	5.12519	51.2444	1.02054	0	1.03612	37.4507	74.2158	0.685553	0.00924405	108.178	-6.75726	7.79818e-05	0.00388609	DNA polymerase, putative
EHI_164870	1646.31	1496.66	1509.21	2306.09	2806.6	2306.98	2011.98	1550.73	2473.23	1.59478	0.627044	0.673361	8.5172e-05	0.00421387	60S ribosomal protein L34
EHI_004490	552.732	607.246	852.537	387.088	361.163	343.917	517.447	670.838	364.056	0.543284	1.84066	-0.880221	9.142e-05	0.00444983	thioredoxin, putative
EHI_110000	157.266	151.239	178.458	261.82	280.836	395.621	237.54	162.321	312.759	1.92967	0.518222	0.948358	9.18614e-05	0.00444983	hypothetical protein
EHI_120590	62.922	82.0034	106.073	309.234	293.525	110.85	160.768	83.6661	237.869	2.85128	0.350719	1.51161	9.18824e-05	0.00444983	hypothetical protein
EHI_109020	88.9327	474.066	123.879	28.569	13.4434	4.14785	122.173	228.959	15.3867	0.0672044	14.88	-3.8953	9.34684e-05	0.00445897	ABC transporter, pseudogene, putative
EHI_118640	22.6918	39.3281	50.4492	77.8671	98.4351	124.584	68.8925	37.4897	100.295	2.69732	0.370738	1.43153	9.31246e-05	0.00445897	CBF/NF-Y transcription factor domain protein
EHI_039200	14.4101	24.7745	22.6846	36.7681	98.0228	75.4088	45.3448	20.623	70.0666	3.40301	0.293857	1.76681	9.40163e-05	0.00445897	hypothetical protein
EHI_038860	1949.51	1829.43	2088.02	3078.6	3541.09	2772.39	2543.17	1955.65	3130.69	1.6011	0.62457	0.679066	0.000104295	0.00491256	40S ribosomal protein S28, putative
EHI_177310	215.749	195.613	164.484	347.005	321.409	332.511	262.795	191.949	333.642	1.7342	0.576633	0.794273	0.000110047	0.00514826	hypothetical protein
EHI_096570	1201.5	1038.12	1102.61	2898.92	2906.25	1372.85	1753.38	1114.08	2392.67	2.14768	0.465618	1.10278	0.000112681	0.00523585	lysozyme, putative
EHI_107010	80.9103	81.1498	113.238	25.5156	23.7687	50.7529	62.5558	91.7659	33.3457	0.364284	2.74511	-1.45687	0.000115385	0.00532553	N-system amino acid transporter 1, putative
EHI_105140	1966.68	1979.38	1756.02	3048.29	3642.57	2668.91	2510.31	1900.69	3119.93	1.64118	0.609318	0.714734	0.000124967	0.00567259	40S ribosomal protein S15a, putative
EHI_167270	1966.68	1979.38	1756.02	3048.29	3642.57	2668.91	2510.31	1900.69	3119.93	1.64118	0.609318	0.714734	0.000124967	0.00567259	40S ribosomal protein S15a, putative
EHI_052990	26.9747	31.606	22.651	61.2415	60.9628	88.0183	48.5757	27.0773	70.0742	2.57096	0.38896	1.36231	0.000125379	0.00567259	hypothetical protein
EHI_193390	84.3722	89.7617	123.689	36.8762	46.1579	47.0078	71.3108	99.2742	43.3473	0.438434	2.28085	-1.18957	0.000129	0.00579826	heat shock protein, Hsp20 family, putative
EHI_051730	71.1317	57.2368	82.3619	139.91	203.312	121.939	112.649	70.2435	155.054	2.21626	0.451212	1.14812	0.000131694	0.00588091	phosphoribulokinase/uridine kinase family protein
EHI_023110	8881.5	7559.6	9316.91	5835.79	5036.55	5600.34	7038.45	8586.01	5490.89	0.639555	1.56359	-0.644861	0.000146099	0.00644054	NADP-dependent alcohol dehydrogenase
EHI_171280	394.737	427.161	390.648	956.216	1072.48	508.766	625.001	404.182	845.821	2.09232	0.477938	1.0651	0.000145431	0.00644054	guanine nucleotide-binding protein subunit beta 2-like 1, putative
EHI_012980	870.81	591.1	705.411	479.625	333.901	287.068	544.653	722.441	366.865	0.507864	1.96903	-0.977487	0.000148902	0.00652229	dihydropyrimidine dehydrogenase, putative
EHI_017660	238.722	231.045	360.227	121.804	165.83	115.645	205.545	276.665	134.426	0.486943	2.05363	-1.03818	0.000149937	0.00652604	hypothetical protein
EHI_069450	878.031	783.363	786.6	1153.38	1367.88	1843.18	1135.41	815.998	1454.81	1.78273	0.560937	0.834091	0.000153841	0.00665384	hypothetical protein
EHI_095850	317.692	242.644	297.851	134.927	186.421	109.156	214.782	286.063	143.501	0.501868	1.99256	-0.994621	0.000161853	0.00695664	hypothetical protein, conserved
EHI_072510	18.127	11.1112	2.40036	0	0	0	5.2731	10.5462	0	0.0177078	56.4721	-5.81947	0.000169487	0.00723952	hypothetical protein
EHI_181710	104.982	47.8547	71.938	27.6281	29.8003	10.2562	48.7433	74.9251	22.5615	0.301187	3.3202	-1.73127	0.000189574	0.00804655	NADPH-dependent FMN reductase domain containing protein
EHI_183680	97.2993	75.179	75.2392	37.7942	29.9145	8.26002	53.9477	82.5725	25.3229	0.306617	3.2614	-1.70549	0.000190721	0.00804655	heat shock protein 101, putative
EHI_160940	5623.16	4915.88	6450.17	3417.62	3875.42	2741	4503.88	5663.07	3344.68	0.590669	1.693	-0.759579	0.000200145	0.00839266	aldehyde-alcohol dehydrogenase 2, putative
EHI_095860	295.586	315.192	293.058	199.994	174.743	147.218	237.632	301.279	173.985	0.577365	1.73201	-0.792445	0.000204383	0.00851843	DNA-directed RNA polymerase III subunit 127.6 kDa polypeptide, putative
EHI_199580	528.086	559.625	617.343	845.403	857.806	1070.66	746.486	568.351	924.622	1.62778	0.614334	0.702905	0.000205867	0.00852859	hypothetical protein
EHI_124520	497.359	481.928	583.537	301.767	353.722	284.431	417.124	520.941	313.307	0.601961	1.66124	-0.732259	0.000213245	0.00878135	ras-1, putative
EHI_025700	458.841	438.18	453.65	633.514	764.483	1139.31	647.996	450.224	845.769	1.87858	0.532317	0.909642	0.000236356	0.00967511	serine-threonine-isoleucine rich protein, putative
EHI_194220	236.914	247.747	236.441	354.432	393.054	417.204	314.299	240.367	388.23	1.61458	0.619358	0.691155	0.000246146	0.0100163	protein phosphatase domain-containing protein
EHI_194050	143.437	170.02	155.441	73.5835	92.7315	85.5285	120.124	156.299	83.9479	0.536881	1.86261	-0.897326	0.00024902	0.0100736	hypothetical protein
EHI_160710	36.1084	49.5545	31.1064	85.8692	77.2334	103.977	63.9749	38.9231	89.0266	2.27066	0.4404	1.18311	0.000260305	0.0104685	ribonuclease, putative
EHI_023220	1330.79	1301.89	1384.03	1775.37	2256.65	2237.47	1714.37	1338.9	2089.83	1.56113	0.640564	0.642586	0.000265235	0.0106048	hypothetical protein
EHI_152340	136.864	164.022	193.375	88.8483	75.3378	93.0019	125.241	164.754	85.7293	0.521546	1.91738	-0.939134	0.000267776	0.0106445	choline/ethanolamine kinase, putative
EHI_143080	169.274	157.187	177.852	90.8898	102.173	58.9037	126.047	168.105	83.9889	0.50005	1.9998	-0.999855	0.000278301	0.0109993	hypothetical protein
EHI_164460	80.0079	81.1496	77.4753	39.8037	20.6692	39.3619	56.4113	79.5443	33.2782	0.418262	2.39085	-1.25752	0.000282266	0.0110923	leucine-rich repeat containing protein
EHI_041465	88.2224	260.553	69.2198	5.10581	3.09664	24.8083	75.1676	139.332	11.0036	0.0788996	12.6743	-3.66384	0.000291449	0.0113482	AIG family protein
EHI_147440	48.4896	45.2702	53.5822	91.8148	100.342	102.72	73.7031	49.114	98.2922	2.00777	0.498064	1.0056	0.00029208	0.0113482	hypothetical protein, conserved
EHI_192130	24.4229	9.39953	14.3817	1.02306	1.02802	2.05281	8.71801	16.068	1.36797	0.0850843	11.7531	-3.55496	0.0003016	0.0116026	Rab family GTPase
EHI_124430	254.3	220.38	257.358	155.107	137.5	136.817	193.577	244.013	143.141	0.587186	1.70304	-0.76811	0.000302001	0.0116026	Zn-dependent peptidase, putative
EHI_142210	717.614	762.172	754.532	1017.61	1210.81	1605.2	1011.32	744.773	1277.87	1.71584	0.582806	0.778912	0.000305365	0.0116666	hypothetical protein
EHI_150770	89.0589	69.1933	64.4042	15.3132	20.6569	42.4259	50.1754	74.2188	26.132	0.351408	2.8457	-1.50878	0.000312476	0.0118724	heat shock protein 70, putative
EHI_061760	14.4461	13.6705	28.7185	4.08928	1.02961	2.05837	10.6687	18.945	2.39242	0.127631	7.8351	-2.96995	0.000317999	0.0120158	hypothetical protein
EHI_093920	36.8749	35.8776	57.2368	20.4159	8.26434	6.2107	27.48	43.3298	11.6303	0.270015	3.70349	-1.88889	0.000322625	0.0120581	hypothetical protein
EHI_067210	40.5471	38.4441	34.6383	63.3342	89.7325	106.325	62.1703	37.8765	86.4641	2.27663	0.439245	1.1869	0.000322394	0.0120581	RNA recognition motif domain containing protein
EHI_074750	113.916	272.576	143.763	58.3026	30.8533	92.4427	118.642	176.752	60.5328	0.342072	2.92336	-1.54763	0.000341224	0.0126843	Ras family GTPase
EHI_009240	824.976	727.857	838.134	518.839	496.305	309.899	619.335	796.989	441.681	0.554319	1.80401	-0.851211	0.000354752	0.0131163	tyrosyl-tRNA synthetase, putative
EHI_012330	835.967	698.696	951.351	1157.87	1737.94	1413.25	1132.51	828.672	1436.35	1.73426	0.576614	0.794321	0.000359781	0.0132311	serine-threonine-isoleucine rich protein, putative
EHI_170940	18.0305	23.0671	8.36501	0	3.09281	1.03147	8.93115	16.4875	1.37476	0.0825269	12.1173	-3.59899	0.000364502	0.0133334	hypothetical protein
EHI_199470	16.2297	19.6499	13.1466	1.02178	2.06163	3.09378	9.20057	16.3421	2.05907	0.125292	7.98134	-2.99663	0.000380062	0.013829	AIG1 family protein
EHI_038890	88.9319	93.9589	82.188	162.23	173.731	142.066	123.851	88.3596	159.342	1.79985	0.555602	0.847876	0.000386022	0.013972	hypothetical protein
EHI_131130	152.143	136.684	193.344	97.0116	79.4782	74.4213	122.18	160.724	83.637	0.521954	1.91588	-0.938007	0.000395679	0.0142465	hypothetical protein, conserved
EHI_103310	1575.45	1354.15	1284.99	2186.77	2315.89	1968.17	1780.9	1404.86	2156.94	1.53496	0.651484	0.618198	0.000399708	0.0143166	60S ribosomal protein L7a, putative
EHI_095180	915.774	850.911	936.717	1225.98	1436.33	1398.04	1127.29	901.134	1353.45	1.50232	0.665638	0.58719	0.000420046	0.0149671	hypothetical protein
EHI_118130	383.424	399.795	357.971	249.145	246.74	230.576	311.275	380.396	242.154	0.636145	1.57197	-0.652572	0.000441585	0.0155771	C2 domain containing protein
EHI_072120	35.0981	40.1501	31.0209	70.4518	69.1765	97.2102	57.1846	35.423	78.9462	2.21826	0.450805	1.14943	0.000441695	0.0155771	amino acid transporter, putative
EHI_005060	209.617	148.638	140.744	477.784	384.197	216.248	262.871	166.333	359.41	2.1586	0.463262	1.1101	0.000472781	0.0165884	Fe-hydrogenase, putative
EHI_163690	1510.8	1416.39	1486.03	1978.1	2180.8	2526.82	1849.82	1471.07	2228.57	1.51499	0.66007	0.599308	0.00051005	0.0178052	hypothetical protein
EHI_172500	30.5438	31.6045	34.5444	9.18302	6.20442	13.4797	20.9266	32.2309	9.62239	0.298923	3.34535	-1.74216	0.000532618	0.0184991	hypothetical protein
EHI_049030	77.0668	61.5445	68.4256	25.6016	25.6543	38.8676	49.5267	69.0123	30.0412	0.435429	2.29659	-1.19949	0.000535628	0.0185101	ras-like protein 3 precursor, putative
EHI_148790	1743.4	1490.86	2362.24	3594.02	4023.27	2529.62	2623.9	1865.5	3382.3	1.81371	0.551355	0.858946	0.000618409	0.021264	Gal/GalNAc lectin light subunit
EHI_130490	28.3618	6.85891	13.2274	2.05882	2.03994	0	8.75781	16.1494	1.36625	0.0842596	11.8681	-3.56902	0.000646034	0.0220241	hypothetical protein
EHI_139570	1161.11	1012.56	932.221	448.047	653.975	174.56	730.412	1035.3	425.528	0.410982	2.4332	-1.28285	0.000650123	0.0220241	peroxiredoxin, pseudogene
EHI_081630	1681.76	1638.09	1773.93	2338.82	2380.66	2702.06	2085.89	1697.93	2473.85	1.45721	0.686243	0.543208	0.000649631	0.0220241	hypothetical protein
EHI_092620	268.266	259.698	297.165	172.576	175.477	166.424	223.268	275.043	171.493	0.624227	1.60198	-0.679858	0.000659684	0.0222385	hypothetical protein, conserved
EHI_073600	266.236	315.057	393.3	186.924	202.422	180.565	257.417	324.864	189.97	0.585798	1.70707	-0.771526	0.000693862	0.0232765	40S ribosomal protein S15a, putative
EHI_045140	17.1918	11.9633	11.9878	25.5796	35.9719	84.1263	31.1368	13.7143	48.5593	3.53014	0.283275	1.81973	0.000698833	0.0233295	hypothetical protein
EHI_138540	126.883	117.887	138.391	66.3656	73.3115	72.3992	99.2062	127.72	70.6921	0.5544	1.80375	-0.851001	0.000710166	0.0235933	PH domain containing protein kinase, putative
EHI_136380	826.501	822.668	952.463	518.772	492.319	194.3	634.504	867.211	401.797	0.463412	2.15791	-1.10963	0.000746952	0.0246961	cysteine desulfurase, putative
EHI_008620	1538.62	1374.2	1639.77	2425.79	2828.6	1978.59	1964.26	1517.53	2410.99	1.58911	0.629283	0.66822	0.000754129	0.0248141	ribosomal protein L17, putative
EHI_110500	55.7658	52.1081	14.3101	81.6656	102.265	189.407	82.587	40.728	124.446	3.02654	0.330411	1.59767	0.000773008	0.0253142	beta-N-acetylhexosaminidase, putative
EHI_061640	4.49953	8.54255	8.35139	0	0	0	3.56558	7.13116	0	0.0266087	37.5817	-5.23196	0.000789363	0.0256059	heat shock protein70, hsp70A2, putative
EHI_025990	3.60631	0.854339	4.78025	19.4133	15.4633	17.5335	10.2752	3.0803	17.47	5.8961	0.169604	2.55976	0.000789203	0.0256059	AIG1 family protein, putative
EHI_075660	16.2038	23.9196	38.1896	5.10578	5.16114	8.26964	16.1416	26.1043	6.17885	0.238605	4.19103	-2.06731	0.000805616	0.0260104	CAAX prenyl protease, putative
EHI_164400	171.758	149.662	129.794	83.0386	88.1108	40.7732	110.523	150.405	70.6409	0.469047	2.13198	-1.09219	0.000824439	0.0263705	ubiquitin-conjugating enzyme family protein
EHI_039040	77.3647	64.9222	67.9826	116.381	129.105	133.485	98.2068	70.0898	126.324	1.80134	0.555142	0.849072	0.000822028	0.0263705	hypothetical protein
EHI_095150	58.6265	53.8248	57.3843	101.17	92.7466	136.06	83.3019	56.6119	109.992	1.94398	0.514409	0.959012	0.000849326	0.0270408	mitochondrial carrier protein, putative
EHI_023840	897.525	944.434	898.066	1296.06	1485.7	1245.07	1127.81	913.342	1342.28	1.46946	0.680524	0.555283	0.000856389	0.02714	60S ribosomal protein L38, putative
EHI_081010	15.2979	14.5223	8.35113	0	0	2.06857	6.70664	12.7238	0.689523	0.0536551	18.6376	-4.22014	0.000887908	0.0280098	hypothetical protein
EHI_156440	11.7253	11.9611	13.1506	27.5917	28.8545	60.8146	25.683	12.279	39.0869	3.19151	0.313331	1.67424	0.000893485	0.0280571	hypothetical protein
EHI_198890	77.2314	60.6452	133.371	46.9292	31.0312	32.1603	63.5615	90.416	36.7069	0.4084	2.44858	-1.29195	0.000904029	0.0281312	hypothetical protein, conserved
EHI_072110	269.604	248.57	257.382	397.988	436.239	364.789	329.095	258.518	399.672	1.54606	0.646808	0.628592	0.000901404	0.0281312	RasGEF domain containing protein
EHI_019630	19.8912	19.6529	11.9806	4.0915	3.08521	2.05413	10.1259	17.1749	3.07695	0.178013	5.61756	-2.48994	0.000949468	0.0294121	hypothetical protein
EHI_118440	112.509	90.5519	88.3007	305.306	231.251	114.769	157.115	97.1204	217.109	2.23374	0.44768	1.15946	0.000955961	0.0294805	beta-amylase, putative
EHI_196780	1.83287	16.303	6.00907	0	0	0	4.02416	8.04832	0	0.0231647	43.169	-5.43193	0.000970182	0.0297854	hypothetical protein
EHI_074180	13214.6	10544	12879.8	6616.7	4517.08	9032.88	9467.5	12212.8	6722.22	0.550432	1.81676	-0.861365	0.000975641	0.0298199	cysteine proteinase 1, putative
EHI_120640	212.893	193.043	185.813	346.905	378.493	263.401	263.424	197.25	329.599	1.66985	0.598857	0.739717	0.000981285	0.0298597	DNA topoisomerase II, putative
EHI_015120	136.953	186.24	198.267	66.3976	57.761	120.785	127.734	173.82	81.648	0.470123	2.1271	-1.08889	0.000986816	0.0298957	leucine rich repeat protein, BspA family
EHI_109880	11.74	19.6517	14.3621	34.7619	42.206	46.2983	28.17	15.2512	41.0887	2.68203	0.372852	1.42332	0.000994154	0.0299859	hypothetical protein
EHI_138480	131.208	123.908	128.275	53.2063	62.6912	9.23263	84.7534	127.797	41.71	0.326389	3.06383	-1.61534	0.0010009	0.0300575	iron-sulfur flavoprotein, putative
EHI_159510	14.3877	23.9182	15.4992	44.9119	36.1618	64.1936	33.1787	17.935	48.4224	2.68203	0.372852	1.42332	0.00103813	0.03104	hypothetical protein
EHI_025850	8750.37	7447.55	5291.81	17757.1	16306.6	8438.74	10665.4	7163.24	14167.5	1.9777	0.505639	0.983821	0.00107341	0.0319559	hypothetical protein
EHI_062680	22.5055	21.3568	11.9343	50.0368	52.6432	40.314	33.1318	18.5989	47.6647	2.52785	0.395593	1.33791	0.00111681	0.0331047	hypothetical protein
EHI_108710	475.319	479.204	447.352	645.541	675.304	749.007	578.621	467.292	689.951	1.47585	0.677575	0.561548	0.00113601	0.0335294	hypothetical protein
EHI_052770	82.6853	64.9189	95.3339	50.0052	26.8753	32.1223	58.6568	80.9794	36.3343	0.45025	2.22099	-1.1512	0.00119806	0.0348238	glycosyl hydrolase, family 31 protein
EHI_121760	216.454	192.187	220.326	121.41	134.454	131.729	169.427	209.656	129.198	0.616765	1.62136	-0.697206	0.00119825	0.0348238	DNA-directed RNA polymerase II large subunit, putative
EHI_137870	2510.43	2347.14	2324.42	3296.09	3618.42	3227.46	2887.32	2393.99	3380.65	1.41205	0.70819	0.497792	0.00118903	0.0348238	40S ribosomal protein S5
EHI_051420	16.1757	21.3548	16.6817	43.8802	34.1143	64.2553	32.7437	18.0707	47.4166	2.61386	0.382575	1.38618	0.00120012	0.0348238	hypothetical protein
EHI_199660	423.389	393.074	629.279	260.894	321.734	233.973	377.057	481.914	272.2	0.565673	1.76781	-0.821961	0.00121113	0.0349955	hypothetical protein
EHI_040280	143.945	123.912	163.102	214.913	229.099	280.881	192.642	143.653	241.631	1.6865	0.592942	0.754036	0.00122263	0.03518	eukaryotic translation initiation factor 4E, putative
EHI_069490	1745.53	1652	1684.48	2459.56	2925.32	2196.77	2110.61	1694	2527.22	1.49185	0.670308	0.577103	0.00123415	0.0352168	ribosomal protein L27a, putative
EHI_100140	68.3214	61.5029	56.0206	130.638	161.219	84.9388	93.7735	61.9483	125.599	2.02368	0.494148	1.01698	0.00122907	0.0352168	Rho guanine nucleotide exchange factor, putative
EHI_126550	128.546	168.35	111.527	66.5191	31.849	83.0432	98.3057	136.141	60.4704	0.44343	2.25515	-1.17322	0.00127274	0.0361679	AIG1 family protein, putative
EHI_147010	339.846	281.036	486.355	222.502	199.439	206.098	289.213	369.079	209.346	0.568403	1.75931	-0.815014	0.00131	0.0370736	long-chain-fatty-acid--CoA ligase, putative
EHI_023400	87.2038	465.74	215.878	69.8344	31.0291	17.7131	147.9	256.274	39.5255	0.154063	6.49086	-2.69841	0.00133226	0.0375491	Ribosomal protein S30, putative
EHI_124610	234.845	380.995	267.214	126.6	130.113	205.851	224.27	294.351	154.188	0.523374	1.91068	-0.934087	0.00135068	0.0379127	Ras family GTPase
EHI_050970	48.5595	58.9413	63.1904	33.6842	20.6635	16.5656	40.2674	56.8971	23.6378	0.416464	2.40117	-1.26374	0.00137617	0.0383155	CXXC-rich protein
EHI_013170	145.842	193.92	177.829	232.828	289.011	568.494	267.987	172.53	363.444	2.10659	0.4747	1.07491	0.0013723	0.0383155	protein kinase domain containing protein
EHI_008770	26.2164	29.906	28.7497	49.0956	53.4831	103.758	48.5348	28.2907	68.7788	2.4314	0.411286	1.28179	0.00142575	0.0395358	zinc finger protein, putative
EHI_030420	167.113	151.19	173.932	94.8957	95.1244	105.745	131.333	164.078	98.5883	0.601532	1.66242	-0.733287	0.00146728	0.0405242	tyrosine kinase, putative
EHI_051850	110.432	109.331	121.437	176.478	184.157	190.956	148.798	113.733	183.864	1.61933	0.617538	0.695399	0.00148242	0.0406159	hypothetical protein
EHI_166370	43.1852	30.7528	13.1208	81.6742	91.9139	54.8335	52.5801	29.0196	76.1405	2.59164	0.385857	1.37386	0.00147985	0.0406159	hypothetical protein
EHI_049510	27.9603	41.8637	26.3011	54.1615	66.9837	105.137	53.7346	32.0417	75.4274	2.33995	0.427359	1.22648	0.00149099	0.0406888	heat shock transcription factor, putative
EHI_118820	240.158	241.748	213.463	380.769	367.735	321.878	294.292	231.79	356.794	1.53742	0.65044	0.620513	0.00150429	0.0408893	phospholipase B, putative
EHI_184220	1210.91	1138.7	1043.64	702.382	803.513	413.874	885.505	1131.09	639.923	0.565691	1.76775	-0.821915	0.00151368	0.0409825	hypothetical protein
EHI_192440	36.8634	21.3554	33.3787	9.18603	10.3332	10.356	20.2454	30.5325	9.95839	0.327067	3.05748	-1.61234	0.00154762	0.0410925	heat shock protein70, hsp70A2, putative
EHI_049170	70.9935	69.1894	67.9185	28.5732	38.2494	36.2732	51.8662	69.3671	34.3652	0.49506	2.01996	-1.01432	0.00152877	0.0410925	splicing factor 3B subunit 1, putative
EHI_192140	104.326	120.446	118.048	75.5378	59.918	45.5472	87.3037	114.273	60.3343	0.528335	1.89274	-0.920474	0.00153437	0.0410925	hypothetical protein
EHI_023300	814.876	746.597	1032.68	416.49	637.366	500.968	691.497	864.719	518.275	0.59971	1.66747	-0.737663	0.00154233	0.0410925	TPR repeat protein
EHI_182910	1.79897	0	0	17.3542	17.5601	3.10486	6.63635	0.599656	12.6731	20.0594	0.0498519	4.32621	0.00154167	0.0410925	myotubularin, pseudogen, putative
EHI_185260	48.5455	37.5852	52.4462	26.5361	13.4346	12.4295	31.8295	46.1923	17.4668	0.379522	2.63489	-1.39775	0.00161562	0.0425695	hypothetical protein
EHI_058500	26.1335	29.9011	20.3074	49.0352	53.6277	69.1508	41.3593	25.4474	57.2712	2.23271	0.447886	1.1588	0.00161395	0.0425695	peptidase, C54 family
EHI_186720	1572.03	1446.59	1481.18	2222.81	2838.96	1912.3	1912.31	1499.94	2324.69	1.54983	0.645231	0.632112	0.00164593	0.0432026	40S ribosomal protein S12, putative
EHI_149730	45.0171	46.9852	41.7753	21.4454	18.5778	17.5693	31.895	44.5925	19.1975	0.429884	2.32621	-1.21798	0.00171823	0.0449289	hypothetical protein, conserved
EHI_127020	408.295	352.795	437.598	247.026	272.738	140.789	309.874	399.563	220.184	0.551384	1.81362	-0.85887	0.00174983	0.0455818	arginyl-tRNA synthetase
EHI_196930	406.295	463.832	409.989	558.253	656.297	1259.75	625.736	426.705	824.767	1.93246	0.517474	0.950441	0.00176544	0.0458148	hypothetical protein
EHI_180390	3.60408	1.70862	1.19439	8.17206	11.3458	26.8406	8.81092	2.16903	15.4528	6.97113	0.143449	2.80139	0.00179726	0.0464652	AIG1 family protein, putative
EHI_141930	252.8	207.581	269.56	335.878	387.296	436.634	314.958	243.313	386.602	1.59127	0.628428	0.67018	0.00181547	0.0467603	protein kinase, putative
EHI_031360	181.81	145.225	187.337	209.322	266.357	889.228	313.213	171.457	454.969	2.65462	0.376701	1.40851	0.00184534	0.0473522	lecithin:cholesterol acyltransferase domain-containing protein
EHI_079950	116.147	110.202	76.3908	154.204	183.71	196.355	139.502	100.913	178.09	1.75632	0.569373	0.812553	0.0018569	0.0474717	hypothetical protein
EHI_067090	97.5724	80.3167	135.293	65.4442	47.3368	32.9034	76.4777	104.394	48.5615	0.466973	2.14145	-1.09859	0.00186776	0.0475725	hypothetical protein
EHI_131540	246.451	212.704	237.311	135.769	137.386	163.53	188.858	232.155	145.562	0.627245	1.59427	-0.6729	0.00188964	0.0479523	Rho guanine nucleotide exchange factor, putative
EHI_175020	1236.45	1220.78	1204.57	835.425	864.73	511.401	978.893	1220.6	737.185	0.603949	1.65577	-0.727502	0.00190074	0.0480567	peptidase, putative
EHI_147540	1169.14	1277.87	1100.99	1727.66	1568.23	1747.33	1431.87	1182.67	1681.07	1.42094	0.703761	0.506842	0.00194132	0.0489027	intracellular protein transport protein USO1, putative
EHI_093740	1143.38	1026.03	1139.44	1531.23	1518.28	1573.29	1321.94	1102.95	1540.94	1.39741	0.715609	0.482757	0.00199381	0.0498978	hypothetical protein
EHI_078290	178.14	174.266	161.029	229.709	269.544	412.8	237.581	171.145	304.018	1.77507	0.563359	0.827874	0.00199533	0.0498978	hypothetical protein
EHI_015240	26.0955	5.12551	5.96492	1.02099	0	1.03433	6.54021	12.3953	0.685109	0.0550432		-4.18329	0.00203961	0.0508204	hypothetical protein
EHI_098040	278.103	275.072	213.579	386.984	357.22	543.912	342.478	255.585	429.372	1.67731		0.746153	0.00207487	0.0515121	zinc finger domain containing protein
EHI_160920	16.2266	18.7953	5.9747	27.5861	38.1465	61.8934	28.1038	13.6655	42.542	3.05389		1.61065	0.00208383	0.0515486	hypothetical protein
EHI_159710	3.59912	7.68824	3.57871	16.3354	18.5878	25.8611	12.6084	4.95536	20.2615	4.0154		2.00554	0.00214169	0.05279	alanine aminotransferase, putative
EHI_110740	13560.8	12749.7	13152.1	18041.4	16832.7	20108.6	15740.9	13154.2	18327.6	1.39329		0.478495	0.00218869	0.0537557	hypothetical protein
EHI_198680	588.699	476.759	563.617	356.794	290.343	398.275	445.748	543.025	348.471	0.641943		-0.639483	0.00223759	0.0547219	hypothetical protein
EHI_074800	553.628	507.443	497.859	742.013	952.588	688.029	656.927	519.643	794.21	1.528		0.61164	0.00224394	0.0547219	ribosomal protein S25, putative
EHI_051010	112.624	133.272	89.5772	153.224	177.411	442.889	184.833	111.825	257.841	2.30163		1.20266	0.00226958	0.0551517	WD domain containing protein
EHI_037190	23.3948	20.502	17.894	4.0839	8.26107	0	12.356	20.5969	4.11499	0.199459		-2.32583	0.00230079	0.0557132	serine carboxypeptidase (S28) family protein
EHI_148550	6.28943	3.41673	1.19136	22.4488	35.1535	6.21993	12.4533	3.63251	21.2741	5.70171		2.51139	0.00235355	0.0567908	protein tyrosine kinase domain-containing protein
EHI_047110	8.0929	7.68798	2.38445	0	0	0	3.02755	6.05511	0	0.0309799		-5.01252	0.00238783	0.0574165	hypothetical protein
EHI_039610	83.8141	165.738	64.5106	750.874	694.018	141.381	316.723	104.688	528.758	5.04568		2.33505	0.00251902	0.06036	cysteine proteinase, putative
EHI_013050	103.481	78.5911	109.753	129.666	175.542	235.832	138.811	97.2751	180.347	1.85824		0.893936	0.00257578	0.0614635	RhoGAP domain containing protein
EHI_051740	33.3305	38.4436	28.6598	73.5424	83.5618	51.6332	51.5285	33.478	69.5791	2.06808		1.04829	0.00258295	0.0614635	hypothetical protein
EHI_169610	15.2782	29.0426	13.108	42.861	40.3143	65.2845	34.3148	19.1429	49.4866	2.55374		1.35261	0.00259246	0.0614771	protein kinase domain containing protein
EHI_155500	94.6242	96.5381	134.989	56.1868	59.8139	62.9552	84.1845	108.717	59.652	0.550968		-0.859961	0.00267256	0.0629833	hypothetical protein
EHI_051810	60.287	54.672	51.2963	89.846	97.0671	108.612	76.9634	55.4184	98.5083	1.77369		0.826751	0.00267429	0.0629833	hypothetical protein, conserved
EHI_057680	128.484	111.044	163.216	60.2036	53.7642	95.3721	102.014	134.248	69.7799	0.52104		-0.940535	0.0027473	0.0644819	protein kinase, putative
EHI_099330	69.8279	79.4966	56.4272	39.9418	32.8333	30.676	51.5338	68.5839	34.4837	0.500805		-0.997679	0.00276353	0.0645411	hypothetical protein
EHI_148870	503.125	419.402	360.962	636.715	695.868	614.79	538.477	427.83	649.124	1.51546		0.599754	0.0027686	0.0645411	hypothetical protein
EHI_074760	210.068	194.789	207.941	295.286	279.37	434.212	270.278	204.266	336.289	1.64675		0.71962	0.00282082	0.0655364	protein farnesyltransferase alpha subunit, putative
EHI_054230	329.235	362.252	260.633	203.367	216.396	123.678	249.26	317.373	181.147	0.570116		-0.810673	0.00290167	0.0669252	proteasome regulatory subunit, putative
EHI_164890	262.811	257.133	322.168	368.609	416.057	846.85	412.271	280.704	543.839	1.93878		0.955149	0.0029045	0.0669252	rab GDP dissociation inhibitor alpha, putative
EHI_095870	314.511	272.486	306.214	184.701	222.27	164.797	244.163	297.737	190.59	0.640392		-0.642973	0.00290979	0.0669252	serine-threonine rich protein
EHI_008450	113.373	128.992	100.205	198.068	225.118	154.131	153.314	114.19	192.439	1.68107		0.749378	0.00301568	0.0691293	hypothetical protein
EHI_198880	181.744	179.392	211.132	121.492	132.187	87.9362	152.314	190.756	113.872	0.597808		-0.742246	0.00302664	0.0691503	Proliferating-cell nucleolar antigen p120, putative
EHI_117970	112.336	111.045	103.669	152.053	187.105	186.536	142.124	109.017	175.231	1.6054		0.68293	0.00305877	0.0696528	DNA replication licensing factor
EHI_069990	99.0053	79.4464	121.709	49.012	64.0082	23.7817	72.8271	100.054	45.6006	0.456922		-1.12998	0.00313817	0.0712251	zinc transporter, putative
EHI_038920	36.8702	37.5858	27.4228	66.3483	87.8181	54.8715	51.8195	33.9596	69.6793	2.03931		1.02808	0.0031526	0.0713172	DNA topoisomerase III, putative
EHI_007150	105.216	88.8392	73.923	165.361	148.773	137.695	119.968	89.326	150.61	1.67993		0.748402	0.00327388	0.073818	mitochondrial-type heat shock protein 70
EHI_030450	81.7755	91.3983	88.1731	45.9208	56.8583	23.8375	64.6606	87.1156	42.2055	0.484595		-1.04515	0.00334662	0.0752114	hypothetical protein
EHI_068060	47.6748	46.983	41.741	67.3763	79.5338	124.186	67.9158	45.4662	90.3653	1.98302		0.987696	0.00336726	0.0754288	patatin, putative
EHI_177640	1525.04	1383.88	1590.06	2035.76	1949.75	2512.89	1832.89	1499.66	2166.13	1.44469		0.530762	0.00348648	0.0778458	hypothetical protein
EHI_191900	526.76	569.754	630.494	398.027	420.64	273.487	469.86	575.669	364.052	0.63271		-0.660384	0.00350477	0.078001	cortexillin, putative
EHI_155570	1046.09	1116.48	1485.9	722.748	904.872	451.248	954.556	1216.16	692.956	0.569992		-0.810986	0.00352192	0.0781298	glutamyl-tRNA synthetase, putative
EHI_112060	27.866	63.2111	40.5231	87.77	74.4133	119.134	68.8195	43.8667	93.7723	2.13114		1.09163	0.00355229	0.0784466	DNA mismatch repair protein mutS, putative
EHI_115150	1.80088	0	1.1937	10.2125	12.3841	7.23323	5.47073	0.998192	9.94328	10.2239		3.35387	0.00355901	0.0784466	AIG1 family protein
EHI_042920	3482.7	3236.55	3388.19	4456.68	5063.65	4352.67	3996.74	3369.14	4624.34	1.37258		0.456893	0.00357186	0.0784782	60S acidic riboomal protein P1, putative
EHI_105180	2576.67	2325.19	2416.65	3743.57	4507.53	2885.65	3075.88	2439.5	3712.25	1.52172		0.605698	0.00363364	0.0795812	40S ribosomal protein S26, putative
EHI_080740	591.966	506.523	665.827	431.59	385.733	369.178	491.803	588.105	395.5	0.67315		-0.570999	0.00367096	0.0801434	filopodin, putative
EHI_101120	45.8816	50.4002	33.3966	103.111	68.1643	80.7054	63.6099	43.2262	83.9937	1.93042		0.948914	0.00369827	0.0804842	heat shock protein 70, mitochondrial, putative
EHI_014340	71.5086	70.9292	55.1605	42.9806	29.7961	22.5574	48.8221	65.8661	31.778	0.481085		-1.05564	0.00371103	0.0805071	hypothetical protein
EHI_001780	2618.36	2691.4	2956.53	2014.25	1729.24	2135.51	2357.55	2755.43	1959.67	0.711296		-0.491477	0.00386564	0.0835071	hypothetical protein
EHI_008610	362.829	345.982	350.905	454.435	504.708	634.584	442.24	353.238	531.242	1.50382		0.588629	0.0038736	0.0835071	hypothetical protein, conserved
EHI_193340	80.8764	61.5016	64.3422	39.7979	38.2503	27.9833	52.1253	68.9067	35.3438	0.512573		-0.96417	0.0039219	0.0838841	mutS family protein
EHI_048580	2607.15	2614.69	2407.07	3440.09	3241.72	4676.74	3164.58	2542.97	3786.18	1.48876		0.574111	0.00392762	0.0838841	hypothetical protein
EHI_095480	26.1114	22.2113	8.35549	6.1274	4.1282	3.1002	11.6723	18.8927	4.45193	0.233462		-2.09874	0.00393016	0.0838841	hypothetical protein
EHI_118910	85.1114	92.2959	64.7669	143.286	157.164	116.84	109.911	80.7247	139.096	1.71486		0.778087	0.00394256	0.0838841	guanylate kinase, putative
EHI_014110	741.6	702.862	724.602	930.932	997.153	1096.05	865.533	723.021	1008.04	1.39433		0.479571	0.00395208	0.0838841	60S ribosomal protein L35a, putative
EHI_127240	236.356	187.108	242.727	137.969	157.644	90.6809	175.414	222.063	128.765	0.580457		-0.78474	0.0039679	0.0839381	diphthine synthase, putative
EHI_004340	83.5107	89.6862	102.403	55.0891	55.8601	43.5774	71.6877	91.8665	51.5089	0.562023		-0.831299	0.00397904	0.0839381	serine-threonine-isoleucine rich protein, putative
EHI_143110	123.838	53.8311	103.013	166.713	186.178	175.689	134.877	93.5609	176.193	1.8877		0.916631	0.00404422	0.0850524	acetyltransferase, putative
EHI_141350	111.407	112.752	101.261	154.077	159.231	238.448	146.196	108.473	183.919	1.69326		0.759801	0.00410089	0.0859812	phospholipid-transporting ATPase IA, putative
EHI_010070	919.648	917.467	960.358	720.823	606.127	388.906	752.221	932.491	571.952	0.613437		-0.705014	0.00418247	0.087425	Xaa-Pro dipeptidase, putative
EHI_099780	387.332	354.49	300.28	880.677	924.162	311.934	526.479	347.367	705.591	2.03046		1.0218	0.00424315	0.0884247	hypothetical protein
EHI_087210	4.50523	9.39744	2.38885	0	0	0	2.71525	5.43051	0	0.034484		-4.85793	0.00430424	0.0894267	hypothetical protein
EHI_150530	145.613	125.612	183.354	85.9334	105.897	62.6202	118.172	151.526	84.817	0.561201		-0.833411	0.00441078	0.0913643	ATP-binding cassette sub-family E member 1, putative
EHI_162540	107.982	100.802	158.668	76.5747	68.1506	29.9954	90.3621	122.484	58.2402	0.476869		-1.06834	0.00445929	0.0920917	vacuolar protein sorting 26
EHI_197010	797.285	741.446	815.188	1008.31	1065.61	1534.36	993.699	784.64	1202.76	1.53311		0.616461	0.0045077	0.0923849	hypothetical protein
EHI_115360	51.39	61.5124	77.6791	99.1099	108.243	124.797	87.1219	63.5272	110.717	1.75244		0.809366	0.00451358	0.0923849	hypothetical protein
EHI_028940	18.0858	57.2504	17.9734	10.2294	9.25437	8.2146	20.168	31.1032	9.23278	0.294684		-1.76276	0.00451379	0.0923849	hypothetical protein
EHI_176850	181.174	235.795	209.091	110.339	98.9853	160.953	166.056	208.686	123.426	0.591297		-0.758045	0.00457685	0.0933976	hypothetical protein, conserved
EHI_148770	98.7745	72.6031	98.8288	54.0686	50.6886	45.6537	70.1029	90.0688	50.137	0.558012		-0.841633	0.0046905	0.0946905	hypothetical protein, conserved
EHI_039070	73.8593	56.3836	83.5826	138.907	123.807	105.349	96.9815	71.2752	122.688	1.72962		0.790453	0.00469497	0.0946905	actin, putative
EHI_148230	2628.16	2385.46	2404.02	3433.91	3802.19	3066.19	2953.32	2472.55	3434.1	1.38883		0.473871	0.00469771	0.0946905	60S ribosomal protein L37a, putative
EHI_177190	875.544	816.619	921.315	1188.98	1331.16	1121.91	1042.59	871.159	1214.01	1.39406		0.479294	0.00470699	0.0946905	hypothetical protein, conserved
EHI_154710	6.29924	7.68829	7.15824	0	0	1.03425	3.69667	7.04859	0.344751	0.0523158		-4.25661	0.00470905	0.0946905	hypothetical protein
EHI_193530	0	0	0	11.2511	3.08556	2.05461	2.73187	0	5.46375	30.4898		4.93025	0.00482471	0.0964584	hypothetical protein
EHI_164470	16.1786	24.7718	8.34219	5.1027	4.13445	1.03611	9.92763	16.4308	3.42442	0.206735		-2.27415	0.00483315	0.0964584	hypothetical protein
EHI_000800	77.7931	82.0331	92.2868	99.2389	155.228	218.609	120.865	84.0377	157.692	1.87921		0.910124	0.00484622	0.0964584	hypothetical protein
EHI_177630	976.209	739.814	885.832	1355.28	1295.02	1124.02	1062.69	867.285	1258.1	1.45092		0.536964	0.00485308	0.0964584	60S acidic ribosomal protein P0, putative
EHI_172010	8.09528	5.1254	2.38508	0	0	0	2.60096	5.20192	0	0.0361058		-4.79163	0.00489551	0.0970213	hypothetical protein
EHI_028880	421.738	396.403	369.116	694.664	712.632	454.128	508.114	395.753	620.475	1.5672		0.648185	0.00491805	0.0971881	geranylgeranyl pyrophosphate synthetase, putative
EHI_113560	40.505	30.7536	51.312	74.541	98.0712	64.1006	59.8806	40.8568	78.9043	1.94621		0.960667	0.00499317	0.0983898	hypothetical protein
EHI_202040	334.441	298.162	395.519	478.155	744.384	456.992	451.276	342.707	559.844	1.6353		0.70956	0.00506083	0.0994382	serine acetyltransferase, putative
EHI_155380	10.9412	21.4034	2.4055	33.8927	31.6923	46.6628	24.4997	11.5834	37.416	3.14475		1.65295	0.00510114	0.0996632	hypothetical protein
EHI_099340	359.58	370.056	455.873	506.683	562.77	920.943	529.318	395.17	663.465	1.68025		0.74868	0.00510127	0.0996632	hypothetical protein
EHI_045150	9.03625	13.6712	11.9747	26.5889	33.9532	27.7543	20.4964	11.5607	29.4322	2.54577		1.3481	0.00514042	0.100144	prenyl cysteine carboxyl methyltransferase, putative
EHI_060400	49.7121	63.2299	50.3051	70.5696	111.097	122.277	77.8652	54.4157	101.315	1.85735		0.893246	0.00520286	0.101074	LSM domain containing protein
EHI_047730	821.236	703.034	1085.23	530.836	604.269	233.896	663.083	869.833	456.334	0.524841		-0.930047	0.00533841	0.103299	glucose-6-phosphate isomerase, putative
EHI_002190	959.691	1002.01	843.086	1280.1	1221.01	1402.49	1118.06	934.93	1301.2	1.39101		0.47613	0.00536423	0.103299	hypothetical protein
EHI_198790	615.523	602.201	638.621	445.93	451.79	268.456	503.754	618.782	388.726	0.628334		-0.670397	0.00538129	0.103299	alanyl-tRNA synthetase, putative
EHI_170370	12.6288	12.8155	8.36932	32.7029	29.8821	24.7339	20.1887	11.2712	29.1063	2.55267		1.35201	0.00538183	0.103299	hypothetical protein
EHI_127340	2449.81	2256.78	2199.68	1549.1	1748.05	877.764	1846.86	2302.09	1391.64	0.604496		-0.726195	0.0053925	0.103299	translation initiation factor IF-2, putative
EHI_153070	5191.71	4674.79	4882.79	6255.86	7081.94	6496.74	5763.97	4916.43	6611.51	1.34479		0.427378	0.00544703	0.104053	60S ribosomal protein L44, putative
EHI_079720	95.4226	87.1356	115.762	46.9731	72.2559	42.3819	76.6552	99.4402	53.8703	0.543113		-0.880675	0.00551646	0.105088	DnaJ family protein
EHI_038600	42.296	50.4011	40.5643	74.5348	69.1789	101.353	63.0547	44.4205	81.6889	1.83327		0.874423	0.00560065	0.106397	splicing factor 3A subunit 3, putative
EHI_179700	9.88995	11.1048	5.96037	2.04132	0	0	4.83273	8.98503	0.680441	0.0757473		-3.72266	0.00563854	0.106822	hypothetical protein
EHI_050270	127.926	140.106	155.251	181.818	207.344	366.555	196.5	141.095	251.906	1.78708		0.837608	0.00573326	0.108318	UDP-N-acetylglucosamine transporter, putative
EHI_070110	116.749	144.353	160.765	51.0107	21.7212	104.775	99.8957	140.623	59.1689	0.420982		-1.24817	0.00580828	0.109434	tyrosine kinase, putative
EHI_165350	9493.06	7985.94	9732.08	6603.06	6816.96	4281.48	7485.43	9070.36	5900.5	0.650545		-0.620279	0.0058719	0.110331	malate dehydrogenase, putative
EHI_082070	136.563	112.793	160.575	230.172	243.676	180.693	177.412	136.644	218.18	1.60184		0.679731	0.00601446	0.112702	Rab family GTPase
EHI_017750	1809.23	1487.79	1693.06	2115.16	2350	2427.37	1980.43	1663.36	2297.51	1.38139		0.466116	0.00606793	0.113394	hypothetical protein
EHI_069110	5141.5	4615.24	4840.31	6274.32	7149.23	6253.54	5712.36	4865.68	6559.03	1.34802		0.430846	0.00611901	0.114039	60S ribosomal protein L21, putative
EHI_034810	13.5409	2.56319	1.19644	0	0	0	2.88343	5.76685	0	0.0325		-4.94342	0.00617132	0.114703	hypothetical protein
EHI_032470	235.475	177.673	127.51	19.3898	3.10098	59.0628	103.702	180.219	27.1845	0.150792		-2.72937	0.0063778	0.118221	hypothetical protein
EHI_151800	66.9493	68.3618	51.543	96.1761	102.786	116.975	83.7985	62.2847	105.312	1.68243		0.750545	0.00651129	0.120371	ganglioside gm2 activator protein, putative
EHI_095950	36.0408	38.444	34.6374	56.1829	55.6974	113.556	55.7598	36.3741	75.1456	2.06291		1.04468	0.00658312	0.121373	hypothetical protein
EHI_179310	76.6158	67.4919	78.8571	115.447	135.074	110.397	97.3138	74.3216	120.306	1.62188		0.697668	0.00660336	0.121413	short chain dehydrogenase family protein
EHI_072040	4621.56	4355.57	4420.07	6175.36	6947.57	5353.83	5312.33	4465.74	6158.92	1.37914		0.46377	0.00662062	0.121413	40S ribosomal protein S3a, putative
EHI_056400	67.4941	83.7171	88.2876	125.586	109.447	175.815	108.391	79.8329	136.949	1.71858		0.781214	0.00664234	0.121488	hypothetical protein
EHI_110010	227.583	280.189	248.064	331.779	361.513	423.258	312.064	251.945	372.183	1.47657		0.562253	0.00674695	0.123074	serine/threonine protein kinase, putative
EHI_129740	56.9611	51.2686	45.5261	81.8301	69.9314	153.033	76.425	51.2519	101.598	1.97818		0.984175	0.00679522	0.123626	Rab family GTPase
EHI_180420	225.764	246.873	206.306	172.519	141.517	92.1143	180.849	226.315	135.384	0.597816		-0.742226	0.00683196	0.123967	hypothetical protein, conserved
EHI_196950	22.0282	13.7395	10.8094	34.0545	26.4571	58.3474	27.5727	15.5257	39.6196	2.53226		1.34042	0.00687272	0.124378	hypothetical protein
EHI_140540	2084.51	1970.24	2183.62	2528.08	2900.69	3077.76	2457.48	2079.46	2835.51	1.36377		0.447597	0.00692029	0.12491	40S ribosomal protein S7, putative
EHI_039060	64.9284	56.3872	71.7186	84.8129	113.376	136.095	87.8864	64.3447	111.428	1.73686		0.796481	0.00696625	0.125411	high mobility group (HMG) box domain containing protein
EHI_146110	8244.31	7906.05	7928.92	11428.5	11787.2	9507.19	9467.02	8026.43	10907.6	1.35896		0.442499	0.00701498	0.125958	hypothetical protein
EHI_073660	195.831	194.751	345.429	113.255	122.025	176.285	191.263	245.337	137.188	0.560564		-0.835048	0.00712316	0.127568	tyrosine kinase, putative
EHI_090410	196.223	216.183	210.88	153.442	78.1501	135.548	165.071	207.762	122.38	0.589117		-0.763373	0.00730513	0.130431	hypothetical protein
EHI_027640	194.466	214.479	189.354	247.573	303.281	357.219	251.062	199.433	302.691	1.51646		0.60071	0.00733667	0.130431	cell cycle-associated GTPase, putative
EHI_111210	59.3209	52.9603	50.0527	34.6982	27.9077	16.5779	40.253	54.1113	26.3946	0.487417		-1.03677	0.00733994	0.130431	hypothetical protein
EHI_161070	943.885	1027.01	1019.87	1236.18	1328.78	1730.08	1214.3	996.921	1431.68	1.43618		0.522241	0.00757244	0.134216	hypothetical protein
EHI_086530	281.452	267.371	269.442	211.288	174.614	174.986	229.859	272.755	186.963	0.685456		-0.544865	0.00759813	0.134325	alkyl sulfatase, putative
EHI_135450	116.66	84.5941	115.035	137.077	161.43	258.739	145.589	105.43	185.748	1.7647		0.819419	0.00766766	0.134799	Rho family GTPase
EHI_184470	1750.96	1649.53	1628.03	2116.56	2276.39	2258.09	1946.59	1676.17	2217.01	1.32255		0.403318	0.00769202	0.134799	60S ribosomal protein L14, putative
EHI_009480	9.91919	11.9609	8.36684	48.0258	30.9218	12.3731	20.2613	10.0823	30.4402	3.00029		1.5851	0.00770074	0.134799	immediate-early protein, putative
EHI_006850	18.1391	15.3866	15.6084	6.14518	4.10383	4.08953	10.5788	16.3781	4.77952	0.29158		-1.77803	0.00771138	0.134799	hypothetical protein
EHI_090250	69.202	59.7936	66.732	40.8202	35.1455	32.1236	50.6362	65.2426	36.0298	0.552807		-0.855153	0.00772295	0.134799	formin homology 2 family protein
EHI_197440	616.163	539.022	604.638	809.531	750.935	856.906	696.199	586.607	805.79	1.3741		0.458488	0.00776485	0.135187	hypothetical protein
EHI_118080	491.797	433.94	450.601	626.685	617.939	636.919	542.98	458.78	627.181	1.36694		0.450945	0.00782649	0.135916	protein kinase, putative
EHI_053190	1878.66	1714.78	1892.85	2848.04	3324.96	2035.06	2282.39	1828.76	2736.02	1.49621		0.581316	0.00788852	0.136172	hypothetical protein, conserved
EHI_003950	5.41972	7.68974	11.9709	13.2925	19.5551	49.3684	17.8827	8.36012	27.4053	3.32612		1.73384	0.00791236	0.136172	hypothetical protein
EHI_154440	37.7898	44.4209	28.6291	7.14669	22.7189	14.4827	25.8647	36.9466	14.7828	0.398176		-1.32852	0.00795204	0.136172	hypothetical protein
EHI_197860	629.23	621.006	861.708	434.767	558.102	325.288	571.683	703.981	439.386	0.624597		-0.679002	0.00795536	0.136172	heat shock protein 70, putative
EHI_038590	74.1799	62.3801	110.269	151.417	129.522	135.465	110.539	82.2762	138.801	1.69931		0.76495	0.00795771	0.136172	hypothetical protein
EHI_013030	58.1132	52.1582	45.6531	80.9542	92.2582	90.8322	69.9949	51.9749	88.0149	1.68744		0.754833	0.00796002	0.136172	hypothetical protein, conserved
EHI_078540	29.2272	5.99692	3.60832	1.0282	3.06344	1.012	7.32268	12.9441	1.70122	0.130475		-2.93815	0.00803294	0.137078	hypothetical protein
EHI_051750	6.33809	5.98214	13.1933	21.4929	14.381	43.0463	17.4056	8.5045	26.3067	3.16005		1.65995	0.00815466	0.138596	hypothetical protein
EHI_062670	48.5474	61.5031	48.872	68.3825	120.908	98.3949	74.4346	52.9742	95.895	1.80564		0.852507	0.00818024	0.138596	hypothetical protein
EHI_085470	85.4925	95.6767	95.446	44.9252	61.9509	56.8812	73.3954	92.2051	54.5858	0.592206		-0.755829	0.00818234	0.138596	splicing factor3B subunit 1, putative
EHI_042260	50.4515	64.073	57.3251	87.8459	74.2704	181.72	85.9477	57.2832	114.612	2.00004		1.00003	0.00837342	0.141337	NADP-dependent alcohol dehydrogenase, putative
EHI_170460	13.5159	20.5035	17.9166	30.6457	46.4128	37.1615	27.6927	17.312	38.0733	2.19905		1.13688	0.00838525	0.141337	hypothetical protein
EHI_090430	195.301	203.314	175.396	152.138	93.9516	47.567	144.611	191.337	97.8856	0.511458		-0.967314	0.00863666	0.145218	hypothetical protein
EHI_169810	27.9658	40.1555	29.8924	15.3299	13.3946	14.4265	23.5274	32.6712	14.3837	0.439031		-1.18761	0.00866114	0.145275	hypothetical protein
EHI_202460	929.051	1102.13	897.851	749.079	679.086	695.714	842.152	976.344	707.96	0.724792		-0.464361	0.00870501	0.145655	calponin-homology domain containing protein
EHI_006920	28.7807	32.4607	33.3884	67.3726	50.6186	56.9306	44.9253	31.5433	58.3073	1.85203		0.889107	0.00874005	0.145685	papain family cysteine protease domain containing protein
EHI_192780	136.454	158.925	164.06	107.381	103.914	81.2021	125.323	153.146	97.4988	0.637271		-0.650022	0.00874915	0.145685	hypothetical protein
EHI_194390	60.5048	64.9359	64.6279	63.3888	79.2665	371.428	117.359	63.3562	171.361	2.70493		1.43559	0.00877614	0.145781	Rho family GTPase
EHI_119300	35.305	30.7645	22.785	46.0517	58.5611	68.6901	43.6929	29.6182	57.7676	1.93631		0.953311	0.00884484	0.14635	Ras family protein
EHI_031210	0	5.98209	2.39868	9.21093	9.24544	29.7255	9.42711	2.79359	16.0606	5.66386		2.50178	0.00885728	0.14635	hypothetical protein
EHI_188170	911.321	756.083	900.921	1101.37	1135.19	1354.59	1026.58	856.108	1197.05	1.39869		0.484077	0.00888134	0.14635	hypothetical protein
EHI_026360	52.2432	75.1782	76.4201	231.855	199.119	48.5415	113.893	67.9472	159.838	2.35475		1.23557	0.00889546	0.14635	phosphoserine aminotransferase, putative
EHI_072240	33.4291	23.9243	44.3012	21.4743	9.26124	7.19705	23.2645	33.8848	12.6442	0.3754		-1.4135	0.00896212	0.146885	glucose-6-phosphate isomerase, putative
EHI_107040	282.337	300.738	297.702	189.062	212.27	217.46	249.928	293.592	206.264	0.702609		-0.509206	0.00897075	0.146885	hypothetical protein
EHI_183570	90.3502	92.2793	114.945	61.3555	58.6538	60.6596	79.7072	99.1915	60.223	0.60913		-0.715177	0.0091513	0.149134	hypothetical protein
EHI_109850	83.8327	107.646	74.0826	154.274	165.997	117.607	117.24	88.5204	145.959	1.64267		0.716045	0.00915144	0.149134	hypothetical protein
EHI_013160	9.0609	13.6748	4.79996	20.4756	24.6394	31.7384	17.3982	9.17856	25.6178	2.73061		1.44922	0.00934739	0.151967	hypothetical protein
EHI_030720	55.801	64.9238	56.0799	72.4959	118.729	116.847	80.8126	58.9349	102.69	1.73956		0.798725	0.00937881	0.152118	cysteine protease, putative
EHI_068630	116.032	123.01	140.719	78.6039	90.9004	68.3082	102.929	126.587	79.2708	0.627428		-0.672477	0.00952108	0.154062	HEAT repeat domain containing protein
EHI_126880	1557.41	1382.21	1996.65	1211.1	1208.71	858.976	1369.18	1645.42	1092.93	0.664486		-0.58969	0.00956988	0.154473	methionine aminopeptidase, putative
EHI_062500	45.9551	48.9826	43.2015	75.4206	80.3082	77.3506	61.8698	46.0464	77.6931	1.68346		0.751431	0.00959137	0.154473	hypothetical protein
EHI_044860	14.4258	9.39775	8.36574	28.6095	15.4628	45.3782	20.2733	10.7298	29.8168	2.7606		1.46498	0.00968079	0.155549	protein kinase domain containing protein
EHI_131660	27.009	36.7338	31.0318	65.3564	52.6392	56.8456	44.936	31.5915	58.2804	1.84222		0.881442	0.00985198	0.157734	protein kinase domain containing protein
EHI_103270	483.056	433.952	434.115	614.559	645.554	581.583	532.137	450.374	613.899	1.36268		0.446452	0.00986267	0.157734	T-complex protein 1 beta subunit, putative
EHI_202470	97.3144	97.3917	101.527	67.4206	62.9151	51.6132	79.6971	98.7445	60.6496	0.614643		-0.702179	0.0099162	0.158222	arginine N-methyltransferase protein, putative
EHI_194550	4141.38	3811.05	4421.05	5215.52	5232.1	6458.65	4879.96	4124.49	5635.42	1.36645		0.450433	0.00998063	0.158881	hypothetical protein
EHI_107080	45.8333	30.7509	59.58	17.3483	13.4385	29.0166	32.6613	45.3881	19.9345	0.441576		-1.17927	0.0100219	0.159169	hypothetical protein
EHI_034830	7.19565	6.83386	9.54013	0	0	2.07	4.27327	7.85654	0.689999	0.0878673		-3.50853	0.0102734	0.162788	hypothetical protein
EHI_085950	92.6319	111.904	78.6968	28.5816	15.4963	75.5695	67.1466	94.4108	39.8825	0.421809		-1.24534	0.0103936	0.164314	hypothetical protein
EHI_054830	1226.41	1117.27	1165.12	1006.1	746.512	672.814	989.038	1169.6	808.477	0.691282		-0.532653	0.0104886	0.165436	Plasma membrane calcium-transporting ATPase, putative
EHI_164490	126.952	116.182	128.91	69.4431	95.9831	65.1069	100.429	124.014	76.8444	0.62008		-0.689475	0.0107085	0.168518	phosphopantothenoylcysteine decarboxylase/phosphopantothenate--cysteine ligase, putative
EHI_163580	228.77	234.931	189.842	287.001	302.311	368.755	268.602	217.848	319.356	1.46322		0.54915	0.0107413	0.168648	actin, putative
EHI_007350	691.128	615.191	579.476	742.379	877.799	1223.62	788.266	628.598	947.933	1.50755		0.592205	0.0107866	0.168794	hypothetical protein, conserved
EHI_196370	1645.42	1218.15	1418.15	1892.75	2105.89	1929.73	1701.68	1427.24	1976.12	1.38464		0.469508	0.0107996	0.168794	hypothetical protein
EHI_155550	238.718	266.185	304.281	315.173	349.795	883.404	392.926	269.728	516.124	1.9145		0.936966	0.0108243	0.168795	hypothetical protein
EHI_069320	1377.42	1339.5	1442.94	1908.59	1788.75	1754.02	1601.87	1386.62	1817.12	1.31073		0.390365	0.010861	0.168984	C2 domain containing protein
EHI_120630	36.8155	48.6867	64.2976	108.137	72.4131	86.121	69.4117	49.9333	88.8902	1.79249		0.841968	0.0108935	0.169107	hypothetical protein, conserved
EHI_040340	283.058	305.906	250.442	427.597	424.653	348.066	339.954	279.802	400.105	1.42797		0.513965	0.0109343	0.169358	hypothetical protein
EHI_096350	2744.46	2758.33	2956.46	3552.58	3865.12	3599.29	3246.04	2819.75	3672.33	1.3025		0.381285	0.0109888	0.169821	hypothetical protein
EHI_138380	1120.69	925.946	1250.01	819.457	832.138	591.716	923.326	1098.88	747.771	0.680786		-0.554727	0.0110761	0.170786	glycogen phosphorylase, putative
EHI_109900	87.5454	89.0452	74.5739	106.83	126.751	191.663	112.735	83.7215	141.748	1.68984		0.75689	0.0111487	0.171127	profilin, putative
EHI_151890	82.6242	73.5326	84.0937	47.1372	51.2572	45.9314	64.096	80.0835	48.1086	0.601562		-0.733214	0.0111721	0.171127	EF-hand calcium-binding domain containing protein
EHI_115300	992.457	873.896	1117.75	674.858	815.797	524.464	833.204	994.702	671.706	0.675554		-0.565857	0.0111729	0.171127	centromere/microtubule binding protein cbf5, putative
EHI_077530	374.768	352.875	575.667	169.718	180.151	369.371	337.092	434.437	239.747	0.552386		-0.856251	0.0111992	0.171148	hypothetical protein
EHI_095170	20.6766	25.6262	42.9102	47.9689	43.4045	108.76	48.2244	29.7377	66.7111	2.26354		1.17858	0.0113423	0.172656	hypothetical protein
EHI_094470	28.3205	24.847	39.6909	10.2833	19.3995	4.04667	21.098	30.9528	11.2432	0.36475		-1.45502	0.011348	0.172656	heat shock protein 101, putative
EHI_144600	153.78	117.923	128.245	81.8472	65.7908	99.5512	107.856	133.316	82.3964	0.617918		-0.694512	0.0114371	0.173626	Rho family GTPase
EHI_082590	560.685	527.032	430.099	684.701	667.889	775.361	607.628	505.939	709.317	1.40041		0.485847	0.0114744	0.17381	glutamic acid-rich protein precursor, putative
EHI_049680	412.484	420.262	395.598	282.671	313.23	301.582	354.304	409.448	299.161	0.730331		-0.453377	0.0115392	0.174406	hypothetical protein
EHI_085060	275.111	265.66	314.698	194.944	221.141	175.03	241.097	285.156	197.038	0.69185		-0.531469	0.0115904	0.174736	hypothetical protein
EHI_118230	27.3083	21.3905	37.2768	35.9135	56.2862	90.4961	44.7786	28.6585	60.8986	2.14253		1.09931	0.0116307	0.174736	hypothetical protein
EHI_138750	319.854	316.047	427.687	249.995	163.364	263.321	290.045	354.529	225.56	0.637071		-0.650475	0.0116449	0.174736	tyrosine kinase, putative
EHI_118270	2488.88	2395.07	2396.84	4049.16	4677.66	2477.33	3080.83	2426.93	3734.72	1.53884		0.62184	0.0116739	0.174736	amoebapore C
EHI_065250	73.82	66.6332	65.6405	118.456	148.636	82.6922	92.6463	68.6979	116.595	1.69591		0.762056	0.011688	0.174736	Lecithin:cholesterol acyltransferase, putative
EHI_044590	997.726	955.264	1070.65	1326.44	1588.44	1230.23	1194.79	1007.88	1381.7	1.37129		0.455538	0.011721	0.174849	40S ribosomal protein S5
EHI_117890	55.1701	75.1961	89.8793	114.578	126.46	116.001	96.2141	73.4152	119.013	1.629		0.703985	0.0118081	0.175766	Rab family GTPase
EHI_087850	51.2461	61.5032	33.377	87.7756	122.971	65.2483	70.3535	48.7088	91.9983	1.87553		0.907295	0.0119835	0.177993	RhoGEF domain-containing protein
EHI_198550	32.6828	41.04	25.2268	39.9611	54.3369	132.717	54.3274	32.9832	75.6717	2.28356		1.19128	0.0120439	0.178503	glucosamine 6-phosphate N-acetyltransferase. putative
EHI_118750	2344.01	2242.31	2904.86	3833.57	4609.58	2776.47	3118.47	2497.06	3739.87	1.49798		0.583015	0.0121403	0.179546	hypothetical protein
EHI_156690	1085.85	1080.92	1090.24	1287.69	1516.13	1535.28	1266.02	1085.67	1446.36	1.33232		0.413937	0.0122076	0.180154	60S ribosomal protein L37
EHI_180430	89.5892	61.5272	103.106	49.1149	49.3283	47.1835	66.6415	84.7408	48.5422	0.575378		-0.797419	0.0122841	0.180895	Rho family GTPase
EHI_104560	886.844	814.936	977.845	753.361	545.42	587.898	761.051	893.208	628.893	0.704401		-0.505531	0.0123281	0.181155	cortexillin, putative
EHI_118870	43.1551	41.8564	40.5296	77.5695	55.8015	85.9606	57.4788	41.847	73.1105	1.74558		0.803703	0.0124175	0.181674	DNA replication licensing factor, putative
EHI_063440	6.52852	6.94481	24.8251	0	0	4.95118	7.20827	12.7661	1.65039	0.132087		-2.92044	0.0124415	0.181674	hypothetical protein
EHI_054840	277.029	234.059	286.201	175.581	208.663	107.642	214.862	265.763	163.962	0.617377		-0.695775	0.0124427	0.181674	hypothetical protein, conserved
EHI_180000	28.8686	35.8837	28.6974	58.2542	58.7287	51.5213	43.659	31.1499	56.1681	1.7968		0.845427	0.0125975	0.183545	eukaryotic translation initiation factor 4E, putative
EHI_186840	681.958	651.778	1044.61	566.068	539.717	252.576	622.784	792.782	452.787	0.57145		-0.807302	0.0126276	0.183594	actin-binding protein, cofilin/tropomyosin family
EHI_011210	38892.3	29988.8	35250.3	42376.3	45581.5	62960	42508.2	34710.5	50305.9	1.44931		0.535363	0.0127628	0.185168	elongation factor 1-alpha 1
EHI_096450	69.6115	70.0661	64.6901	85.9175	109.019	144.841	90.6909	68.1226	113.259	1.66052		0.731633	0.0128566	0.186022	hypothetical protein
EHI_075700	122.897	119.621	170.045	63.4053	69.9627	108.957	109.148	137.521	80.775	0.588978		-0.763714	0.0128758	0.186022	casein kinase II regulatory subunit family protein
EHI_074580	5.50346	20.6027	2.40273	2.06284	1.01808	0	5.26497	9.50297	1.02697	0.106217		-3.23492	0.0129089	0.18611	hypothetical protein
EHI_015360	176.36	164.87	221.884	131.705	128.047	113.786	156.109	187.705	124.513	0.66515		-0.588249	0.0129875	0.186161	hypothetical protein, conserved
EHI_053050	68.8629	94.0143	83.9994	122.854	162.21	112.62	107.427	82.2922	132.561	1.61062		0.687612	0.0130161	0.186161	ADP-ribosylation factor, putative
EHI_150970	14.4663	14.5261	9.58445	25.5719	34.9657	27.7308	21.1409	12.859	29.4228	2.26329		1.17842	0.0130195	0.186161	hypothetical protein
EHI_048560	5120.17	4932.94	4741.08	5991.14	6461.59	6691.44	5656.39	4931.4	6381.39	1.29397		0.371806	0.0130649	0.186161	hypothetical protein
EHI_135080	4018.02	4086.95	4070.37	5350.46	5404.52	4915.2	4640.92	4058.45	5223.39	1.28704		0.364061	0.0130729	0.186161	histone H3, putative
EHI_111550	1323.51	1110.48	1205.23	1649.41	1435.26	2056.65	1463.42	1213.07	1713.77	1.41277		0.49853	0.0130749	0.186161	hypothetical protein, conserved
EHI_053100	110.537	134.962	71.495	182.666	180.905	155.45	139.336	105.665	173.007	1.62832		0.703386	0.0131091	0.186263	hypothetical protein
EHI_083620	3779.39	3010.07	3537.1	2783.23	2512.24	1759.17	2896.87	3442.19	2351.55	0.68319		-0.549642	0.0132316	0.187074	hypothetical protein
EHI_124310	96.2205	88.8391	53.6525	52.0575	35.1278	44.5196	61.7362	79.5707	43.9016	0.549079		-0.864915	0.0132328	0.187074	hypothetical protein
EHI_038540	39.7978	35.0344	46.7392	86.9576	106.919	43.1126	59.7602	40.5238	78.9965	1.95647		0.968252	0.0132478	0.187074	hypothetical protein, conserved
EHI_147460	5.39322	13.6672	9.53451	18.3702	22.7381	35.2241	17.4879	9.53165	25.4441	2.66137		1.41217	0.0134403	0.189403	protein kinase, putative
EHI_108500	1280.1	1413.11	1311.34	1876.59	1943.76	1563.52	1564.74	1334.85	1794.62	1.34431		0.426862	0.0134989	0.18984	40S ribosomal protein S23, putative
EHI_135940	0	0	2.39289	2.0445	9.26782	13.3827	4.51464	0.797629	8.23166	11.8884		3.57149	0.0135476	0.190136	small GTP binding protein rab1a, putative
EHI_164380	58.3977	59.7925	95.3024	25.5093	26.8838	53.9118	53.2996	71.1642	35.4349	0.499965		-1.0001	0.0136259	0.190845	protein kinase domain containing protein
EHI_130480	4.59231	2.57721	4.80212	0	0	0	1.99527	3.99055	0	0.04715		-4.4066	0.0137273	#N/A	hypothetical protein
EHI_098020	39.8313	47.8558	21.5858	41.9582	64.7254	146.607	60.4273	36.4243	84.4302	2.30232		1.20309	0.0137349	0.191982	hypothetical protein
EHI_001960	42.2385	42.7096	38.1312	21.4302	19.6408	22.7988	31.1582	41.0265	21.2899	0.517956		-0.949098	0.0138716	0.193499	WD domain containing protein
EHI_035630	47.3192	66.7327	63.7261	77.9683	94.1715	135.299	80.8695	59.2594	102.48	1.73132		0.79187	0.0140014	0.194425	hypothetical protein
EHI_052720	93.163	88.8676	80.2956	63.4279	53.4597	27.7153	67.8215	87.4421	48.2009	0.550657		-0.860774	0.0140144	0.194425	hypothetical protein
EHI_129470	8.11535	8.54345	5.97608	1.02181	1.03076	1.03117	4.28644	7.54496	1.02791	0.135535		-2.88326	0.0140437	0.194425	AIG1 family protein
EHI_035600	852.451	843.539	808.673	1145.49	1223.97	988.298	977.071	834.888	1119.25	1.34036		0.422619	0.0140713	0.194425	ribosomal protein L18a, putative
EHI_165140	5.45264	5.98649	3.60538	8.20134	13.3191	32.6186	11.5306	5.01484	18.0463	3.55521		1.82993	0.0140793	0.194425	hypothetical protein
EHI_051700	35.09	35.0241	31.0144	75.5502	69.1903	42.4149	48.0473	33.7095	62.3851	1.84656		0.884843	0.0141217	0.194604	transporter, major facilitator family
EHI_087410	24.8596	27.5286	29.9667	12.4175	11.1659	13.0354	19.829	27.4517	12.2063	0.44563		-1.16608	0.0141535	0.194604	high mobility group (HMG) box domain containing protein
EHI_037200	16.1973	16.2308	17.8949	29.6089	28.9124	48.6132	26.2429	16.7743	35.7115	2.13397		1.09354	0.0141772	0.194604	hypothetical protein
EHI_073390	957.46	697.925	832.722	1080.22	930.343	2429.56	1154.7	829.369	1480.04	1.78459		0.835593	0.0142517	0.195113	Fe-hydrogenase, putative
EHI_201940	528.563	395.533	535.975	416.673	267.287	258.326	400.393	486.69	314.095	0.645782		-0.630881	0.0142768	0.195113	clathrin heavy chain, putative
EHI_113890	2534.54	2542.52	2292.3	3099.07	3226.45	3192.78	2814.61	2456.45	3172.77	1.29138		0.36891	0.0142994	0.195113	serine-rich protein C30B4.01c precursor, putative
EHI_111610	286.948	293.003	273.105	233.775	186.956	124.186	232.996	284.352	181.639	0.63868		-0.646835	0.0143655	0.195455	tryptophanase, putative
EHI_121780	844.652	862.021	1022.84	638.558	732.023	381.697	746.964	909.836	584.092	0.642171		-0.638971	0.0144063	0.195455	enhancer binding protein-1
EHI_042170	2699.76	2240.67	2672.87	2081.61	1875.59	1589.33	2193.3	2537.77	1848.84	0.728618		-0.456765	0.0144097	0.195455	aminoacyl-histidine dipeptidase, putative
EHI_030800	7268.03	7019.57	8761.61	8908.85	10819	12579.6	9226.12	7683.07	10769.2	1.40177		0.487248	0.0145065	0.196215	LIM zinc finger domain containing protein
EHI_074060	155.588	142.656	137.125	189.865	205.582	236.02	177.806	145.123	210.489	1.44892		0.534974	0.0145228	0.196215	Rap/Ran GTPase-activating protein, putative
EHI_118600	14.3944	20.5018	15.5057	35.7318	33.0491	35.1787	25.7269	16.8006	34.6532	2.05362		1.03817	0.0146695	0.197808	calcineurin catalytic subunit A, putative
EHI_047520	4.49771	2.56271	4.77048	0	0	0	1.97182	3.94363	0	0.0482369		-4.37372	0.0147012	#N/A	hypothetical protein
EHI_186730	30.7919	29.9118	21.5926	51.1778	52.379	48.1544	39.0012	27.4321	50.5704	1.8292		0.871215	0.0148155	0.198847	acetyltransferase, GNAT family
EHI_069350	475.338	479.429	540.906	593.59	663.613	933.744	614.437	498.557	730.316	1.46556		0.551454	0.014818	0.198847	hypothetical protein
EHI_103280	62.5799	66.6754	73.2396	107.541	117.985	92.0145	86.6725	67.4983	105.847	1.57165		0.652279	0.0148527	0.198847	hypothetical protein
EHI_082540	221.015	335.692	234.685	323.459	330.874	807.627	375.559	263.797	487.32	1.84616		0.88453	0.0148755	0.198847	hypothetical protein
EHI_198980	0	0	1.19225	9.18654	7.23234	1.03538	3.10775	0.397417	5.81808	16.7303		4.06439	0.0149136	0.198847	alkyl sulfatase, putative
EHI_145840	4513.84	4754.72	4295.4	3392.91	3612.25	2012.42	3763.59	4521.32	3005.86	0.664801		-0.589005	0.01492	0.198847	peroxiredoxin
EHI_056690	36.4229	35.0846	38.4819	46.1834	53.2058	130.085	56.5773	36.6631	76.4915	2.08894		1.06277	0.0149784	0.199239	DNA-directed RNA polymerase II subunit, putative
EHI_051820	35.044	41.0009	38.1263	60.2055	52.7266	94.3241	53.5712	38.0571	69.0854	1.81451		0.859583	0.0150563	0.199888	protein with RhoGEF and ArfGAP domains
EHI_098340	256.959	203.295	279.96	189.792	168.535	116.111	202.442	246.738	158.146	0.641874		-0.639637	0.0151894	0.201267	importin beta-3 family protein
EHI_002130	572.009	522.788	671.339	424.649	434.912	430.61	509.384	588.712	430.057	0.731274		-0.451516	0.0153574	0.202904	phenylalanyl-tRNA synthetase beta subunit, putative
EHI_068460	6.31858	0	9.57066	0	0	0	2.64821	5.29641	0	0.0360128		-4.79535	0.0153719	0.202904	hypothetical protein
EHI_127110	46.9268	58.0976	25.1176	16.3541	27.8112	15.4491	31.6261	43.3807	19.8715	0.454698		-1.13702	0.0155129	0.204372	hypothetical protein
EHI_062790	132.083	130.484	148.97	84.5766	85.5187	102.685	114.053	137.179	90.9269	0.664021		-0.5907	0.0155867	0.204952	thioredoxin, putative
EHI_039020	354	207.784	384.719	854.824	915.841	212.835	488.334	315.501	661.167	2.09674		1.06815	0.0157735	0.207012	actobindin, putative
EHI_025860	39.5794	40.1491	41.7413	56.1471	61.9739	97.2775	56.1447	40.4899	71.7995	1.77441		0.82734	0.0160758	0.210578	hypothetical protein
EHI_119890	33.7783	59.1032	51.7196	68.867	64.3533	155.944	72.2943	48.2004	96.3882	2.00096		1.00069	0.0161693	0.210729	hypothetical protein
EHI_160570	68.7112	54.6861	7.18815	15.3428	16.4551	12.3257	29.1182	43.5285	14.7079	0.335606		-1.57516	0.0161979	0.210729	26S protease regulatory subunit 8, putative
EHI_134750	86.2508	85.418	94.113	113.262	139.586	150.326	111.493	88.5939	134.391	1.51908		0.603197	0.0161984	0.210729	protein tyrosine kinase domain-containing protein
EHI_154700	20.1277	0.857363	4.80997	1.02941	0	1.00973	4.63903	8.59835	0.679713	0.0788329		-3.66506	0.0162242	0.210729	hypothetical protein
EHI_053160	106.161	126.428	79.916	194.995	184.864	126.225	136.432	104.168	168.695	1.61309		0.689827	0.0162406	0.210729	hypothetical protein, conserved
EHI_044780	29.8691	27.3457	28.7781	12.2797	14.385	13.3309	20.9981	28.6643	13.3318	0.465229		-1.10399	0.0164068	0.212413	hypothetical protein
EHI_013200	14.4594	29.9053	8.38297	29.658	38.066	60.6406	30.1854	17.5826	42.7882	2.39485		1.25993	0.0164328	0.212413	hypothetical protein
EHI_010020	625.743	616.933	763.243	523.748	498.721	317.305	557.615	668.64	446.591	0.668276		-0.581484	0.016463	0.212413	calmodulin, putative
EHI_058920	2149.31	2002.52	3299.44	1695.82	1877.96	865.899	1981.83	2483.76	1479.89	0.595952		-0.746733	0.016631	0.214179	hypothetical protein
EHI_036530	8635.7	7918.96	7728.14	10774.4	12540	9355.76	9492.17	8094.27	10890.1	1.34537		0.428008	0.0167474	0.215275	40S ribosomal protein S27a, putative
EHI_160990	2625.07	2529.33	2548.68	2994.48	3625.17	3437.34	2960.01	2567.69	3352.33	1.30557		0.384677	0.016812	0.21546	40S ribosomal protein S16, putative
EHI_127250	155.584	135.822	120.429	94.9314	98.1444	77.6412	113.759	137.278	90.239	0.65615		-0.607903	0.0168245	0.21546	hypothetical protein, conserved domain containing
EHI_174660	56.1543	60.6785	80.3778	40.9435	37.9979	34.8311	51.8305	65.7369	37.9242	0.579686		-0.786656	0.0168703	0.215645	hypothetical protein
EHI_158550	3023.38	2609.94	2710.97	3793.71	4440.75	3191.48	3295.04	2781.43	3808.65	1.36928		0.45342	0.0169344	0.215915	40S ribosomal protein S26, putative
EHI_042150	15.3015	15.3768	7.15966	3.0633	4.1294	3.10175	8.02207	12.6126	3.43148	0.269263		-1.89291	0.0169542	0.215915	PH domain containing protein kinase, putative
EHI_152710	18.3758	17.1836	12.0031	25.8197	30.5056	47.2318	25.1866	15.8542	34.519	2.16016		1.11114	0.0170261	0.216045	RING finger protein, putative
EHI_008650	2417.87	2311.68	2205.38	3601.62	4201.9	2387.81	2854.38	2311.64	3397.11	1.46948		0.555303	0.0170272	0.216045	60S ribosomal protein L37a, putative
EHI_139460	851.312	841.489	997.157	599.584	765.441	412.009	744.499	896.653	592.345	0.660816		-0.597679	0.017131	0.216961	nucleosome assembly protein, putative
EHI_132850	8.18229	0.855313	3.60601	0	0	0	2.10727	4.21454	0	0.0446443		-4.48538	0.0173117	0.218846	hypothetical protein
EHI_150660	18.924	30.7554	2.38908	6.12936	4.12526	1.03212	10.5592	17.3562	3.76225	0.214699		-2.21961	0.0175527	0.221087	hypothetical protein
EHI_036630	125.298	71.8226	200.623	86.0766	43.056	73.4902	100.061	132.581	67.5409	0.511377		-0.967542	0.0175978	0.221087	hypothetical protein
EHI_184680	41.6273	46.1454	34.7683	55.2543	61.6604	108.727	58.0305	40.847	75.2139	1.83422		0.875166	0.0176693	0.221087	hypothetical protein
EHI_164910	36.003	64.924	51.3102	66.3712	68.1359	178.872	77.6027	50.7458	104.46	2.05729		1.04075	0.0176749	0.221087	serine/threonine protein kinase, putative
EHI_198750	654.887	556.963	744.216	503.291	480.281	432.548	562.031	652.022	472.04	0.72463		-0.464684	0.0176936	0.221087	polyadenylate-binding protein, putative
EHI_099790	1417.7	1324.42	1545.18	1677.15	1930.12	2139.24	1672.3	1429.1	1915.51	1.34076		0.423056	0.0177111	0.221087	60S ribosomal protein L38, putative
EHI_164920	10.7992	19.6479	8.35163	28.5889	26.8451	34.128	21.3935	12.9329	29.854	2.27236		1.18419	0.017714	0.221087	calponin homology domain protein, putative
EHI_164780	75.6814	76.8878	83.6033	103.17	108.306	169.317	102.827	78.7241	126.931	1.61422		0.69084	0.0178832	0.222795	dihydrouridine synthase (Dus) family protein
EHI_013010	33.2204	35.0201	16.6682	43.8651	50.6935	73.6806	42.1913	28.3029	56.0797	1.95849		0.969743	0.017963	0.223385	hypothetical protein
EHI_177370	68.3433	76.8799	66.7674	94.9283	94.0187	169.796	95.1224	70.6635	119.581	1.68996		0.756989	0.0180272	0.223778	hypothetical protein, conserved
EHI_088030	94.4043	111.902	91.7899	146.975	140.534	152.237	122.974	99.3654	146.582	1.47191		0.557691	0.0182145	0.225695	hypothetical protein, conserved
EHI_161040	327.923	297.415	331.137	503.639	477.493	363.593	383.533	318.825	448.241	1.40659		0.492206	0.0183726	0.227245	hypothetical protein
EHI_202360	4.64646	6.92425	3.56276	1.04539	0	0	2.69648	5.04449	0.348464	0.0716434		-3.80302	0.018719	0.231115	HAD hydrolase family protein
EHI_131940	2658.75	2310.86	2418.2	3110.43	3336.08	3082.32	2819.44	2462.6	3176.28	1.28978		0.367129	0.0188056	0.231767	ribosomal protein L18a, putative
EHI_102270	1094.96	1171.12	1994.13	756.276	1172.96	365.642	1092.51	1420.07	764.958	0.538834		-0.892087	0.0188433	0.231817	heat shock protein 90, putative
EHI_015320	337.81	270.112	335.263	416.117	510.512	398.147	377.994	314.395	441.592	1.40583		0.491418	0.0189286	0.23245	60S ribosomal protein L37
EHI_142940	228.255	184.505	225.201	291.853	304.964	288.117	253.816	212.654	294.978	1.3888		0.473837	0.0190399	0.232667	TPR repeat protein
EHI_154200	1328.18	1336.81	1302.35	1618.45	1644.75	1885.22	1519.29	1322.45	1716.14	1.2976		0.375848	0.0190806	0.232667	hypothetical protein
EHI_177400	236.994	214.433	255.625	332.004	390.877	281.781	285.286	235.684	334.887	1.4226		0.508527	0.019081	0.232667	arsenite-translocating ATPase, putative
EHI_092590	19.7967	17.9393	15.5089	32.6719	28.9124	46.5446	26.8956	17.7483	36.0429	2.02144		1.01539	0.0190816	0.232667	hypothetical protein
EHI_059260	2.74621	3.43025	4.80919	0	0	0	1.83094	3.66188	0	0.0514889		-4.2796	0.019135	#N/A	hypothetical protein
EHI_064570	2927.37	2798.1	2784.38	3629.78	4047.45	3356.73	3257.3	2836.62	3677.99	1.29657		0.3747	0.0191872	0.23354	40S ribosomal protein S15, putative
EHI_156330	4698.82	4048.04	4535.63	5710.87	5706.74	5599.4	5049.91	4427.49	5672.33	1.28122		0.357523	0.0192498	0.233889	hypothetical protein
EHI_126260	59.4225	93.1162	70.4212	81.6969	116.627	217.032	106.386	74.32	138.452	1.86061		0.895776	0.0193101	0.234207	WD domain containing protein
EHI_109990	98.4115	90.5666	114.873	153.346	141.059	150.266	124.754	101.284	148.224	1.46852		0.554359	0.0193459	0.234228	hypothetical protein
EHI_081110	24.3503	23.922	25.1036	41.8971	39.1627	53.6065	34.6737	24.4586	44.8888	1.83713		0.877455	0.0193847	0.234286	hypothetical protein
EHI_186740	45.9178	33.3168	56.0987	66.379	61.9256	118.849	63.7479	45.1111	82.3846	1.8366		0.877039	0.019423	0.234337	hypothetical protein
EHI_161870	103.528	84.573	79.962	109.265	119.735	241.875	123.156	89.3544	156.958	1.75436		0.810944	0.0195016	0.234686	hypothetical protein
EHI_164410	44.932	52.9598	35.7461	30.614	22.7431	9.32756	32.7204	44.546	20.8949	0.467822		-1.09597	0.0195202	0.234686	hypothetical protein
EHI_021510	336.469	281.9	312.5	207.244	261.294	150.027	258.239	310.289	206.189	0.664616		-0.589406	0.019779	0.237161	hypothetical protein, conserved
EHI_103900	27.0168	42.7144	8.35688	51.0653	65.0089	57.8545	42.0028	26.0293	57.9762	2.19273		1.13273	0.019795	0.237161	nucleosome-binding protein 1, putative
EHI_194490	100.856	86.2828	105.052	72.511	61.9167	48.5611	79.1966	97.3969	60.9962	0.627447		-0.672436	0.0199735	0.237744	hypothetical protein
EHI_080220	65.575	77.7296	76.2314	98.9701	80.6619	244.732	107.317	73.1787	141.455	1.93342		0.951157	0.0199743	0.237744	Niemann-Pick C1 protein, putative
EHI_193320	87.3504	86.2829	87.1469	53.107	56.7559	57.8582	71.4169	86.9268	55.907	0.643166		-0.636738	0.0199783	0.237744	hypothetical protein
EHI_152280	349.592	315.197	315.774	262.266	241.892	163.736	274.743	326.854	222.631	0.681065		-0.554136	0.019982	0.237744	serine palmitoyltransferase, putative
EHI_026370	58.4365	52.961	46.4879	81.6507	73.3714	100.467	68.8957	52.6285	85.163	1.61301		0.689757	0.0200378	0.237996	ENTH domain protein, putative
EHI_151640	323.452	325.443	400.292	277.547	248.145	222.885	299.627	349.729	249.526	0.714535		-0.484924	0.0201748	0.23921	HEAT repeat domain containing protein
EHI_180780	117.448	118.482	108.103	142.376	156.757	229.437	145.434	114.678	176.19	1.53524		0.618461	0.0202966	0.24024	hypothetical protein
EHI_178030	112.454	117.885	115.695	137.822	168.346	215.216	144.57	115.345	173.795	1.50654		0.591238	0.0203535	0.2405	calcineurin catalytic subunit A, putative
EHI_030760	7052.64	7039.97	6952.44	8759.06	10325.5	8290.6	8070.03	7015.01	9125.05	1.30078		0.379376	0.0204251	0.240933	60S ribosomal protein L24, putative
EHI_146990	28.8022	17.9395	25.0583	11.232	12.3884	6.20371	16.9374	23.9333	9.94138	0.416299		-1.26431	0.020518	0.241613	hypothetical protein, conserved
EHI_058320	82.2815	99.974	100.641	65.4654	65.8148	44.1604	76.3896	94.299	58.4802	0.620767		-0.687877	0.0206298	0.242231	transmembrane protein tmp21, putative
EHI_183460	274.918	260.438	289.868	124.412	231.801	39.4681	203.484	275.075	131.894	0.479508		-1.06037	0.0206922	0.242231	elongation factor 1 beta, putative
EHI_055990	143.956	147.785	139.562	106.178	106.369	73.4526	119.55	143.767	95.3332	0.662862		-0.59322	0.0206974	0.242231	SH2-protein kinase domain containing protein
EHI_069730	104.562	119.606	107.536	59.2569	81.4542	75.3137	91.2881	110.568	72.0083	0.650691		-0.619955	0.0207465	0.242231	hypothetical protein
EHI_129800	104.562	119.606	107.536	59.2569	81.4542	75.3137	91.2881	110.568	72.0083	0.650691		-0.619955	0.0207465	0.242231	hypothetical protein
EHI_086690	819.153	660.35	908.156	537.117	556.394	133.358	602.421	795.886	408.957	0.513939		-0.960332	0.0209253	0.243845	hypothetical protein
EHI_035160	5.39605	11.1049	8.34666	55.1218	18.5955	7.24635	17.6352	8.28255	26.9879	3.25578		1.703	0.020978	0.243845	hypothetical protein
EHI_053820	9.05865	26.4938	28.7945	36.8516	25.6717	101.396	38.0444	21.449	54.6399	2.56057		1.35647	0.0209912	0.243845	hypothetical protein
EHI_106310	64.1504	91.425	75.4346	100.215	124.508	135.707	98.5734	77.0034	120.143	1.55836		0.640024	0.0211735	0.245132	hypothetical protein, conserved
EHI_132530	3.63994	1.7111	19.2381	0	0	2.03457	4.43728	8.19637	0.678191	0.0844515		-3.56573	0.0211959	0.245132	heat shock protein70, hsp70A2, putative
EHI_178890	366.872	350.325	384.387	279.184	294.261	196.336	311.894	367.194	256.594	0.699087		-0.516455	0.0212089	0.245132	eukaryotic translation initiation factor 3 subunit 1, putative
EHI_154240	65.1428	52.1262	69.526	36.8332	38.0297	35.9112	49.5949	62.265	36.9247	0.594921		-0.749229	0.0212785	0.245224	Ras family GTPase
EHI_092650	133.178	158.037	138.387	182.758	181.735	302.022	182.686	143.201	222.172	1.55041		0.632652	0.0212881	0.245224	Rho GTPase activating protein, putative
EHI_087690	12.6062	29.8999	10.7433	9.19131	0	4.13323	11.0957	17.7498	4.44151	0.249088		-2.00527	0.0213345	0.245347	hypothetical protein
EHI_179500	26.1541	44.4266	46.6209	56.2034	72.1419	76.2862	53.6388	39.0672	68.2105	1.75343		0.810182	0.0214168	0.245882	hypothetical protein
EHI_189110	182.821	178.547	163.563	136.857	125.886	85.7431	145.569	174.977	116.162	0.663414		-0.592019	0.0215594	0.247071	hypothetical protein, conserved domain containing
EHI_175260	51.505	49.0013	38.3852	24.8114	28.4481	24.0917	36.0405	46.2972	25.7837	0.554692		-0.85024	0.0215923	0.247071	hypothetical protein
EHI_159500	109.683	103.359	112.049	45.9288	59.9364	91.143	87.0166	108.364	65.6694	0.60614		-0.722276	0.0216891	0.247768	Rho guanine nucleotide exchange factor, putative
EHI_105800	21.5961	16.2308	19.0876	7.14694	8.26076	7.2404	13.2604	18.9715	7.54937	0.398203		-1.32842	0.0217956	0.248571	protein kinase domain containing protein
EHI_024610	63.7723	58.9375	57.1685	35.7095	34.129	38.3746	48.0152	59.9594	36.0711	0.600959		-0.734662	0.0219541	0.249964	hypothetical protein, conserved
EHI_110180	8229.33	6168.72	7655.5	5906.88	5577.52	3354.2	6148.69	7351.18	4946.2	0.672861		-0.57162	0.0222193	0.252566	myosin heavy chain
EHI_118410	4.49065	4.27082	1.19092	19.3846	11.3771	7.26093	7.99583	3.31746	12.6742	3.70749		1.89044	0.0222918	0.252579	tyrosine kinase, putative
EHI_062990	13.555	6.83549	5.9876	1.02267	1.02885	3.08362	5.25221	8.79271	1.71172	0.193516		-2.36948	0.0223052	0.252579	hypothetical protein
EHI_030870	101.559	84.5654	109.634	57.1488	67.1885	66.3171	81.0688	98.586	63.5515	0.646182		-0.629988	0.0223306	0.252579	MmpL efflux pump, putative
EHI_178340	1360.89	1866.43	1563.69	1149.3	1321.1	988.023	1374.9	1597	1152.81	0.721763		-0.470402	0.022374	0.252654	ubiquitin, putative
EHI_110400	5656.03	4826.02	5464.64	6695.11	6929.86	6726.08	6049.62	5315.56	6783.68	1.27625		0.351912	0.0225546	0.253743	guanine nucleotide-binding protein subunit beta 2-like 1, putative
EHI_095820	720.428	797.796	838.546	636.674	570.837	292.434	642.786	785.59	499.982	0.636565		-0.651621	0.0225596	0.253743	ATP-binding cassette protein, putative
EHI_015300	357.793	315.245	342.867	219.645	257.804	266.244	293.266	338.635	247.898	0.732193		-0.449704	0.0225812	0.253743	hypothetical protein, conserved
EHI_048240	1415.62	1373.5	1502.58	1719.03	1761.49	2248.67	1670.15	1430.56	1909.73	1.33517		0.417019	0.0228097	0.255593	hypothetical protein
EHI_198610	258.956	212.793	346.623	167.849	189.007	194.733	228.327	272.791	183.863	0.675716		-0.565511	0.0228453	0.255593	hypothetical protein, conserved
EHI_128190	11.7107	19.6489	5.97079	19.407	25.7907	49.5679	22.016	12.4435	31.5885	2.49447		1.31873	0.0228573	0.255593	peptidase S54 (rhomboid) family protein
EHI_030830	677.488	550.094	712.457	505.105	478.692	452.992	562.805	646.68	478.93	0.741155		-0.432154	0.0230206	0.256356	Plasma membrane calcium-transporting ATPase, putative
EHI_143070	381.672	322.059	429.615	422.751	431.489	1197.11	530.783	377.782	683.784	1.81068		0.856531	0.023035	0.256356	hypothetical protein
EHI_186760	60.1976	39.2923	45.2707	75.5089	55.8331	138.916	69.1698	48.2536	90.086	1.86569		0.899709	0.0230374	0.256356	hypothetical protein
EHI_038840	15.278	14.5213	20.2575	31.6353	31.0114	35.2336	24.6562	16.6856	32.6268	1.97293		0.980341	0.0231165	0.256444	Rab GTPase activating protein, putative
EHI_030390	91.3773	91.6856	58.9334	58.6259	44.9163	41.4664	64.5008	80.6654	48.3362	0.596254		-0.746002	0.0231199	0.256444	hypothetical protein
EHI_120290	29.7971	44.4292	32.3103	53.1621	54.5663	80.2684	49.0889	35.5122	62.6656	1.75809		0.814007	0.0231887	0.256793	hypothetical protein
EHI_050280	3683.21	3481.56	3669.07	4450.11	4978.84	4360.68	4103.91	3611.28	4596.55	1.27287		0.34809	0.023238	0.256926	40S ribosomal protein S3a, putative
EHI_044610	54.1779	58.9543	52.6549	33.7378	39.1223	16.4647	42.5186	55.2623	29.7749	0.5383		-0.893517	0.0233883	0.257901	ribosome biogenesis protein NEP1, putative
EHI_142170	58.4414	55.5239	59.6044	95.9427	92.9993	78.7064	73.5364	57.8566	89.2161	1.54376		0.626452	0.0234764	0.257901	chloride channel protein 2, putative
EHI_023230	4782.64	4523.05	4275.82	5726.07	6217.5	5409.25	5155.72	4527.17	5784.27	1.27759		0.353426	0.0235206	0.257901	histone H4
EHI_146560	3331.71	3465.46	3374.74	4098.67	4786.45	4130	3864.5	3390.64	4338.37	1.2795		0.355577	0.0235619	0.257901	ribosomal protein S24, putative
EHI_060860	1194.57	977.363	1027.74	1826.88	1972.12	1030.38	1338.17	1066.56	1609.79	1.50928		0.593862	0.0235993	0.257901	D-3-phosphoglycerate dehydrogenase, putative
EHI_021350	34.1656	25.6264	22.6496	17.3513	12.4	6.21371	19.7344	27.4805	11.9883	0.435216		-1.20019	0.0236495	0.257901	hypothetical protein
EHI_185580	2117.71	1999.81	2184.18	2596.53	3011.97	2530.85	2406.84	2100.57	2713.12	1.29176		0.369338	0.0236824	0.257901	60S ribosomal protein L14, putative
EHI_077640	806.995	691.895	692.296	558.199	498.273	159.6	567.876	730.395	405.357	0.554981		-0.84949	0.0236883	0.257901	ATP-dependent helicase, putative
EHI_063550	19.9508	17.096	27.6133	17.4105	37.9635	108.389	38.0705	21.5534	54.5875	2.54628		1.34839	0.0237042	0.257901	myb-like DNA-binding domain containing protein
EHI_022600	15.3774	11.1085	11.9848	0	2.05605	7.18485	7.95193	12.8236	3.0803	0.239948		-2.05921	0.0237166	0.257901	NADPH-dependent FMN reductase domain containing protein
EHI_107540	42.2434	47.8351	47.6689	21.4312	26.8743	29.0117	35.8441	45.9158	25.7724	0.561535		-0.832552	0.0237388	0.257901	hypothetical protein, conserved
EHI_155580	1.81428	1.70969	1.20081	4.09708	6.1548	15.3313	5.05132	1.57493	8.52772	5.3434		2.41776	0.023895	0.258856	Myb family DNA-binding protein, SHAQKYF family
EHI_074730	137.737	108.493	97.864	151.133	162.055	201.562	143.141	114.698	171.583	1.49233		0.577568	0.0239172	0.258856	hypothetical protein, conserved
EHI_126140	5264.8	5285.66	5184.37	5933.33	7361.33	7017.87	6007.89	5244.94	6770.84	1.29091		0.368389	0.0239606	0.258856	60S ribosomal protein L9, putative
EHI_193490	36.1369	49.557	57.468	23.5188	33.9598	17.4807	36.3535	47.7206	24.9864	0.52543		-0.92843	0.0239849	0.258856	haloacid dehalogenase-like hydrolase domain-containing protein
EHI_174250	695.984	605.683	580.094	489.165	413.863	134.348	486.523	627.254	345.792	0.551249		-0.859225	0.0240149	0.258856	S-adenosylmethionine synthetase, putative
EHI_013280	70.9559	72.6041	67.8859	110.188	96.1842	109.943	87.9601	70.4819	105.438	1.49434		0.579509	0.0242634	0.261126	hypothetical protein
EHI_141010	43.2775	34.1736	32.2679	54.1536	65.9744	63.942	48.9648	36.573	61.3567	1.67208		0.741644	0.0243267	0.261398	hypothetical protein
EHI_030790	685.489	563.91	609.234	824.089	844.069	771.556	716.391	619.544	813.238	1.31263		0.392458	0.0247993	0.265854	hypothetical protein, conserved
EHI_040320	73.144	59.8092	71.8056	99.171	115.302	95.6934	85.8208	68.253	103.389	1.51765		0.601841	0.0248187	0.265854	3' exoribonuclease family protein
EHI_187020	4363.25	2912.33	5322.98	2871.36	3325.6	2116.56	3485.35	4199.52	2771.17	0.659973		-0.59952	0.0249936	0.267311	glyceraldehyde-3-phosphate dehydrogenase, putative
EHI_143940	6.29664	9.39659	7.15556	13.2711	20.6582	23.8024	13.4301	7.61626	19.2439	2.51521		1.33068	0.0251517	0.268584	hypothetical protein
EHI_131360	367.668	196.517	171.193	154.403	178.043	92.5551	193.397	245.126	141.667	0.57725		-0.792732	0.0252433	0.269007	surface antigen ariel1, putative
EHI_167700	202.169	174.254	288.32	156.124	121.999	158.598	183.577	221.581	145.574	0.658892		-0.601886	0.0252696	0.269007	hypothetical protein
EHI_176800	0	0	1.19369	6.12752	0	11.3666	3.11463	0.397898	5.83136	16.7455		4.0657	0.0254137	0.270124	zinc finger protein, putative
EHI_133540	2106.89	2267.96	2106.7	2728.4	2503.44	3333.94	2507.89	2160.52	2855.26	1.32147		0.402149	0.0256719	0.272062	hypothetical protein
EHI_174570	3.61273	3.41764	7.18178	1.02246	0	0	2.5391	4.73738	0.340819	0.0785091		-3.671	0.0256751	0.272062	hypothetical protein
[truncated: 7,681 more rows]

## Sheet: FC 2 (UP)
Table S9 RNAseq analyses of A1nppNC and A1npHP127OE transfectants						Upregulation of ehhp127			Downregulation in the control due to transfection with the control plasmid (pNC)
[truncated: 8,322 more rows]

[truncated: 1 more sheets: FC 2 (DOWN)]
