# Supplementary material for: Genes differentially expressed between pathogenic and non-pathogenic Entamoeba histolytica clones influence pathogenicity-associated phenotypes by multiple mechanisms
Source: PLoS Pathog. 2023 Dec 22;19(12):e1011745. doi: 10.1371/journal.ppat.1011745 (PMC10773965; doi:10.1371/journal.ppat.1011745)
Supplement: S11 Table — (XLSX) [file ppat.1011745.s015.xlsx]

## Sheet: S6_ALL_BP
Table S9 GO term analyses (GO-BP, GO-MF, GO-CC) of the differentially expressed genes of the comparison between A1nppNC and A1npHP127OE transfectants.
ID	Name	Bgd count	Result count	Result gene list	Pct of bgd	Fold enrichment	Odds ratio	P-value	Benjamini	Bonferroni
GO:0006118	obsolete electron transport	38	5	EHI_005060,EHI_045340,EHI_138480,EHI_150540,EHI_181710,	13.2	6.97	8.29	0.000655456	0.156654	0.156654
GO:0000122	negative regulation of transcription by RNA polymerase II	1	1	EHI_118640,	100	53	inf	0.0188679	0.708524	1
GO:0006421	asparaginyl-tRNA aminoacylation	1	1	EHI_126920,	100	53	inf	0.0188679	0.708524	1
GO:0045892	negative regulation of transcription, DNA-templated	2	1	EHI_118640,	50	26.5	52.59	0.0373838	0.708524	1
GO:0045934	negative regulation of nucleobase-containing compound metabolic process	2	1	EHI_118640,	50	26.5	52.59	0.0373838	0.708524	1
GO:0051253	negative regulation of RNA metabolic process	2	1	EHI_118640,	50	26.5	52.59	0.0373838	0.708524	1
GO:1902679	negative regulation of RNA biosynthetic process	2	1	EHI_118640,	50	26.5	52.59	0.0373838	0.708524	1
GO:1903507	negative regulation of nucleic acid-templated transcription	2	1	EHI_118640,	50	26.5	52.59	0.0373838	0.708524	1

## Sheet: S6_ALL_MF
Table S9 GO term analyses (GO-BP, GO-MF, GO-CC) of the differentially expressed genes of the comparison between A1nppNC and A1npHP127OE transfectants.
ID	Name	Bgd count	Result count	Result gene list	Pct of bgd	Fold enrichment	Odds ratio	P-value	Benjamini	Bonferroni
GO:0032561	guanyl ribonucleotide binding	294	15	EHI_041465,EHI_049030,EHI_074750,EHI_089670,EHI_109120,EHI_114950,EHI_126550,EHI_144270,EHI_144390,EHI_164370,EHI_164510,EHI_176280,EHI_176580,EHI_176590,EHI_176700,	5.1	2.7	3.16	0.000328732	0.0162536	0.0578568
GO:0005525	GTP binding	294	15	EHI_041465,EHI_049030,EHI_074750,EHI_089670,EHI_109120,EHI_114950,EHI_126550,EHI_144270,EHI_144390,EHI_164370,EHI_164510,EHI_176280,EHI_176580,EHI_176590,EHI_176700,	5.1	2.7	3.16	0.000328732	0.0162536	0.0578568
GO:0019001	guanyl nucleotide binding	295	15	EHI_041465,EHI_049030,EHI_074750,EHI_089670,EHI_109120,EHI_114950,EHI_126550,EHI_144270,EHI_144390,EHI_164370,EHI_164510,EHI_176280,EHI_176580,EHI_176590,EHI_176700,	5.1	2.69	3.15	0.000341064	0.0162536	0.0600273
GO:0008374	O-acyltransferase activity	19	4	EHI_031360,EHI_099180,EHI_113590,EHI_134640,	21.1	11.16	14.48	0.0003694	0.0162536	0.0650144
GO:0004553	hydrolase activity, hydrolyzing O-glycosyl compounds	40	5	EHI_052770,EHI_096570,EHI_110500,EHI_118440,EHI_176820,	12.5	6.62	7.82	0.000834162	0.0293625	0.146812
GO:0016798	hydrolase activity, acting on glycosyl bonds	45	5	EHI_052770,EHI_096570,EHI_110500,EHI_118440,EHI_176820,	11.1	5.89	6.83	0.00143834	0.0421914	0.253148
GO:0000166	nucleotide binding	969	30	EHI_005657,EHI_013170,EHI_018010,EHI_022620,EHI_033700,EHI_034710,EHI_037680,EHI_041465,EHI_045090,EHI_047750,EHI_049030,EHI_051730,EHI_061870,EHI_074750,EHI_089670,EHI_109120,EHI_114950,EHI_123830,EHI_126550,EHI_126920,EHI_144270,EHI_144390,EHI_150540,EHI_164370,EHI_164510,EHI_176280,EHI_176580,EHI_176590,EHI_176700,EHI_183680,	3.1	1.64	2	0.00235312	0.0517686	0.414149
GO:1901265	nucleoside phosphate binding	969	30	EHI_005657,EHI_013170,EHI_018010,EHI_022620,EHI_033700,EHI_034710,EHI_037680,EHI_041465,EHI_045090,EHI_047750,EHI_049030,EHI_051730,EHI_061870,EHI_074750,EHI_089670,EHI_109120,EHI_114950,EHI_123830,EHI_126550,EHI_126920,EHI_144270,EHI_144390,EHI_150540,EHI_164370,EHI_164510,EHI_176280,EHI_176580,EHI_176590,EHI_176700,EHI_183680,	3.1	1.64	2	0.00235312	0.0517686	0.414149
GO:0036094	small molecule binding	986	30	EHI_005657,EHI_013170,EHI_018010,EHI_022620,EHI_033700,EHI_034710,EHI_037680,EHI_041465,EHI_045090,EHI_047750,EHI_049030,EHI_051730,EHI_061870,EHI_074750,EHI_089670,EHI_109120,EHI_114950,EHI_123830,EHI_126550,EHI_126920,EHI_144270,EHI_144390,EHI_150540,EHI_164370,EHI_164510,EHI_176280,EHI_176580,EHI_176590,EHI_176700,EHI_183680,	3	1.61	1.96	0.00310991	0.060816	0.547344
GO:0035639	purine ribonucleoside triphosphate binding	920	28	EHI_005657,EHI_013170,EHI_022620,EHI_033700,EHI_034710,EHI_041465,EHI_045090,EHI_047750,EHI_049030,EHI_051730,EHI_061870,EHI_074750,EHI_089670,EHI_109120,EHI_114950,EHI_123830,EHI_126550,EHI_126920,EHI_144270,EHI_144390,EHI_150540,EHI_164370,EHI_164510,EHI_176280,EHI_176580,EHI_176590,EHI_176700,EHI_183680,	3	1.61	1.93	0.0045233	0.0674061	0.7961
GO:0032555	purine ribonucleotide binding	920	28	EHI_005657,EHI_013170,EHI_022620,EHI_033700,EHI_034710,EHI_041465,EHI_045090,EHI_047750,EHI_049030,EHI_051730,EHI_061870,EHI_074750,EHI_089670,EHI_109120,EHI_114950,EHI_123830,EHI_126550,EHI_126920,EHI_144270,EHI_144390,EHI_150540,EHI_164370,EHI_164510,EHI_176280,EHI_176580,EHI_176590,EHI_176700,EHI_183680,	3	1.61	1.93	0.0045233	0.0674061	0.7961
GO:0017076	purine nucleotide binding	921	28	EHI_005657,EHI_013170,EHI_022620,EHI_033700,EHI_034710,EHI_041465,EHI_045090,EHI_047750,EHI_049030,EHI_051730,EHI_061870,EHI_074750,EHI_089670,EHI_109120,EHI_114950,EHI_123830,EHI_126550,EHI_126920,EHI_144270,EHI_144390,EHI_150540,EHI_164370,EHI_164510,EHI_176280,EHI_176580,EHI_176590,EHI_176700,EHI_183680,	3	1.61	1.92	0.00459587	0.0674061	0.808873
GO:0032553	ribonucleotide binding	930	28	EHI_005657,EHI_013170,EHI_022620,EHI_033700,EHI_034710,EHI_041465,EHI_045090,EHI_047750,EHI_049030,EHI_051730,EHI_061870,EHI_074750,EHI_089670,EHI_109120,EHI_114950,EHI_123830,EHI_126550,EHI_126920,EHI_144270,EHI_144390,EHI_150540,EHI_164370,EHI_164510,EHI_176280,EHI_176580,EHI_176590,EHI_176700,EHI_183680,	3	1.6	1.9	0.00529505	0.0716869	0.931929
GO:0097367	carbohydrate derivative binding	935	28	EHI_005657,EHI_013170,EHI_022620,EHI_033700,EHI_034710,EHI_041465,EHI_045090,EHI_047750,EHI_049030,EHI_051730,EHI_061870,EHI_074750,EHI_089670,EHI_109120,EHI_114950,EHI_123830,EHI_126550,EHI_126920,EHI_144270,EHI_144390,EHI_150540,EHI_164370,EHI_164510,EHI_176280,EHI_176580,EHI_176590,EHI_176700,EHI_183680,	3	1.59	1.89	0.00572124	0.0719242	1
GO:0061783	peptidoglycan muralytic activity	7	2	EHI_096570,EHI_176820,	28.6	15.14	21.26	0.00695029	0.0764531	1
GO:0003796	lysozyme activity	7	2	EHI_096570,EHI_176820,	28.6	15.14	21.26	0.00695029	0.0764531	1
GO:0043168	anion binding	953	28	EHI_005657,EHI_013170,EHI_022620,EHI_033700,EHI_034710,EHI_041465,EHI_045090,EHI_047750,EHI_049030,EHI_051730,EHI_061870,EHI_074750,EHI_089670,EHI_109120,EHI_114950,EHI_123830,EHI_126550,EHI_126920,EHI_144270,EHI_144390,EHI_150540,EHI_164370,EHI_164510,EHI_176280,EHI_176580,EHI_176590,EHI_176700,EHI_183680,	2.9	1.56	1.84	0.00750499	0.0776988	1
GO:0008752	FMN reductase activity	8	2	EHI_138480,EHI_181710,	25	13.25	17.71	0.00915388	0.0805542	1
GO:0016645	oxidoreductase activity, acting on the CH-NH group of donors	8	2	EHI_138480,EHI_181710,	25	13.25	17.71	0.00915388	0.0805542	1
GO:0016646	oxidoreductase activity, acting on the CH-NH group of donors, NAD or NADP as acceptor	8	2	EHI_138480,EHI_181710,	25	13.25	17.71	0.00915388	0.0805542	1
GO:0043167	ion binding	1270	34	EHI_005060,EHI_005657,EHI_008770,EHI_013170,EHI_022620,EHI_033700,EHI_034710,EHI_041465,EHI_045090,EHI_047750,EHI_049030,EHI_051730,EHI_061870,EHI_074750,EHI_087900,EHI_089670,EHI_100140,EHI_109120,EHI_114950,EHI_123830,EHI_126550,EHI_126920,EHI_144270,EHI_144390,EHI_150540,EHI_164370,EHI_164510,EHI_176280,EHI_176580,EHI_176590,EHI_176700,EHI_183680,EHI_193660,EHI_198760,	2.7	1.42	1.7	0.0123915	0.103853	1
GO:0003674	molecular function	4121	84	EHI_005060,EHI_005657,EHI_008770,EHI_013170,EHI_015120,EHI_018010,EHI_022620,EHI_023340,EHI_023400,EHI_025830,EHI_031360,EHI_033700,EHI_034710,EHI_037680,EHI_038580,EHI_038620,EHI_039010,EHI_041465,EHI_045090,EHI_045340,EHI_047740,EHI_047750,EHI_049030,EHI_049170,EHI_049510,EHI_050570,EHI_051710,EHI_051720,EHI_051730,EHI_051840,EHI_052770,EHI_053170,EHI_058500,EHI_061870,EHI_061980,EHI_067210,EHI…	2	1.08	2.8	0.0184011	0.122991	1
GO:0004816	asparagine-tRNA ligase activity	1	1	EHI_126920,	100	53	inf	0.0188679	0.122991	1
GO:0004144	diacylglycerol O-acyltransferase activity	1	1	EHI_113590,	100	53	inf	0.0188679	0.122991	1
GO:0030696	tRNA (m5U54) methyltransferase activity	1	1	EHI_047740,	100	53	inf	0.0188679	0.122991	1
GO:0031071	cysteine desulfurase activity	1	1	EHI_136380,	100	53	inf	0.0188679	0.122991	1
GO:0030697	S-adenosylmethionine-dependent tRNA (m5U54) methyltransferase activity	1	1	EHI_047740,	100	53	inf	0.0188679	0.122991	1
GO:1901363	heterocyclic compound binding	1458	37	EHI_005657,EHI_008770,EHI_013170,EHI_018010,EHI_022620,EHI_033700,EHI_034710,EHI_037680,EHI_041465,EHI_045090,EHI_047750,EHI_049030,EHI_049170,EHI_049510,EHI_051730,EHI_051840,EHI_053170,EHI_061870,EHI_067210,EHI_074750,EHI_089670,EHI_109120,EHI_114950,EHI_123830,EHI_126550,EHI_126920,EHI_144270,EHI_144390,EHI_150540,EHI_160710,EHI_164370,EHI_164510,EHI_176280,EHI_176580,EHI_176590,EHI_176700,EHI…	2.5	1.34	1.61	0.0202051	0.12532	1
GO:0097159	organic cyclic compound binding	1460	37	EHI_005657,EHI_008770,EHI_013170,EHI_018010,EHI_022620,EHI_033700,EHI_034710,EHI_037680,EHI_041465,EHI_045090,EHI_047750,EHI_049030,EHI_049170,EHI_049510,EHI_051730,EHI_051840,EHI_053170,EHI_061870,EHI_067210,EHI_074750,EHI_089670,EHI_109120,EHI_114950,EHI_123830,EHI_126550,EHI_126920,EHI_144270,EHI_144390,EHI_150540,EHI_160710,EHI_164370,EHI_164510,EHI_176280,EHI_176580,EHI_176590,EHI_176700,EHI…	2.5	1.34	1.61	0.0206493	0.12532	1
GO:0051536	iron-sulfur cluster binding	13	2	EHI_045340,EHI_047750,	15.4	8.15	9.65	0.0239871	0.136185	1
GO:0051540	metal cluster binding	13	2	EHI_045340,EHI_047750,	15.4	8.15	9.65	0.0239871	0.136185	1
GO:0034061	DNA polymerase activity	15	2	EHI_018010,EHI_037680,	13.3	7.07	8.16	0.0315138	0.16313	1
GO:0003887	DNA-directed DNA polymerase activity	15	2	EHI_018010,EHI_037680,	13.3	7.07	8.16	0.0315138	0.16313	1
GO:0016638	oxidoreductase activity, acting on the CH-NH2 group of donors	15	2	EHI_045340,EHI_198760,	13.3	7.07	8.16	0.0315138	0.16313	1
GO:0016491	oxidoreductase activity	203	8	EHI_005060,EHI_045340,EHI_061980,EHI_138480,EHI_150540,EHI_150770,EHI_181710,EHI_198760,	3.9	2.09	2.25	0.0365323	0.168706	1
GO:0016300	tRNA (uracil) methyltransferase activity	2	1	EHI_047740,	50	26.5	52.59	0.0373838	0.168706	1
GO:0016040	glutamate synthase (NADH) activity	2	1	EHI_045340,	50	26.5	52.59	0.0373838	0.168706	1
GO:0015930	glutamate synthase activity	2	1	EHI_045340,	50	26.5	52.59	0.0373838	0.168706	1
GO:0045181	glutamate synthase activity, NAD(P)H as acceptor	2	1	EHI_045340,	50	26.5	52.59	0.0373838	0.168706	1
GO:0009055	electron transfer activity	17	2	EHI_005060,EHI_150540,	11.8	6.24	7.07	0.0398392	0.171017	1
GO:0004197	cysteine-type endopeptidase activity	17	2	EHI_050570,EHI_151440,	11.8	6.24	7.07	0.0398392	0.171017	1
GO:0008408	3'-5' exonuclease activity	18	2	EHI_018010,EHI_037680,	11.1	5.89	6.63	0.0442798	0.181065	1
GO:0016787	hydrolase activity	862	23	EHI_005657,EHI_018010,EHI_022620,EHI_034710,EHI_037680,EHI_049030,EHI_050570,EHI_052770,EHI_058500,EHI_067710,EHI_074750,EHI_075640,EHI_087900,EHI_096570,EHI_110500,EHI_118440,EHI_150540,EHI_151440,EHI_160710,EHI_164510,EHI_176820,EHI_178020,EHI_193660,	2.7	1.41	1.58	0.0461609	0.181065	1
GO:0005506	iron ion binding	19	2	EHI_005060,EHI_150540,	10.5	5.58	6.24	0.0488945	0.181065	1

## Sheet: S6_ALL_CC
ID	Name	Bgd count	Result count	Result gene list	Pct of bgd	Fold enrichment	Odds ratio	P-value	Benjamini	Bonferroni
Table S9 GO term analyses (GO-BP, GO-MF, GO-CC) of the differentially expressed genes of the comparison between A1nppNC and A1npHP127OE transfectants.
GO:0017053	transcription repressor complex	1	1	EHI_118640,	100	53	inf	0.0188679	0.383324	1
GO:0017054	negative cofactor 2 complex	1	1	EHI_118640,	100	53	inf	0.0188679	0.383324	1
GO:0090571	RNA polymerase II transcription repressor complex	1	1	EHI_118640,	100	53	inf	0.0188679	0.383324	1
GO:0032993	protein-DNA complex	14	2	EHI_051840,EHI_147530,	14.3	7.57	8.84	0.0276462	0.383324	1
GO:0043228	non-membrane-bounded organelle	323	11	EHI_023400,EHI_025830,EHI_033700,EHI_038580,EHI_038620,EHI_039010,EHI_051710,EHI_051840,EHI_147530,EHI_164370,EHI_171300,	3.4	1.8	1.95	0.0390831	0.383324	1
GO:0043232	intracellular non-membrane-bounded organelle	323	11	EHI_023400,EHI_025830,EHI_033700,EHI_038580,EHI_038620,EHI_039010,EHI_051710,EHI_051840,EHI_147530,EHI_164370,EHI_171300,	3.4	1.8	1.95	0.0390831	0.383324	1
